# Supplementary material for: VGLL1 contributes to both the transcriptome and epigenome of the developing trophoblast compartment
Source: Proc Natl Acad Sci U S A. 2025 Nov 24;122(48):e2508432122. doi: 10.1073/pnas.2508432122 (PMC12685074; doi:10.1073/pnas.2508432122)
Supplement: Supplementary file 2 — Dataset S01 (XLSX) [file pnas.2508432122.sd01.xlsx]

## Sheet: DEG_BMP4_D2vsD0
Ensembl ID	Gene Symbol	log2FoldChange	padj
ENSG00000113196	HAND1	18.009	3.07e-51
ENSG00000006377	DLX6	13.2035	5.9e-28
ENSG00000260034	LCMT1-AS2	13.1103	1.99e-27
ENSG00000105880	DLX5	13.0436	4.25e-30
ENSG00000148677	ANKRD1	12.3947	7.44e-35
ENSG00000106038	EVX1	12.3651	7.4e-34
ENSG00000137203	TFAP2A	11.9638	3.81e-188
ENSG00000141579	ZNF750	11.9362	8.09e-23
ENSG00000165556	CDX2	11.6052	4.99e-55
ENSG00000108511	HOXB6	11.479	1.68e-23
ENSG00000106952	TNFSF8	10.9348	1.53e-21
ENSG00000223764	LINC02593	10.6415	1.04e-35
ENSG00000164736	SOX17	10.6102	1.39e-38
ENSG00000120937	NPPB	10.508	5.49e-20
ENSG00000105991	HOXA1	10.4057	3.67e-17
ENSG00000253308	NA	10.3862	8.51e-17
ENSG00000253405	EVX1-AS	10.1878	2.1e-13
ENSG00000115474	KCNJ13	10.1277	2.23e-16
ENSG00000173917	HOXB2	10.0822	2.71e-23
ENSG00000163132	MSX1	10.0729	1.71e-151
ENSG00000141448	GATA6	10.0039	1.91e-49
ENSG00000229637	PRAC2	9.89192	2.94e-15
ENSG00000016082	ISL1	9.80086	9.2e-181
ENSG00000135111	TBX3	9.78413	0
ENSG00000152207	CYSLTR2	9.77606	1.81e-15
ENSG00000272763	NA	9.76546	3.32e-17
ENSG00000173391	OLR1	9.72528	2.41e-15
ENSG00000227300	NA	9.66271	2.54e-15
ENSG00000137273	FOXF2	9.65917	3.16e-15
ENSG00000168269	FOXI1	9.59224	3.37e-14
ENSG00000259974	LINC00261	9.5841	2.19e-14
ENSG00000120075	HOXB5	9.57469	5.04e-15
ENSG00000151379	MSGN1	9.56734	2.81e-14
ENSG00000231764	NA	9.41265	2.74e-20
ENSG00000170689	HOXB9	9.32044	1.66e-15
ENSG00000277228	NA	9.18074	1.69e-13
ENSG00000135903	PAX3	9.13155	5.34e-34
ENSG00000164512	ANKRD55	9.09727	1.92e-12
ENSG00000061492	WNT8A	9.08306	1.61e-08
ENSG00000139055	ERP27	9.05959	1.49e-13
ENSG00000115596	WNT6	9.03372	2.67e-84
ENSG00000204335	SP5	9.02441	1.71e-183
ENSG00000117091	CD48	8.99976	9.06e-12
ENSG00000102243	VGLL1	8.92812	3.16e-13
ENSG00000273760	NA	8.86397	5.83e-13
ENSG00000250103	PANCR	8.8022	8.58e-14
ENSG00000107485	GATA3	8.78928	0
ENSG00000120149	MSX2	8.76376	0
ENSG00000205221	VIT	8.70786	4.72e-30
ENSG00000274173	NA	8.67046	7.11e-12
ENSG00000197406	DIO3	8.65583	0
ENSG00000229950	NA	8.63411	7.08e-12
ENSG00000159184	HOXB13	8.61261	5.29e-13
ENSG00000017427	IGF1	8.59322	1.13e-11
ENSG00000106031	HOXA13	8.58695	9.64e-15
ENSG00000163508	EOMES	8.56133	6.07e-169
ENSG00000135898	GPR55	8.54653	5.35e-11
ENSG00000254293	NA	8.54094	3.76e-12
ENSG00000116729	WLS	8.48788	0
ENSG00000235934	NA	8.47254	3.43e-12
ENSG00000280623	PCAT14	8.41284	0
ENSG00000162645	GBP2	8.40149	2.54e-11
ENSG00000087494	PTHLH	8.37822	9.97e-12
ENSG00000164778	EN2	8.37154	1.85e-15
ENSG00000241345	NA	8.36924	1.91e-10
ENSG00000108244	KRT23	8.34755	6.43e-10
ENSG00000104371	DKK4	8.31072	2.57e-09
ENSG00000144355	DLX1	8.26838	4.05e-38
ENSG00000223392	CLDN10-AS1	8.2652	1.42e-09
ENSG00000197308	GATA3-AS1	8.23435	1.76e-40
ENSG00000179348	GATA2	8.18814	0
ENSG00000215068	ANXA2R-AS1	8.17539	3.32e-11
ENSG00000120093	HOXB3	8.15197	1.75e-15
ENSG00000115844	DLX2	8.10329	9.54e-186
ENSG00000257743	MGAM2	8.08302	1.17e-09
ENSG00000187634	SAMD11	8.04031	1.26e-214
ENSG00000291196	KRT16P3	8.03086	1.07e-10
ENSG00000133110	POSTN	8.0265	0
ENSG00000180869	LINC01555	8.02435	4.16e-10
ENSG00000120068	HOXB8	7.99027	3.78e-10
ENSG00000166741	NNMT	7.98128	1.89e-10
ENSG00000171631	P2RY6	7.97702	1.12e-121
ENSG00000258498	DIO3OS	7.95421	8.39e-97
ENSG00000158786	PLA2G2F	7.93467	4.32e-09
ENSG00000163823	CCR1	7.90832	2.13e-10
ENSG00000289096	NA	7.87821	1.06e-09
ENSG00000255226	NA	7.86942	1.33e-42
ENSG00000138449	SLC40A1	7.76229	1.91e-79
ENSG00000005073	HOXA11	7.75563	1.78e-09
ENSG00000112782	CLIC5	7.74287	2.12e-178
ENSG00000232638	NA	7.71239	8.88e-09
ENSG00000182782	HCAR2	7.68668	9.57e-09
ENSG00000253886	NA	7.67005	1.59e-09
ENSG00000213412	HNRNPA1P33	7.66987	3.54e-09
ENSG00000266010	GATA6-AS1	7.66612	3.64e-12
ENSG00000186832	KRT16	7.65049	9.59e-14
ENSG00000113722	CDX1	7.51986	1.13e-50
ENSG00000231817	NA	7.51918	2.43e-13
ENSG00000182578	CSF1R	7.51903	2.96e-13
ENSG00000141449	GREB1L	7.51075	2.32e-97
ENSG00000008196	TFAP2B	7.50815	3.84e-13
ENSG00000289215	NA	7.50157	1.67e-16
ENSG00000286073	NA	7.46817	1.6e-21
ENSG00000165685	TMEM52B	7.43097	3.22e-12
ENSG00000242407	NA	7.38672	9.19e-07
ENSG00000164850	GPER1	7.37921	6.12e-42
ENSG00000277870	FAM230A	7.37553	1.34e-06
ENSG00000159182	PRAC1	7.37213	0.00267399
ENSG00000276850	NA	7.3693	1.66e-12
ENSG00000288811	NA	7.36591	1.36e-07
ENSG00000124942	AHNAK	7.36418	0
ENSG00000285294	LINC00842	7.36034	4.13e-27
ENSG00000228917	NA	7.35256	1.86e-08
ENSG00000118729	CASQ2	7.34571	1.64e-12
ENSG00000271736	LINC02772	7.33507	7.93e-69
ENSG00000250240	NA	7.26536	1.46e-08
ENSG00000165566	AMER2	7.24312	0
ENSG00000259663	ISL1-DT	7.22041	3.71e-60
ENSG00000250511	NA	7.2093	2.81e-07
ENSG00000164458	TBXT	7.18011	1.63e-204
ENSG00000139144	PIK3C2G	7.17808	1.67e-08
ENSG00000145681	HAPLN1	7.17055	0
ENSG00000134817	APLNR	7.16694	8.79e-70
ENSG00000119535	CSF3R	7.14227	6.21e-08
ENSG00000229401	MIR5689HG	7.12083	4.49e-07
ENSG00000137766	UNC13C	7.10195	3.4e-168
ENSG00000231870	NA	7.09399	5.15e-08
ENSG00000243766	NA	7.08661	2.28e-07
ENSG00000218416	GPC1-AS1	7.08241	7.5e-76
ENSG00000244300	NA	7.07446	2.64e-123
ENSG00000121068	TBX2	7.07114	2.88e-08
ENSG00000132170	PPARG	7.06754	2.45e-131
ENSG00000158055	GRHL3	7.05877	0
ENSG00000143995	MEIS1	7.05281	8.6e-213
ENSG00000244649	NA	7.03842	1.25e-62
ENSG00000146374	RSPO3	7.01415	4.47e-19
ENSG00000205105	NA	6.96686	5.8e-06
ENSG00000233124	NA	6.95782	3.57e-08
ENSG00000144191	CNGA3	6.91457	1.23e-07
ENSG00000139329	LUM	6.86638	4.89e-09
ENSG00000182742	HOXB4	6.8653	3.9e-11
ENSG00000158022	TRIM63	6.85888	1.48e-06
ENSG00000198807	PAX9	6.85543	2.2e-13
ENSG00000228478	NA	6.85093	7.21e-07
ENSG00000198785	GRIN3A	6.84378	1.55e-36
ENSG00000134258	VTCN1	6.84233	9.65e-64
ENSG00000279591	NA	6.84154	1.26e-07
ENSG00000290449	NA	6.81254	2.65e-08
ENSG00000180999	C1orf105	6.80094	6.69e-08
ENSG00000142700	DMRTA2	6.79324	4.21e-13
ENSG00000259023	LINC00524	6.76881	6.37e-07
ENSG00000164093	PITX2	6.76565	7.87e-105
ENSG00000187288	CIDEC	6.74371	7.94e-09
ENSG00000234383	NA	6.738	5.15e-41
ENSG00000069011	PITX1	6.71845	1.34e-10
ENSG00000167767	KRT80	6.69404	4.84e-86
ENSG00000170209	ANKK1	6.68742	1.56e-06
ENSG00000170396	ZNF804A	6.67232	5.82e-34
ENSG00000049249	TNFRSF9	6.6594	3.52e-12
ENSG00000132746	ALDH3B2	6.65347	1.9e-17
ENSG00000255553	NA	6.64105	8.42e-06
ENSG00000251538	LINC02201	6.63911	6.64e-07
ENSG00000123364	HOXC13	6.6297	6.27e-34
ENSG00000185551	NR2F2	6.62551	2.62e-14
ENSG00000134138	MEIS2	6.62521	5.01e-98
ENSG00000176907	TCIM	6.61915	1.12e-38
ENSG00000175779	LINC02694	6.6129	3.75e-07
ENSG00000241684	NA	6.58144	1.31e-13
ENSG00000257178	NA	6.57899	3.17e-07
ENSG00000288638	NA	6.57621	1.37e-08
ENSG00000172752	COL6A5	6.57394	9.1e-41
ENSG00000143125	PROK1	6.57122	4.11e-06
ENSG00000233101	HOXB-AS3	6.56497	5.1e-07
ENSG00000104415	CCN4	6.55354	3.23e-08
ENSG00000221203	MIR1262	6.54785	2.24e-06
ENSG00000170820	FSHR	6.51347	1.33e-07
ENSG00000184108	TRIML1	6.50749	4e-07
ENSG00000147573	TRIM55	6.50574	7.9e-86
ENSG00000153266	FEZF2	6.48728	2.38e-06
ENSG00000040731	CDH10	6.47639	1.48e-85
ENSG00000240990	HOXA11-AS	6.47556	3.55e-06
ENSG00000160886	LY6K	6.46272	2.54e-28
ENSG00000181634	TNFSF15	6.44402	1.52e-121
ENSG00000168542	COL3A1	6.43752	1.73e-88
ENSG00000107984	DKK1	6.43615	2.87e-34
ENSG00000251131	NA	6.43164	1.53e-05
ENSG00000213981	NA	6.4218	3.22e-07
ENSG00000128284	APOL3	6.4002	5.75e-10
ENSG00000122691	TWIST1	6.37443	9.23e-134
ENSG00000265246	NA	6.37122	1.52e-05
ENSG00000287263	NA	6.36946	4.32e-09
ENSG00000260027	HOXB7	6.35167	1.05e-11
ENSG00000128683	GAD1	6.28973	2.54e-108
ENSG00000288658	NA	6.28678	6.33e-11
ENSG00000254202	NA	6.27071	1.24e-12
ENSG00000136698	CFC1	6.25886	0.000233121
ENSG00000075673	ATP12A	6.25315	0
ENSG00000165694	FRMD7	6.25177	7.27e-05
ENSG00000102683	SGCG	6.25065	2.48e-56
ENSG00000249661	NA	6.24332	2.74e-28
ENSG00000183691	NOG	6.23627	2.06e-143
ENSG00000271824	SMIM32	6.22649	2.7e-26
ENSG00000138795	LEF1	6.20609	4.37e-113
ENSG00000183625	CCR3	6.16654	4.06e-07
ENSG00000123843	C4BPB	6.16551	2.81e-05
ENSG00000137975	CLCA2	6.15011	4.59e-10
ENSG00000134443	GRP	6.14688	0.000164442
ENSG00000135046	ANXA1	6.12637	0
ENSG00000075223	SEMA3C	6.11869	0
ENSG00000270061	NA	6.11601	5.72e-07
ENSG00000187479	C11orf96	6.10509	1.28e-208
ENSG00000137473	TTC29	6.1002	1.4e-114
ENSG00000128713	HOXD11	6.09611	2.04e-05
ENSG00000109436	TBC1D9	6.07192	0
ENSG00000230243	NA	6.05997	1.98e-05
ENSG00000105989	WNT2	6.05466	5.65e-07
ENSG00000233429	NA	6.0332	1.11e-05
ENSG00000166823	MESP1	6.02723	4.99e-58
ENSG00000137747	TMPRSS13	6.02552	3.32e-128
ENSG00000102359	SRPX2	6.02139	4.7e-06
ENSG00000188771	PLET1	6.01677	3.61e-05
ENSG00000164796	CSMD3	6.00583	7.39e-32
ENSG00000073282	TP63	5.98987	6.54e-73
ENSG00000166450	PRTG	5.98091	0
ENSG00000113494	PRLR	5.97386	0
ENSG00000239405	NA	5.96322	3.48e-05
ENSG00000133636	NTS	5.95418	7.63e-203
ENSG00000233379	NA	5.95226	3.87e-06
ENSG00000164120	HPGD	5.94739	0
ENSG00000285873	NA	5.93898	2.19e-05
ENSG00000168386	FILIP1L	5.93083	6.09e-24
ENSG00000163638	ADAMTS9	5.92991	0
ENSG00000070915	SLC12A3	5.92879	2.1e-29
ENSG00000293236	NA	5.92594	8.66e-05
ENSG00000222033	LINC01124	5.9246	4.31e-05
ENSG00000169550	MUC15	5.91904	2.69e-08
ENSG00000180828	BHLHE22	5.91328	0.00175172
ENSG00000183674	NA	5.9039	4.32e-07
ENSG00000108932	SLC16A6	5.87548	6.26e-35
ENSG00000171431	KRT20	5.87188	6.43e-05
ENSG00000166920	C15orf48	5.87058	2.48e-05
ENSG00000188483	IER5L	5.86385	1.66e-262
ENSG00000090104	RGS1	5.83603	1.56e-05
ENSG00000140873	ADAMTS18	5.83549	7.12e-157
ENSG00000249641	HOXC13-AS	5.8248	4.32e-12
ENSG00000101441	CST4	5.81673	4.64e-05
ENSG00000143217	NECTIN4	5.80608	3.64e-127
ENSG00000232021	LEF1-AS1	5.79912	8.23e-06
ENSG00000206384	COL6A6	5.79691	5.46e-110
ENSG00000159251	ACTC1	5.7958	0
ENSG00000290920	NA	5.78875	2.17e-200
ENSG00000169554	ZEB2	5.78718	2.38e-60
ENSG00000265190	ANXA8	5.77444	2.35e-07
ENSG00000137440	FGFBP1	5.7681	1.9e-09
ENSG00000173212	MAB21L3	5.76325	3.79e-10
ENSG00000111186	WNT5B	5.75538	1.18e-138
ENSG00000163064	EN1	5.74792	2.39e-13
ENSG00000178175	ZNF366	5.74348	0.000106508
ENSG00000128645	HOXD1	5.72781	1.1e-05
ENSG00000293506	NA	5.72015	0.00011072
ENSG00000137872	SEMA6D	5.71885	0
ENSG00000159216	RUNX1	5.71547	1.91e-181
ENSG00000236536	NA	5.71133	5.01e-05
ENSG00000185155	MIXL1	5.70122	0
ENSG00000283167	NA	5.69728	8.76e-05
ENSG00000278044	NA	5.69689	0.000345582
ENSG00000130701	RBBP8NL	5.69049	1.32e-136
ENSG00000145721	LIX1	5.66742	1.77e-69
ENSG00000100095	SEZ6L	5.66346	1.77e-137
ENSG00000238113	LINC01410	5.64978	5.71e-07
ENSG00000229782	NA	5.64575	0.000157031
ENSG00000203783	PRR9	5.64216	1.71e-05
ENSG00000163453	IGFBP7	5.63496	0
ENSG00000255446	NA	5.63299	3.54e-05
ENSG00000138315	OIT3	5.63035	5.05e-05
ENSG00000181291	TMEM132E	5.62085	2.39e-168
ENSG00000170893	TRH	5.61693	6.06e-48
ENSG00000183018	SPNS2	5.61532	0
ENSG00000043039	BARX2	5.61399	1.14e-18
ENSG00000266401	NA	5.59276	0.00086731
ENSG00000149435	GGTLC1	5.58647	0.00593462
ENSG00000254363	NA	5.58194	0.000418179
ENSG00000234199	LINC01191	5.55823	5.62e-05
ENSG00000215612	HMX1	5.54477	8.38e-60
ENSG00000145864	GABRB2	5.52843	8.34e-24
ENSG00000133519	NA	5.4979	5.75e-38
ENSG00000087128	TMPRSS11E	5.47596	7.12e-159
ENSG00000292994	NA	5.47029	0.00023946
ENSG00000242841	NA	5.45459	2.14e-06
ENSG00000100121	GGTLC2	5.44566	1.86e-05
ENSG00000211448	DIO2	5.43567	1.5e-96
ENSG00000270048	NA	5.43332	2.83e-05
ENSG00000110375	UPK2	5.4105	7.78e-47
ENSG00000082293	COL19A1	5.39947	3.96e-25
ENSG00000288808	NA	5.38922	0.000596001
ENSG00000214039	NA	5.37322	0.000453869
ENSG00000264395	MIR3193	5.37305	1.1e-12
ENSG00000125848	FLRT3	5.36245	0
ENSG00000279221	NA	5.35985	6.32e-06
ENSG00000230148	HOXB-AS1	5.35746	9.23e-09
ENSG00000290697	NA	5.35102	1.43e-13
ENSG00000144476	ACKR3	5.33838	0
ENSG00000128710	HOXD10	5.33296	0.000156419
ENSG00000050730	TNIP3	5.32542	0.000383488
ENSG00000205488	NA	5.32065	7.44e-05
ENSG00000116016	EPAS1	5.30694	0
ENSG00000143878	RHOB	5.30518	0
ENSG00000197888	UGT2B17	5.30394	0.00020152
ENSG00000290704	NA	5.30234	9.29e-05
ENSG00000198944	SOWAHA	5.30096	3.15e-177
ENSG00000182580	EPHB3	5.29676	0
ENSG00000177738	ANXA2R-OT1	5.28245	7.21e-94
ENSG00000182255	KCNA4	5.2755	3.71e-06
ENSG00000160683	CXCR5	5.25478	6.7e-07
ENSG00000276116	NA	5.24445	1.6e-218
ENSG00000259928	NA	5.24193	5.2e-13
ENSG00000242575	NA	5.21846	0.000148776
ENSG00000235357	NA	5.21024	0.000321553
ENSG00000289337	NA	5.20263	2.88e-16
ENSG00000284309	NA	5.19856	6.68e-05
ENSG00000185269	NOTUM	5.19243	1.63e-245
ENSG00000286151	NA	5.19065	0.00100995
ENSG00000288041	NA	5.15972	0.000250168
ENSG00000164292	RHOBTB3	5.15373	0
ENSG00000125378	BMP4	5.14573	0
ENSG00000187556	NANOS3	5.14139	1.53e-15
ENSG00000140836	ZFHX3	5.13397	0
ENSG00000120217	CD274	5.13265	1.01e-37
ENSG00000277702	NA	5.13013	0.000547202
ENSG00000224093	NA	5.10222	4.58e-15
ENSG00000166396	SERPINB7	5.09777	0.00021884
ENSG00000173114	LRRN3	5.08765	4.81e-07
ENSG00000277022	NA	5.08655	0.00154659
ENSG00000250474	NA	5.08098	6.27e-05
ENSG00000057657	PRDM1	5.07487	1.9e-156
ENSG00000196664	TLR7	5.07332	3.03e-25
ENSG00000214417	NA	5.07127	5.44e-09
ENSG00000243137	PSG4	5.07026	0.00194808
ENSG00000070731	ST6GALNAC2	5.04309	5.56e-20
ENSG00000064195	DLX3	5.03769	1.33e-86
ENSG00000289875	NA	5.03624	1.33e-29
ENSG00000230712	NA	5.02944	0.00101975
ENSG00000243321	LINC01998	5.02932	0.000633359
ENSG00000237541	HLA-DQA2	5.01858	0.00212608
ENSG00000170178	HOXD12	5.01704	0.00086731
ENSG00000115361	ACADL	5.01689	1.77e-171
ENSG00000268388	FENDRR	4.9993	0.000222568
ENSG00000158815	FGF17	4.99311	7.81e-63
ENSG00000109205	ODAM	4.99241	0.000400962
ENSG00000138271	GPR87	4.99225	5.93e-28
ENSG00000258702	NA	4.988	0.00062445
ENSG00000203805	PLPP4	4.98425	3.39e-25
ENSG00000151790	TDO2	4.98181	1.21e-07
ENSG00000082074	FYB1	4.97403	3.81e-06
ENSG00000159388	BTG2	4.96453	0
ENSG00000119242	CCDC92	4.94853	1.79e-242
ENSG00000136574	GATA4	4.94313	2.35e-82
ENSG00000119919	NKX2-3	4.94067	9.94e-06
ENSG00000198774	RASSF9	4.93529	1.92e-246
ENSG00000290878	HLA-DRB6	4.93235	9.29e-06
ENSG00000138083	SIX3	4.93079	7.99e-07
ENSG00000100368	CSF2RB	4.93028	0.00130053
ENSG00000227493	NA	4.8955	0.00128011
ENSG00000292246	NA	4.88601	1.92e-101
ENSG00000138639	ARHGAP24	4.88413	4.24e-133
ENSG00000262823	NA	4.88166	0.000490411
ENSG00000230442	ASB15-AS1	4.86848	0.00520167
ENSG00000095739	BAMBI	4.86385	0
ENSG00000278863	NA	4.84397	5.84e-06
ENSG00000183801	OLFML1	4.84156	5.51e-25
ENSG00000164532	TBX20	4.83902	3.82e-42
ENSG00000189120	SP6	4.83595	2.99e-256
ENSG00000106631	MYL7	4.83493	1.86e-85
ENSG00000244953	NA	4.83486	2.28e-08
ENSG00000229056	HECW2-AS1	4.83406	0.00526018
ENSG00000139278	GLIPR1	4.82719	8.27e-136
ENSG00000147408	CSGALNACT1	4.82557	9.24e-122
ENSG00000132854	KANK4	4.82042	5.42e-212
ENSG00000206052	DOK6	4.81892	1.15e-49
ENSG00000286039	NA	4.81777	0.000292366
ENSG00000138119	MYOF	4.81384	0
ENSG00000013588	GPRC5A	4.80916	0
ENSG00000162849	KIF26B	4.8071	0
ENSG00000261730	NA	4.80238	0.0136218
ENSG00000253281	NA	4.79999	1.52e-05
ENSG00000227107	NA	4.79825	1.97e-09
ENSG00000091879	ANGPT2	4.78465	0.000567432
ENSG00000249341	NA	4.77811	0.000560155
ENSG00000064886	CHI3L2	4.77491	8.15e-09
ENSG00000241720	NA	4.77375	0.000711253
ENSG00000134873	CLDN10	4.76728	0
ENSG00000118777	ABCG2	4.76217	0
ENSG00000289179	NA	4.76188	0.00118438
ENSG00000249378	LINC01060	4.75751	1.11e-24
ENSG00000232709	NA	4.75542	0.00219291
ENSG00000164764	SBSPON	4.74219	2.51e-135
ENSG00000277152	NA	4.74108	6.88e-32
ENSG00000147041	SYTL5	4.73039	1.5e-205
ENSG00000246363	NA	4.70916	1.1e-06
ENSG00000170381	SEMA3E	4.67722	2.53e-233
ENSG00000103241	FOXF1	4.67654	1.76e-08
ENSG00000171403	KRT9	4.67082	0.00191773
ENSG00000289130	NA	4.66914	1.93e-09
ENSG00000180875	GREM2	4.66524	2.05e-78
ENSG00000198947	DMD	4.66403	0
ENSG00000147869	CER1	4.66211	3.83e-67
ENSG00000168679	SLC16A4	4.65557	1.05e-29
ENSG00000255399	TBX5-AS1	4.65018	0.00558393
ENSG00000280143	NA	4.64896	0.00390207
ENSG00000276261	NA	4.64696	0.00191773
ENSG00000127074	RGS13	4.64403	0.00110967
ENSG00000175894	TSPEAR	4.63605	1.8e-29
ENSG00000273472	NA	4.63498	1.64e-05
ENSG00000245067	IGFBP7-AS1	4.62607	0.000422366
ENSG00000153294	ADGRF4	4.61792	0.00119382
ENSG00000152315	KCNK13	4.60609	4.71e-102
ENSG00000204219	TCEA3	4.60586	1.31e-17
ENSG00000106436	MYL10	4.60505	0.000131552
ENSG00000108375	RNF43	4.59821	1.79e-175
ENSG00000169242	EFNA1	4.59428	0
ENSG00000172201	ID4	4.59324	2.46e-121
ENSG00000283075	NA	4.58547	5.82e-09
ENSG00000148704	VAX1	4.5844	3.51e-05
ENSG00000054392	HHAT	4.5738	3.29e-50
ENSG00000280362	NA	4.56812	7.21e-05
ENSG00000279561	NA	4.56526	0.000701723
ENSG00000251584	NA	4.5647	5.58e-18
ENSG00000259278	NA	4.563	0.000120673
ENSG00000236651	DLX2-DT	4.55322	1.49e-05
ENSG00000272554	NA	4.55215	0.00435371
ENSG00000288009	NA	4.54912	2.72e-07
ENSG00000162520	SYNC	4.53962	1.96e-26
ENSG00000232815	NA	4.53916	1.58e-09
ENSG00000207155	NA	4.53541	0.00164481
ENSG00000253293	HOXA10	4.53467	5.27e-06
ENSG00000213144	NA	4.52986	8.35e-11
ENSG00000280092	NA	4.50625	0.00124442
ENSG00000138829	FBN2	4.50428	0
ENSG00000258502	LINC02290	4.50339	0.00573496
ENSG00000232810	TNF	4.50016	0.003613
ENSG00000290983	NA	4.49312	0.0032696
ENSG00000181541	MAB21L2	4.4801	0.00015672
ENSG00000241794	SPRR2A	4.46988	3.92e-06
ENSG00000206579	XKR4	4.46987	1.3e-231
ENSG00000140795	MYLK3	4.46705	7.73e-125
ENSG00000111405	ENDOU	4.46451	0.000703952
ENSG00000165655	ZNF503	4.46075	1.41e-62
ENSG00000122787	AKR1D1	4.4598	4.54e-10
ENSG00000150551	LYPD1	4.4582	0
ENSG00000266074	BAHCC1	4.45755	5.18e-256
ENSG00000251405	NA	4.45088	0.00333497
ENSG00000138792	ENPEP	4.44036	5.66e-188
ENSG00000293337	NA	4.4307	3.17e-18
ENSG00000128918	ALDH1A2	4.42652	1.8e-52
ENSG00000218186	NA	4.41505	0.000388312
ENSG00000253676	NA	4.4006	0.00113134
ENSG00000115414	FN1	4.39861	0
ENSG00000118785	SPP1	4.39316	0
ENSG00000289089	NA	4.38941	6.39e-19
ENSG00000270130	NA	4.38842	1.06e-05
ENSG00000049089	COL9A2	4.38778	3.15e-268
ENSG00000145757	SPATA9	4.38638	0.000762955
ENSG00000128573	FOXP2	4.38355	5.17e-23
ENSG00000125798	FOXA2	4.38231	1.87e-23
ENSG00000132205	EMILIN2	4.3779	0
ENSG00000108576	SLC6A4	4.36803	1.03e-13
ENSG00000146674	IGFBP3	4.35356	6.33e-147
ENSG00000251301	NA	4.34485	0.000249465
ENSG00000287566	NA	4.33557	0.00469337
ENSG00000121900	TMEM54	4.33039	0
ENSG00000123080	CDKN2C	4.32466	9.69e-06
ENSG00000019102	VSIG2	4.32374	5.19e-09
ENSG00000267943	NA	4.3204	0.00209616
ENSG00000234685	NA	4.31378	1.13e-145
ENSG00000117009	KMO	4.30941	0.00405582
ENSG00000004799	PDK4	4.30486	1.66e-16
ENSG00000290025	NA	4.30225	0.00277906
ENSG00000246273	SBF2-AS1	4.30018	2.49e-156
ENSG00000290657	NA	4.29946	0.00103582
ENSG00000070193	FGF10	4.29304	4.16e-19
ENSG00000077943	ITGA8	4.2894	0.00100652
ENSG00000075461	CACNG4	4.26697	0
ENSG00000145936	KCNMB1	4.25417	5.05e-105
ENSG00000175155	YPEL2	4.23679	0
ENSG00000128714	HOXD13	4.23657	4.32e-05
ENSG00000214336	FOXI3	4.2285	0
ENSG00000076356	PLXNA2	4.22706	1.21e-294
ENSG00000198842	STYXL2	4.22703	1.41e-35
ENSG00000215481	NA	4.22691	2.59e-33
ENSG00000188257	PLA2G2A	4.21866	2.03e-55
ENSG00000171540	OTP	4.21151	0.000996988
ENSG00000277758	SYT15B	4.20963	1.97e-12
ENSG00000254024	NA	4.20062	1.24e-05
ENSG00000138670	RASGEF1B	4.19847	0
ENSG00000183072	NKX2-5	4.1944	1.8e-07
ENSG00000152137	HSPB8	4.19317	0
ENSG00000143512	HHIPL2	4.19186	5.29e-15
ENSG00000288015	NA	4.17736	4.06e-10
ENSG00000258544	NA	4.17504	0.00954703
ENSG00000139714	MORN3	4.17207	1.25e-41
ENSG00000125968	ID1	4.16524	0
ENSG00000288947	NA	4.16118	1.49e-31
ENSG00000246225	NA	4.15902	0.00363286
ENSG00000150687	PRSS23	4.15847	0
ENSG00000166558	SLC38A8	4.14523	0.000441358
ENSG00000156466	GDF6	4.14179	1.58e-41
ENSG00000253508	NA	4.13633	0.00864608
ENSG00000115468	EFHD1	4.13456	0
ENSG00000168907	PLA2G4F	4.13386	5.13e-05
ENSG00000145824	CXCL14	4.1331	3.4e-153
ENSG00000128591	FLNC	4.13301	0
ENSG00000168702	LRP1B	4.12302	5.13e-37
ENSG00000074410	CA12	4.12195	3.84e-275
ENSG00000271009	NA	4.12084	1.09e-06
ENSG00000155622	XAGE2	4.11819	0.00411414
ENSG00000130700	GATA5	4.11464	9.95e-79
ENSG00000265933	LINC00668	4.11298	6.64e-13
ENSG00000203747	FCGR3A	4.11272	0.005975
ENSG00000182168	UNC5C	4.1085	1.33e-151
ENSG00000137834	SMAD6	4.10626	0
ENSG00000138193	PLCE1	4.10121	1.37e-160
ENSG00000164604	GPR85	4.09746	2.02e-28
ENSG00000078401	EDN1	4.09574	2.85e-106
ENSG00000115738	ID2	4.08856	0
ENSG00000245848	CEBPA	4.08229	4.56e-97
ENSG00000106304	SPAM1	4.0763	4.65e-05
ENSG00000168619	ADAM18	4.07601	0.00208462
ENSG00000289877	NA	4.07203	7.49e-13
ENSG00000109846	CRYAB	4.07055	1.14e-53
ENSG00000089225	TBX5	4.07054	9.02e-05
ENSG00000179344	HLA-DQB1	4.06391	0
ENSG00000173401	GLIPR1L1	4.06371	8.23e-30
ENSG00000233251	NA	4.05891	9.19e-21
ENSG00000164451	CALHM4	4.05231	0.000498166
ENSG00000260788	CEDORA	4.05111	3.02e-09
ENSG00000259727	NA	4.04081	4.36e-12
ENSG00000213085	CFAP45	4.02118	7.07e-17
ENSG00000289048	NA	4.01294	8.48e-59
ENSG00000174145	NWD2	4.01161	1.19e-08
ENSG00000275805	NA	4.00614	3.24e-06
ENSG00000183628	DGCR6	4.00369	4.02e-45
ENSG00000164256	PRDM9	4.00181	0.0167439
ENSG00000121075	TBX4	4.00032	1.04e-14
ENSG00000224743	TEX26-AS1	3.99745	0.00622273
ENSG00000184292	TACSTD2	3.99552	1.09e-81
ENSG00000258471	NA	3.99033	0.000101317
ENSG00000152689	RASGRP3	3.98566	2.4e-11
ENSG00000287168	NA	3.97961	8.7e-20
ENSG00000144452	ABCA12	3.97418	1.71e-14
ENSG00000076770	MBNL3	3.97271	2.26e-215
ENSG00000042832	TG	3.96529	0.000526545
ENSG00000278952	NA	3.96022	1.66e-14
ENSG00000196811	CHRNG	3.96014	4.93e-06
ENSG00000237149	ZNF503-AS2	3.95992	2.16e-10
ENSG00000233246	PHC2-AS1	3.95855	0.00904754
ENSG00000222179	NA	3.95486	0.00515645
ENSG00000124429	POF1B	3.95069	9.92e-07
ENSG00000154188	ANGPT1	3.94833	3.25e-108
ENSG00000288992	NA	3.94656	1.39e-09
ENSG00000176170	SPHK1	3.94444	4.24e-112
ENSG00000235205	NA	3.94296	1.17e-15
ENSG00000019186	CYP24A1	3.93711	9.4e-24
ENSG00000115085	ZAP70	3.93669	1.11e-13
ENSG00000176438	SYNE3	3.93154	6.1e-67
ENSG00000285973	NA	3.93093	0.00107523
ENSG00000108255	CRYBA1	3.92375	0.0160794
ENSG00000196620	UGT2B15	3.92201	0.00421385
ENSG00000226819	NA	3.91543	0.000125863
ENSG00000164116	GUCY1A1	3.91272	1.12e-06
ENSG00000166592	RRAD	3.90982	0.0273998
ENSG00000147883	CDKN2B	3.9069	2.8e-29
ENSG00000188404	SELL	3.90584	1.02e-16
ENSG00000218226	NA	3.90458	0.0191184
ENSG00000162892	IL24	3.90415	0.00994014
ENSG00000214676	NA	3.9039	0.0153386
ENSG00000262198	NA	3.89976	4.13e-93
ENSG00000288776	NA	3.89474	0.0074824
ENSG00000128422	KRT17	3.89244	9.86e-44
ENSG00000163218	PGLYRP4	3.8849	0.0105366
ENSG00000180447	GAS1	3.87734	7.41e-178
ENSG00000264230	ANXA8L1	3.87655	0.00138008
ENSG00000230716	NA	3.87614	0.00707808
ENSG00000288547	C3orf36	3.87503	0.00157076
ENSG00000133937	GSC	3.86893	7.13e-05
ENSG00000224339	NA	3.86888	0.0178061
ENSG00000170006	TMEM154	3.86765	2.5e-60
ENSG00000211764	NA	3.86448	0.0214065
ENSG00000279814	NA	3.86009	0.0321179
ENSG00000259977	NA	3.85824	2.49e-22
ENSG00000082497	SERTAD4	3.85616	0
ENSG00000288611	NPBWR1	3.85239	7.91e-51
ENSG00000164099	PRSS12	3.83226	3.14e-210
ENSG00000144619	CNTN4	3.82267	1.55e-183
ENSG00000282933	NA	3.81254	6.32e-11
ENSG00000224189	HAGLR	3.8054	7.25e-16
ENSG00000183779	ZNF703	3.80447	1.73e-145
ENSG00000165124	SVEP1	3.79848	0
ENSG00000224520	NA	3.78905	2.64e-112
ENSG00000054598	FOXC1	3.78655	3.65e-19
ENSG00000134107	BHLHE40	3.77931	1.27e-231
ENSG00000147571	CRH	3.7791	7.19e-18
ENSG00000150556	LYPD6B	3.77844	1.25e-141
ENSG00000170807	LMOD2	3.77789	1.51e-08
ENSG00000116574	RHOU	3.7777	0
ENSG00000279692	NA	3.77477	3.46e-55
ENSG00000164741	DLC1	3.77046	0
ENSG00000150347	ARID5B	3.76719	0
ENSG00000261051	NA	3.76481	6.47e-20
ENSG00000182118	FAM89A	3.76435	7.79e-121
ENSG00000258740	NA	3.76209	0.0145162
ENSG00000146285	SCML4	3.76046	0.017194
ENSG00000174640	SLCO2A1	3.75969	1.66e-49
ENSG00000185652	NTF3	3.75948	4.98e-56
ENSG00000168830	HTR1E	3.75888	2.96e-12
ENSG00000176641	RNF152	3.75724	9.7e-249
ENSG00000126016	AMOT	3.75581	0
ENSG00000185112	FAM43A	3.75432	1.78e-303
ENSG00000183929	NA	3.7526	4.75e-05
ENSG00000111886	GABRR2	3.74609	6.49e-15
ENSG00000111432	FZD10	3.74396	7.6e-73
ENSG00000288922	NA	3.74303	0.000288885
ENSG00000198833	UBE2J1	3.72839	0
ENSG00000114251	WNT5A	3.72518	1.1e-215
ENSG00000145040	UCN2	3.72289	6.58e-12
ENSG00000198798	MAGEB3	3.72094	0.00599341
ENSG00000137962	ARHGAP29	3.71779	0
ENSG00000187185	NA	3.71686	0.00697408
ENSG00000198796	ALPK2	3.71159	1.31e-22
ENSG00000222112	NA	3.71122	0.00220602
ENSG00000205336	ADGRG1	3.70608	8.02e-137
ENSG00000267095	NA	3.70457	2.44e-06
ENSG00000225206	MIR137HG	3.70455	1.91e-06
ENSG00000283839	NA	3.70358	0.00838854
ENSG00000176194	CIDEA	3.70269	0.0181089
ENSG00000164125	GASK1B	3.70028	1.25e-19
ENSG00000148834	GSTO1	3.69816	0
ENSG00000239829	NA	3.69487	6.46e-06
ENSG00000288831	NA	3.69118	1.42e-08
ENSG00000113448	PDE4D	3.68784	2.82e-196
ENSG00000120457	KCNJ5	3.68524	4.73e-11
ENSG00000112175	BMP5	3.68084	1.65e-09
ENSG00000205085	GARIN1A	3.67751	1.91e-18
ENSG00000251348	NA	3.67402	3.51e-35
ENSG00000120211	INSL4	3.66982	0.0303189
ENSG00000108950	FAM20A	3.66898	6.36e-95
ENSG00000174332	GLIS1	3.66862	4.01e-34
ENSG00000088726	TMEM40	3.65464	2.82e-11
ENSG00000108001	EBF3	3.65422	8.43e-25
ENSG00000223867	NA	3.65309	0.0199069
ENSG00000227404	NA	3.653	0.000473133
ENSG00000122694	GLIPR2	3.64549	0
ENSG00000198691	ABCA4	3.64508	3.47e-64
ENSG00000288047	NA	3.64464	0.0202307
ENSG00000102554	KLF5	3.63998	4.73e-144
ENSG00000172995	ARPP21	3.63198	0.0238073
ENSG00000172469	MANEA	3.63184	3.91e-255
ENSG00000198336	MYL4	3.62693	1.33e-07
ENSG00000288838	NA	3.62524	1.29e-10
ENSG00000240241	NA	3.62519	0.0190008
ENSG00000100351	GRAP2	3.62147	0.000819638
ENSG00000276289	NA	3.6186	1.37e-09
ENSG00000134317	GRHL1	3.61377	3.3e-197
ENSG00000182348	ZNF804B	3.59899	0.00196975
ENSG00000102871	TRADD	3.59857	1.87e-30
ENSG00000143412	ANXA9	3.59788	4.75e-93
ENSG00000157240	FZD1	3.59437	2.22e-136
ENSG00000213538	NA	3.59317	0.000202903
ENSG00000049283	EPN3	3.58942	3.99e-110
ENSG00000153993	SEMA3D	3.587	3.66e-142
ENSG00000227121	NA	3.58216	2.64e-19
ENSG00000170421	KRT8	3.5812	0
ENSG00000186188	FFAR4	3.58103	2.66e-05
ENSG00000214012	NA	3.57805	0.00146088
ENSG00000279333	NA	3.57777	0.00952096
ENSG00000144063	MALL	3.57076	5.18e-07
ENSG00000015153	YAF2	3.56999	6.43e-94
ENSG00000197322	TMEM132E-DT	3.56938	4.55e-05
ENSG00000250208	FZD10-AS1	3.56108	9.2e-21
ENSG00000138772	ANXA3	3.55604	0
ENSG00000177335	LINC02904	3.55513	3.02e-29
ENSG00000280070	NA	3.5525	0.0192603
ENSG00000203857	HSD3B1	3.55039	0.00795214
ENSG00000170961	HAS2	3.54862	9.35e-305
ENSG00000277301	NA	3.54657	0.0141187
ENSG00000274995	NA	3.54452	1.51e-17
ENSG00000120693	SMAD9	3.54299	6.16e-152
ENSG00000108379	WNT3	3.54086	6.27e-235
ENSG00000272625	NA	3.53296	1.38e-06
ENSG00000147689	FAM83A	3.52756	0.000153068
ENSG00000134352	IL6ST	3.52557	2.25e-250
ENSG00000064655	EYA2	3.52441	2.65e-149
ENSG00000175793	SFN	3.52245	6.19e-135
ENSG00000124143	ARHGAP40	3.51895	1.98e-95
ENSG00000140678	ITGAX	3.51312	1.24e-11
ENSG00000154274	C4orf19	3.51088	2.99e-102
ENSG00000099960	SLC7A4	3.50968	6.97e-16
ENSG00000162595	DIRAS3	3.49438	9.33e-06
ENSG00000287963	NA	3.49177	0.00117989
ENSG00000229167	NA	3.48626	0.00198183
ENSG00000257058	NA	3.48541	6.95e-05
ENSG00000142910	TINAGL1	3.48303	3.65e-254
ENSG00000075891	PAX2	3.48219	0.00163669
ENSG00000281974	NA	3.48126	0.0210081
ENSG00000286467	NA	3.47838	7.43e-24
ENSG00000160801	PTH1R	3.47717	1.36e-50
ENSG00000286782	NA	3.4743	0.00234755
ENSG00000230749	MEIS1-AS2	3.47273	0.00303912
ENSG00000234224	TMEM229A	3.47132	1.21e-45
ENSG00000118515	SGK1	3.46437	1.55e-239
ENSG00000184564	SLITRK6	3.44027	1.87e-27
ENSG00000287666	NA	3.42595	0.0197842
ENSG00000183242	NA	3.42463	4.07e-06
ENSG00000185924	RTN4RL1	3.42295	1.09e-20
ENSG00000271553	NA	3.41863	1.97e-06
ENSG00000250305	TRMT9B	3.4181	8.82e-169
ENSG00000182095	TNRC18	3.41366	6.25e-237
ENSG00000148053	NTRK2	3.40631	6.71e-22
ENSG00000164794	KCNV1	3.40424	3.34e-61
ENSG00000223573	TINCR	3.40037	3.76e-94
ENSG00000088387	DOCK9	3.39939	0
ENSG00000167768	KRT1	3.39654	0.00111355
ENSG00000134363	FST	3.39204	6.99e-173
ENSG00000234293	BACH1-IT3	3.39197	0.0162393
ENSG00000217236	SP9	3.38411	0.000601514
ENSG00000184937	WT1	3.37762	1.24e-23
ENSG00000255815	NA	3.37707	6.95e-17
ENSG00000108231	LGI1	3.37575	0.0058704
ENSG00000128285	MCHR1	3.37341	3.64e-56
ENSG00000253266	NA	3.37247	1.15e-07
ENSG00000184304	PRKD1	3.37246	0
ENSG00000235621	LINC00494	3.36087	0.00514589
ENSG00000125089	SH3TC1	3.35501	4.38e-12
ENSG00000146197	SCUBE3	3.34658	3.06e-132
ENSG00000289217	NA	3.34249	5.85e-19
ENSG00000267414	SETBP1-DT	3.34151	9.16e-22
ENSG00000287032	NA	3.34	8.57e-05
ENSG00000170214	ADRA1B	3.33931	7.54e-37
ENSG00000169122	FAM110B	3.32696	2.77e-267
ENSG00000293346	NA	3.31972	6.97e-05
ENSG00000166407	LMO1	3.31937	3.61e-18
ENSG00000247809	NA	3.31794	0.0326261
ENSG00000271781	NA	3.31679	1.9e-14
ENSG00000269997	NA	3.31647	9.82e-11
ENSG00000135480	KRT7	3.3158	8.18e-215
ENSG00000229557	NA	3.31523	0.0328921
ENSG00000275322	NA	3.31411	0.0345102
ENSG00000186564	FOXD2	3.31175	0.000913178
ENSG00000249321	NA	3.30921	1.96e-05
ENSG00000287142	NA	3.29968	5.48e-09
ENSG00000078399	HOXA9	3.29885	0.000595481
ENSG00000243035	NA	3.29733	0.0450892
ENSG00000226149	NA	3.2919	1.38e-08
ENSG00000257817	NA	3.28896	8.48e-05
ENSG00000094755	GABRP	3.2887	8.07e-88
ENSG00000162909	CAPN2	3.28474	0
ENSG00000171345	KRT19	3.28197	0
ENSG00000102034	ELF4	3.28104	2.57e-267
ENSG00000171346	KRT15	3.2759	3.45e-14
ENSG00000135346	CGA	3.26437	0.00942093
ENSG00000127863	TNFRSF19	3.26417	3e-77
ENSG00000122145	TBX22	3.26404	3.89e-25
ENSG00000139793	MBNL2	3.26001	2.79e-219
ENSG00000167874	TMEM88	3.25897	2.28e-39
ENSG00000240032	LNCSRLR	3.2578	3.77e-13
ENSG00000289436	NA	3.2555	1.25e-20
ENSG00000254656	RTL1	3.25276	1.2e-07
ENSG00000166401	SERPINB8	3.25136	6.13e-49
ENSG00000146281	PM20D2	3.2488	1.37e-254
ENSG00000185477	GPRIN3	3.24477	9.98e-177
ENSG00000169583	CLIC3	3.24304	0.000242116
ENSG00000223940	NA	3.23136	1.48e-07
ENSG00000279166	NA	3.2308	3.04e-05
ENSG00000226237	GAS1RR	3.23033	0.00506302
ENSG00000244067	GSTA2	3.22437	0.00380997
ENSG00000177721	ANXA2R	3.22418	1.71e-15
ENSG00000093010	COMT	3.22354	1.38e-146
ENSG00000087510	TFAP2C	3.21501	8.64e-281
ENSG00000118946	PCDH17	3.21291	1.53e-96
ENSG00000275880	NAXD-AS1	3.21087	2.88e-30
ENSG00000231863	NA	3.21061	0.0175736
ENSG00000204103	MAFB	3.20569	6.3e-116
ENSG00000224652	LINC00885	3.20529	0.00459085
ENSG00000183722	LHFPL6	3.20519	1.58e-254
ENSG00000115221	ITGB6	3.20206	0.0060805
ENSG00000113263	ITK	3.19498	1.16e-05
ENSG00000189196	LINC00994	3.19438	0.0072953
ENSG00000171617	ENC1	3.19412	2.35e-157
ENSG00000123572	NRK	3.18909	0
ENSG00000137090	DMRT1	3.18339	1.05e-07
ENSG00000272264	NA	3.18028	6.72e-13
ENSG00000226053	LINC01776	3.17949	0.000122662
ENSG00000232629	HLA-DQB2	3.17854	7.59e-07
ENSG00000131746	TNS4	3.17695	4.58e-57
ENSG00000236373	LINC02653	3.17376	0.000691092
ENSG00000293464	NA	3.17049	0.00761216
ENSG00000163017	ACTG2	3.15938	4.23e-56
ENSG00000289862	NA	3.15496	0.0221733
ENSG00000148175	STOM	3.1511	0
ENSG00000278341	NA	3.15027	2.98e-10
ENSG00000279928	NA	3.14999	0.0033787
ENSG00000139292	LGR5	3.14708	2.05e-29
ENSG00000242992	NA	3.14241	0.00151918
ENSG00000235092	NA	3.13568	2.19e-32
ENSG00000269895	NA	3.13497	1.97e-05
ENSG00000137507	LRRC32	3.13484	4.08e-106
ENSG00000090776	EFNB1	3.13083	2.76e-193
ENSG00000277463	NA	3.12702	0.00400984
ENSG00000189143	CLDN4	3.1257	6.08e-239
ENSG00000157570	TSPAN18	3.12072	0
ENSG00000058668	ATP2B4	3.11939	0
ENSG00000178033	CALHM5	3.11623	2.19e-08
ENSG00000254285	NA	3.11544	7.35e-46
ENSG00000158473	CD1D	3.11529	8.51e-63
ENSG00000266993	NA	3.11225	1.64e-06
ENSG00000106366	SERPINE1	3.11103	1.32e-175
ENSG00000266421	MIR4451	3.10733	0.00306869
ENSG00000172548	NIPAL4	3.1063	1.48e-36
ENSG00000284526	NA	3.10593	0.000929723
ENSG00000033170	FUT8	3.10516	0
ENSG00000283526	PRRT1B	3.1051	1.58e-47
ENSG00000105329	TGFB1	3.10389	2.49e-254
ENSG00000109705	NKX3-2	3.09485	9.05e-06
ENSG00000189223	PAX8-AS1	3.09465	0.00199374
ENSG00000242593	NA	3.09233	0.00289351
ENSG00000151572	ANO4	3.0912	2.49e-111
ENSG00000276651	NA	3.088	0.00179888
ENSG00000273706	LHX1	3.08507	2.49e-30
ENSG00000249087	ZNF436-AS1	3.07077	3.6e-37
ENSG00000147642	SYBU	3.06889	2.44e-40
ENSG00000270095	NA	3.06767	0.000822901
ENSG00000107796	ACTA2	3.06706	6.32e-89
ENSG00000237061	NA	3.05648	0.00105929
ENSG00000184232	OAF	3.05491	4.89e-45
ENSG00000271344	NA	3.05138	0.00677269
ENSG00000240668	NA	3.04772	1.06e-82
ENSG00000105877	DNAH11	3.04546	1.18e-304
ENSG00000285933	NA	3.04173	0.00897069
ENSG00000120094	HOXB1	3.03904	2.46e-09
ENSG00000111348	ARHGDIB	3.03443	3.76e-28
ENSG00000007237	GAS7	3.02527	0
ENSG00000013725	CD6	3.02489	0.00140479
ENSG00000170236	USP50	3.01985	0.0058704
ENSG00000133106	EPSTI1	3.00415	2.71e-20
ENSG00000286363	NA	3.00401	1.13e-07
ENSG00000182752	PAPPA	3.00302	1.04e-69
ENSG00000290091	NA	3.00233	1.47e-05
ENSG00000143499	SMYD2	2.99666	4.38e-183
ENSG00000169946	ZFPM2	2.99593	1.43e-38
ENSG00000269938	NA	2.99331	2.68e-06
ENSG00000277969	NA	2.99093	1.65e-05
ENSG00000213406	NA	2.98905	6.8e-13
ENSG00000287688	NA	2.98853	0.0042893
ENSG00000136244	IL6	2.98363	1.12e-49
ENSG00000153363	NA	2.98329	9.12e-57
ENSG00000224791	NA	2.98131	3.09e-06
ENSG00000096696	DSP	2.97799	0
ENSG00000152229	PSTPIP2	2.97754	8.54e-202
ENSG00000116991	SIPA1L2	2.97631	0
ENSG00000154319	FAM167A	2.97627	1.22e-49
ENSG00000170373	CST1	2.97626	2.26e-09
ENSG00000275410	HNF1B	2.97156	9.82e-17
ENSG00000077092	RARB	2.96987	1.81e-26
ENSG00000259565	NA	2.96875	0.0181894
ENSG00000158710	TAGLN2	2.96715	0
ENSG00000125170	DOK4	2.96192	0
ENSG00000109819	PPARGC1A	2.96015	3.68e-125
ENSG00000213901	SLC23A3	2.95435	4.52e-05
ENSG00000267573	NA	2.95356	0.000364717
ENSG00000226774	NA	2.95159	2.04e-08
ENSG00000221818	EBF2	2.95015	6.79e-05
ENSG00000174792	ODAPH	2.9498	0.0405902
ENSG00000286383	NA	2.94776	0.0014197
ENSG00000230225	NA	2.94543	0.0117323
ENSG00000176435	CLEC14A	2.93932	0.00278785
ENSG00000149591	TAGLN	2.93837	1.27e-74
ENSG00000198914	POU3F3	2.93202	0.0006003
ENSG00000255498	NA	2.93106	0.000217324
ENSG00000236772	NA	2.92853	0.00411981
ENSG00000173988	LRRC63	2.9272	2.66e-08
ENSG00000158270	COLEC12	2.92671	9.23e-74
ENSG00000168453	HR	2.9266	1.28e-15
ENSG00000250742	LINC02381	2.92597	2.32e-07
ENSG00000234928	LINC01659	2.92239	4.46e-07
ENSG00000167653	PSCA	2.92197	7.75e-05
ENSG00000240767	NA	2.91909	0.00327233
ENSG00000135925	WNT10A	2.91565	0.0240537
ENSG00000273599	NA	2.91451	0.000707999
ENSG00000288765	NA	2.91404	1.61e-22
ENSG00000162545	CAMK2N1	2.90828	1.18e-113
ENSG00000277632	CCL3	2.90806	0.00100856
ENSG00000129116	PALLD	2.90517	0
ENSG00000109851	DBX1	2.90441	0.000797637
ENSG00000047365	ARAP2	2.90328	6.95e-91
ENSG00000276085	CCL3L3	2.90206	4.34e-06
ENSG00000272767	JMJD1C-AS1	2.89571	1.34e-16
ENSG00000019549	SNAI2	2.8911	8.65e-53
ENSG00000258948	NA	2.89035	9.66e-12
ENSG00000183840	GPR39	2.88861	9.55e-70
ENSG00000165917	RAPSN	2.88757	8.5e-05
ENSG00000041982	TNC	2.88669	1.17e-161
ENSG00000112343	TRIM38	2.87931	1.47e-145
ENSG00000164619	BMPER	2.8791	5.29e-39
ENSG00000188015	S100A3	2.87824	3.74e-06
ENSG00000125851	PCSK2	2.87738	4.41e-47
ENSG00000114166	KAT2B	2.87401	6.43e-83
ENSG00000182253	SYNM	2.8719	3.08e-126
ENSG00000226769	NA	2.87088	0.00243852
ENSG00000136943	CTSV	2.86547	0
ENSG00000204323	SMIM5	2.85793	0.010473
ENSG00000147526	TACC1	2.85571	0
ENSG00000254744	NA	2.85368	0.00112903
ENSG00000188779	SKOR1	2.84377	1.33e-05
ENSG00000176945	MUC20	2.84233	6.75e-05
ENSG00000135406	PRPH	2.83801	1.76e-20
ENSG00000223685	LINC00571	2.83526	1.73e-06
ENSG00000148483	TMEM236	2.83057	1.07e-11
ENSG00000149564	ESAM	2.83032	3.45e-20
ENSG00000183023	SLC8A1	2.82813	3.68e-237
ENSG00000130234	ACE2	2.82654	9.61e-07
ENSG00000255872	NA	2.82335	0.000131167
ENSG00000250091	NA	2.82192	2.81e-36
ENSG00000101846	STS	2.81933	4.02e-146
ENSG00000293324	NA	2.81648	4.14e-05
ENSG00000111057	KRT18	2.81321	4.55e-189
ENSG00000170379	TCAF2	2.81271	2.46e-12
ENSG00000284485	MIR205	2.81265	0.0402126
ENSG00000156574	NODAL	2.8123	1.06e-22
ENSG00000173535	TNFRSF10C	2.80989	3.37e-91
ENSG00000111863	ADTRP	2.8057	5.99e-05
ENSG00000268583	NA	2.80364	0.0132221
ENSG00000130635	COL5A1	2.80257	0
ENSG00000198502	HLA-DRB5	2.79904	7.34e-62
ENSG00000188176	SMTNL2	2.79616	2.95e-123
ENSG00000021488	SLC7A9	2.78895	0.000432073
ENSG00000173947	CIMAP3	2.78403	1.4e-166
ENSG00000284606	NA	2.78351	4.83e-35
ENSG00000141668	CBLN2	2.78278	0.00429013
ENSG00000135919	SERPINE2	2.7818	2.29e-180
ENSG00000198959	TGM2	2.77813	4.08e-101
ENSG00000170542	SERPINB9	2.77055	1.89e-68
ENSG00000253857	NA	2.76347	0.00120753
ENSG00000251493	FOXD1	2.75467	1.32e-25
ENSG00000233030	NA	2.75188	9.22e-05
ENSG00000125945	ZNF436	2.74482	4.69e-107
ENSG00000121742	GJB6	2.7409	0.00084706
ENSG00000173482	PTPRM	2.7409	1.01e-268
ENSG00000107338	SHB	2.74015	4.5e-162
ENSG00000204262	COL5A2	2.73818	0
ENSG00000153029	MR1	2.73788	1.6e-06
ENSG00000136167	LCP1	2.73679	0
ENSG00000270022	NA	2.73107	6.23e-11
ENSG00000105967	TFEC	2.72357	0.00494889
ENSG00000260317	NA	2.7232	8.08e-08
ENSG00000198948	MFAP3L	2.72227	4.36e-227
ENSG00000023909	GCLM	2.72073	0
ENSG00000092295	TGM1	2.71944	7.68e-39
ENSG00000161911	TREML1	2.71669	0.000631216
ENSG00000249973	NA	2.71381	0.00534916
ENSG00000164683	HEY1	2.71058	6.09e-79
ENSG00000126353	CCR7	2.70839	1.57e-08
ENSG00000100906	NFKBIA	2.7083	2.81e-164
ENSG00000285646	NA	2.70559	1.8e-14
ENSG00000154856	APCDD1	2.70432	6.51e-17
ENSG00000127129	EDN2	2.70345	3.99e-05
ENSG00000285868	NA	2.70319	0.013172
ENSG00000196581	AJAP1	2.70267	4.75e-117
ENSG00000123999	INHA	2.70098	6.76e-36
ENSG00000277363	SRCIN1	2.69912	5.57e-81
ENSG00000170382	LRRN2	2.69516	2.8e-112
ENSG00000164442	CITED2	2.69185	0
ENSG00000112837	TBX18	2.69074	2.37e-10
ENSG00000235979	NA	2.68886	0.000158594
ENSG00000254416	NA	2.68815	1.14e-05
ENSG00000158955	WNT9B	2.68713	1.96e-15
ENSG00000181408	UTS2R	2.68522	7.13e-24
ENSG00000115935	WIPF1	2.68259	1.78e-273
ENSG00000164976	MYORG	2.68001	3.2e-120
ENSG00000165507	DEPP1	2.67999	1.49e-46
ENSG00000249945	NA	2.67786	3.6e-19
ENSG00000099957	P2RX6	2.67569	0.000851197
ENSG00000279623	NA	2.67476	0.000300195
ENSG00000265888	NA	2.67464	0.00109421
ENSG00000166923	GREM1	2.6746	5.86e-59
ENSG00000197565	COL4A6	2.67288	1.56e-287
ENSG00000289199	NA	2.67059	5.82e-14
ENSG00000224186	PITX1-AS1	2.66992	0.014493
ENSG00000172296	SPTLC3	2.66961	2.61e-30
ENSG00000071205	ARHGAP10	2.66644	0
ENSG00000120833	SOCS2	2.66351	2.69e-43
ENSG00000259362	NA	2.66245	9.41e-05
ENSG00000086570	FAT2	2.65986	5.04e-73
ENSG00000289013	NA	2.65569	1.35e-09
ENSG00000272953	NA	2.65267	0.00231092
ENSG00000134115	CNTN6	2.65264	0.0492807
ENSG00000137449	CPEB2	2.65058	3.09e-109
ENSG00000184574	LPAR5	2.64833	6.49e-11
ENSG00000213246	SUPT4H1	2.64775	4.37e-13
ENSG00000109047	RCVRN	2.64581	0.00462876
ENSG00000128709	HOXD9	2.64269	0.0173011
ENSG00000260122	NA	2.63793	0.00303188
ENSG00000258659	TRIM34	2.63667	0.0464332
ENSG00000203727	SAMD5	2.63436	4.65e-13
ENSG00000141527	CARD14	2.63361	1.11e-09
ENSG00000171408	PDE7B	2.63046	0.030999
ENSG00000215333	NA	2.62922	0.000284487
ENSG00000116774	OLFML3	2.62471	3.2e-149
ENSG00000204767	INSYN2B	2.61925	5.99e-05
ENSG00000146250	PRSS35	2.61794	1.8e-64
ENSG00000267259	NA	2.61571	0.00375862
ENSG00000170324	FRMPD2	2.61444	2.55e-13
ENSG00000258647	NA	2.60505	0.0372603
ENSG00000125266	EFNB2	2.60386	5.77e-280
ENSG00000229880	NA	2.60302	0.000742115
ENSG00000176845	METRNL	2.60294	5.6e-85
ENSG00000147889	CDKN2A	2.59967	2.61e-10
ENSG00000136099	PCDH8	2.59671	1.2e-41
ENSG00000112378	PERP	2.59438	0
ENSG00000127954	STEAP4	2.59352	0.00916801
ENSG00000064042	LIMCH1	2.59191	3.07e-105
ENSG00000197769	MAP1LC3C	2.58828	3.69e-41
ENSG00000198535	C2CD4A	2.58772	1.12e-05
ENSG00000170122	FOXD4	2.58176	0.0193172
ENSG00000154928	EPHB1	2.57626	1.59e-254
ENSG00000196126	HLA-DRB1	2.57515	6.05e-220
ENSG00000164879	CA3	2.57466	4.09e-45
ENSG00000265452	MIR3682	2.57283	0.00157508
ENSG00000145632	PLK2	2.56977	2.02e-114
ENSG00000081026	MAGI3	2.56907	0
ENSG00000081138	CDH7	2.56836	5.27e-42
ENSG00000069431	ABCC9	2.56767	0.000687744
ENSG00000224525	NA	2.56593	0.00309697
ENSG00000123901	GPR83	2.56436	1.01e-20
ENSG00000177374	HIC1	2.56354	4.59e-11
ENSG00000065833	ME1	2.56292	7.26e-150
ENSG00000285103	NA	2.56188	2.03e-11
ENSG00000272861	NA	2.56172	0.00212056
ENSG00000198937	CCDC167	2.56008	1.48e-58
ENSG00000156966	B3GNT7	2.55985	1.13e-110
ENSG00000183273	CCDC60	2.55383	2.07e-05
ENSG00000083307	GRHL2	2.54983	6.52e-272
ENSG00000289188	NA	2.54875	0.0168095
ENSG00000135074	ADAM19	2.54842	5.95e-218
ENSG00000162931	TRIM17	2.54709	9.46e-61
ENSG00000153253	SCN3A	2.54521	0.00740072
ENSG00000128268	MGAT3	2.54466	3.71e-192
ENSG00000165794	SLC39A2	2.53774	0.00544558
ENSG00000215875	NA	2.53739	0.000218168
ENSG00000182022	CHST15	2.53716	0
ENSG00000148444	COMMD3	2.53709	9.03e-14
ENSG00000073756	PTGS2	2.53577	1.98e-24
ENSG00000229544	NKX1-2	2.533	7.3e-210
ENSG00000139211	AMIGO2	2.53111	2.57e-58
ENSG00000144821	MYH15	2.5303	7.29e-08
ENSG00000261888	NA	2.5297	5.52e-13
ENSG00000183378	OVCH2	2.52556	6.98e-40
ENSG00000110876	SELPLG	2.52217	8.94e-09
ENSG00000152952	PLOD2	2.52121	3.79e-88
ENSG00000149596	JPH2	2.51942	8.94e-69
ENSG00000284730	TMDD1	2.51912	0.00187657
ENSG00000152785	BMP3	2.51726	0.0296651
ENSG00000170545	SMAGP	2.51402	4.32e-84
ENSG00000182718	ANXA2	2.51361	0
ENSG00000186594	MIR22HG	2.51357	3.03e-70
ENSG00000224621	NA	2.51344	0.0162292
ENSG00000199568	RNU5A-1	2.51071	6.7e-07
ENSG00000188095	MESP2	2.51056	1.19e-09
ENSG00000140564	FURIN	2.50882	0
ENSG00000145642	SHISAL2B	2.50455	4.2e-11
ENSG00000187175	KRTAP12-1	2.50404	0.0014508
ENSG00000279138	NA	2.50338	0.0103322
ENSG00000276644	DACH1	2.49972	1.42e-16
ENSG00000078018	MAP2	2.4984	2.63e-68
ENSG00000270562	FOXP1-DT	2.49802	1.01e-11
ENSG00000109099	PMP22	2.49767	1.93e-80
ENSG00000289075	NA	2.49751	6.17e-40
ENSG00000291309	LY6S	2.49295	5.23e-07
ENSG00000150637	CD226	2.49156	0.000161448
ENSG00000161677	JOSD2	2.48888	1.49e-38
ENSG00000238244	NA	2.48887	5.11e-05
ENSG00000176855	NA	2.48826	0.000719667
ENSG00000178401	DNAJC22	2.48742	3.47e-11
ENSG00000270231	NBPF8	2.48611	1.57e-63
ENSG00000147509	RGS20	2.48367	8.11e-10
ENSG00000137491	SLCO2B1	2.48357	0.00215794
ENSG00000124762	CDKN1A	2.47785	6.13e-19
ENSG00000231981	NA	2.47699	0.000252024
ENSG00000125637	PSD4	2.47459	1.31e-75
ENSG00000100234	TIMP3	2.47416	4.08e-137
ENSG00000206652	RNU1-1	2.46937	6.81e-08
ENSG00000188042	ARL4C	2.46834	2.33e-146
ENSG00000163630	SYNPR	2.46738	1.84e-20
ENSG00000241269	NA	2.46682	0.0206098
ENSG00000132669	RIN2	2.46677	2.23e-44
ENSG00000249310	APOBEC3B-AS1	2.4632	1.88e-09
ENSG00000281903	NA	2.4626	0.00115415
ENSG00000281404	LINC01176	2.46216	1.62e-24
ENSG00000288953	NA	2.46185	5.13e-124
ENSG00000143632	ACTA1	2.46129	8.94e-148
ENSG00000101335	MYL9	2.46125	2.74e-131
ENSG00000154975	CA10	2.46107	9.25e-56
ENSG00000234432	LINC02983	2.45849	1.43e-06
ENSG00000070031	SCT	2.45541	1.07e-10
ENSG00000198964	SGMS1	2.4515	2.8e-238
ENSG00000271602	NA	2.44914	0.00480754
ENSG00000260729	NA	2.4484	0.0430777
ENSG00000102104	RS1	2.44551	0.0171171
ENSG00000165887	ANKRD2	2.4454	0.0185385
ENSG00000050165	DKK3	2.44166	1.12e-223
ENSG00000175662	TOM1L2	2.43997	5.29e-178
ENSG00000197506	SLC28A3	2.43788	0.00491566
ENSG00000226535	NA	2.43167	0.000501998
ENSG00000201176	NA	2.42817	0.0472575
ENSG00000133116	KL	2.42789	0.00016464
ENSG00000168314	MOBP	2.42685	0.00505753
ENSG00000116675	DNAJC6	2.42643	1.58e-254
ENSG00000237523	LINC00857	2.42577	3.7e-17
ENSG00000256651	NA	2.42514	0.0448267
ENSG00000238137	NA	2.42465	0.000396456
ENSG00000289144	NA	2.42194	5.93e-08
ENSG00000140332	TLE3	2.42186	7.31e-292
ENSG00000180530	NRIP1	2.42	8.89e-221
ENSG00000229221	NA	2.41991	7.14e-05
ENSG00000154342	WNT3A	2.41971	1.64e-07
ENSG00000125845	BMP2	2.41843	1.72e-51
ENSG00000152592	DMP1	2.41812	0.0189076
ENSG00000145349	CAMK2D	2.41568	3.51e-220
ENSG00000081479	LRP2	2.41278	6.69e-95
ENSG00000070961	ATP2B1	2.41123	0
ENSG00000075426	FOSL2	2.41084	2.07e-141
ENSG00000204054	LINC00963	2.40992	4.9e-44
ENSG00000103257	SLC7A5	2.40722	2.44e-177
ENSG00000279086	NA	2.40711	0.0312645
ENSG00000164318	EGFLAM	2.40658	1.36e-08
ENSG00000268518	NA	2.40495	2.37e-10
ENSG00000166963	MAP1A	2.40419	3.69e-162
ENSG00000099284	MACROH2A2	2.40371	8.4e-231
ENSG00000289076	NA	2.40299	9.38e-09
ENSG00000173706	HEG1	2.40212	5.07e-207
ENSG00000254233	NA	2.40192	0.00681771
ENSG00000104267	CA2	2.39701	6.86e-97
ENSG00000104419	NDRG1	2.3963	1.39e-100
ENSG00000112183	RBM24	2.38942	7.99e-19
ENSG00000137331	IER3	2.38877	4.94e-93
ENSG00000120675	DNAJC15	2.38736	1.47e-145
ENSG00000163739	CXCL1	2.38729	4.23e-38
ENSG00000172478	MAB21L4	2.38652	0.00527798
ENSG00000168461	RAB31	2.38403	0
ENSG00000223715	NA	2.38047	8.04e-09
ENSG00000287190	NA	2.38028	3.46e-08
ENSG00000198125	MB	2.37913	0.00086731
ENSG00000101986	ABCD1	2.37054	6.94e-154
ENSG00000056291	NPFFR2	2.36682	1.38e-32
ENSG00000287713	NA	2.36647	2.33e-07
ENSG00000137486	ARRB1	2.36641	3.49e-95
ENSG00000182557	SPNS3	2.35749	0.00859434
ENSG00000135722	FBXL8	2.35699	9.79e-07
ENSG00000148948	LRRC4C	2.35404	2.83e-11
ENSG00000149972	CNTN5	2.35343	6.1e-10
ENSG00000135409	AMHR2	2.35079	0.0108358
ENSG00000166311	SMPD1	2.35003	3.17e-24
ENSG00000113532	ST8SIA4	2.34997	4e-18
ENSG00000269825	NA	2.34955	4.1e-132
ENSG00000117318	ID3	2.34824	2.89e-163
ENSG00000213997	NA	2.34726	1.49e-06
ENSG00000114019	AMOTL2	2.34575	1.21e-165
ENSG00000137252	HCRTR2	2.34154	0.000370715
ENSG00000012171	SEMA3B	2.33929	1.95e-55
ENSG00000224294	PINCR	2.33833	1.72e-05
ENSG00000116717	GADD45A	2.33557	2.41e-91
ENSG00000290443	NA	2.33351	0.00858998
ENSG00000162643	DNAI3	2.33329	1.92e-10
ENSG00000258629	NA	2.33079	0.0266534
ENSG00000271614	NA	2.33072	1.15e-27
ENSG00000168769	TET2	2.3283	1.6e-84
ENSG00000097096	SYDE2	2.32808	2.8e-178
ENSG00000127325	BEST3	2.32802	0.00677198
ENSG00000165379	LRFN5	2.32746	3.92e-50
ENSG00000273768	RNVU1-29	2.32627	4.86e-07
ENSG00000164438	TLX3	2.32493	0.0123687
ENSG00000203706	NA	2.32358	2.29e-11
ENSG00000154330	PGM5	2.32341	0.00335284
ENSG00000104450	SPAG1	2.3231	1.24e-68
ENSG00000115594	IL1R1	2.32159	3.26e-46
ENSG00000142182	DNMT3L	2.32077	9.29e-05
ENSG00000136156	ITM2B	2.32066	6.62e-229
ENSG00000204420	MPIG6B	2.32053	0.0131087
ENSG00000085741	WNT11	2.31853	1.81e-11
ENSG00000060718	COL11A1	2.31799	3.14e-176
ENSG00000108557	RAI1	2.31688	2.2e-100
ENSG00000140945	CDH13	2.31544	8.09e-91
ENSG00000154146	NRGN	2.31363	3.85e-21
ENSG00000289628	NA	2.31305	0.000183509
ENSG00000092969	TGFB2	2.31145	2.41e-38
ENSG00000167123	CERCAM	2.30798	4.03e-118
ENSG00000227295	NA	2.30545	0.000149886
ENSG00000233237	LINC00472	2.30202	2.12e-181
ENSG00000187950	OVCH1	2.29855	3.17e-05
ENSG00000242163	NA	2.2983	0.00733912
ENSG00000280099	NA	2.29802	2.97e-48
ENSG00000145287	PLAC8	2.29718	3.98e-20
ENSG00000287906	NA	2.29545	0.000295493
ENSG00000178935	ZNF552	2.29317	9.84e-184
ENSG00000184203	PPP1R2	2.29214	4.15e-165
ENSG00000102547	CAB39L	2.29134	7.1e-97
ENSG00000273604	EPOP	2.29101	7.92e-54
ENSG00000103546	SLC6A2	2.29048	3.08e-13
ENSG00000240457	NA	2.28962	0.0206916
ENSG00000235269	LINC02331	2.28891	0.0167283
ENSG00000078269	SYNJ2	2.28781	2.71e-289
ENSG00000165474	GJB2	2.28746	1.72e-07
ENSG00000180066	NA	2.28634	8.47e-05
ENSG00000200972	NA	2.28201	0.0123777
ENSG00000163191	S100A11	2.28008	3.18e-141
ENSG00000275894	NA	2.27793	4.27e-20
ENSG00000175170	NA	2.2768	0.00145402
ENSG00000166833	NAV2	2.27289	0
ENSG00000252620	NA	2.27174	0.00138547
ENSG00000177106	EPS8L2	2.27124	1.7e-146
ENSG00000118094	TREH	2.26997	0.00432176
ENSG00000204682	MIR1915HG	2.26909	1.24e-114
ENSG00000134531	EMP1	2.26451	7.13e-21
ENSG00000198734	F5	2.26421	1.16e-06
ENSG00000091137	SLC26A4	2.26101	0.0404001
ENSG00000160789	LMNA	2.25954	2.43e-110
ENSG00000280351	NA	2.2575	1.86e-08
ENSG00000180758	GPR157	2.25633	6.01e-79
ENSG00000154736	ADAMTS5	2.25474	4.49e-73
ENSG00000207550	MIR99B	2.25459	0.0160655
ENSG00000224965	NA	2.25332	0.00958524
ENSG00000272638	NA	2.25259	0.00177483
ENSG00000247287	NA	2.25203	0.00282552
ENSG00000279289	NA	2.25179	5.7e-28
ENSG00000110195	FOLR1	2.25089	2.37e-10
ENSG00000213020	ZNF611	2.25022	7.93e-231
ENSG00000138650	PCDH10	2.25007	4.96e-75
ENSG00000135047	CTSL	2.24895	3.12e-141
ENSG00000235207	NA	2.2472	0.0127122
ENSG00000221869	CEBPD	2.24608	3.04e-49
ENSG00000134686	PHC2	2.2445	3e-113
ENSG00000284130	NA	2.24282	0.0005279
ENSG00000140280	LYSMD2	2.23878	8.78e-29
ENSG00000223711	NA	2.23476	0.000510053
ENSG00000155269	GPR78	2.23351	3.25e-47
ENSG00000227992	NA	2.23096	8.66e-05
ENSG00000148516	ZEB1	2.22878	2.22e-11
ENSG00000231991	NA	2.22656	3.79e-23
ENSG00000104611	SH2D4A	2.22592	5.42e-165
ENSG00000116132	PRRX1	2.22081	0.000197648
ENSG00000132825	PPP1R3D	2.21696	1.38e-101
ENSG00000134121	CHL1	2.21495	7.46e-11
ENSG00000182050	MGAT4C	2.21358	2.49e-55
ENSG00000164100	NDST3	2.21345	7.44e-20
ENSG00000125462	MIR9-1HG	2.21315	1.77e-81
ENSG00000103534	TMC5	2.21156	4.63e-37
ENSG00000181444	ZNF467	2.21146	1.45e-09
ENSG00000286807	NA	2.21067	0.0201429
ENSG00000136770	DNAJC1	2.2104	1.28e-105
ENSG00000244694	PTCHD4	2.20982	3.75e-30
ENSG00000026508	CD44	2.20934	3.11e-64
ENSG00000188313	PLSCR1	2.20577	3.33e-198
ENSG00000081148	IMPG2	2.20513	2.59e-07
ENSG00000287156	NA	2.20495	0.0375337
ENSG00000180340	FZD2	2.20238	3.08e-58
ENSG00000171823	FBXL14	2.20133	4.52e-127
ENSG00000225603	NA	2.20015	0.028493
ENSG00000291174	NA	2.19755	3.75e-05
ENSG00000076554	TPD52	2.19522	8.29e-149
ENSG00000165186	PTCHD1	2.19298	2.31e-106
ENSG00000233695	NA	2.19097	6.09e-05
ENSG00000057252	SOAT1	2.19073	4.12e-83
ENSG00000106689	LHX2	2.19041	0.000222202
ENSG00000011347	SYT7	2.18919	3.29e-215
ENSG00000163803	PLB1	2.18762	1.18e-08
ENSG00000144857	BOC	2.18358	1.86e-86
ENSG00000164220	F2RL2	2.1835	0.00721015
ENSG00000099994	SUSD2	2.1825	2.42e-138
ENSG00000101665	SMAD7	2.18139	1.66e-102
ENSG00000260941	LINC00622	2.18037	6.33e-12
ENSG00000171889	MIR31HG	2.18025	7.96e-16
ENSG00000186684	CYP27C1	2.1759	2.37e-70
ENSG00000163501	IHH	2.17588	0.0374414
ENSG00000162576	MXRA8	2.17553	4.72e-140
ENSG00000081923	ATP8B1	2.17445	1.08e-73
ENSG00000162825	NBPF20	2.17327	8.97e-40
ENSG00000134202	GSTM3	2.16686	4.29e-59
ENSG00000230778	ANKRD63	2.16655	1.06e-19
ENSG00000220378	NA	2.16637	9.91e-10
ENSG00000214530	STARD10	2.16558	2.39e-146
ENSG00000214144	NA	2.16425	0.00898151
ENSG00000273084	NA	2.1641	1.76e-13
ENSG00000197859	ADAMTSL2	2.16364	5.27e-22
ENSG00000244722	NA	2.16329	0.0221155
ENSG00000184271	POU6F1	2.16264	1.34e-31
ENSG00000172818	OVOL1	2.16247	1.08e-36
ENSG00000115363	EVA1A	2.16167	7.84e-40
ENSG00000197245	FAM110D	2.16118	5.19e-08
ENSG00000250722	SELENOP	2.16096	1.18e-57
ENSG00000138061	CYP1B1	2.1602	8.1e-56
ENSG00000158050	DUSP2	2.15995	1.42e-38
ENSG00000174130	TLR6	2.15993	3.12e-12
ENSG00000187796	CARD9	2.15832	0.000500554
ENSG00000162949	CAPN13	2.15824	6.28e-33
ENSG00000132510	KDM6B	2.15553	8.64e-164
ENSG00000260992	NA	2.15486	3.29e-09
ENSG00000289340	NA	2.15408	0.0265676
ENSG00000180801	ARSJ	2.15398	6.64e-78
ENSG00000167755	KLK6	2.15397	2.57e-37
ENSG00000248708	NA	2.15108	0.00152924
ENSG00000211767	NA	2.14978	8.23e-05
ENSG00000086062	B4GALT1	2.14978	5.52e-281
ENSG00000267648	NA	2.14763	6.39e-06
ENSG00000273141	NA	2.14701	0.0453947
ENSG00000119681	LTBP2	2.14532	7.54e-47
ENSG00000126821	SGPP1	2.14187	5.91e-157
ENSG00000278291	NA	2.14151	9.37e-74
ENSG00000148411	NACC2	2.13965	5.77e-159
ENSG00000260464	NA	2.13557	6.58e-06
ENSG00000231107	LINC01508	2.13337	0.0486264
ENSG00000196352	CD55	2.13199	7.73e-142
ENSG00000143248	RGS5	2.12886	1.97e-73
ENSG00000139679	LPAR6	2.12839	1.07e-20
ENSG00000095596	CYP26A1	2.12811	2.74e-16
ENSG00000248206	NA	2.12741	7.48e-06
ENSG00000116141	MARK1	2.1261	3.53e-245
ENSG00000162878	PKDCC	2.12392	4.05e-74
ENSG00000153714	LURAP1L	2.12174	7.91e-18
ENSG00000225026	NA	2.1169	0.0432549
ENSG00000114270	COL7A1	2.11606	1.22e-125
ENSG00000160145	KALRN	2.11494	1.72e-239
ENSG00000058335	RASGRF1	2.11144	4.59e-09
ENSG00000213493	NA	2.11091	0.0488452
ENSG00000132639	SNAP25	2.10975	2e-25
ENSG00000242265	PEG10	2.10301	4.51e-215
ENSG00000108813	DLX4	2.09206	7.23e-22
ENSG00000253771	NA	2.09185	0.00138354
ENSG00000183303	OR5P2	2.09016	0.000446492
ENSG00000272081	NA	2.08974	0.000216146
ENSG00000185070	FLRT2	2.08876	9.74e-47
ENSG00000168685	IL7R	2.08665	0.0324957
ENSG00000287979	NA	2.08593	6.96e-12
ENSG00000279265	NA	2.08503	0.0101108
ENSG00000279806	NA	2.08494	0.00607211
ENSG00000162461	SLC25A34	2.08269	4.05e-10
ENSG00000120549	KIAA1217	2.08239	5.68e-273
ENSG00000285999	NA	2.0815	3.27e-06
ENSG00000143669	LYST	2.08115	1.18e-34
ENSG00000155366	RHOC	2.07913	1.12e-143
ENSG00000163141	BNIPL	2.07852	1.48e-16
ENSG00000168743	NPNT	2.07802	2.67e-37
ENSG00000155066	PROM2	2.07461	7.2e-50
ENSG00000272841	MAP3K4-AS1	2.07367	9.2e-19
ENSG00000252835	SCARNA21	2.073	7.09e-09
ENSG00000196562	SULF2	2.07266	5.09e-164
ENSG00000136205	TNS3	2.07241	1.73e-220
ENSG00000290418	TPTEP1	2.0707	0.0397246
ENSG00000143772	ITPKB	2.06987	1.9e-99
ENSG00000230398	NA	2.06974	0.0287981
ENSG00000261189	DSP-AS1	2.06761	1.85e-14
ENSG00000039068	CDH1	2.06554	5.9e-286
ENSG00000155849	ELMO1	2.06483	5.78e-230
ENSG00000231203	NA	2.06211	0.000358432
ENSG00000164938	TP53INP1	2.06057	3.38e-77
ENSG00000278899	NA	2.05907	4.1e-05
ENSG00000251194	NA	2.05894	0.0171508
ENSG00000002587	HS3ST1	2.05753	9.94e-50
ENSG00000111199	TRPV4	2.05749	1.16e-73
ENSG00000167703	SLC43A2	2.05361	8.12e-78
ENSG00000185332	TMEM105	2.05284	0.0277727
ENSG00000264229	RNU4ATAC	2.0525	1.95e-05
ENSG00000223604	NA	2.05237	0.0053403
ENSG00000276668	NA	2.05087	3.57e-05
ENSG00000171621	SPSB1	2.04944	1.3e-76
ENSG00000124145	SDC4	2.04876	3.36e-295
ENSG00000067177	PHKA1	2.04638	7.77e-150
ENSG00000265174	NA	2.04521	0.000259021
ENSG00000171208	NETO2	2.04461	1.3e-135
ENSG00000170113	NIPA1	2.04441	2.66e-176
ENSG00000101076	HNF4A	2.04416	0.00989755
ENSG00000152492	CCDC50	2.04397	1.55e-140
ENSG00000154864	PIEZO2	2.04275	1.54e-149
ENSG00000033327	GAB2	2.04241	1.74e-161
ENSG00000107165	TYRP1	2.04183	0.02151
ENSG00000158578	ALAS2	2.03991	0.00192545
ENSG00000178234	GALNT11	2.03962	7.57e-145
ENSG00000101670	LIPG	2.03799	9.44e-62
ENSG00000184371	CSF1	2.03698	1.25e-75
ENSG00000105929	ATP6V0A4	2.03576	2.27e-14
ENSG00000049192	ADAMTS6	2.03308	1.93e-36
ENSG00000141052	MYOCD	2.0327	3.02e-105
ENSG00000121005	CRISPLD1	2.03197	1.82e-218
ENSG00000100473	COCH	2.03151	2.63e-84
ENSG00000251745	NA	2.03025	0.0426588
ENSG00000232234	NA	2.02911	0.0135746
ENSG00000256913	NA	2.02776	0.0315416
ENSG00000291200	RHOXF1P1	2.02664	5.33e-05
ENSG00000153071	DAB2	2.02647	1.04e-120
ENSG00000283676	MIR5087	2.02479	0.0125407
ENSG00000180509	KCNE1	2.02458	0.00837721
ENSG00000204556	NA	2.02302	0.0446032
ENSG00000130522	JUND	2.02222	5.5e-58
ENSG00000279020	C18orf15	2.01996	0.0237444
ENSG00000257531	NA	2.01994	0.000191007
ENSG00000182985	CADM1	2.01865	2.64e-172
ENSG00000214711	CAPN14	2.01833	0.00155852
ENSG00000169635	HIC2	2.01786	3.94e-156
ENSG00000130176	CNN1	2.01447	2.68e-79
ENSG00000164692	COL1A2	2.0126	2.89e-214
ENSG00000100599	RIN3	2.01257	6.14e-57
ENSG00000034677	RNF19A	2.0115	5.85e-90
ENSG00000291041	NA	2.01083	5.93e-21
ENSG00000187800	PEAR1	2.00695	5.28e-38
ENSG00000062524	LTK	2.00694	1.07e-08
ENSG00000135862	LAMC1	2.00661	4.49e-299
ENSG00000179833	SERTAD2	2.00655	7.19e-126
ENSG00000233554	NA	2.00436	0.00232276
ENSG00000261582	NA	2.00353	0.0140043
ENSG00000287431	NA	2.00184	1.03e-18
ENSG00000082397	EPB41L3	2.00066	6.98e-158
ENSG00000260701	NA	1.99796	0.0376942
ENSG00000172716	SLFN11	1.9979	1.07e-11
ENSG00000177191	B3GNT8	1.9948	1.66e-20
ENSG00000159248	GJD2	1.99477	3.92e-20
ENSG00000154548	SRSF12	1.99186	1.06e-37
ENSG00000157227	MMP14	1.99173	2.52e-149
ENSG00000188517	COL25A1	1.9914	1.02e-151
ENSG00000101542	CDH20	1.99112	8.08e-08
ENSG00000105251	SHD	1.98827	4.82e-67
ENSG00000177628	GBA1	1.9831	1.23e-108
ENSG00000170004	CHD3	1.98135	8.99e-198
ENSG00000186790	FOXE3	1.98039	0.00289242
ENSG00000275612	NA	1.9796	0.000136636
ENSG00000143382	ADAMTSL4	1.97799	5.31e-98
ENSG00000146648	EGFR	1.97663	2.09e-158
ENSG00000242396	NA	1.97631	0.0179452
ENSG00000267519	NA	1.97588	7.41e-61
ENSG00000146376	ARHGAP18	1.97583	2.35e-72
ENSG00000197933	ZNF823	1.97327	2.35e-35
ENSG00000198121	LPAR1	1.97296	4.61e-44
ENSG00000140859	KIFC3	1.97217	2.63e-88
ENSG00000288957	NA	1.97014	0.00132508
ENSG00000111879	FAM184A	1.96992	2.39e-87
ENSG00000266127	NA	1.96985	7.35e-06
ENSG00000170500	LONRF2	1.96704	2.24e-13
ENSG00000165495	PKNOX2	1.9648	2.49e-22
ENSG00000262074	NA	1.96326	1.64e-25
ENSG00000092820	EZR	1.96259	0
ENSG00000134569	LRP4	1.96179	6.65e-144
ENSG00000150893	FREM2	1.96095	9.46e-198
ENSG00000102445	RUBCNL	1.96049	2.54e-91
ENSG00000279384	NA	1.96019	6.46e-11
ENSG00000116017	ARID3A	1.95731	6.81e-131
ENSG00000267745	NA	1.9572	1.43e-13
ENSG00000270804	NA	1.95701	0.0160896
ENSG00000258675	NA	1.95466	0.0381447
ENSG00000055813	CCDC85A	1.95238	6.07e-06
ENSG00000152583	SPARCL1	1.95159	2.54e-11
ENSG00000150938	CRIM1	1.94965	1.44e-297
ENSG00000232882	NA	1.9463	0.00107843
ENSG00000129595	EPB41L4A	1.94527	2.58e-70
ENSG00000262619	NA	1.94416	1.12e-12
ENSG00000105974	CAV1	1.944	8.22e-90
ENSG00000261308	FIGNL2	1.94395	4.69e-106
ENSG00000177340	FLJ13224	1.94376	0.000278276
ENSG00000286172	RNVU1-8	1.94282	1.46e-06
ENSG00000261366	MANEA-DT	1.94088	2.76e-15
ENSG00000104722	NEFM	1.93921	9.88e-43
ENSG00000139722	VPS37B	1.93843	1.69e-160
ENSG00000029534	ANK1	1.93838	9.09e-69
ENSG00000204388	HSPA1B	1.93797	4.18e-11
ENSG00000139626	ITGB7	1.93651	0.00188674
ENSG00000181019	NQO1	1.93592	2.4e-132
ENSG00000255173	NA	1.93576	0.00210518
ENSG00000206585	RNVU1-7	1.93559	5.41e-11
ENSG00000221643	SNORA77	1.93479	0.00310258
ENSG00000171303	KCNK3	1.93419	2.02e-05
ENSG00000116285	ERRFI1	1.93274	1.06e-146
ENSG00000100242	SUN2	1.93086	1.4e-112
ENSG00000185985	SLITRK2	1.92926	7.31e-15
ENSG00000184557	SOCS3	1.92636	2.62e-124
ENSG00000135048	CEMIP2	1.92435	1.9e-130
ENSG00000273174	NA	1.92311	0.0448491
ENSG00000267102	NA	1.92007	6.42e-20
ENSG00000224950	NA	1.91849	0.0129622
ENSG00000229591	NA	1.91723	0.00210097
ENSG00000172123	SLFN12	1.91653	3.99e-75
ENSG00000157551	KCNJ15	1.91515	0.0117359
ENSG00000122786	CALD1	1.91413	2.03e-180
ENSG00000237399	PITRM1-AS1	1.91345	3.42e-07
ENSG00000105246	EBI3	1.90905	7.09e-15
ENSG00000276216	NA	1.90831	2.98e-13
ENSG00000147036	LANCL3	1.90798	8.61e-13
ENSG00000145391	SETD7	1.90635	3.14e-69
ENSG00000139926	FRMD6	1.90563	1.13e-118
ENSG00000259207	ITGB3	1.90512	2.54e-08
ENSG00000050405	LIMA1	1.90476	0
ENSG00000165462	PHOX2A	1.90227	0.000197479
ENSG00000168283	BMI1	1.90079	1.72e-51
ENSG00000270640	NA	1.90045	0.0366582
ENSG00000171295	ZNF440	1.90044	7.31e-79
ENSG00000117525	F3	1.89953	3.81e-60
ENSG00000267547	NA	1.89924	7.49e-09
ENSG00000116819	TFAP2E	1.89841	5.36e-20
ENSG00000273137	NA	1.89835	0.0224479
ENSG00000111885	MAN1A1	1.898	1.48e-87
ENSG00000260907	NA	1.89621	0.0018474
ENSG00000018408	WWTR1	1.89577	1.52e-160
ENSG00000060140	STYK1	1.89536	1.34e-22
ENSG00000151929	BAG3	1.89109	1.41e-54
ENSG00000136867	SLC31A2	1.8901	6.67e-20
ENSG00000076641	PAG1	1.8901	1.04e-25
ENSG00000007866	TEAD3	1.88965	1.43e-185
ENSG00000156869	FRRS1	1.88892	1.12e-65
ENSG00000188153	COL4A5	1.88551	1.17e-241
ENSG00000174498	IGDCC3	1.88224	1.17e-132
ENSG00000135272	MDFIC	1.881	8.31e-81
ENSG00000164946	FREM1	1.8809	2.15e-45
ENSG00000197614	MFAP5	1.88086	1.47e-19
ENSG00000287731	NA	1.87996	0.0470026
ENSG00000115896	PLCL1	1.87968	0.00804777
ENSG00000064309	CDON	1.879	7.25e-190
ENSG00000169884	WNT10B	1.87874	0.00800703
ENSG00000141526	SLC16A3	1.87796	4.5e-16
ENSG00000184261	KCNK12	1.87753	5.16e-37
ENSG00000162552	WNT4	1.87736	2.16e-08
ENSG00000140455	USP3	1.87558	4.63e-101
ENSG00000271926	NA	1.87442	0.013428
ENSG00000101307	SIRPB1	1.87433	0.0311694
ENSG00000101463	SYNDIG1	1.87379	1.8e-49
ENSG00000171316	CHD7	1.87293	0
ENSG00000171055	FEZ2	1.87195	9.69e-144
ENSG00000237772	LINC02631	1.8708	0.0196987
ENSG00000290578	NA	1.87047	0.00404943
ENSG00000214960	CRPPA	1.87011	5.82e-21
ENSG00000035862	TIMP2	1.86964	1.86e-174
ENSG00000267397	NA	1.86804	0.0417223
ENSG00000240498	CDKN2B-AS1	1.86776	0.0203847
ENSG00000197702	PARVA	1.86621	2.43e-169
ENSG00000286205	NA	1.86396	0.0140172
ENSG00000187164	SHTN1	1.86231	1.64e-142
ENSG00000005108	THSD7A	1.86185	2.27e-40
ENSG00000289149	NA	1.86035	0.00018299
ENSG00000150540	HNMT	1.85908	2.51e-36
ENSG00000080845	DLGAP4	1.85877	5.58e-232
ENSG00000203867	RBM20	1.85703	4.84e-19
ENSG00000289286	NA	1.85695	0.000228241
ENSG00000184441	NA	1.85635	2.64e-16
ENSG00000117899	MESD	1.85562	1.27e-134
ENSG00000091136	LAMB1	1.85397	0
ENSG00000175591	P2RY2	1.85295	9.76e-53
ENSG00000169129	AFAP1L2	1.85282	6e-145
ENSG00000068078	FGFR3	1.85258	3.29e-123
ENSG00000143507	DUSP10	1.85197	4.93e-40
ENSG00000233496	SYNJ2-IT1	1.85193	0.00902531
ENSG00000087085	ACHE	1.84841	3.73e-54
ENSG00000178163	ZNF518B	1.84768	1.87e-166
ENSG00000293427	NA	1.8476	9.65e-30
ENSG00000142156	COL6A1	1.84645	3.63e-87
ENSG00000179222	MAGED1	1.84635	3.58e-182
ENSG00000196814	MVB12B	1.84599	1.74e-74
ENSG00000198838	RYR3	1.84455	5.02e-25
ENSG00000173868	PHOSPHO1	1.84413	9.13e-17
ENSG00000291149	NA	1.84236	0.046224
ENSG00000197321	SVIL	1.84218	1.98e-291
ENSG00000140682	TGFB1I1	1.84197	8.91e-53
ENSG00000197747	S100A10	1.84155	3.62e-83
ENSG00000170017	ALCAM	1.84134	2.15e-93
ENSG00000283154	IQCJ-SCHIP1	1.8412	4.81e-25
ENSG00000236047	NA	1.84037	0.00416292
ENSG00000203780	FANK1	1.83912	4.44e-10
ENSG00000222724	NA	1.83799	1.99e-07
ENSG00000180891	CUEDC1	1.83659	2.47e-74
ENSG00000175538	KCNE3	1.83553	1.14e-25
ENSG00000165621	OXGR1	1.83517	4.16e-09
ENSG00000087245	MMP2	1.83489	5.35e-150
ENSG00000102053	ZC3H12B	1.83402	2e-38
ENSG00000269556	TMEM185A	1.83281	6.74e-74
ENSG00000145949	MYLK4	1.83081	1.64e-08
ENSG00000235831	BHLHE40-AS1	1.83075	2.91e-08
ENSG00000112773	TENT5A	1.82935	5.33e-68
ENSG00000159176	CSRP1	1.82918	5.74e-116
ENSG00000150787	PTS	1.82915	5.22e-121
ENSG00000166025	AMOTL1	1.82823	1.24e-174
ENSG00000179104	TMTC2	1.82367	8.25e-75
ENSG00000140807	NKD1	1.82246	4.51e-67
ENSG00000129353	SLC44A2	1.82223	1.01e-185
ENSG00000139438	FAM222A	1.81926	1.76e-20
ENSG00000188993	LRRC66	1.81852	0.00589341
ENSG00000099860	GADD45B	1.81649	6.66e-56
ENSG00000156140	ADAMTS3	1.81543	7.25e-71
ENSG00000163430	FSTL1	1.81543	7.2e-260
ENSG00000176771	NCKAP5	1.81469	1.51e-17
ENSG00000179981	TSHZ1	1.81273	2.82e-10
ENSG00000081059	TCF7	1.81047	6.92e-100
ENSG00000179776	CDH5	1.80993	5.66e-09
ENSG00000100842	EFS	1.80954	2.43e-75
ENSG00000173801	JUP	1.80941	7.55e-178
ENSG00000164695	CHMP4C	1.80835	3.1e-23
ENSG00000168621	GDNF	1.80752	2.37e-12
ENSG00000197019	SERTAD1	1.80733	4.66e-30
ENSG00000204217	BMPR2	1.80653	1.19e-141
ENSG00000146411	SLC2A12	1.80487	4.33e-71
ENSG00000159082	SYNJ1	1.80436	3.76e-62
ENSG00000197980	LEKR1	1.80369	0.0119392
ENSG00000100031	GGT1	1.80285	1.04e-13
ENSG00000236456	NA	1.80253	0.0246528
ENSG00000180628	PCGF5	1.80238	2.18e-80
ENSG00000119801	YPEL5	1.80183	1.43e-104
ENSG00000104863	LIN7B	1.80169	9.05e-18
ENSG00000204588	LINC01123	1.79989	0.0121489
ENSG00000235098	ANKRD65	1.79857	2.24e-12
ENSG00000064300	NGFR	1.79671	1.41e-50
ENSG00000105971	CAV2	1.79504	7.02e-41
ENSG00000235609	NA	1.79457	9.18e-11
ENSG00000258303	NA	1.79448	0.025406
ENSG00000289084	NA	1.79403	4.6e-07
ENSG00000258168	NA	1.79396	0.0021898
ENSG00000123473	STIL	1.79372	1.83e-197
ENSG00000080503	SMARCA2	1.7908	1.57e-53
ENSG00000215482	NA	1.79078	0.000537855
ENSG00000185532	PRKG1	1.78839	2.07e-69
ENSG00000104881	PPP1R13L	1.78807	1.94e-62
ENSG00000274370	NA	1.78596	7.25e-05
ENSG00000047634	SCML1	1.78513	5.74e-35
ENSG00000138448	ITGAV	1.78383	7.81e-112
ENSG00000120690	ELF1	1.77882	2.1e-107
ENSG00000205562	FLRT2-AS1	1.77663	0.0460152
ENSG00000125355	TMEM255A	1.77628	3.64e-06
ENSG00000107731	UNC5B	1.77553	1.39e-116
ENSG00000168143	FAM83B	1.77551	8e-83
ENSG00000214900	LINC01588	1.77517	3.25e-10
ENSG00000206559	ZCWPW2	1.77484	0.0125741
ENSG00000135269	TES	1.77375	4.71e-128
ENSG00000134030	CTIF	1.77187	4.71e-98
ENSG00000171813	PWWP2B	1.77077	7.84e-47
ENSG00000163565	IFI16	1.76996	7.39e-15
ENSG00000136141	LRCH1	1.76962	6.85e-210
ENSG00000125398	SOX9	1.7696	9.06e-67
ENSG00000165795	NDRG2	1.76732	8.11e-88
ENSG00000170921	TANC2	1.76669	2.68e-183
ENSG00000175093	SPSB4	1.76512	2.62e-93
ENSG00000169432	SCN9A	1.76402	5.72e-106
ENSG00000186767	SPIN4	1.76131	1.55e-83
ENSG00000171016	PYGO1	1.75986	1.71e-20
ENSG00000128254	YWHAH-AS1	1.75953	1.32e-05
ENSG00000203883	SOX18	1.75493	1.79e-07
ENSG00000270571	NA	1.75487	0.000989183
ENSG00000166912	MTMR10	1.75472	1.42e-143
ENSG00000274210	RNVU1-27	1.753	4.44e-05
ENSG00000257038	NA	1.75201	0.0158246
ENSG00000236830	CBR3-AS1	1.7498	6.42e-16
ENSG00000137878	GCOM1	1.74815	8.72e-06
ENSG00000256443	NA	1.74759	7.02e-08
ENSG00000072201	LNX1	1.74746	1.83e-55
ENSG00000275023	MLLT6	1.74745	2.41e-87
ENSG00000103888	CEMIP	1.74733	1.93e-33
ENSG00000102678	FGF9	1.74501	7.77e-06
ENSG00000117859	OSBPL9	1.74264	2.03e-271
ENSG00000214376	VSTM5	1.74126	6.62e-09
ENSG00000267279	NA	1.73777	4.6e-15
ENSG00000187123	LYPD6	1.73745	3.11e-84
ENSG00000144893	MED12L	1.73552	4.02e-150
ENSG00000204176	SYT15	1.73134	0.00496158
ENSG00000228872	NA	1.73062	0.0121706
ENSG00000182240	BACE2	1.7294	6.33e-96
ENSG00000153820	SPHKAP	1.72831	0.0019346
ENSG00000180592	SKIDA1	1.72811	3.73e-33
ENSG00000143882	ATP6V1C2	1.72804	1.8e-20
ENSG00000065413	ANKRD44	1.72744	1.84e-30
ENSG00000140470	ADAMTS17	1.72401	5.42e-18
ENSG00000264596	NA	1.72386	0.0011125
ENSG00000112964	GHR	1.72381	1.39e-12
ENSG00000168672	LRATD2	1.72195	5.05e-161
ENSG00000286063	NA	1.71955	0.0106717
ENSG00000231811	NA	1.71882	0.0258962
ENSG00000100139	MICALL1	1.71873	3.98e-135
ENSG00000287868	NA	1.71688	0.0280163
ENSG00000234264	DEPDC1-AS1	1.71684	0.0360897
ENSG00000289979	NA	1.71271	0.0240765
ENSG00000166471	TMEM41B	1.71242	1.56e-83
ENSG00000174236	REP15	1.71185	8.18e-06
ENSG00000172175	MALT1	1.71159	8.57e-92
ENSG00000215089	NA	1.7113	3.6e-05
ENSG00000279878	NA	1.71128	6.64e-08
ENSG00000235649	NA	1.71095	1.26e-06
ENSG00000149212	SESN3	1.71017	3.02e-88
ENSG00000290021	NA	1.70984	1.71e-10
ENSG00000262434	NA	1.70638	0.000943242
ENSG00000255967	NA	1.70585	0.00972335
ENSG00000288942	NA	1.70577	0.0121489
ENSG00000113083	LOX	1.70449	2.22e-43
ENSG00000160932	LY6E	1.70273	9.97e-91
ENSG00000204389	HSPA1A	1.70268	5.75e-06
ENSG00000222014	RAB6C	1.70075	1.7e-05
ENSG00000128283	CDC42EP1	1.70015	2.74e-46
ENSG00000183323	CCDC125	1.69971	0.0387199
ENSG00000069188	SDK2	1.69826	1.82e-57
ENSG00000138764	CCNG2	1.69565	1.08e-97
ENSG00000266946	NA	1.69437	5.4e-05
ENSG00000127831	VIL1	1.69426	6.65e-24
ENSG00000127124	HIVEP3	1.69247	5.09e-51
ENSG00000146373	RNF217	1.68989	1.07e-95
ENSG00000197256	KANK2	1.68987	1.5e-156
ENSG00000003989	SLC7A2	1.68963	8.17e-155
ENSG00000223657	NA	1.68705	0.0150127
ENSG00000180318	ALX1	1.68682	3.6e-13
ENSG00000232710	NA	1.68679	0.0240057
ENSG00000171456	ASXL1	1.68572	1.75e-72
ENSG00000137502	RAB30	1.68564	2.31e-66
ENSG00000130193	THEM6	1.6847	4.39e-37
ENSG00000138600	SPPL2A	1.68447	8.39e-127
ENSG00000154127	UBASH3B	1.68238	1.15e-75
ENSG00000184672	RALYL	1.67878	5.26e-08
ENSG00000162817	C1orf115	1.67786	1.67e-52
ENSG00000205730	ITPRIPL2	1.67705	1.39e-104
ENSG00000177469	CAVIN1	1.67671	4.52e-89
ENSG00000109472	CPE	1.6748	5.61e-55
ENSG00000149256	TENM4	1.67464	1.08e-112
ENSG00000248610	NA	1.67439	0.00407826
ENSG00000240849	PEDS1	1.67363	4.82e-99
ENSG00000170485	NPAS2	1.67212	7.02e-25
ENSG00000289740	TALAM1	1.67088	0.00452676
ENSG00000207205	RNVU1-15	1.67085	2.67e-05
ENSG00000163071	SPATA18	1.67048	1.52e-51
ENSG00000242732	RTL5	1.67007	1.94e-46
ENSG00000232334	NA	1.67006	0.0469717
ENSG00000101306	MYLK2	1.66989	1.16e-05
ENSG00000009413	REV3L	1.66847	3.12e-115
ENSG00000138798	EGF	1.66814	2.23e-39
ENSG00000162302	RPS6KA4	1.66589	5.25e-44
ENSG00000004399	PLXND1	1.66512	4.08e-107
ENSG00000173559	NABP1	1.66345	5.4e-74
ENSG00000223486	LINC03053	1.66338	0.00337185
ENSG00000170734	POLH	1.66314	2.5e-40
ENSG00000090539	CHRD	1.66197	7.18e-16
ENSG00000167861	HID1	1.66004	6.99e-73
ENSG00000173218	VANGL1	1.65997	2.32e-97
ENSG00000179698	WDR97	1.65942	3.68e-05
ENSG00000175416	CLTB	1.65797	2.39e-58
ENSG00000270127	NA	1.65724	0.00147537
ENSG00000088756	ARHGAP28	1.65607	5.53e-124
ENSG00000232536	NA	1.65504	2.35e-05
ENSG00000163082	SGPP2	1.65381	0.0252468
ENSG00000163623	NKX6-1	1.65267	0.0074763
ENSG00000082512	TRAF5	1.65099	3.02e-53
ENSG00000156860	FBRS	1.6506	2.14e-89
ENSG00000260782	NA	1.64963	0.015503
ENSG00000130779	CLIP1	1.64932	1.01e-96
ENSG00000184500	PROS1	1.64858	1.43e-16
ENSG00000139629	GALNT6	1.64729	1.17e-65
ENSG00000117036	ETV3	1.64493	2.08e-177
ENSG00000249628	LINC00942	1.64375	0.0285816
ENSG00000289331	NA	1.64356	1.26e-07
ENSG00000213590	NA	1.64133	0.0112866
ENSG00000179195	ZNF664	1.64013	6.12e-158
ENSG00000055732	MCOLN3	1.6372	3.68e-26
ENSG00000075618	FSCN1	1.63522	7.65e-64
ENSG00000057294	PKP2	1.63512	1.36e-224
ENSG00000173918	C1QTNF1	1.63436	3.38e-22
ENSG00000197705	KLHL14	1.63078	6.34e-12
ENSG00000173237	C11orf86	1.63053	0.00108807
ENSG00000290241	NA	1.63016	0.0444744
ENSG00000290395	NA	1.62896	1.62e-12
ENSG00000070614	NDST1	1.62895	3.08e-124
ENSG00000167528	ZNF641	1.62618	3.5e-110
ENSG00000225383	SFTA1P	1.62546	2.81e-05
ENSG00000289303	NA	1.62539	0.0252506
ENSG00000254951	NA	1.62516	2.06e-23
ENSG00000279518	NA	1.62495	0.00385741
ENSG00000077420	APBB1IP	1.62392	0.000252875
ENSG00000135540	NHSL1	1.61998	1.89e-46
ENSG00000206140	TMEM191C	1.61969	1.17e-08
ENSG00000250539	NA	1.61813	9.7e-30
ENSG00000118640	VAMP8	1.61785	3.15e-48
ENSG00000130783	CCDC62	1.61783	5.81e-06
ENSG00000162882	HAAO	1.616	1.13e-14
ENSG00000262877	NA	1.61434	3.2e-11
ENSG00000123131	PRDX4	1.61378	2.1e-118
ENSG00000137869	CYP19A1	1.61237	0.00899809
ENSG00000228939	AKT3-IT1	1.61185	0.0274876
ENSG00000234933	NA	1.61117	0.00754586
ENSG00000283674	NA	1.60873	4.5e-26
ENSG00000207005	RNU1-2	1.60844	0.000445958
ENSG00000189056	RELN	1.6036	6.11e-15
ENSG00000246985	SOCS2-AS1	1.60256	2.15e-09
ENSG00000196074	SYCP2	1.60152	7.9e-06
ENSG00000278983	NA	1.59885	1.22e-06
ENSG00000146453	PNLDC1	1.59834	0.000907978
ENSG00000198680	TUSC1	1.59753	1.51e-14
ENSG00000228793	NA	1.5972	3.23e-05
ENSG00000090530	P3H2	1.59708	2.45e-33
ENSG00000144810	COL8A1	1.59632	3.93e-14
ENSG00000112144	CILK1	1.59514	3.36e-115
ENSG00000126903	SLC10A3	1.59509	2.69e-52
ENSG00000287306	NA	1.59472	0.0101568
ENSG00000104324	CPQ	1.59468	1.77e-14
ENSG00000274015	NA	1.59383	0.00205955
ENSG00000152669	CCNO	1.59362	0.0174501
ENSG00000289639	NA	1.59334	0.00514695
ENSG00000122121	XPNPEP2	1.59306	0.00975801
ENSG00000232846	NA	1.59118	0.0341501
ENSG00000005020	SKAP2	1.58773	2.69e-44
ENSG00000052802	MSMO1	1.58763	1.44e-22
ENSG00000143786	CNIH3	1.58642	5.35e-56
ENSG00000171302	CANT1	1.58589	1.09e-73
ENSG00000140254	DUOXA1	1.58495	0.00860952
ENSG00000205189	ZBTB10	1.58483	6.51e-51
ENSG00000261863	LINC01996	1.58455	0.030569
ENSG00000104783	KCNN4	1.58442	3.42e-06
ENSG00000171219	CDC42BPG	1.58256	2.92e-63
ENSG00000129514	FOXA1	1.58173	0.0284308
ENSG00000224063	NA	1.58033	7.57e-06
ENSG00000230937	MIR205HG	1.57858	5.59e-12
ENSG00000234964	NA	1.57752	0.00535448
ENSG00000149289	ZC3H12C	1.57723	1.33e-28
ENSG00000113140	SPARC	1.57551	1.17e-203
ENSG00000113916	BCL6	1.57321	8.54e-41
ENSG00000129465	RIPK3	1.57265	0.000484377
ENSG00000203499	IQANK1	1.57058	4.44e-37
ENSG00000101265	RASSF2	1.56986	6.98e-88
ENSG00000101825	MXRA5	1.56795	1.74e-76
ENSG00000136717	BIN1	1.56579	1.2e-87
ENSG00000057704	TMCC3	1.56479	6.73e-59
ENSG00000140577	CRTC3	1.56386	1.35e-87
ENSG00000185340	GAS2L1	1.56248	5.95e-38
ENSG00000251161	NA	1.56152	6.59e-09
ENSG00000109265	CRACD	1.56144	5.87e-134
ENSG00000274767	NA	1.55833	0.00435968
ENSG00000156030	MIDEAS	1.55533	3.53e-128
ENSG00000124782	RREB1	1.55458	5.52e-153
ENSG00000027075	PRKCH	1.55373	7.55e-68
ENSG00000131370	SH3BP5	1.5514	3.97e-48
ENSG00000164211	STARD4	1.54946	4.34e-110
ENSG00000251365	LINC02236	1.54806	0.0445223
ENSG00000146038	DCDC2	1.54605	5.38e-06
ENSG00000179750	APOBEC3B	1.54551	5.23e-25
ENSG00000136457	CHAD	1.54515	0.0240486
ENSG00000174307	PHLDA3	1.54413	6.86e-33
ENSG00000132698	RAB25	1.54354	2.81e-66
ENSG00000187079	TEAD1	1.54345	2.76e-215
ENSG00000171444	MCC	1.54178	6.97e-92
ENSG00000269993	NA	1.53992	5.7e-07
ENSG00000228170	NA	1.53685	0.0230752
ENSG00000169231	THBS3	1.53628	1.14e-32
ENSG00000213626	LBH	1.53551	5.77e-112
ENSG00000170786	SDR16C5	1.53483	0.00289351
ENSG00000117152	RGS4	1.53465	3.67e-06
ENSG00000162542	TMCO4	1.53411	8.21e-28
ENSG00000281501	NA	1.53347	1.5e-06
ENSG00000151322	NPAS3	1.53166	0.0118539
ENSG00000139505	MTMR6	1.53145	6.27e-64
ENSG00000205502	C2CD4B	1.53098	0.0038803
ENSG00000153165	RGPD3	1.53068	1.36e-07
ENSG00000144278	GALNT13	1.52809	1.91e-40
ENSG00000171004	HS6ST2	1.52802	2.42e-38
ENSG00000182890	GLUD2	1.52722	4.43e-16
ENSG00000290681	ECEL1P2	1.52697	9.25e-11
ENSG00000102221	JADE3	1.52599	9.48e-120
ENSG00000225194	LINC00092	1.52531	0.0384385
ENSG00000104081	BMF	1.52352	2.13e-45
ENSG00000137648	TMPRSS4	1.5231	0.0260227
ENSG00000159200	RCAN1	1.523	1.71e-51
ENSG00000147010	SH3KBP1	1.523	8.98e-93
ENSG00000260916	CCPG1	1.52255	4.26e-16
ENSG00000269713	NBPF9	1.52206	1.36e-61
ENSG00000162783	IER5	1.52199	5.83e-23
ENSG00000171243	SOSTDC1	1.52185	0.00802096
ENSG00000108819	PPP1R9B	1.52113	1.43e-57
ENSG00000253276	CCDC71L	1.52053	1.35e-75
ENSG00000184160	ADRA2C	1.5204	1.33e-34
ENSG00000130940	CASZ1	1.51998	3.25e-91
ENSG00000257594	GALNT4	1.51929	0.000185449
ENSG00000135679	MDM2	1.51911	1.91e-97
ENSG00000219642	NA	1.51871	0.000433502
ENSG00000092445	TYRO3	1.51868	1.51e-117
ENSG00000179841	AKAP5	1.51864	3.47e-36
ENSG00000116704	SLC35D1	1.51809	3.93e-36
ENSG00000168675	LDLRAD4	1.51685	1.6e-30
ENSG00000172935	MRGPRF	1.51681	6.81e-43
ENSG00000141161	UNC45B	1.51592	0.0278149
ENSG00000275162	NA	1.51585	1.04e-05
ENSG00000235162	C12orf75	1.51571	5.53e-127
ENSG00000213699	SLC35F6	1.51521	3.76e-119
ENSG00000163283	ALPP	1.51419	0.00626667
ENSG00000145526	CDH18	1.51279	2.32e-05
ENSG00000131711	MAP1B	1.51056	1.15e-81
ENSG00000092068	SLC7A8	1.51007	1.16e-61
ENSG00000067082	KLF6	1.50871	1.22e-83
ENSG00000140022	STON2	1.50739	7.06e-102
ENSG00000198142	SOWAHC	1.50718	3.26e-114
ENSG00000143375	CGN	1.50681	1.87e-95
ENSG00000230438	NA	1.50536	1.04e-10
ENSG00000115756	HPCAL1	1.50487	2.25e-52
ENSG00000227740	NA	1.50405	0.046214
ENSG00000151422	FER	1.5023	2.77e-77
ENSG00000176788	BASP1	1.50186	7.71e-74
ENSG00000168994	PXDC1	1.50017	1.92e-31
ENSG00000143199	ADCY10	1.4994	0.00276761
ENSG00000168454	TXNDC2	1.49878	0.0214675
ENSG00000152217	SETBP1	1.49722	5.51e-112
ENSG00000145708	CRHBP	1.4924	0.000235285
ENSG00000109670	FBXW7	1.49193	4.27e-61
ENSG00000266412	NCOA4	1.49117	6.69e-159
ENSG00000232368	NA	1.49101	0.00335269
ENSG00000115295	CLIP4	1.48983	5.84e-07
ENSG00000139112	GABARAPL1	1.48689	1.95e-93
ENSG00000278558	TMEM191B	1.48571	0.0346125
ENSG00000065308	TRAM2	1.48498	4.38e-97
ENSG00000008853	RHOBTB2	1.48465	2.85e-57
ENSG00000197647	ZNF433	1.48418	2.95e-10
ENSG00000163435	ELF3	1.48416	1.39e-34
ENSG00000131773	KHDRBS3	1.48357	1.87e-60
ENSG00000020577	SAMD4A	1.48353	3.43e-37
ENSG00000213694	S1PR3	1.48348	1.35e-31
ENSG00000206527	HACD2	1.48295	2.64e-112
ENSG00000059804	SLC2A3	1.48218	3.88e-111
ENSG00000183421	RIPK4	1.47941	5.3e-30
ENSG00000291008	NA	1.47855	1.11e-13
ENSG00000262712	NA	1.47839	3.6e-05
ENSG00000175505	CLCF1	1.47825	7.29e-11
ENSG00000153790	SPMIP4	1.47785	4.84e-25
ENSG00000189129	PLAC9	1.47767	2.98e-07
ENSG00000198646	NCOA6	1.47705	2.7e-80
ENSG00000156463	SH3RF2	1.47648	9.22e-12
ENSG00000114541	FRMD4B	1.47612	1.46e-49
ENSG00000265185	NA	1.47526	3.86e-07
ENSG00000136542	GALNT5	1.47489	0.00139061
ENSG00000139508	SLC46A3	1.47472	4.17e-08
ENSG00000092439	TRPM7	1.47433	5.16e-74
ENSG00000115107	STEAP3	1.47357	5.64e-55
ENSG00000122367	LDB3	1.4732	1.32e-08
ENSG00000107104	KANK1	1.47173	1.05e-203
ENSG00000090661	CERS4	1.47131	4.79e-88
ENSG00000238009	NA	1.47092	0.0261165
ENSG00000168003	SLC3A2	1.46958	4.08e-60
ENSG00000256940	PPP1R14B-AS1	1.46906	0.000703549
ENSG00000131264	CDX4	1.46891	0.00010157
ENSG00000197956	S100A6	1.46888	3.04e-41
ENSG00000196782	MAML3	1.46875	1.22e-35
ENSG00000115461	IGFBP5	1.46727	2.05e-08
ENSG00000151917	BEND6	1.46677	1.64e-15
ENSG00000106526	ACTR3C	1.46615	0.00536307
ENSG00000178568	ERBB4	1.46567	2.86e-09
ENSG00000162881	OXER1	1.46526	2.55e-09
ENSG00000114315	HES1	1.46479	1.12e-48
ENSG00000158104	HPD	1.46466	0.000784098
ENSG00000196872	CRACDL	1.46321	8.14e-05
ENSG00000089159	PXN	1.463	3.19e-85
ENSG00000165030	NFIL3	1.46126	1.55e-100
ENSG00000160216	AGPAT3	1.46118	3.15e-52
ENSG00000289060	NA	1.46097	0.0128602
ENSG00000023697	DERA	1.46091	3.68e-78
ENSG00000145390	USP53	1.46042	2.99e-76
ENSG00000140459	CYP11A1	1.46015	1.21e-12
ENSG00000185168	NA	1.46	0.0192268
ENSG00000136048	DRAM1	1.45976	1.17e-37
ENSG00000196526	AFAP1	1.45839	1.85e-83
ENSG00000131398	KCNC3	1.45787	1.23e-30
ENSG00000020633	RUNX3	1.4564	7.5e-06
ENSG00000159212	CLIC6	1.45596	1.44e-29
ENSG00000112208	BAG2	1.45578	1.01e-66
ENSG00000136938	ANP32B	1.45553	2.21e-86
ENSG00000279443	NA	1.45536	0.00225893
ENSG00000101236	RNF24	1.45439	2.01e-97
ENSG00000248568	NA	1.45364	0.000528209
ENSG00000152192	POU4F1	1.45347	9.56e-05
ENSG00000066322	ELOVL1	1.45259	6.87e-80
ENSG00000131981	LGALS3	1.45236	9.07e-27
ENSG00000116871	MAP7D1	1.45211	4.23e-32
ENSG00000185262	UBALD2	1.45046	9.6e-28
ENSG00000185920	PTCH1	1.44981	1.02e-70
ENSG00000106211	HSPB1	1.44814	1.28e-37
ENSG00000242352	NA	1.44797	0.00583134
ENSG00000182685	BRICD5	1.44769	1.59e-09
ENSG00000138646	HERC5	1.44575	2.78e-54
ENSG00000167984	NLRC3	1.44544	0.000353663
ENSG00000172575	RASGRP1	1.44518	3.3e-31
ENSG00000265962	GACAT2	1.44421	0.0356683
ENSG00000111859	NEDD9	1.44417	8.1e-36
ENSG00000132031	MATN3	1.44394	1.12e-49
ENSG00000047249	ATP6V1H	1.44307	1.88e-88
ENSG00000236975	NA	1.44127	4.24e-10
ENSG00000163814	CDCP1	1.43889	3.56e-124
ENSG00000102081	FMR1	1.4384	1.13e-89
ENSG00000290425	PI4KAP1	1.43807	1.33e-28
ENSG00000289078	NA	1.43746	2.23e-07
ENSG00000285976	NA	1.43744	0.0324507
ENSG00000167754	KLK5	1.43656	1.04e-13
ENSG00000246145	RRS1-DT	1.43568	8.66e-05
ENSG00000137936	BCAR3	1.43533	1.99e-59
ENSG00000163701	IL17RE	1.43511	6.12e-20
ENSG00000160685	ZBTB7B	1.43363	2.42e-102
ENSG00000140406	TLNRD1	1.43355	8.9e-42
ENSG00000275329	NA	1.43275	0.0405047
ENSG00000161638	ITGA5	1.43242	1.4e-42
ENSG00000110047	EHD1	1.43226	2.93e-48
ENSG00000008513	ST3GAL1	1.42954	2.82e-74
ENSG00000134504	KCTD1	1.42947	1.37e-46
ENSG00000254418	NA	1.42796	0.00961828
ENSG00000153531	ADPRHL1	1.42652	3.75e-12
[truncated: 4,793 more rows]

## Sheet: DEG_BMP4_D4vsD0
	Ensembl ID	Gene Symbol	log2FoldChange	padj
	ENSG00000113196	HAND1	18.5292	1.8e-54
	ENSG00000139329	LUM	16.6667	3.24e-49
	ENSG00000260034	LCMT1-AS2	15.129	1.93e-36
	ENSG00000106952	TNFSF8	13.7029	1.64e-33
	ENSG00000102243	VGLL1	13.1312	8.5e-28
	ENSG00000168542	COL3A1	13.1195	0
	ENSG00000231213	PLSCR5	13.0774	1.85e-27
	ENSG00000267943	NA	13.0644	8.69e-27
	ENSG00000227300	NA	12.9909	3.58e-27
	ENSG00000105880	DLX5	12.9562	6.08e-30
	ENSG00000185551	NR2F2	12.766	2.61e-51
	ENSG00000164116	GUCY1A1	12.6647	3.59e-66
	ENSG00000104415	CCN4	12.6394	1.71e-28
	ENSG00000139055	ERP27	12.5455	2.2e-25
	ENSG00000186832	KRT16	12.48	2.47e-35
	ENSG00000134258	VTCN1	12.3768	1.64e-209
	ENSG00000120075	HOXB5	12.3766	1.04e-24
	ENSG00000254293	NA	12.2946	1.8e-24
	ENSG00000182578	CSF1R	12.2429	6.46e-34
	ENSG00000180999	C1orf105	12.2389	3.95e-24
	ENSG00000115221	ITGB6	12.2117	5.54e-34
	ENSG00000082074	FYB1	12.1628	2.84e-33
	ENSG00000231817	NA	12.1484	1.23e-33
	ENSG00000119535	CSF3R	12.0534	2.82e-21
	ENSG00000173917	HOXB2	11.9601	1.24e-32
	ENSG00000141579	ZNF750	11.9257	5.35e-23
	ENSG00000008196	TFAP2B	11.9	6.59e-32
	ENSG00000203783	PRR9	11.7382	7.71e-22
	ENSG00000244476	ERVFRD-1	11.6611	2.21e-29
	ENSG00000108244	KRT23	11.6497	1.19e-18
	ENSG00000233379	NA	11.6088	1.03e-21
	ENSG00000120093	HOXB3	11.5605	1.84e-30
	ENSG00000137203	TFAP2A	11.4868	7.15e-174
	ENSG00000229557	NA	11.4165	1.47e-20
	ENSG00000141449	GREB1L	11.4014	2.32e-225
	ENSG00000171476	HOPX	11.3266	7.08e-15
	ENSG00000171631	P2RY6	11.1908	2.33e-240
	ENSG00000108511	HOXB6	11.1363	2.16e-22
	ENSG00000106031	HOXA13	11.1069	3.08e-24
	ENSG00000148677	ANKRD1	11.1026	2.18e-28
	ENSG00000288041	NA	11.0797	9.84e-18
	ENSG00000256218	NA	11.0768	1.34e-19
	ENSG00000006377	DLX6	11.0626	4.06e-20
	ENSG00000203857	HSD3B1	11.0345	9.69e-22
	ENSG00000165556	CDX2	11.0237	5.05e-50
	ENSG00000291196	KRT16P3	11.0185	1.28e-19
	ENSG00000289906	NA	10.847	9.29e-19
	ENSG00000233124	NA	10.8192	6.39e-19
	ENSG00000139144	PIK3C2G	10.762	2.33e-18
	ENSG00000182742	HOXB4	10.6486	7.89e-26
	ENSG00000124731	TREM1	10.543	1.03e-17
	ENSG00000257178	NA	10.5274	1.38e-17
	ENSG00000277022	NA	10.5193	1.14e-12
	ENSG00000247809	NA	10.5022	1.39e-17
	ENSG00000233359	NA	10.3707	3.97e-17
	ENSG00000259974	LINC00261	10.3255	9.48e-17
	ENSG00000115474	KCNJ13	10.3141	3.73e-17
	ENSG00000069011	PITX1	10.3112	4.72e-24
	ENSG00000178175	ZNF366	10.2844	1.61e-13
	ENSG00000176907	TCIM	10.2568	4.31e-93
	ENSG00000017427	IGF1	10.254	1.86e-16
	ENSG00000118729	CASQ2	10.2274	1.15e-23
	ENSG00000135111	TBX3	10.2094	0
	ENSG00000254202	NA	10.1793	2.37e-32
	ENSG00000171564	FGB	10.1789	0.00109282
	ENSG00000016082	ISL1	10.1492	2.8e-194
	ENSG00000166741	NNMT	10.1476	1.35e-16
	ENSG00000249341	NA	10.1446	4.18e-16
	ENSG00000138449	SLC40A1	10.1048	7.71e-135
	ENSG00000269526	ERVV-1	10.0922	2.56e-25
	ENSG00000135346	CGA	10.0647	7.59e-20
	ENSG00000273760	NA	10.0605	1.19e-16
	ENSG00000267134	LINC01924	10.0583	1.2e-14
	ENSG00000184108	TRIML1	10.0578	2.99e-16
	ENSG00000249861	LGALS16	10.0466	1.77e-12
	ENSG00000137270	GCM1	10.0416	1.8e-50
	ENSG00000090104	RGS1	10.0397	3.05e-15
	ENSG00000151379	MSGN1	10.0283	8.62e-16
	ENSG00000169550	MUC15	10.0012	2.03e-22
	ENSG00000106038	EVX1	9.99827	1.1e-22
	ENSG00000288776	NA	9.95026	5.77e-16
	ENSG00000116016	EPAS1	9.93041	0
	ENSG00000155622	XAGE2	9.9071	1.12e-15
	ENSG00000011465	DCN	9.90673	7.69e-40
	ENSG00000175779	LINC02694	9.87268	2.97e-15
	ENSG00000102359	SRPX2	9.8626	2.51e-15
	ENSG00000127074	RGS13	9.85339	1.17e-14
	ENSG00000233101	HOXB-AS3	9.81055	5.56e-15
	ENSG00000146374	RSPO3	9.80998	7.54e-37
	ENSG00000235491	NA	9.80051	4.06e-15
	ENSG00000277228	NA	9.78726	2.05e-15
	ENSG00000249993	BFSP2-AS1	9.73912	4.39e-15
	ENSG00000253886	NA	9.66842	7.28e-15
	ENSG00000120068	HOXB8	9.62744	1.47e-14
	ENSG00000205488	NA	9.62549	9.84e-15
	ENSG00000164796	CSMD3	9.581	1.02e-80
	ENSG00000290025	NA	9.56405	3.33e-14
	ENSG00000146285	SCML4	9.56019	3.36e-11
	ENSG00000140873	ADAMTS18	9.54132	0
	ENSG00000290704	NA	9.53108	3.26e-14
	ENSG00000105989	WNT2	9.52974	2.58e-16
	ENSG00000137869	CYP19A1	9.45581	2.61e-86
	ENSG00000062096	ARSF	9.41129	2.46e-15
	ENSG00000107485	GATA3	9.38015	0
	ENSG00000143995	MEIS1	9.35097	0
	ENSG00000153294	ADGRF4	9.3048	3.34e-13
	ENSG00000168830	HTR1E	9.30003	3.19e-77
	ENSG00000289189	NA	9.28981	1.43e-14
	ENSG00000170255	MRGPRX1	9.28579	1.12e-13
	ENSG00000141448	GATA6	9.27621	6.71e-43
	ENSG00000168619	ADAM18	9.26819	6.97e-15
	ENSG00000181552	EDDM3B	9.24319	7.06e-13
	ENSG00000229056	HECW2-AS1	9.24277	6.04e-09
	ENSG00000113722	CDX1	9.23774	9.51e-77
	ENSG00000105991	HOXA1	9.23443	6.9e-14
	ENSG00000005073	HOXA11	9.23272	2.78e-13
	ENSG00000223867	NA	9.20861	2.09e-12
	ENSG00000182168	UNC5C	9.19774	0
	ENSG00000151790	TDO2	9.1781	1.47e-24
	ENSG00000091879	ANGPT2	9.15994	3.02e-13
	ENSG00000253281	NA	9.1596	1.82e-18
	ENSG00000253405	EVX1-AS	9.10119	4.77e-11
	ENSG00000288047	NA	9.06121	4.66e-12
	ENSG00000128710	HOXD10	9.03397	5.9e-12
	ENSG00000286992	NA	9.02488	4.57e-12
	ENSG00000285963	NA	9.00341	3.22e-12
	ENSG00000285081	NA	8.95686	5.26e-12
	ENSG00000253308	NA	8.94975	7.03e-13
	ENSG00000128422	KRT17	8.94249	1.22e-246
	ENSG00000164107	HAND2	8.9313	7.56e-11
	ENSG00000253138	LINC00967	8.92609	1.15e-11
	ENSG00000147573	TRIM55	8.8953	3.25e-162
	ENSG00000109205	ODAM	8.89073	6.29e-12
	ENSG00000276850	NA	8.88969	5.06e-18
	ENSG00000173391	OLR1	8.88781	3.89e-13
	ENSG00000160870	CYP3A7	8.88051	1.36e-11
	ENSG00000078098	FAP	8.8777	8.42e-12
	ENSG00000145721	LIX1	8.86538	3.1e-173
	ENSG00000158874	APOA2	8.85849	1.01e-11
	ENSG00000172215	CXCR6	8.85808	2.13e-17
	ENSG00000290878	HLA-DRB6	8.85352	4.1e-17
	ENSG00000197301	HMGA2-AS1	8.84998	2.69e-11
	ENSG00000120149	MSX2	8.83283	0
	ENSG00000230630	NA	8.82861	2.36e-11
	ENSG00000170689	HOXB9	8.82718	3.47e-14
	ENSG00000253660	NA	8.81977	1.15e-11
	ENSG00000135898	GPR55	8.78914	9.31e-12
	ENSG00000231764	NA	8.77865	5.69e-18
	ENSG00000259663	ISL1-DT	8.77624	2.34e-89
	ENSG00000152207	CYSLTR2	8.73953	1.04e-12
	ENSG00000082293	COL19A1	8.73642	2e-66
	ENSG00000197308	GATA3-AS1	8.72616	1.06e-45
	ENSG00000184502	GAST	8.7257	1.08e-06
	ENSG00000166920	C15orf48	8.71095	4.39e-11
	ENSG00000137273	FOXF2	8.70828	1.03e-12
	ENSG00000077943	ITGA8	8.69867	2.4e-13
	ENSG00000170820	FSHR	8.69707	4.28e-13
	ENSG00000240241	NA	8.6966	1.35e-11
	ENSG00000275322	NA	8.67827	4.51e-12
	ENSG00000243035	NA	8.65955	7.63e-11
	ENSG00000231870	NA	8.63953	1.03e-11
	ENSG00000163218	PGLYRP4	8.63558	2.83e-11
	ENSG00000115596	WNT6	8.60825	6.31e-77
	ENSG00000166450	PRTG	8.56785	0
	ENSG00000142511	GPR32	8.55694	3.72e-11
	ENSG00000189056	RELN	8.54218	0
	ENSG00000143125	PROK1	8.53913	5.98e-10
	ENSG00000232638	NA	8.53567	9.66e-11
	ENSG00000180869	LINC01555	8.53005	1.7e-11
	ENSG00000136695	IL36RN	8.52641	8.22e-11
	ENSG00000164093	PITX2	8.52377	1.15e-167
	ENSG00000206384	COL6A6	8.50207	2.26e-238
	ENSG00000124942	AHNAK	8.50089	0
	ENSG00000241720	NA	8.49965	3.27e-11
	ENSG00000178776	C5orf46	8.4907	8.59e-11
	ENSG00000115593	SMYD1	8.47832	1.25e-124
	ENSG00000179348	GATA2	8.45257	0
	ENSG00000163823	CCR1	8.44136	6.28e-12
	ENSG00000134138	MEIS2	8.43738	2.19e-160
	ENSG00000147571	CRH	8.42243	3.8e-93
	ENSG00000009790	TRAF3IP3	8.41069	1.03e-09
	ENSG00000121075	TBX4	8.38419	6.19e-66
	ENSG00000258498	DIO3OS	8.37015	1.13e-107
	ENSG00000171403	KRT9	8.36814	9.26e-10
	ENSG00000203747	FCGR3A	8.36156	1.5e-10
	ENSG00000243766	NA	8.35692	4.14e-10
	ENSG00000121068	TBX2	8.32206	2.29e-11
	ENSG00000154330	PGM5	8.32108	3.67e-36
	ENSG00000156466	GDF6	8.31451	2.66e-176
	ENSG00000101441	CST4	8.29066	1.01e-09
	ENSG00000115461	IGFBP5	8.2606	2.18e-245
	ENSG00000146674	IGFBP3	8.23707	0
	ENSG00000163132	MSX1	8.22812	1.89e-101
	ENSG00000164744	SUN3	8.22015	2.13e-51
	ENSG00000165655	ZNF503	8.20789	1.4e-221
	ENSG00000120937	NPPB	8.18919	1.13e-12
	ENSG00000040731	CDH10	8.17413	1.08e-137
	ENSG00000290657	NA	8.17061	8.93e-12
	ENSG00000099998	GGT5	8.16641	3.41e-24
	ENSG00000197888	UGT2B17	8.1594	9.45e-10
	ENSG00000250240	NA	8.15841	8.63e-11
	ENSG00000148053	NTRK2	8.14082	1.26e-135
	ENSG00000253508	NA	8.13683	4.48e-09
	ENSG00000116729	WLS	8.12189	0
	ENSG00000253293	HOXA10	8.12175	5.9e-18
	ENSG00000241684	NA	8.11185	1.58e-20
	ENSG00000149435	GGTLC1	8.10216	2.58e-05
	ENSG00000183801	OLFML1	8.06641	1.3e-70
	ENSG00000287268	NA	8.05439	5.64e-09
	ENSG00000256837	NA	8.05252	0.00101739
	ENSG00000116183	PAPPA2	8.04772	0
	ENSG00000279591	NA	8.04331	1.85e-10
	ENSG00000170396	ZNF804A	8.03973	1.4e-49
	ENSG00000177494	ZBED2	8.01972	4.44e-11
	ENSG00000229950	NA	8.01068	1.67e-10
	ENSG00000271811	NA	8.00895	1.65e-08
	ENSG00000111348	ARHGDIB	8.00427	4.09e-219
	ENSG00000250103	PANCR	8.00208	1.01e-11
	ENSG00000183691	NOG	7.98443	6.91e-238
	ENSG00000237149	ZNF503-AS2	7.96968	3.05e-42
	ENSG00000274173	NA	7.96836	2.54e-10
	ENSG00000138315	OIT3	7.96038	1.42e-09
	ENSG00000255446	NA	7.93261	7.6e-10
	ENSG00000260027	HOXB7	7.92238	5.15e-18
	ENSG00000091704	CPA1	7.92193	2.57e-08
	ENSG00000224228	NA	7.88358	3.16e-08
	ENSG00000162645	GBP2	7.87687	3.24e-10
	ENSG00000240990	HOXA11-AS	7.87487	5.97e-09
	ENSG00000042832	TG	7.87362	5.92e-14
	ENSG00000164736	SOX17	7.86601	8.24e-22
	ENSG00000286039	NA	7.86526	2.76e-10
	ENSG00000223764	LINC02593	7.85256	4.88e-20
	ENSG00000231811	NA	7.84164	6.31e-39
	ENSG00000242950	ERVW-1	7.83983	8.14e-30
	ENSG00000144476	ACKR3	7.83656	0
	ENSG00000169554	ZEB2	7.82967	4.9e-111
	ENSG00000288802	NA	7.82383	6.97e-10
	ENSG00000132170	PPARG	7.81975	7.13e-162
	ENSG00000159184	HOXB13	7.8108	5.14e-11
	ENSG00000128713	HOXD11	7.79114	1.49e-08
	ENSG00000170178	HOXD12	7.7713	2.75e-08
	ENSG00000064886	CHI3L2	7.76516	1.11e-22
	ENSG00000271447	MMP28	7.76277	7.52e-65
	ENSG00000243321	LINC01998	7.75886	1.34e-08
	ENSG00000228917	NA	7.75661	1.68e-09
	ENSG00000250358	LINC02200	7.74833	3.72e-08
	ENSG00000164512	ANKRD55	7.74643	2.09e-09
	ENSG00000282933	NA	7.73713	2.7e-45
	ENSG00000266010	GATA6-AS1	7.72518	1.62e-12
	ENSG00000277301	NA	7.72268	1.18e-09
	ENSG00000286206	NA	7.71545	3.25e-08
	ENSG00000094755	GABRP	7.71278	0
	ENSG00000108231	LGI1	7.70422	1.65e-12
	ENSG00000138795	LEF1	7.7025	3.69e-176
	ENSG00000259727	NA	7.70135	1.6e-44
	ENSG00000268388	FENDRR	7.70061	1.71e-09
	ENSG00000159387	IRX6	7.6977	2.96e-41
	ENSG00000289179	NA	7.6879	1.09e-08
	ENSG00000145681	HAPLN1	7.68141	0
	ENSG00000019549	SNAI2	7.67401	0
	ENSG00000134817	APLNR	7.66237	5.36e-80
	ENSG00000255346	NOX5	7.64718	2.44e-07
	ENSG00000262117	BCAR4	7.64574	4.16e-12
	ENSG00000132746	ALDH3B2	7.63364	5.04e-23
	ENSG00000164125	GASK1B	7.62893	8.19e-88
	ENSG00000230148	HOXB-AS1	7.61896	3.11e-17
	ENSG00000116132	PRRX1	7.61196	2.53e-45
	ENSG00000227121	NA	7.58891	5.55e-92
	ENSG00000100121	GGTLC2	7.57929	4.8e-10
	ENSG00000160886	LY6K	7.55727	5.51e-39
	ENSG00000172752	COL6A5	7.54291	4.32e-54
	ENSG00000241469	LINC00635	7.52281	0.00671657
	ENSG00000165794	SLC39A2	7.51827	1.18e-19
	ENSG00000270061	NA	7.49601	2.91e-10
	ENSG00000229637	PRAC2	7.4911	2.97e-09
	ENSG00000183625	CCR3	7.49072	2.57e-10
	ENSG00000230712	NA	7.48731	1.54e-07
	ENSG00000167244	IGF2	7.48234	0
	ENSG00000272554	NA	7.47967	2.77e-07
	ENSG00000148702	HABP2	7.47471	2.85e-11
	ENSG00000249364	LINC02997	7.46016	3.55e-07
	ENSG00000280291	NA	7.4541	5.24e-07
	ENSG00000162630	B3GALT2	7.44686	3.58e-06
	ENSG00000163453	IGFBP7	7.44624	0
	ENSG00000265190	ANXA8	7.44556	6.87e-12
	ENSG00000159216	RUNX1	7.44286	0
	ENSG00000100368	CSF2RB	7.43893	1.71e-07
	ENSG00000108932	SLC16A6	7.43035	8.61e-56
	ENSG00000214457	NA	7.42804	1.38e-11
	ENSG00000197757	HOXC6	7.42517	7.19e-05
	ENSG00000235357	NA	7.41763	4.67e-08
	ENSG00000163638	ADAMTS9	7.41755	0
	ENSG00000251405	NA	7.39521	6.74e-08
	ENSG00000127863	TNFRSF19	7.39313	0
	ENSG00000280109	PLAC4	7.38182	8.27e-11
	ENSG00000272763	NA	7.37527	2.37e-10
	ENSG00000227493	NA	7.34609	1.86e-07
	ENSG00000187783	TMEM72	7.34409	1.21e-10
	ENSG00000111339	ART4	7.34208	4.86e-45
	ENSG00000147081	AKAP4	7.34126	9.27e-11
	ENSG00000276261	NA	7.32056	9.01e-08
	ENSG00000181634	TNFSF15	7.29991	1.09e-156
	ENSG00000165462	PHOX2A	7.28913	5.03e-58
	ENSG00000290978	NA	7.282	2.86e-07
	ENSG00000259275	NA	7.27716	0.0023878
	ENSG00000145708	CRHBP	7.27653	4.27e-108
	ENSG00000251259	NA	7.27539	2.44e-07
	ENSG00000119919	NKX2-3	7.26614	1e-11
	ENSG00000227467	LINC01537	7.24439	4.49e-06
	ENSG00000128714	HOXD13	7.24245	9.86e-14
	ENSG00000135046	ANXA1	7.24242	0
	ENSG00000162849	KIF26B	7.23988	0
	ENSG00000111405	ENDOU	7.22784	3.32e-09
	ENSG00000232021	LEF1-AS1	7.2203	9.64e-09
	ENSG00000043039	BARX2	7.21737	5.05e-31
	ENSG00000134640	MTNR1B	7.2155	1.58e-06
	ENSG00000251301	NA	7.21313	8.12e-11
	ENSG00000285576	NA	7.20764	2.99e-06
	ENSG00000168702	LRP1B	7.20644	2.44e-118
	ENSG00000123843	C4BPB	7.19901	4.46e-07
	ENSG00000061492	WNT8A	7.19212	7.76e-06
	ENSG00000226819	NA	7.18725	3.12e-14
	ENSG00000291200	RHOXF1P1	7.18385	3.74e-66
	ENSG00000286151	NA	7.18011	1.37e-06
	ENSG00000125848	FLRT3	7.17853	0
	ENSG00000225431	LINC01671	7.17607	1.77e-06
	ENSG00000159251	ACTC1	7.15578	0
	ENSG00000181541	MAB21L2	7.15046	1.57e-10
	ENSG00000198336	MYL4	7.14302	6.18e-29
	ENSG00000173212	MAB21L3	7.11203	2.58e-15
	ENSG00000118137	APOA1	7.1104	7.72e-32
	ENSG00000132854	KANK4	7.09447	0
	ENSG00000182782	HCAR2	7.09182	1.05e-07
	ENSG00000258740	NA	7.08295	3.37e-07
	ENSG00000259023	LINC00524	7.08156	1.14e-07
	ENSG00000273328	NA	7.07766	1.21e-07
	ENSG00000288811	NA	7.06733	3.38e-07
	ENSG00000198796	ALPK2	7.05442	5.92e-80
	ENSG00000233858	NA	7.02991	1.8e-06
	ENSG00000259278	NA	7.02629	3.99e-10
	ENSG00000259928	NA	7.02111	2.74e-23
	ENSG00000169508	GPR183	7.01911	8.61e-06
	ENSG00000232392	NA	7.01817	1.74e-05
	ENSG00000226846	LINC00348	7.01711	1.05e-05
	ENSG00000175899	A2M	7.01663	1.24e-17
	ENSG00000120211	INSL4	6.98986	1.68e-06
	ENSG00000073282	TP63	6.98323	2.78e-100
	ENSG00000171189	GRIK1	6.98309	1.02e-73
	ENSG00000174827	PDZK1	6.98273	1.33e-15
	ENSG00000109099	PMP22	6.98057	0
	ENSG00000143217	NECTIN4	6.97272	6.04e-186
	ENSG00000158786	PLA2G2F	6.96575	2.5e-07
	ENSG00000253688	NA	6.94722	4.22e-06
	ENSG00000153930	ANKFN1	6.94495	8.24e-06
	ENSG00000213759	UGT2B11	6.93609	2.34e-05
	ENSG00000244300	NA	6.93282	6.17e-119
	ENSG00000257181	NA	6.92706	1.27e-05
	ENSG00000125879	OTOR	6.91917	7.21e-07
	ENSG00000293464	NA	6.91696	3.08e-11
	ENSG00000165682	CLEC1B	6.90647	1.23e-06
	ENSG00000244356	NA	6.89998	8.7e-06
	ENSG00000251538	LINC02201	6.89624	1.47e-07
	ENSG00000279814	NA	6.88312	1.52e-05
	ENSG00000168907	PLA2G4F	6.87932	6.59e-13
	ENSG00000117560	FASLG	6.87361	1.3e-05
	ENSG00000241593	NA	6.86496	6.66e-06
	ENSG00000122691	TWIST1	6.84627	1.25e-155
	ENSG00000197614	MFAP5	6.83643	0
	ENSG00000198959	TGM2	6.83443	0
	ENSG00000280285	NA	6.83182	7.15e-06
	ENSG00000103241	FOXF1	6.8286	3.17e-17
	ENSG00000132938	MTUS2	6.82023	7.2e-102
	ENSG00000171056	SOX7	6.80956	0
	ENSG00000170209	ANKK1	6.79047	7.22e-07
	ENSG00000117009	KMO	6.78643	4.93e-07
	ENSG00000290983	NA	6.78315	1.15e-06
	ENSG00000162761	LMX1A	6.78042	4.4e-05
	ENSG00000286855	NA	6.77761	4.18e-06
	ENSG00000253649	PRSS51	6.76478	6.61e-17
	ENSG00000137440	FGFBP1	6.75445	7.02e-13
	ENSG00000204421	LY6G6C	6.74758	4.02e-10
	ENSG00000126353	CCR7	6.74616	3.43e-51
	ENSG00000230243	NA	6.74112	1.03e-06
	ENSG00000115523	GNLY	6.74063	5.1e-20
	ENSG00000164099	PRSS12	6.73038	0
	ENSG00000218226	NA	6.72743	4.58e-06
	ENSG00000135903	PAX3	6.71683	6.35e-19
	ENSG00000226005	LINC02660	6.7092	6.75e-06
	ENSG00000198944	SOWAHA	6.70256	6.1e-289
	ENSG00000162692	VCAM1	6.67715	2.25e-05
	ENSG00000279778	NA	6.66594	0.000571707
	ENSG00000197406	DIO3	6.66546	4.01e-217
	ENSG00000234383	NA	6.65565	2.23e-40
	ENSG00000019991	HGF	6.65419	7.75e-16
	ENSG00000286134	NA	6.65149	2.33e-06
	ENSG00000268964	ERVV-2	6.65073	3.74e-140
	ENSG00000164683	HEY1	6.6296	0
	ENSG00000115844	DLX2	6.6232	5.44e-124
	ENSG00000115594	IL1R1	6.60929	0
	ENSG00000258471	NA	6.60906	5.69e-12
	ENSG00000246225	NA	6.60768	5.55e-07
	ENSG00000268621	IGFL2-AS1	6.60498	1.01e-05
	ENSG00000241345	NA	6.59513	6.53e-07
	ENSG00000258702	NA	6.58016	1.5e-06
	ENSG00000224511	LINC00365	6.56334	0.00021021
	ENSG00000139330	KERA	6.55597	0.0011011
	ENSG00000270048	NA	6.5481	1.75e-07
	ENSG00000214676	NA	6.54314	3.86e-06
	ENSG00000288808	NA	6.53858	1.31e-05
	ENSG00000285868	NA	6.53252	3.9e-12
	ENSG00000221203	MIR1262	6.53057	1.68e-06
	ENSG00000174640	SLCO2A1	6.52991	7.06e-149
	ENSG00000255553	NA	6.52257	9.19e-06
	ENSG00000187151	ANGPTL5	6.50278	4.02e-05
	ENSG00000232709	NA	6.50236	6.88e-06
	ENSG00000158022	TRIM63	6.49471	4.23e-06
	ENSG00000235855	NA	6.48609	0.000242271
	ENSG00000172322	CLEC12A	6.48572	0.000696011
	ENSG00000169583	CLIC3	6.46547	1.2e-14
	ENSG00000287566	NA	6.45814	6.41e-06
	ENSG00000237926	NA	6.45679	0.000406429
	ENSG00000285873	NA	6.45659	2.07e-06
	ENSG00000215068	ANXA2R-AS1	6.45485	1.92e-07
	ENSG00000137491	SLCO2B1	6.45358	2.66e-20
	ENSG00000245067	IGFBP7-AS1	6.4514	1.76e-07
	ENSG00000225098	NA	6.44681	6.63e-06
	ENSG00000117152	RGS4	6.44602	1.17e-118
	ENSG00000108255	CRYBA1	6.43589	7.94e-06
	ENSG00000288611	NPBWR1	6.42773	1.25e-148
	ENSG00000196620	UGT2B15	6.41442	4.58e-07
	ENSG00000231901	NA	6.40666	0.0240542
	ENSG00000290930	OR7E91P	6.4064	2.11e-06
	ENSG00000286985	NA	6.40488	1.59e-05
	ENSG00000234896	NA	6.40273	6.02e-05
	ENSG00000236536	NA	6.39071	2.68e-06
	ENSG00000164764	SBSPON	6.38226	4.22e-251
	ENSG00000134962	KLB	6.38034	3.27e-05
	ENSG00000169067	ACTBL2	6.35236	4.27e-05
	ENSG00000101542	CDH20	6.33166	4.84e-86
	ENSG00000170807	LMOD2	6.31543	9.21e-24
	ENSG00000173578	XCR1	6.30371	6.66e-232
	ENSG00000211448	DIO2	6.30072	4.7e-132
	ENSG00000223561	LINC03007	6.29956	1.08e-70
	ENSG00000141668	CBLN2	6.29725	2.16e-13
	ENSG00000237541	HLA-DQA2	6.29264	4.75e-05
	ENSG00000070190	DAPP1	6.28738	7.17e-07
	ENSG00000226629	LINC00974	6.28046	3.8e-07
	ENSG00000264230	ANXA8L1	6.27697	2.09e-08
	ENSG00000233517	NA	6.27208	4.24e-13
	ENSG00000188771	PLET1	6.26881	1.06e-05
	ENSG00000163064	EN1	6.2533	6.03e-16
	ENSG00000242575	NA	6.24233	2.51e-06
	ENSG00000250511	NA	6.24075	8.9e-06
	ENSG00000283538	NA	6.23832	2e-11
	ENSG00000138792	ENPEP	6.2313	0
	ENSG00000064195	DLX3	6.23072	5.16e-135
	ENSG00000147655	RSPO2	6.22919	2.46e-61
	ENSG00000112782	CLIC5	6.22702	3.94e-115
	ENSG00000150556	LYPD6B	6.22603	0
	ENSG00000259702	NA	6.22264	5.23e-05
	ENSG00000182836	PLCXD3	6.22234	7.69e-246
	ENSG00000164318	EGFLAM	6.21536	5.42e-55
	ENSG00000087494	PTHLH	6.20429	7.12e-07
	ENSG00000173988	LRRC63	6.20294	1.22e-37
	ENSG00000278044	NA	6.18663	6.15e-05
	ENSG00000218416	GPC1-AS1	6.1866	4.01e-58
	ENSG00000250742	LINC02381	6.18463	1.14e-32
	ENSG00000160801	PTH1R	6.18328	1.15e-167
	ENSG00000147408	CSGALNACT1	6.17501	2.82e-204
	ENSG00000221502	MIR1245A	6.17424	0.00149062
	ENSG00000274354	NA	6.17146	5.35e-05
	ENSG00000215386	MIR99AHG	6.16836	1.89e-18
	ENSG00000119242	CCDC92	6.16416	0
	ENSG00000249306	NA	6.16023	3.34e-05
	ENSG00000133106	EPSTI1	6.15934	2.18e-85
	ENSG00000277702	NA	6.15605	1.29e-05
	ENSG00000130600	H19	6.15271	8.86e-38
	ENSG00000202074	NA	6.14814	0.00734271
	ENSG00000128918	ALDH1A2	6.1475	2.76e-103
	ENSG00000184347	SLIT3	6.13854	0
	ENSG00000101076	HNF4A	6.13489	1.52e-19
	ENSG00000196664	TLR7	6.13478	1.96e-37
	ENSG00000164120	HPGD	6.12279	0
	ENSG00000164256	PRDM9	6.1206	7.55e-05
	ENSG00000167767	KRT80	6.11848	3.52e-72
	ENSG00000170214	ADRA1B	6.11824	1.8e-133
	ENSG00000198807	PAX9	6.10847	5.84e-11
	ENSG00000137766	UNC13C	6.10803	2.49e-124
	ENSG00000232810	TNF	6.09843	1.95e-05
	ENSG00000206043	C18orf63	6.09666	7.43e-05
	ENSG00000164690	SHH	6.09061	2.77e-10
	ENSG00000289089	NA	6.08963	6.21e-37
	ENSG00000261745	NA	6.07527	5.78e-05
	ENSG00000254363	NA	6.07519	7.34e-05
	ENSG00000239405	NA	6.0741	1.66e-05
	ENSG00000290449	NA	6.07186	6.71e-07
	ENSG00000164532	TBX20	6.06787	1.82e-67
	ENSG00000107165	TYRP1	6.05624	5.36e-16
	ENSG00000257316	NA	6.05259	4.03e-10
	ENSG00000238113	LINC01410	6.04416	5.03e-08
	ENSG00000123364	HOXC13	6.03524	1.89e-28
	ENSG00000175745	NR2F1	6.03158	0.000294193
	ENSG00000222179	NA	6.02439	3.42e-06
	ENSG00000205336	ADGRG1	6.01859	0
	ENSG00000111863	ADTRP	6.01263	1.18e-21
	ENSG00000186407	CD300E	6.00825	5.78e-06
	ENSG00000234625	NA	6.00156	0.00264713
	ENSG00000229543	NA	5.99563	9.08e-06
	ENSG00000134115	CNTN6	5.99542	1.76e-07
	ENSG00000099960	SLC7A4	5.98603	5.4e-48
	ENSG00000267259	NA	5.98093	4.31e-14
	ENSG00000165685	TMEM52B	5.9737	2.48e-08
	ENSG00000279166	NA	5.97106	3.92e-17
	ENSG00000163220	S100A9	5.96964	9.99e-05
	ENSG00000235202	LINC01525	5.96438	2.24e-05
	ENSG00000165124	SVEP1	5.9596	0
	ENSG00000203727	SAMD5	5.95731	3.5e-71
	ENSG00000226835	ARHGAP29-AS1	5.95686	3.68e-05
	ENSG00000279752	NA	5.95468	1.82e-11
	ENSG00000198691	ABCA4	5.94859	4.32e-182
	ENSG00000112175	BMP5	5.93648	1.26e-24
	ENSG00000168386	FILIP1L	5.92111	3.45e-24
	ENSG00000290598	NA	5.91625	0.000296608
	ENSG00000285294	LINC00842	5.91232	6.83e-18
	ENSG00000096088	PGC	5.90654	2.58e-16
	ENSG00000203585	LINC02408	5.89389	0.0104403
	ENSG00000005102	MEOX1	5.89337	4.68e-09
	ENSG00000167755	KLK6	5.89196	0
	ENSG00000189238	LINC00943	5.89027	0.0425741
	ENSG00000270130	NA	5.88882	5.99e-10
	ENSG00000189120	SP6	5.88681	0
	ENSG00000249661	NA	5.88675	1.77e-25
	ENSG00000279561	NA	5.87883	5.03e-06
	ENSG00000158258	CLSTN2	5.87543	0
	ENSG00000054392	HHAT	5.86627	4.21e-85
	ENSG00000153822	KCNJ16	5.8509	1.66e-05
	ENSG00000289522	NA	5.84067	5.44e-06
	ENSG00000183929	NA	5.83796	1.52e-11
	ENSG00000240583	AQP1	5.83048	6.41e-17
	ENSG00000134363	FST	5.8304	0
	ENSG00000242407	NA	5.82864	0.000124348
	ENSG00000230442	ASB15-AS1	5.82639	0.000429632
	ENSG00000235934	NA	5.82514	2.52e-06
	ENSG00000092607	TBX15	5.82426	5.8e-84
	ENSG00000138119	MYOF	5.82229	0
	ENSG00000288547	C3orf36	5.81855	3.3e-07
	ENSG00000099869	IGF2-AS	5.81351	5.14e-16
	ENSG00000100234	TIMP3	5.79943	0
	ENSG00000101825	MXRA5	5.79935	0
	ENSG00000287560	NA	5.7949	3.5e-09
	ENSG00000180875	GREM2	5.78995	2.58e-124
	ENSG00000256347	NA	5.78695	1.24e-06
	ENSG00000238002	NA	5.78522	5.98e-05
	ENSG00000166396	SERPINB7	5.78285	1.13e-05
	ENSG00000117226	GBP3	5.77997	9.26e-05
	ENSG00000078399	HOXA9	5.77839	6.38e-11
	ENSG00000174453	VWC2L	5.77371	4.75e-05
	ENSG00000233117	NA	5.76754	0.000588355
	ENSG00000105398	SULT2A1	5.7666	0.00017466
	ENSG00000144648	ACKR2	5.7648	7.65e-107
	ENSG00000149256	TENM4	5.75654	0
	ENSG00000139793	MBNL2	5.74532	0
	ENSG00000052850	ALX4	5.74396	1.5e-08
	ENSG00000229425	NA	5.74329	1.04e-51
	ENSG00000077092	RARB	5.73989	4.56e-104
	ENSG00000120708	TGFBI	5.7358	0
	ENSG00000283167	NA	5.72895	5.59e-05
	ENSG00000265246	NA	5.72715	9.37e-05
	ENSG00000150048	CLEC1A	5.70525	7.21e-18
	ENSG00000162654	GBP4	5.70481	6.28e-17
	ENSG00000131634	TMEM204	5.70225	6.85e-07
	ENSG00000136698	CFC1	5.6988	0.000720495
	ENSG00000224968	NA	5.69591	4.18e-07
	ENSG00000261146	NA	5.6946	0.00028445
	ENSG00000288947	NA	5.69127	2.29e-60
	ENSG00000132821	VSTM2L	5.68961	0
	ENSG00000234199	LINC01191	5.68694	2.38e-05
	ENSG00000176438	SYNE3	5.67281	6.23e-144
	ENSG00000258583	NA	5.66613	2.4e-10
	ENSG00000167874	TMEM88	5.66203	7.87e-125
	ENSG00000137507	LRRC32	5.64808	0
	ENSG00000237767	NA	5.64036	2.7e-05
	ENSG00000213412	HNRNPA1P33	5.63974	2.13e-05
	ENSG00000178965	ERICH3	5.63798	0.000145399
	ENSG00000185652	NTF3	5.63406	1.43e-131
	ENSG00000289340	NA	5.63001	2.39e-11
	ENSG00000289862	NA	5.61833	5.37e-06
	ENSG00000224339	NA	5.60809	0.000122094
	ENSG00000104313	EYA1	5.60726	0
	ENSG00000229782	NA	5.60373	0.000129138
	ENSG00000205221	VIT	5.59679	5.75e-13
	ENSG00000144355	DLX1	5.58731	7.26e-18
	ENSG00000114251	WNT5A	5.58122	0
	ENSG00000224186	PITX1-AS1	5.57983	8.6e-09
	ENSG00000187479	C11orf96	5.57961	2.01e-174
	ENSG00000233429	NA	5.57803	4.16e-05
	ENSG00000222112	NA	5.57618	7.02e-07
	ENSG00000235649	NA	5.57477	1.47e-75
	ENSG00000116574	RHOU	5.57415	0
	ENSG00000126016	AMOT	5.57355	0
	ENSG00000243137	PSG4	5.56592	0.00040659
	ENSG00000140836	ZFHX3	5.559	0
	ENSG00000183018	SPNS2	5.55856	0
	ENSG00000167080	B4GALNT2	5.55763	3.13e-06
	ENSG00000237061	NA	5.55421	4.62e-11
	ENSG00000075891	PAX2	5.54285	7.3e-08
	ENSG00000173641	HSPB7	5.53999	8.18e-40
	ENSG00000053328	METTL24	5.5354	8.43e-164
	ENSG00000102837	OLFM4	5.53397	0.0271293
	ENSG00000132669	RIN2	5.52812	5.23e-254
	ENSG00000236830	CBR3-AS1	5.51706	1.82e-181
	ENSG00000271736	LINC02772	5.51643	4.53e-39
	ENSG00000110693	SOX6	5.50044	1.21e-66
	ENSG00000182580	EPHB3	5.49314	0
	ENSG00000258502	LINC02290	5.4643	0.000355792
	ENSG00000166592	RRAD	5.44944	0.000700443
	ENSG00000236651	DLX2-DT	5.44371	8.39e-08
	ENSG00000075223	SEMA3C	5.44139	0
	ENSG00000198848	CES1	5.42731	1.79e-08
	ENSG00000219992	NA	5.42349	0.00128318
	ENSG00000137962	ARHGAP29	5.4113	0
	ENSG00000134201	GSTM5	5.4014	4.55e-08
	ENSG00000228793	NA	5.40094	2.89e-60
	ENSG00000267414	SETBP1-DT	5.39867	1.04e-59
	ENSG00000105894	PTN	5.39803	3.35e-227
	ENSG00000136574	GATA4	5.39634	4.67e-99
	ENSG00000176435	CLEC14A	5.39402	9.84e-10
	ENSG00000146197	SCUBE3	5.38697	0
	ENSG00000260701	NA	5.38593	2.38e-11
	ENSG00000142910	TINAGL1	5.38086	0
	ENSG00000138639	ARHGAP24	5.36888	8.4e-163
	ENSG00000223573	TINCR	5.36582	1.13e-247
	ENSG00000153714	LURAP1L	5.36406	1.23e-120
	ENSG00000150687	PRSS23	5.35398	0
	ENSG00000261426	NA	5.35353	1.97e-12
	ENSG00000076356	PLXNA2	5.35224	0
	ENSG00000183779	ZNF703	5.34114	8e-292
	ENSG00000152229	PSTPIP2	5.32832	0
	ENSG00000104043	ATP8B4	5.31905	5.73e-29
	ENSG00000168679	SLC16A4	5.31488	2.37e-39
	ENSG00000180447	GAS1	5.31053	0
	ENSG00000113494	PRLR	5.29645	0
	ENSG00000138271	GPR87	5.29378	5.91e-32
	ENSG00000290920	NA	5.29301	1.31e-167
	ENSG00000120217	CD274	5.28913	1.36e-40
	ENSG00000154274	C4orf19	5.28784	1.39e-244
	ENSG00000147883	CDKN2B	5.28544	4.8e-56
	ENSG00000165694	FRMD7	5.2777	0.000831606
	ENSG00000163501	IHH	5.26362	3.06e-08
	ENSG00000233009	NALCN-AS1	5.26116	3.17e-08
	ENSG00000109436	TBC1D9	5.25057	0
	ENSG00000205105	NA	5.24568	0.000784376
	ENSG00000292994	NA	5.24315	0.00034482
	ENSG00000242841	NA	5.24196	4.08e-06
	ENSG00000143199	ADCY10	5.23902	1.93e-38
	ENSG00000135409	AMHR2	5.23843	1.64e-10
	ENSG00000248429	GASK1B-AS1	5.22952	1.33e-09
	ENSG00000244067	GSTA2	5.22043	3.8e-07
	ENSG00000238297	NA	5.21802	6.96e-06
	ENSG00000091482	SMPX	5.20467	6.28e-08
	ENSG00000125378	BMP4	5.19698	0
	ENSG00000233246	PHC2-AS1	5.18562	0.000250826
	ENSG00000229422	NA	5.17734	0.00312496
	ENSG00000275888	NA	5.1712	0.00103388
	ENSG00000168743	NPNT	5.16692	7.36e-246
	ENSG00000115085	ZAP70	5.14149	1.16e-23
	ENSG00000188015	S100A3	5.13881	2.5e-19
	ENSG00000128709	HOXD9	5.13747	2.18e-07
	ENSG00000283839	NA	5.13346	9.54e-05
	ENSG00000223850	MYCNUT	5.13324	0.00115001
	ENSG00000276116	NA	5.13178	2.44e-210
	ENSG00000280092	NA	5.12805	0.000126251
	ENSG00000287853	NA	5.12777	3.31e-09
	ENSG00000272568	CPVL-AS2	5.1254	4.37e-13
	ENSG00000226237	GAS1RR	5.12521	1.27e-06
	ENSG00000280660	NA	5.10133	2.39e-05
	ENSG00000241269	NA	5.09903	6.2e-08
	ENSG00000198842	STYXL2	5.09723	6.49e-53
	ENSG00000287963	NA	5.08897	3.73e-07
	ENSG00000173376	NDNF	5.08496	1.04e-193
	ENSG00000289096	NA	5.08384	0.000156357
	ENSG00000229167	NA	5.07707	1.4e-06
	ENSG00000143867	OSR1	5.07276	2.98e-36
	ENSG00000285805	NA	5.06124	0.000516923
	ENSG00000181291	TMEM132E	5.06034	1.49e-136
	ENSG00000164292	RHOBTB3	5.04539	0
	ENSG00000163359	COL6A3	5.0402	0
	ENSG00000164850	GPER1	5.03522	8.26e-20
	ENSG00000050730	TNIP3	5.03281	0.000657082
	ENSG00000237772	LINC02631	5.03053	8.7e-14
	ENSG00000118777	ABCG2	5.02955	0
	ENSG00000179981	TSHZ1	5.02602	8.04e-86
	ENSG00000182256	GABRG3	5.02463	1.5e-149
	ENSG00000128510	CPA4	5.02243	1.19e-13
	ENSG00000188257	PLA2G2A	5.01594	2.39e-78
	ENSG00000260122	NA	5.01282	3.05e-10
	ENSG00000224093	NA	5.00621	8.81e-15
	ENSG00000049192	ADAMTS6	5.005	1.1e-231
	ENSG00000168334	XIRP1	5.00423	2.6e-05
	ENSG00000145757	SPATA9	4.99551	6.94e-05
	ENSG00000247287	NA	4.99045	2.84e-14
	ENSG00000249641	HOXC13-AS	4.98225	3.37e-09
	ENSG00000171124	FUT3	4.9802	4.47e-15
	ENSG00000168269	FOXI1	4.97893	0.000201608
	ENSG00000188365	NA	4.97779	1.35e-05
	ENSG00000139278	GLIPR1	4.97375	5.09e-146
	ENSG00000293402	NA	4.96998	6.75e-111
	ENSG00000110148	CCKBR	4.96926	0
	ENSG00000203593	NA	4.96449	8.76e-07
	ENSG00000215875	NA	4.93547	7.84e-16
	ENSG00000182118	FAM89A	4.93316	1.99e-215
	ENSG00000102871	TRADD	4.93039	3.74e-59
	ENSG00000271009	NA	4.92362	1.68e-09
	ENSG00000168779	SHOX2	4.91451	2.28e-39
	ENSG00000121577	POPDC2	4.90817	3.44e-93
	ENSG00000271614	NA	4.9062	8.04e-134
	ENSG00000162892	IL24	4.9053	0.000369497
	ENSG00000270640	NA	4.90306	8.17e-11
	ENSG00000288838	NA	4.89957	1.19e-19
	ENSG00000145824	CXCL14	4.89906	8.83e-218
	ENSG00000270504	NA	4.89349	1.61e-79
	ENSG00000248599	FLJ42969	4.89268	0.000306296
	ENSG00000110876	SELPLG	4.88398	1.01e-33
	ENSG00000133519	NA	4.87988	3.41e-30
	ENSG00000101846	STS	4.87776	0
	ENSG00000162931	TRIM17	4.87681	1.17e-243
	ENSG00000187714	SLC18A3	4.87544	2.18e-21
	ENSG00000250474	NA	4.87489	9.83e-05
	ENSG00000086570	FAT2	4.8745	6.29e-252
	ENSG00000169413	RNASE6	4.87189	1.74e-07
	ENSG00000280362	NA	4.87085	1.35e-05
	ENSG00000183674	NA	4.86861	3.31e-05
	ENSG00000121900	TMEM54	4.86419	0
	ENSG00000103888	CEMIP	4.86276	9.71e-279
	ENSG00000288905	LSP1P5	4.85992	0.000229132
	ENSG00000187185	NA	4.85714	0.000187239
	ENSG00000165621	OXGR1	4.84801	1.25e-69
	ENSG00000168994	PXDC1	4.8456	0
	ENSG00000257743	MGAM2	4.826	0.000551115
	ENSG00000179520	SLC17A8	4.82463	1.74e-38
	ENSG00000075945	KIFAP3	4.82212	0
	ENSG00000223652	NA	4.81907	0.000992843
	ENSG00000232046	NA	4.81832	0.00228173
	ENSG00000185053	SGCZ	4.81674	6.03e-09
	ENSG00000163072	NOSTRIN	4.8164	3.68e-06
	ENSG00000287263	NA	4.81589	1.18e-05
	ENSG00000287666	NA	4.81485	0.00044318
	ENSG00000273472	NA	4.8147	4.75e-06
	ENSG00000135480	KRT7	4.81288	0
	ENSG00000119630	PGF	4.80816	4.11e-81
	ENSG00000164270	HTR4	4.80041	9.23e-18
	ENSG00000233766	NA	4.79599	0.00307356
	ENSG00000160868	CYP3A4	4.79211	0.00164632
	ENSG00000174279	EVX2	4.79134	0.000115556
	ENSG00000168875	SOX14	4.78856	2.88e-39
	ENSG00000187634	SAMD11	4.78461	1.38e-74
	ENSG00000119699	TGFB3	4.78336	1.43e-105
	ENSG00000184232	OAF	4.77841	5.89e-114
	ENSG00000187800	PEAR1	4.77769	1.37e-248
	ENSG00000144857	BOC	4.77557	0
	ENSG00000287168	NA	4.77215	4.25e-29
	ENSG00000141338	ABCA8	4.75656	0.000652257
	ENSG00000262823	NA	4.75431	0.000538527
	ENSG00000147647	DPYS	4.75254	2.07e-05
	ENSG00000279365	NA	4.74786	0.00023919
	ENSG00000138829	FBN2	4.74537	0
	ENSG00000008118	CAMK1G	4.73104	3.33e-95
	ENSG00000115935	WIPF1	4.72843	0
	ENSG00000137090	DMRT1	4.71332	5.09e-17
	ENSG00000152049	KCNE4	4.71228	0.0025453
	ENSG00000170290	SLN	4.70899	3.42e-18
	ENSG00000173198	CYSLTR1	4.68711	3.95e-05
	ENSG00000224149	NA	4.68599	0.00152294
	ENSG00000253819	NA	4.68302	5.59e-05
	ENSG00000061455	PRDM6	4.6755	1.55e-35
	ENSG00000091513	TF	4.67318	0.000222215
	ENSG00000148655	LRMDA	4.66825	2.94e-19
	ENSG00000163993	S100P	4.66505	0.000120541
	ENSG00000151468	CCDC3	4.66398	5.72e-125
	ENSG00000164932	CTHRC1	4.66137	9.55e-266
	ENSG00000170961	HAS2	4.65809	0
	ENSG00000162909	CAPN2	4.64996	0
	ENSG00000135678	CPM	4.64689	3.02e-60
	ENSG00000188176	SMTNL2	4.64049	0
	ENSG00000236373	LINC02653	4.63902	1.34e-07
	ENSG00000287688	NA	4.63786	1.35e-06
	ENSG00000104419	NDRG1	4.62746	0
	ENSG00000188483	IER5L	4.62188	1.48e-161
	ENSG00000231826	LINC01819	4.618	1.45e-11
	ENSG00000154856	APCDD1	4.6139	2.36e-48
	ENSG00000156113	KCNMA1	4.61365	0
	ENSG00000244953	NA	4.61122	7.52e-08
	ENSG00000231367	LINC02613	4.61089	0.00105142
	ENSG00000205667	ARSH	4.60545	9.2e-05
	ENSG00000250732	NA	4.59994	4.52e-06
	ENSG00000232310	NA	4.59665	0.00226874
	ENSG00000081479	LRP2	4.59337	0
	ENSG00000250305	TRMT9B	4.59052	0
	ENSG00000254810	NA	4.58168	1.25e-06
	ENSG00000108557	RAI1	4.57314	0
	ENSG00000254416	NA	4.55957	4.5e-16
	ENSG00000106258	CYP3A5	4.55599	1.68e-27
	ENSG00000143878	RHOB	4.55493	0
	ENSG00000182095	TNRC18	4.54222	0
	ENSG00000164741	DLC1	4.53644	0
	ENSG00000258385	NA	4.53644	0.000834526
	ENSG00000165617	DACT1	4.53567	0
	ENSG00000163565	IFI16	4.53327	4.92e-102
	ENSG00000019102	VSIG2	4.52915	4.62e-10
	ENSG00000187288	CIDEC	4.52708	0.000154858
	ENSG00000231440	NA	4.51569	0.00484965
	ENSG00000279333	NA	4.51483	0.000498434
	ENSG00000228478	NA	4.5148	0.00181569
	ENSG00000176641	RNF152	4.51036	0
	ENSG00000110195	FOLR1	4.50027	3.01e-44
	ENSG00000196878	LAMB3	4.49622	1.82e-170
	ENSG00000090776	EFNB1	4.49583	0
	ENSG00000254024	NA	4.48193	1.73e-06
	ENSG00000206579	XKR4	4.4769	7.7e-234
	ENSG00000174792	ODAPH	4.4746	0.000376796
	ENSG00000187762	NA	4.47315	3.99e-38
	ENSG00000237330	RNF223	4.47203	1.27e-07
	ENSG00000104154	SLC30A4	4.46412	3.44e-29
	ENSG00000111886	GABRR2	4.45472	1.41e-21
	ENSG00000125170	DOK4	4.45346	0
	ENSG00000123080	CDKN2C	4.44979	3.37e-06
	ENSG00000138772	ANXA3	4.44972	0
	ENSG00000099250	NRP1	4.43874	0
	ENSG00000130701	RBBP8NL	4.43641	3.11e-82
	ENSG00000131981	LGALS3	4.42294	3.45e-266
	ENSG00000279662	NA	4.41981	0.0071904
	ENSG00000120094	HOXB1	4.41446	6.71e-20
	ENSG00000227404	NA	4.40504	1.03e-05
	ENSG00000229401	MIR5689HG	4.401	0.00312997
	ENSG00000234147	NA	4.39446	4e-07
	ENSG00000095739	BAMBI	4.38852	0
	ENSG00000229785	NA	4.38791	3.2e-05
	ENSG00000137809	ITGA11	4.37762	3.53e-59
	ENSG00000108576	SLC6A4	4.37054	4.97e-14
	ENSG00000224940	PRRT4	4.36619	7.84e-159
	ENSG00000137747	TMPRSS13	4.36399	3.75e-66
	ENSG00000147642	SYBU	4.36381	2.61e-83
	ENSG00000157551	KCNJ15	4.35834	4.44e-11
	ENSG00000279623	NA	4.35528	1.61e-10
	ENSG00000137975	CLCA2	4.35348	1.46e-05
	ENSG00000280070	NA	4.35333	0.00236018
	ENSG00000188042	ARL4C	4.35177	0
	ENSG00000118503	TNFAIP3	4.35092	3.55e-248
	ENSG00000013588	GPRC5A	4.35091	0
	ENSG00000015153	YAF2	4.34883	7.37e-145
	ENSG00000171345	KRT19	4.34825	0
	ENSG00000245848	CEBPA	4.34792	9.36e-111
	ENSG00000251584	NA	4.34651	1.23e-16
	ENSG00000282850	NA	4.34468	4.42e-14
	ENSG00000088386	SLC15A1	4.3408	9.02e-206
	ENSG00000025708	TYMP	4.33756	3.69e-71
	ENSG00000107796	ACTA2	4.33424	1.4e-182
	ENSG00000214417	NA	4.32969	6.75e-07
	ENSG00000164287	CDC20B	4.32923	8.11e-06
	ENSG00000183160	TMEM119	4.32521	4.54e-29
	ENSG00000177989	CIMAP1B	4.324	2.58e-45
	ENSG00000279221	NA	4.32344	0.000296252
	ENSG00000250007	NA	4.32152	2.64e-13
	ENSG00000213854	NA	4.32116	0.00198454
	ENSG00000082397	EPB41L3	4.31779	0
	ENSG00000287032	NA	4.31669	8e-08
	ENSG00000265174	NA	4.31228	5.41e-17
	ENSG00000064655	EYA2	4.31201	2.45e-231
	ENSG00000129514	FOXA1	4.30477	2.27e-12
	ENSG00000293506	NA	4.30463	0.00466159
	ENSG00000266421	MIR4451	4.29899	1.1e-05
	ENSG00000176532	PRR15	4.29603	2.16e-205
	ENSG00000149212	SESN3	4.29315	0
	ENSG00000107984	DKK1	4.28621	9.09e-16
	ENSG00000110375	UPK2	4.2848	1.99e-29
	ENSG00000170893	TRH	4.28448	5.99e-28
	ENSG00000144619	CNTN4	4.28008	5.86e-236
	ENSG00000269938	NA	4.27983	9.33e-13
	ENSG00000129757	CDKN1C	4.27841	7.58e-83
	ENSG00000168621	GDNF	4.27816	1.71e-72
	ENSG00000102760	RGCC	4.27581	1.28e-23
	ENSG00000187621	TCL6	4.27364	8.62e-11
	ENSG00000077420	APBB1IP	4.27265	3.83e-29
	ENSG00000279319	NA	4.26846	1.68e-17
	ENSG00000240767	NA	4.26412	2.86e-06
	ENSG00000135722	FBXL8	4.26108	3.86e-22
	ENSG00000014257	ACP3	4.25686	7.51e-159
	ENSG00000170921	TANC2	4.25356	0
	ENSG00000125637	PSD4	4.24448	2.2e-236
	ENSG00000175147	TMEM51-AS1	4.24448	4.03e-151
	ENSG00000134317	GRHL1	4.24248	3.92e-274
	ENSG00000229839	NA	4.23603	0.000188536
	ENSG00000136167	LCP1	4.22994	0
	ENSG00000070961	ATP2B1	4.22982	0
	ENSG00000235621	LINC00494	4.22696	0.000203861
	ENSG00000167653	PSCA	4.2144	1.41e-09
	ENSG00000289048	NA	4.21339	3.53e-66
	ENSG00000269997	NA	4.21324	9.17e-18
	ENSG00000236532	LINC01695	4.20954	0.0191851
	ENSG00000175591	P2RY2	4.20715	6.54e-295
	ENSG00000162576	MXRA8	4.20614	0
	ENSG00000230716	NA	4.20119	0.00241401
	ENSG00000279698	NA	4.20046	1.28e-08
	ENSG00000128285	MCHR1	4.18677	3.24e-89
	ENSG00000137872	SEMA6D	4.18618	1.26e-271
	ENSG00000280623	PCAT14	4.1759	0
	ENSG00000234293	BACH1-IT3	4.17219	0.00166317
	ENSG00000167123	CERCAM	4.16936	0
	ENSG00000287127	NA	4.16473	7.52e-07
	ENSG00000176971	FIBIN	4.16459	8.25e-14
	ENSG00000172296	SPTLC3	4.164	2.14e-78
	ENSG00000129116	PALLD	4.16344	0
	ENSG00000047648	ARHGAP6	4.16142	3.47e-106
	ENSG00000231336	NA	4.16122	0.00312275
	ENSG00000278863	NA	4.1551	0.000100175
	ENSG00000223604	NA	4.15414	1.34e-10
	ENSG00000218186	NA	4.14365	0.000724596
	ENSG00000198502	HLA-DRB5	4.14148	8.57e-141
	ENSG00000158955	WNT9B	4.14113	2.09e-36
	ENSG00000125266	EFNB2	4.14065	0
	ENSG00000171132	PRKCE	4.13739	0
	ENSG00000244649	NA	4.13478	1.68e-21
	ENSG00000250722	SELENOP	4.12537	2.22e-218
	ENSG00000166292	TMEM100	4.12241	4.35e-58
	ENSG00000283342	NA	4.11943	0.00055713
	ENSG00000179104	TMTC2	4.11927	0
	ENSG00000197142	ACSL5	4.11869	0.00258569
	ENSG00000106069	CHN2	4.11803	0
	ENSG00000286073	NA	4.11528	3.28e-07
	ENSG00000197653	DNAH10	4.11186	3.79e-38
	ENSG00000288015	NA	4.10934	4.7e-10
	ENSG00000287238	NA	4.10491	1.79e-51
	ENSG00000272582	NA	4.09539	0.00144009
	ENSG00000181195	PENK	4.09522	2.59e-49
	ENSG00000271474	NA	4.09207	5.76e-38
	ENSG00000075426	FOSL2	4.09143	0
	ENSG00000162595	DIRAS3	4.08823	6.96e-08
	ENSG00000148444	COMMD3	4.08795	4.19e-38
	ENSG00000109472	CPE	4.08519	0
	ENSG00000113448	PDE4D	4.07852	2.54e-242
	ENSG00000207155	NA	4.07788	0.00426328
	ENSG00000283563	NA	4.07787	2e-05
	ENSG00000233818	NA	4.07767	0.00024322
	ENSG00000147041	SYTL5	4.07633	3.35e-152
	ENSG00000126709	IFI6	4.07478	1.94e-56
	ENSG00000258659	TRIM34	4.07459	0.000639872
	ENSG00000266074	BAHCC1	4.07274	5.01e-214
	ENSG00000224331	NA	4.07116	3.63e-06
	ENSG00000277758	SYT15B	4.06802	6.47e-12
	ENSG00000170236	USP50	4.06119	7.46e-05
	ENSG00000168398	BDKRB2	4.05626	2.7e-69
	ENSG00000187123	LYPD6	4.05169	0
	ENSG00000285554	NA	4.04859	3.62e-05
	ENSG00000239513	LINC01210	4.04425	3.31e-07
	ENSG00000130635	COL5A1	4.04401	0
	ENSG00000224520	NA	4.04054	3.12e-130
	ENSG00000041982	TNC	4.03531	0
	ENSG00000033170	FUT8	4.03211	0
	ENSG00000131370	SH3BP5	4.031	0
	ENSG00000170915	PAQR8	4.02786	0
	ENSG00000004799	PDK4	4.02665	8.9e-15
	ENSG00000119283	TRIM67	4.02594	8.7e-05
	ENSG00000058668	ATP2B4	4.02534	0
	ENSG00000233030	NA	4.02396	7.94e-10
	ENSG00000151067	CACNA1C	4.02242	1.35e-217
	ENSG00000106304	SPAM1	4.02159	4.28e-05
	ENSG00000164946	FREM1	4.01861	1.17e-215
	ENSG00000281903	NA	4.00893	5.83e-09
	ENSG00000057704	TMCC3	4.00523	0
	ENSG00000174125	TLR1	4.003	0.00271188
	ENSG00000183287	CCBE1	4.00033	1.1e-266
	ENSG00000141527	CARD14	3.99501	5.71e-23
	ENSG00000101439	CST3	3.99366	0
	ENSG00000078018	MAP2	3.99314	9.28e-180
	ENSG00000259417	CTXND1	3.98931	7.54e-19
	ENSG00000184937	WT1	3.98784	2.13e-34
	ENSG00000088726	TMEM40	3.98466	1.02e-13
	ENSG00000251348	NA	3.98005	2.64e-42
	ENSG00000121742	GJB6	3.97632	1.22e-07
	ENSG00000165507	DEPP1	3.97446	2.61e-106
	ENSG00000259565	NA	3.97397	0.000634316
	ENSG00000255690	TRIL	3.97197	1.76e-225
	ENSG00000113389	NPR3	3.96415	7.51e-16
	ENSG00000134765	DSC1	3.96352	3.9e-06
	ENSG00000230479	NA	3.95718	0.00360219
	ENSG00000111335	OAS2	3.95642	0.00722577
	ENSG00000269895	NA	3.95485	1.35e-08
	ENSG00000225444	LINC01867	3.94298	2.91e-32
	ENSG00000204103	MAFB	3.94145	1.22e-179
	ENSG00000172995	ARPP21	3.93747	0.0086844
	ENSG00000284485	MIR205	3.93502	0.00162225
	ENSG00000171557	FGG	3.93437	0.000433269
	ENSG00000227960	NA	3.93061	0.00398683
	ENSG00000176170	SPHK1	3.93003	3.02e-112
	ENSG00000136011	STAB2	3.9266	2.7e-10
	ENSG00000184371	CSF1	3.92599	3.19e-299
	ENSG00000106804	C5	3.92538	2.49e-129
	ENSG00000171094	ALK	3.91531	3.19e-29
	ENSG00000113532	ST8SIA4	3.91301	3.81e-52
	ENSG00000290950	NA	3.90509	0.00036803
	ENSG00000124479	NDP	3.90237	6.86e-09
	ENSG00000132205	EMILIN2	3.89771	0
	ENSG00000162520	SYNC	3.89568	8.78e-20
	ENSG00000008513	ST3GAL1	3.8948	0
	ENSG00000196811	CHRNG	3.89474	5.02e-06
	ENSG00000231187	SYT15-AS1	3.89379	6.13e-19
	ENSG00000125872	LRRN4	3.89179	9.36e-126
	ENSG00000214900	LINC01588	3.89171	9.21e-52
	ENSG00000169129	AFAP1L2	3.88688	0
	ENSG00000087303	NID2	3.88201	0
	ENSG00000272081	NA	3.88016	1.26e-14
	ENSG00000165164	CFAP47	3.87516	2.88e-13
	ENSG00000112183	RBM24	3.8733	9.05e-52
	ENSG00000140795	MYLK3	3.86449	1.97e-93
	ENSG00000178695	KCTD12	3.86403	0
	ENSG00000096696	DSP	3.86276	0
	ENSG00000205562	FLRT2-AS1	3.86272	1.9e-07
	ENSG00000261308	FIGNL2	3.86221	0
	ENSG00000265702	NA	3.86055	6.59e-29
	ENSG00000257817	NA	3.85977	1.72e-06
	ENSG00000245832	MIR4300HG	3.85895	2.54e-06
	ENSG00000152137	HSPB8	3.85865	0
	ENSG00000154127	UBASH3B	3.85632	0
	ENSG00000179399	GPC5	3.85319	1.25e-44
	ENSG00000236772	NA	3.8516	5.14e-05
	ENSG00000169594	BNC1	3.85024	2.9e-176
	ENSG00000186847	KRT14	3.85002	0.000291684
	ENSG00000181751	MACIR	3.84438	0
	ENSG00000287713	NA	3.84219	2.81e-19
	ENSG00000279020	C18orf15	3.84182	1.27e-06
	ENSG00000233695	NA	3.84103	5.03e-14
	ENSG00000273599	NA	3.8397	2.16e-06
	ENSG00000169231	THBS3	3.83948	3.98e-224
	ENSG00000158270	COLEC12	3.83893	5.37e-128
	ENSG00000076770	MBNL3	3.83879	8.54e-202
	ENSG00000122133	PAEP	3.83721	0.00424583
	ENSG00000042980	ADAM28	3.83346	1.1e-64
	ENSG00000173210	ABLIM3	3.8275	6.22e-160
	ENSG00000198353	HOXC4	3.82586	1.02e-05
	ENSG00000104321	TRPA1	3.82572	4.14e-30
	ENSG00000125089	SH3TC1	3.82519	4e-16
	ENSG00000087245	MMP2	3.82384	0
	ENSG00000272692	NA	3.82342	3.07e-09
	ENSG00000235269	LINC02331	3.82115	8.48e-06
	ENSG00000265933	LINC00668	3.82019	1.89e-11
	ENSG00000120675	DNAJC15	3.81922	0
	ENSG00000064999	ANKS1A	3.81845	0
	ENSG00000108786	HSD17B1	3.81472	6.2e-41
	ENSG00000233975	LINC02574	3.80807	0.00153079
	ENSG00000267774	NA	3.80713	1.82e-06
	ENSG00000108375	RNF43	3.79968	6.36e-119
	ENSG00000268583	NA	3.79828	0.000304702
	ENSG00000271553	NA	3.79501	4.87e-08
	ENSG00000069122	ADGRF5	3.79205	0.00160442
	ENSG00000177335	LINC02904	3.78543	6.52e-34
	ENSG00000228566	NA	3.78444	7.53e-05
	ENSG00000255815	NA	3.77969	1.36e-21
	ENSG00000228421	NA	3.77155	1.91e-05
	ENSG00000267573	NA	3.76292	1.66e-06
	ENSG00000165566	AMER2	3.7625	5.3e-154
	ENSG00000289875	NA	3.76209	1.03e-16
	ENSG00000120693	SMAD9	3.76088	1.15e-173
	ENSG00000279439	NA	3.76085	0.0460063
	ENSG00000150540	HNMT	3.76002	4.35e-163
	ENSG00000175318	GRAMD2A	3.75979	1.48e-105
	ENSG00000124429	POF1B	3.75797	2.5e-06
	ENSG00000224743	TEX26-AS1	3.75362	0.0088648
	ENSG00000150347	ARID5B	3.75281	0
	ENSG00000251463	NA	3.7464	3.18e-07
	ENSG00000007171	NOS2	3.73501	2.22e-33
	ENSG00000156804	FBXO32	3.72744	2.59e-63
	ENSG00000277152	NA	3.72401	7.7e-20
	ENSG00000289215	NA	3.72288	0.000105864
	ENSG00000266127	NA	3.72117	3.74e-21
	ENSG00000172548	NIPAL4	3.71457	4.95e-55
	ENSG00000279030	NA	3.71432	2.64e-22
	ENSG00000085741	WNT11	3.70966	9.66e-30
	ENSG00000264529	NA	3.70811	4.26e-07
	ENSG00000187944	C2orf66	3.7063	0.00784032
	ENSG00000213626	LBH	3.70148	0
	ENSG00000242795	NA	3.69863	0.0322441
	ENSG00000092969	TGFB2	3.69839	8.84e-106
	ENSG00000027075	PRKCH	3.69518	0
	ENSG00000182752	PAPPA	3.69157	5.6e-108
	ENSG00000115414	FN1	3.68858	0
	ENSG00000165023	DIRAS2	3.68783	2.07e-12
	ENSG00000227082	LINC02798	3.68424	0.0020481
	ENSG00000244694	PTCHD4	3.68378	2.35e-86
	ENSG00000271749	NA	3.68375	3.84e-08
	ENSG00000290696	POM121L9P	3.68353	1.01e-10
	ENSG00000257058	NA	3.68245	1.48e-05
	ENSG00000293236	NA	3.68183	0.0228664
	ENSG00000168672	LRATD2	3.68037	0
	ENSG00000134853	PDGFRA	3.67994	8.64e-186
	ENSG00000232234	NA	3.67985	5.64e-07
	ENSG00000249465	NA	3.67698	1.81e-13
	ENSG00000240449	NA	3.67547	0.000569513
	ENSG00000135047	CTSL	3.6746	0
	ENSG00000261402	NA	3.6709	3.36e-06
	ENSG00000260729	NA	3.66919	0.000891663
	ENSG00000134202	GSTM3	3.66863	2.38e-179
	ENSG00000170421	KRT8	3.66681	0
	ENSG00000145675	PIK3R1	3.65799	0
	ENSG00000169242	EFNA1	3.65709	2.88e-231
	ENSG00000224652	LINC00885	3.65598	0.000688308
	ENSG00000171617	ENC1	3.65201	1.47e-206
	ENSG00000143882	ATP6V1C2	3.65153	6.91e-102
	ENSG00000151090	THRB	3.65	8.7e-177
	ENSG00000147526	TACC1	3.6403	0
	ENSG00000270095	NA	3.63979	2.99e-05
	ENSG00000064651	SLC12A2	3.63902	0
	ENSG00000168685	IL7R	3.63826	2.97e-05
	ENSG00000242992	NA	3.63395	0.000120459
	ENSG00000236393	LINC03099	3.62791	0.00172309
	ENSG00000031081	ARHGAP31	3.62777	0
	ENSG00000269825	NA	3.62775	0
	ENSG00000230417	LINC00595	3.62334	2.24e-10
	ENSG00000092295	TGM1	3.61628	1.26e-70
	ENSG00000169330	MINAR1	3.61586	4.25e-123
	ENSG00000288754	NA	3.61568	2.72e-09
	ENSG00000107249	GLIS3	3.61363	1.19e-92
	ENSG00000135766	EGLN1	3.61174	9.25e-89
	ENSG00000204128	C2orf72	3.61047	1.88e-163
	ENSG00000132510	KDM6B	3.60973	0
	ENSG00000201176	NA	3.5968	0.00129123
	ENSG00000165757	JCAD	3.59673	0
	ENSG00000185760	KCNQ5	3.59468	2.39e-94
	ENSG00000134107	BHLHE40	3.59419	2.04e-210
	ENSG00000101230	ISM1	3.59283	1.25e-16
	ENSG00000250329	NA	3.58184	7.01e-11
	ENSG00000287306	NA	3.57986	2.27e-11
	ENSG00000138193	PLCE1	3.57775	5.13e-122
	ENSG00000253857	NA	3.57679	7.22e-06
	ENSG00000238005	LNCATV	3.57461	0.00398683
	ENSG00000149596	JPH2	3.57295	7.33e-145
	ENSG00000176945	MUC20	3.56486	1.26e-07
	ENSG00000112837	TBX18	3.56471	8.31e-19
	ENSG00000239119	NA	3.56112	2.37e-07
	ENSG00000164379	FOXQ1	3.56033	4.56e-10
	ENSG00000143669	LYST	3.55616	2.03e-109
	ENSG00000171346	KRT15	3.55394	3.65e-17
	ENSG00000082438	COBLL1	3.55211	1.81e-140
	ENSG00000172818	OVOL1	3.55151	2.48e-100
	ENSG00000173559	NABP1	3.55097	0
	ENSG00000170324	FRMPD2	3.55067	2.72e-25
	ENSG00000213538	NA	3.54796	0.000174604
	ENSG00000228741	SPATA13	3.54553	0.00402855
	ENSG00000213368	NA	3.54111	0.00254967
	ENSG00000169495	HTRA4	3.54059	6.08e-32
	ENSG00000243955	GSTA1	3.53791	0.00628616
	ENSG00000286383	NA	3.53223	6.71e-05
	ENSG00000091136	LAMB1	3.53038	0
	ENSG00000120549	KIAA1217	3.52952	0
	ENSG00000101197	BIRC7	3.52853	1.78e-21
	ENSG00000279928	NA	3.52652	0.000605903
	ENSG00000198785	GRIN3A	3.52223	5.99e-10
	ENSG00000261997	NA	3.51796	2.15e-33
	ENSG00000178568	ERBB4	3.51397	1.34e-55
	ENSG00000135378	PRRG4	3.50681	2.84e-85
	ENSG00000258948	NA	3.5044	8.5e-18
	ENSG00000168769	TET2	3.50384	9.81e-196
	ENSG00000034239	CLXN	3.50301	1.15e-06
	ENSG00000121318	TAS2R10	3.50226	0.000203054
	ENSG00000087253	LPCAT2	3.50112	0
	ENSG00000226742	HSBP1L1	3.49807	2.5e-45
	ENSG00000169122	FAM110B	3.49672	2.58e-298
	ENSG00000184564	SLITRK6	3.49532	4.6e-29
	ENSG00000104435	STMN2	3.49254	2.26e-70
	ENSG00000226320	LINC01811	3.48404	0.00728935
	ENSG00000085276	MECOM	3.48382	6.78e-49
	ENSG00000117091	CD48	3.4815	0.0215984
	ENSG00000254285	NA	3.47824	3.73e-59
	ENSG00000112902	SEMA5A	3.4775	0
	ENSG00000174130	TLR6	3.47715	3.81e-34
	ENSG00000241772	NA	3.47648	2.15e-12
	ENSG00000230825	LINC03016	3.47377	1.23e-13
	ENSG00000205085	GARIN1A	3.47313	7.61e-17
	ENSG00000118946	PCDH17	3.47017	2.83e-114
	ENSG00000256721	NA	3.46272	0.000766084
	ENSG00000148175	STOM	3.46242	0
	ENSG00000266830	NA	3.46118	0.00420148
	ENSG00000187556	NANOS3	3.45621	1.86e-07
	ENSG00000124134	KCNS1	3.45384	5.27e-115
	ENSG00000138434	ITPRID2	3.45072	0
	ENSG00000180530	NRIP1	3.44989	0
	ENSG00000267328	NA	3.44952	0.000556154
	ENSG00000261051	NA	3.44555	4.67e-17
	ENSG00000013725	CD6	3.44393	0.000142232
	ENSG00000125798	FOXA2	3.44306	6.97e-15
	ENSG00000159388	BTG2	3.4398	1.88e-181
	ENSG00000250001	NA	3.43731	1.3e-12
	ENSG00000113249	HAVCR1	3.43708	3.06e-06
	ENSG00000231918	NA	3.43522	2.57e-24
	ENSG00000162552	WNT4	3.43458	1.11e-26
	ENSG00000256913	NA	3.43423	4.05e-05
	ENSG00000289188	NA	3.43406	0.000428853
	ENSG00000204335	SP5	3.42851	2.91e-25
	ENSG00000140937	CDH11	3.42526	7.09e-191
	ENSG00000167768	KRT1	3.41757	0.000743026
	ENSG00000169908	TM4SF1	3.4155	9.58e-11
	ENSG00000260992	NA	3.41136	1.4e-23
	ENSG00000250091	NA	3.41072	6.9e-55
	ENSG00000289013	NA	3.41011	5.33e-16
	ENSG00000155926	SLA	3.40943	1.99e-12
	ENSG00000248174	LINC02268	3.40551	0.00269513
	ENSG00000224594	NA	3.40338	5.31e-16
	ENSG00000122787	AKR1D1	3.39901	2.62e-06
	ENSG00000152217	SETBP1	3.39421	0
	ENSG00000081148	IMPG2	3.39329	1.49e-17
	ENSG00000226125	LINC01907	3.38807	0.00153099
	ENSG00000099282	TSPAN15	3.38664	2.51e-151
	ENSG00000105967	TFEC	3.38616	0.000217646
	ENSG00000138764	CCNG2	3.38406	0
	ENSG00000224020	NA	3.38185	3.92e-26
	ENSG00000136869	TLR4	3.38012	9.05e-34
	ENSG00000175093	SPSB4	3.37811	0
	ENSG00000168032	ENTPD3	3.37757	1.85e-36
	ENSG00000284730	TMDD1	3.37671	8.38e-06
	ENSG00000102034	ELF4	3.37313	3.22e-286
	ENSG00000130234	ACE2	3.37214	1.21e-09
	ENSG00000178401	DNAJC22	3.37148	5.52e-21
	ENSG00000185432	TMT1A	3.37009	1.03e-107
	ENSG00000274204	NA	3.36858	3.49e-16
	ENSG00000256651	NA	3.36646	0.00281911
	ENSG00000102547	CAB39L	3.35644	3.25e-214
	ENSG00000170545	SMAGP	3.3461	6.56e-156
	ENSG00000273141	NA	3.34428	0.000535522
	ENSG00000145284	SCD5	3.34427	4.49e-101
	ENSG00000144668	ITGA9	3.34293	0
	ENSG00000070731	ST6GALNAC2	3.34271	3.96e-09
	ENSG00000213144	NA	3.34127	2.65e-06
	ENSG00000239829	NA	3.33845	3.99e-05
	ENSG00000197322	TMEM132E-DT	3.3368	0.00011091
	ENSG00000070915	SLC12A3	3.33453	1.36e-09
	ENSG00000172572	PDE3A	3.33274	1.57e-217
	ENSG00000136943	CTSV	3.33078	0
	ENSG00000276651	NA	3.32922	0.000470776
	ENSG00000133466	C1QTNF6	3.3255	7.55e-186
	ENSG00000115295	CLIP4	3.32352	1.97e-35
	ENSG00000144452	ABCA12	3.32203	1.8e-10
	ENSG00000177694	NAALADL2	3.32115	2e-32
	ENSG00000163637	PRICKLE2	3.32007	1.84e-279
	ENSG00000207930	MIR603	3.31878	0.000529519
	ENSG00000156222	SLC28A1	3.31781	4.15e-06
	ENSG00000248228	SLIT2-IT1	3.31774	3.74e-05
	ENSG00000240668	NA	3.31635	5.72e-101
	ENSG00000288900	NA	3.31589	5.02e-06
	ENSG00000261863	LINC01996	3.3128	1.42e-07
	ENSG00000197575	NA	3.31015	0.0154752
	ENSG00000289983	NA	3.30595	1.15e-05
	ENSG00000141431	ASXL3	3.29844	1.46e-93
	ENSG00000213694	S1PR3	3.2979	2.99e-156
	ENSG00000120055	C10orf95	3.29686	6.53e-11
	ENSG00000155269	GPR78	3.29532	4.79e-105
	ENSG00000288922	NA	3.29211	0.00131411
	ENSG00000184292	TACSTD2	3.2905	2.13e-55
	ENSG00000106631	MYL7	3.28824	1.49e-38
	ENSG00000288658	NA	3.27876	0.00117767
	ENSG00000052795	FNIP2	3.27866	0
	ENSG00000134686	PHC2	3.27726	2.69e-249
	ENSG00000242163	NA	3.27576	2.91e-05
	ENSG00000110799	VWF	3.27314	2.39e-60
	ENSG00000132437	DDC	3.27226	0.000309515
	ENSG00000074410	CA12	3.27214	4.3e-173
	ENSG00000114166	KAT2B	3.27089	6.51e-110
	ENSG00000236975	NA	3.26924	1.47e-55
	ENSG00000289628	NA	3.26671	1.5e-08
	ENSG00000264395	MIR3193	3.26366	3.58e-05
	ENSG00000179528	LBX2	3.26058	1.53e-09
	ENSG00000128683	GAD1	3.26049	2.74e-28
	ENSG00000259394	NA	3.25976	1.74e-06
	ENSG00000116819	TFAP2E	3.25822	5.26e-63
	ENSG00000064309	CDON	3.25665	0
	ENSG00000157021	NA	3.25241	0.00072955
	ENSG00000177606	JUN	3.24816	6.56e-138
	ENSG00000165474	GJB2	3.2478	6.53e-15
	ENSG00000132681	ATP1A4	3.24269	2.14e-58
	ENSG00000186594	MIR22HG	3.23807	4.43e-121
	ENSG00000286782	NA	3.23612	0.00392729
	ENSG00000156463	SH3RF2	3.23329	3.25e-57
	ENSG00000134352	IL6ST	3.23119	7.72e-211
	ENSG00000140577	CRTC3	3.23033	0
	ENSG00000115738	ID2	3.22507	0
	ENSG00000182983	ZNF662	3.22075	2.63e-05
	ENSG00000143512	HHIPL2	3.21177	3.47e-09
	ENSG00000270231	NBPF8	3.20872	1.05e-111
	ENSG00000290091	NA	3.20624	2.06e-06
	ENSG00000166311	SMPD1	3.20276	7.55e-45
	ENSG00000276600	RAB7B	3.20214	0.000640946
	ENSG00000033327	GAB2	3.20142	0
	ENSG00000279138	NA	3.19896	0.000466713
	ENSG00000153208	MERTK	3.19438	5.73e-304
	ENSG00000254703	SENCR	3.1926	4.67e-06
	ENSG00000168461	RAB31	3.19185	0
	ENSG00000213406	NA	3.18988	3.9e-15
	ENSG00000170373	CST1	3.18918	9.14e-11
	ENSG00000164604	GPR85	3.18875	1.53e-17
	ENSG00000236283	NA	3.18658	0.0055438
	ENSG00000222014	RAB6C	3.18608	9e-19
	ENSG00000168675	LDLRAD4	3.18233	5.48e-143
	ENSG00000105492	SIGLEC6	3.17948	1.6e-22
	ENSG00000280365	NA	3.17894	2.08e-09
	ENSG00000115361	ACADL	3.17797	4.52e-66
	ENSG00000171621	SPSB1	3.17752	3.14e-191
	ENSG00000279384	NA	3.17354	2.45e-30
	ENSG00000168065	SLC22A11	3.17327	1.2e-06
	ENSG00000170379	TCAF2	3.17251	4.21e-16
	ENSG00000289276	NA	3.16913	1.44e-17
	ENSG00000196126	HLA-DRB1	3.16883	0
	ENSG00000105810	CDK6	3.16327	4.1e-82
	ENSG00000169247	SH3TC2	3.1616	2.4e-34
	ENSG00000127325	BEST3	3.16142	5.8e-05
	ENSG00000233143	NA	3.16117	9.57e-10
	ENSG00000236303	NA	3.15953	0.00651818
	ENSG00000132334	PTPRE	3.15913	6.9e-46
	ENSG00000232815	NA	3.15885	4.24e-05
	ENSG00000183722	LHFPL6	3.15795	8.27e-249
	ENSG00000289877	NA	3.15641	4.12e-08
	ENSG00000182327	GLTPD2	3.15452	0.00158397
	ENSG00000240032	LNCSRLR	3.15186	1.14e-12
	ENSG00000246145	RRS1-DT	3.14485	5.21e-21
	ENSG00000057252	SOAT1	3.14471	3.54e-177
	ENSG00000189334	S100A14	3.13071	9.29e-17
	ENSG00000147010	SH3KBP1	3.1289	0
	ENSG00000148218	ALAD	3.12405	2.71e-232
	ENSG00000242732	RTL5	3.1228	1.46e-176
	ENSG00000286271	NA	3.12198	0.00640801
	ENSG00000136826	KLF4	3.12112	7.65e-108
	ENSG00000126821	SGPP1	3.12107	0
	ENSG00000116675	DNAJC6	3.12007	0
	ENSG00000214376	VSTM5	3.11999	5.18e-29
	ENSG00000134531	EMP1	3.11482	3.38e-43
	ENSG00000183696	UPP1	3.10545	8.37e-208
	ENSG00000285958	NA	3.09523	3.88e-11
	ENSG00000253676	NA	3.09513	0.0260122
	ENSG00000177738	ANXA2R-OT1	3.095	2.53e-31
	ENSG00000169035	KLK7	3.09485	5.33e-25
	ENSG00000272384	NA	3.09445	2.59e-07
	ENSG00000188404	SELL	3.09415	8.57e-11
	ENSG00000272625	NA	3.09144	2.25e-05
	ENSG00000003436	TFPI	3.0905	1.11e-189
	ENSG00000198937	CCDC167	3.08963	2.88e-88
	ENSG00000111885	MAN1A1	3.08796	4.57e-239
	ENSG00000163191	S100A11	3.08455	1.36e-259
	ENSG00000187950	OVCH1	3.08414	3.4e-09
	ENSG00000260604	NA	3.08397	0.00228746
	ENSG00000290094	NA	3.08318	0.0035967
	ENSG00000136867	SLC31A2	3.08313	1.57e-54
	ENSG00000197702	PARVA	3.08305	0
	ENSG00000003989	SLC7A2	3.08275	0
	ENSG00000138670	RASGEF1B	3.08208	2.56e-179
	ENSG00000223940	NA	3.08113	3.76e-07
	ENSG00000165102	HGSNAT	3.07911	2.07e-122
	ENSG00000120457	KCNJ5	3.077	4.39e-08
	ENSG00000198833	UBE2J1	3.07302	0
	ENSG00000170266	GLB1	3.07225	0
	ENSG00000119431	HDHD3	3.07144	2.66e-170
	ENSG00000221869	CEBPD	3.07114	2.3e-96
	ENSG00000164976	MYORG	3.06794	1.74e-158
	ENSG00000204262	COL5A2	3.06681	0
	ENSG00000109323	MANBA	3.06195	0
	ENSG00000249087	ZNF436-AS1	3.0609	9.68e-38
	ENSG00000234869	NA	3.06065	3.16e-06
	ENSG00000175662	TOM1L2	3.05885	6.75e-289
	ENSG00000233251	NA	3.05773	5.68e-12
	ENSG00000160145	KALRN	3.05468	0
	ENSG00000189143	CLDN4	3.05338	6.5e-229
	ENSG00000142700	DMRTA2	3.04988	0.00261639
	ENSG00000125398	SOX9	3.0495	4.74e-204
	ENSG00000235609	NA	3.04486	2.4e-32
	ENSG00000183023	SLC8A1	3.04463	6.75e-278
	ENSG00000260317	NA	3.04067	7.39e-10
	ENSG00000115363	EVA1A	3.04024	3.12e-83
	ENSG00000231546	NA	3.03937	0.0109633
	ENSG00000077274	CAPN6	3.03922	1.56e-238
	ENSG00000111799	COL12A1	3.03815	1.41e-153
	ENSG00000187688	TRPV2	3.03056	6.49e-52
	ENSG00000171016	PYGO1	3.03041	4.46e-63
	ENSG00000140416	TPM1	3.02631	0
	ENSG00000100599	RIN3	3.02438	2.04e-133
	ENSG00000049283	EPN3	3.01887	3.86e-78
	ENSG00000124143	ARHGAP40	3.01851	1.92e-70
	ENSG00000047365	ARAP2	3.01736	6.19e-100
	ENSG00000143499	SMYD2	3.0119	2.04e-187
	ENSG00000260710	NA	3.00912	0.000605053
	ENSG00000287281	NA	3.00751	1.15e-08
	ENSG00000233008	LINC01725	3.00687	4.18e-06
	ENSG00000224294	PINCR	3.00481	6.82e-09
	ENSG00000121440	PDZRN3	3.0046	3.71e-154
	ENSG00000259977	NA	3.00404	9.16e-14
	ENSG00000154734	ADAMTS1	3.00175	1.27e-203
	ENSG00000240498	CDKN2B-AS1	3.00057	3.2e-05
	ENSG00000141574	SECTM1	3.00039	8.63e-15
	ENSG00000272717	NA	2.9998	0.00399125
	ENSG00000215035	NA	2.99813	0.000698877
	ENSG00000257038	NA	2.99647	6.16e-06
	ENSG00000224888	NA	2.99632	0.00141124
	ENSG00000248708	NA	2.99545	2.32e-06
	ENSG00000139219	COL2A1	2.9916	2.17e-170
	ENSG00000177374	HIC1	2.99069	1.78e-15
	ENSG00000112773	TENT5A	2.98831	3.45e-186
	ENSG00000150893	FREM2	2.98612	0
	ENSG00000225026	NA	2.98569	0.00164493
	ENSG00000104611	SH2D4A	2.98052	0
	ENSG00000064042	LIMCH1	2.97618	1.35e-140
	ENSG00000103546	SLC6A2	2.97436	9.23e-23
	ENSG00000058335	RASGRF1	2.97175	2.84e-17
	ENSG00000146555	SDK1	2.97147	0
	ENSG00000149289	ZC3H12C	2.96989	1.94e-101
	ENSG00000115590	IL1R2	2.96757	0.000621023
	ENSG00000134775	FHOD3	2.96708	2.1e-139
	ENSG00000248971	NA	2.96651	5.32e-98
	ENSG00000265107	GJA5	2.9637	2.83e-78
	ENSG00000129538	RNASE1	2.95561	3.03e-23
	ENSG00000182557	SPNS3	2.95486	0.000407234
	ENSG00000112541	PDE10A	2.95298	2.88e-130
	ENSG00000227107	NA	2.95071	0.000386441
	ENSG00000004776	HSPB6	2.94877	2.62e-23
	ENSG00000287093	NA	2.94797	0.000256026
	ENSG00000075461	CACNG4	2.94705	1.09e-234
	ENSG00000182255	KCNA4	2.94544	0.0123174
	ENSG00000135925	WNT10A	2.9444	0.0182933
	ENSG00000143382	ADAMTSL4	2.94396	1.12e-220
	ENSG00000197122	SRC	2.94335	3.77e-299
	ENSG00000144642	RBMS3	2.94232	2.1e-231
	ENSG00000198774	RASSF9	2.93519	2.22e-84
	ENSG00000128573	FOXP2	2.93448	1.26e-10
	ENSG00000289443	NA	2.93443	0.00834002
	ENSG00000255226	NA	2.93376	3.08e-06
	ENSG00000164733	CTSB	2.93348	0
	ENSG00000164402	SEPTIN8	2.93091	0
	ENSG00000161677	JOSD2	2.93009	3.29e-55
	ENSG00000172575	RASGRP1	2.92941	9.95e-135
	ENSG00000103310	ZP2	2.92882	0.0369704
	ENSG00000160808	MYL3	2.92863	1.7e-14
	ENSG00000139629	GALNT6	2.92845	5.21e-222
	ENSG00000155849	ELMO1	2.92669	0
	ENSG00000059728	MXD1	2.9262	2.56e-79
	ENSG00000144227	NXPH2	2.92569	8.26e-76
	ENSG00000185269	NOTUM	2.92518	2.78e-75
	ENSG00000286878	NA	2.92502	0.00659304
	ENSG00000285844	NA	2.92439	0.0154563
	ENSG00000088387	DOCK9	2.92199	0
	ENSG00000197616	MYH6	2.91976	0.00376942
	ENSG00000270210	NA	2.9189	0.0209488
	ENSG00000230069	NA	2.91882	1.51e-28
	ENSG00000288765	NA	2.90766	6.96e-23
	ENSG00000281404	LINC01176	2.904	1.67e-35
	ENSG00000164707	SLC13A4	2.90363	3.7e-56
	ENSG00000122042	UBL3	2.90147	0
	ENSG00000149295	DRD2	2.90111	1.94e-31
	ENSG00000277969	NA	2.89905	2.18e-05
	ENSG00000235790	NA	2.89868	1.82e-10
	ENSG00000241261	NA	2.89818	5.6e-19
	ENSG00000252835	SCARNA21	2.89596	4.71e-17
	ENSG00000133816	MICAL2	2.89573	2.19e-126
	ENSG00000071205	ARHGAP10	2.89458	0
	ENSG00000271781	NA	2.89398	2.33e-11
	ENSG00000167306	MYO5B	2.89106	0
	ENSG00000166401	SERPINB8	2.88996	4.28e-39
	ENSG00000171365	CLCN5	2.88779	0
	ENSG00000225206	MIR137HG	2.88711	0.000261496
	ENSG00000272909	NA	2.88689	0.00191089
	ENSG00000100739	BDKRB1	2.88618	0.00300407
	ENSG00000124788	ATXN1	2.87399	1.4e-175
	ENSG00000146453	PNLDC1	2.86897	7.12e-11
	ENSG00000174498	IGDCC3	2.86496	0
	ENSG00000155011	DKK2	2.86427	2.75e-15
	ENSG00000203780	FANK1	2.86061	4.48e-25
	ENSG00000180318	ALX1	2.85873	2.5e-39
	ENSG00000260118	NA	2.8558	0.00262368
	ENSG00000290022	NA	2.85174	0.00679114
	ENSG00000148344	PTGES	2.85096	2.39e-59
	ENSG00000077942	FBLN1	2.85033	3.65e-271
	ENSG00000088756	ARHGAP28	2.84966	0
	ENSG00000272953	NA	2.84715	0.000703284
	ENSG00000127666	TICAM1	2.84479	4.43e-61
	ENSG00000233461	NA	2.84436	1e-22
	ENSG00000261549	NA	2.84407	2.16e-05
	ENSG00000257702	LBX2-AS1	2.84295	2.95e-34
	ENSG00000284882	NA	2.84146	0.00861729
	ENSG00000260742	NA	2.83943	1.58e-06
	ENSG00000145246	ATP10D	2.83656	2.09e-269
	ENSG00000293033	NA	2.83644	7.12e-06
	ENSG00000135074	ADAM19	2.83581	6.95e-271
	ENSG00000102878	HSF4	2.8332	8.9e-06
	ENSG00000134070	IRAK2	2.83311	1.91e-64
	ENSG00000291174	NA	2.83209	2.47e-08
	ENSG00000125845	BMP2	2.83095	2.21e-71
	ENSG00000265982	NA	2.83024	0.00265091
	ENSG00000125740	FOSB	2.82649	3.83e-40
	ENSG00000256812	CAPNS2	2.82441	3.71e-07
	ENSG00000267052	NA	2.82315	0.0273621
	ENSG00000286363	NA	2.82279	4.49e-07
	ENSG00000072201	LNX1	2.82009	4.63e-152
	ENSG00000163092	XIRP2	2.81854	0.00016115
	ENSG00000177340	FLJ13224	2.81672	1.33e-08
	ENSG00000140254	DUOXA1	2.8167	3e-07
	ENSG00000272638	NA	2.81355	3.4e-05
	ENSG00000273540	AGBL1	2.81182	1.47e-07
	ENSG00000289327	NA	2.8118	0.00016384
	ENSG00000116147	TNR	2.81169	0.000110756
	ENSG00000248734	NA	2.81103	0.00165512
	ENSG00000267095	NA	2.81089	0.000452382
	ENSG00000076641	PAG1	2.81056	2.79e-58
	ENSG00000249973	NA	2.81039	0.00279479
	ENSG00000183628	DGCR6	2.809	3.33e-22
	ENSG00000116285	ERRFI1	2.80672	0
	ENSG00000247853	NA	2.80565	0.00127661
	ENSG00000010671	BTK	2.80491	7.68e-30
	ENSG00000285933	NA	2.80402	0.0141677
	ENSG00000288761	NA	2.7986	0.00536257
	ENSG00000223685	LINC00571	2.79577	1.49e-06
	ENSG00000280407	NA	2.79494	0.000250295
	ENSG00000266993	NA	2.79469	1.43e-05
	ENSG00000094975	SUCO	2.79435	0
	ENSG00000164542	MATCAP2	2.7937	6.43e-70
	ENSG00000213411	NA	2.79328	0.00994328
	ENSG00000242829	NA	2.79244	1.26e-05
	ENSG00000275410	HNF1B	2.79066	3.83e-15
	ENSG00000165030	NFIL3	2.79001	0
	ENSG00000171729	TMEM51	2.78834	3.88e-159
	ENSG00000125968	ID1	2.78659	0
	ENSG00000182890	GLUD2	2.78652	3.83e-55
	ENSG00000279265	NA	2.78614	0.000214518
	ENSG00000163806	SPDYA	2.78537	6.07e-05
	ENSG00000237125	HAND2-AS1	2.7841	1.93e-30
	ENSG00000284309	NA	2.78372	0.0467358
	ENSG00000168615	ADAM9	2.77722	1.94e-254
	ENSG00000227740	NA	2.77303	2.75e-05
	ENSG00000290404	NA	2.76999	0.0114281
	ENSG00000139410	SDSL	2.76971	5.46e-13
	ENSG00000158055	GRHL3	2.76946	2.62e-72
	ENSG00000159176	CSRP1	2.76754	1.73e-271
	ENSG00000213901	SLC23A3	2.76684	0.000102609
	ENSG00000177508	IRX3	2.76644	6.33e-44
	ENSG00000160932	LY6E	2.76616	8.52e-242
	ENSG00000157227	MMP14	2.76547	3.56e-289
	ENSG00000112378	PERP	2.76505	0
	ENSG00000184226	PCDH9	2.76436	2.72e-94
	ENSG00000271751	NA	2.76163	0.00704655
	ENSG00000223749	NA	2.7613	7.06e-57
	ENSG00000115919	KYNU	2.75962	4.25e-05
	ENSG00000150630	VEGFC	2.75727	1.23e-28
	ENSG00000279932	NA	2.75482	0.000231521
	ENSG00000214530	STARD10	2.75185	1.37e-244
	ENSG00000198795	ZNF521	2.75107	1.92e-217
	ENSG00000174236	REP15	2.75097	1.37e-14
	ENSG00000225194	LINC00092	2.74961	2.71e-05
	ENSG00000288992	NA	2.74273	4.47e-05
	ENSG00000163328	GPR155	2.74238	2.06e-90
	ENSG00000284633	NA	2.74235	3.84e-06
	ENSG00000113430	IRX4	2.74235	8.37e-24
	ENSG00000260464	NA	2.74131	8.5e-10
	ENSG00000288585	NA	2.73853	0.00366429
	ENSG00000136770	DNAJC1	2.73612	5.49e-165
	ENSG00000204219	TCEA3	2.73246	1.02e-06
	ENSG00000273674	NA	2.7318	8.02e-07
	ENSG00000278962	NA	2.73176	0.000122841
	ENSG00000081026	MAGI3	2.73112	0
	ENSG00000116663	FBXO6	2.73039	2.53e-18
	ENSG00000101280	ANGPT4	2.72998	6.98e-19
	ENSG00000182718	ANXA2	2.72959	0
	ENSG00000289557	NA	2.72835	0.000425689
	ENSG00000186417	GLDN	2.72774	4.93e-11
	ENSG00000251867	NA	2.7226	3.05e-10
	ENSG00000237505	PKN2-AS1	2.72192	2.05e-10
	ENSG00000089177	KIF16B	2.72191	2.17e-258
	ENSG00000184305	CCSER1	2.71967	5.01e-57
	ENSG00000289005	NA	2.71798	1.04e-06
	ENSG00000206052	DOK6	2.71597	2.2e-16
	ENSG00000152583	SPARCL1	2.71118	1.7e-21
	ENSG00000181444	ZNF467	2.71055	1.61e-14
	ENSG00000233237	LINC00472	2.70873	1.72e-256
	ENSG00000123572	NRK	2.7064	1.08e-266
	ENSG00000184795	NA	2.69962	0.0317412
	ENSG00000170122	FOXD4	2.69444	0.0112022
	ENSG00000136244	IL6	2.69278	5e-41
	ENSG00000013288	MAN2B2	2.69096	1.15e-102
	ENSG00000180592	SKIDA1	2.68947	1.74e-83
	ENSG00000107954	NEURL1	2.68754	2.38e-47
	ENSG00000145040	UCN2	2.68742	1.3e-06
	ENSG00000065534	MYLK	2.68595	0
	ENSG00000172201	ID4	2.68584	4.07e-42
	ENSG00000086062	B4GALT1	2.6845	0
	ENSG00000226087	NA	2.68344	0.000627689
	ENSG00000125945	ZNF436	2.68095	1.33e-103
	ENSG00000181788	SIAH2	2.67954	0
	ENSG00000226956	NA	2.67597	7.54e-05
	ENSG00000279419	NA	2.67581	1.28e-06
	ENSG00000261189	DSP-AS1	2.67495	1.14e-24
	ENSG00000070193	FGF10	2.6749	5.21e-08
	ENSG00000149218	ENDOD1	2.67469	4.69e-149
	ENSG00000135312	HTR1B	2.67451	2.23e-50
	ENSG00000145349	CAMK2D	2.67304	8.37e-273
	ENSG00000255874	PRECSIT	2.67275	3.5e-15
	ENSG00000278893	NA	2.67163	6.64e-05
	ENSG00000230570	NA	2.66838	0.00193679
	ENSG00000169946	ZFPM2	2.6671	5.02e-31
	ENSG00000106829	TLE4	2.66519	0
	ENSG00000237807	LINC02984	2.6622	3.14e-06
	ENSG00000288953	NA	2.66157	2.36e-148
	ENSG00000102554	KLF5	2.65627	2.28e-76
	ENSG00000172403	SYNPO2	2.65371	2.29e-155
	ENSG00000115468	EFHD1	2.65342	2.61e-215
	ENSG00000273335	NA	2.65249	5.26e-05
	ENSG00000170425	ADORA2B	2.65152	8.85e-80
	ENSG00000140564	FURIN	2.65122	0
	ENSG00000261582	NA	2.64919	0.000466954
	ENSG00000111321	LTBR	2.64913	1.11e-96
	ENSG00000230300	NA	2.64884	0.000661895
	ENSG00000251562	NA	2.64796	1.46e-127
	ENSG00000111186	WNT5B	2.64542	8.86e-30
	ENSG00000249035	CLMAT3	2.64404	0.0453313
	ENSG00000168283	BMI1	2.64273	2.24e-104
	ENSG00000183840	GPR39	2.64099	5.52e-59
	ENSG00000249274	NA	2.64042	0.00113367
	ENSG00000234456	MAGI2-AS3	2.63872	1.71e-94
	ENSG00000273186	NA	2.63783	0.000273095
	ENSG00000232624	LINC01517	2.63698	0.00269101
	ENSG00000220378	NA	2.63685	9.6e-15
	ENSG00000230749	MEIS1-AS2	2.6362	0.0257494
	ENSG00000245552	LNCRNA-IUR	2.63488	1.14e-27
	ENSG00000256043	CTSO	2.63434	2.44e-40
	ENSG00000285999	NA	2.63248	6.41e-10
	ENSG00000006756	ARSD	2.63049	1.16e-137
	ENSG00000165169	DYNLT3	2.63017	1.34e-69
	ENSG00000171790	SLFNL1	2.62659	0.000507703
	ENSG00000121966	CXCR4	2.62608	1.72e-37
	ENSG00000111057	KRT18	2.62267	8.01e-165
	ENSG00000116991	SIPA1L2	2.62243	0
	ENSG00000067082	KLF6	2.62228	1.93e-256
	ENSG00000251273	NA	2.62173	7.01e-11
	ENSG00000255216	NA	2.62087	2.71e-15
	ENSG00000224950	NA	2.62029	0.000261481
	ENSG00000137860	SLC28A2	2.62003	0.0159188
	ENSG00000271344	NA	2.61736	0.0193101
	ENSG00000154175	ABI3BP	2.61484	0.000612761
	ENSG00000123700	KCNJ2	2.61395	2.39e-90
	ENSG00000175155	YPEL2	2.61326	3.63e-186
	ENSG00000144228	SPOPL	2.61135	8.29e-276
	ENSG00000224593	NA	2.60897	0.0341434
	ENSG00000270716	NA	2.60882	0.00214418
	ENSG00000285634	NA	2.60653	0.0285597
	ENSG00000132321	IQCA1	2.606	1.31e-83
	ENSG00000057294	PKP2	2.60378	0
	ENSG00000286478	NA	2.60281	1.31e-05
	ENSG00000289688	NA	2.60274	0.0020703
	ENSG00000286342	NA	2.60269	8.15e-33
	ENSG00000057657	PRDM1	2.59913	2.23e-39
	ENSG00000278291	NA	2.5988	6.85e-113
	ENSG00000213085	CFAP45	2.5982	1.89e-07
	ENSG00000185070	FLRT2	2.58991	2.67e-72
	ENSG00000248925	NA	2.58959	0.00431644
	ENSG00000133110	POSTN	2.5854	1.27e-32
	ENSG00000146373	RNF217	2.58452	1.64e-228
	ENSG00000285210	NA	2.5833	0.00201935
	ENSG00000270021	NA	2.58238	9.26e-05
	ENSG00000287431	NA	2.58152	9.46e-32
	ENSG00000258599	NA	2.58004	0.0019482
	ENSG00000176597	B3GNT5	2.5799	2.01e-105
	ENSG00000270804	NA	2.5763	0.000617705
	ENSG00000271602	NA	2.5741	0.0021705
	ENSG00000275880	NAXD-AS1	2.57106	1.12e-19
	ENSG00000268555	NA	2.57039	0.000882225
	ENSG00000273084	NA	2.56848	3.02e-19
	ENSG00000226149	NA	2.56678	1.28e-05
	ENSG00000271789	NA	2.56677	1.25e-33
	ENSG00000006210	CX3CL1	2.5667	7.79e-77
	ENSG00000112559	MDFI	2.56534	5.1e-184
	ENSG00000102683	SGCG	2.56345	2.55e-09
	ENSG00000266922	NA	2.56239	0.000572317
	ENSG00000087128	TMPRSS11E	2.56158	7.39e-35
	ENSG00000287619	NA	2.55806	0.0017426
	ENSG00000293257	NA	2.55556	1.35e-06
	ENSG00000134532	SOX5	2.55267	3.19e-106
	ENSG00000285373	LINC02478	2.5522	2.47e-05
	ENSG00000198626	RYR2	2.55193	4.71e-157
	ENSG00000279289	NA	2.54896	1.07e-36
	ENSG00000008853	RHOBTB2	2.54777	7.03e-171
	ENSG00000089127	OAS1	2.54551	0.00322332
	ENSG00000224621	NA	2.54098	0.0115142
	ENSG00000221643	SNORA77	2.53877	2.65e-05
	ENSG00000289975	NA	2.53758	1.5e-05
	ENSG00000272356	NA	2.53752	2.13e-30
	ENSG00000237523	LINC00857	2.53321	2.92e-19
	ENSG00000085185	BCORL1	2.53278	1.79e-172
	ENSG00000176845	METRNL	2.53136	5.23e-81
	ENSG00000185559	DLK1	2.53121	1.52e-33
	ENSG00000144152	FBLN7	2.53086	6.08e-20
	ENSG00000136205	TNS3	2.5301	0
	ENSG00000155465	SLC7A7	2.52976	2.94e-164
	ENSG00000196782	MAML3	2.52741	2.27e-106
	ENSG00000143369	ECM1	2.52727	1.77e-23
	ENSG00000272861	NA	2.5272	0.00180264
	ENSG00000275162	NA	2.52623	2.25e-15
	ENSG00000170004	CHD3	2.52131	0
	ENSG00000271926	NA	2.51931	0.000361107
	ENSG00000287156	NA	2.51906	0.0120809
	ENSG00000213020	ZNF611	2.51674	9.84e-293
	ENSG00000170006	TMEM154	2.51478	3.49e-26
	ENSG00000104324	CPQ	2.51087	3.94e-37
	ENSG00000287097	NA	2.5104	0.00162561
	ENSG00000258824	NA	2.50775	0.00944914
	ENSG00000146648	EGFR	2.50751	3.38e-262
	ENSG00000021645	NRXN3	2.50706	2.93e-93
	ENSG00000148848	ADAM12	2.50538	5.97e-18
	ENSG00000178202	POGLUT3	2.50499	3.99e-277
	ENSG00000224791	NA	2.50455	8.7e-05
	ENSG00000197965	MPZL1	2.50138	0
	ENSG00000207550	MIR99B	2.49978	0.00492002
	ENSG00000118495	PLAGL1	2.49851	3.55e-33
	ENSG00000122642	FKBP9	2.49575	1.24e-217
	ENSG00000150787	PTS	2.49302	3.6e-237
	ENSG00000184384	MAML2	2.49116	1.18e-160
	ENSG00000266265	KLF14	2.49114	0.0320487
	ENSG00000286787	NA	2.49033	1.59e-07
	ENSG00000204682	MIR1915HG	2.48811	5.3e-140
	ENSG00000197375	SLC22A5	2.4881	4.58e-103
	ENSG00000240183	NA	2.48719	0.00123645
	ENSG00000257285	PRMT5-DT	2.4869	0.0197251
	ENSG00000285103	NA	2.48647	3.84e-11
	ENSG00000110492	MDK	2.48566	1.85e-140
	ENSG00000248544	NA	2.48366	0.00134171
	ENSG00000279518	NA	2.48248	1.48e-06
	ENSG00000285907	NA	2.48207	3.32e-18
	ENSG00000231203	NA	2.48049	6.13e-06
	ENSG00000287932	NA	2.47834	1.63e-06
	ENSG00000286868	NA	2.47771	4.41e-10
	ENSG00000289130	NA	2.47757	0.00277173
	ENSG00000266946	NA	2.47424	2.53e-10
	ENSG00000143061	IGSF3	2.47303	0
	ENSG00000110841	PPFIBP1	2.47293	2.38e-301
	ENSG00000153012	LGI2	2.47119	3.53e-83
	ENSG00000114541	FRMD4B	2.47101	8.24e-146
	ENSG00000157111	TMEM171	2.47028	4.38e-25
	ENSG00000118526	TCF21	2.46965	8.87e-07
	ENSG00000203867	RBM20	2.46955	2.41e-34
	ENSG00000283122	HYMAI	2.46815	0.00319605
	ENSG00000197217	ENTPD4	2.46714	2.19e-291
	ENSG00000251493	FOXD1	2.46661	4.38e-21
	ENSG00000137843	PAK6	2.46612	5.98e-105
	ENSG00000108785	NA	2.46447	0.00285452
	ENSG00000197956	S100A6	2.46267	1.1e-118
	ENSG00000189050	RNFT1	2.46193	3.23e-63
	ENSG00000080503	SMARCA2	2.46084	4.7e-101
	ENSG00000187079	TEAD1	2.46068	0
	ENSG00000231991	NA	2.4596	2.12e-29
	ENSG00000100385	IL2RB	2.45837	4.22e-55
	ENSG00000155366	RHOC	2.45437	1.41e-202
	ENSG00000278952	NA	2.45349	5.16e-06
	ENSG00000107104	KANK1	2.45292	0
	ENSG00000288043	NA	2.4525	0.0175243
	ENSG00000083307	GRHL2	2.45241	1.22e-252
	ENSG00000279267	NA	2.45201	0.000292102
	ENSG00000275805	NA	2.45173	0.00649855
	ENSG00000151892	GFRA1	2.4514	6.76e-130
	ENSG00000116717	GADD45A	2.44944	1.61e-102
	ENSG00000164574	GALNT10	2.44467	2.63e-156
	ENSG00000244125	NA	2.44392	0.00960534
	ENSG00000165449	SLC16A9	2.44006	3.45e-78
	ENSG00000279513	NA	2.43763	0.000395169
	ENSG00000287897	NA	2.43658	5.21e-05
	ENSG00000118508	RAB32	2.43629	5.69e-79
	ENSG00000285791	NA	2.4358	0.00719819
	ENSG00000278341	NA	2.43274	1.69e-06
	ENSG00000142197	DOP1B	2.43235	1.16e-235
	ENSG00000232977	LINC00327	2.43173	1.69e-05
	ENSG00000178163	ZNF518B	2.42978	4.29e-293
	ENSG00000143162	CREG1	2.4272	7.6e-177
	ENSG00000157240	FZD1	2.42678	1.18e-61
	ENSG00000143167	GPA33	2.42463	3.9e-12
	ENSG00000214012	NA	2.42401	0.0363597
	ENSG00000265888	NA	2.42324	0.00264863
	ENSG00000232846	NA	2.42252	0.000345282
	ENSG00000260310	NA	2.41578	0.000825086
	ENSG00000265625	NA	2.41506	4.74e-08
	ENSG00000155761	SPAG17	2.41344	6.39e-23
	ENSG00000070808	CAMK2A	2.4117	1.38e-12
	ENSG00000247081	BAALC-AS1	2.41092	3.24e-23
	ENSG00000141526	SLC16A3	2.41041	4.17e-26
	ENSG00000092439	TRPM7	2.41029	3.68e-198
	ENSG00000188064	WNT7B	2.40962	6.94e-11
	ENSG00000156869	FRRS1	2.40957	6.94e-110
	ENSG00000139926	FRMD6	2.4072	8.59e-192
	ENSG00000248206	NA	2.40615	1.52e-07
	ENSG00000167107	ACSF2	2.40491	1.98e-139
	ENSG00000116017	ARID3A	2.40428	7.1e-198
	ENSG00000290012	NA	2.40364	3.22e-14
	ENSG00000232872	NA	2.40304	8.88e-10
	ENSG00000164303	ENPP6	2.40285	6.97e-10
	ENSG00000140459	CYP11A1	2.40169	9.43e-34
	ENSG00000164451	CALHM4	2.4014	0.0488142
	ENSG00000206559	ZCWPW2	2.40128	0.000261227
	ENSG00000278727	NA	2.40119	0.00177907
	ENSG00000247950	SEC24B-AS1	2.40118	3.47e-26
	ENSG00000279903	NA	2.40108	9.19e-06
	ENSG00000143164	DCAF6	2.39606	4.79e-186
	ENSG00000204248	COL11A2	2.39526	1.36e-59
	ENSG00000189223	PAX8-AS1	2.39451	0.0178762
	ENSG00000143514	TP53BP2	2.39357	4.43e-306
	ENSG00000177182	CLVS1	2.3932	1.64e-10
	ENSG00000230778	ANKRD63	2.39303	2.55e-24
	ENSG00000139679	LPAR6	2.39201	9.02e-27
	ENSG00000153071	DAB2	2.39149	4.09e-172
	ENSG00000288891	NA	2.39121	0.000759814
	ENSG00000167528	ZNF641	2.38769	5.98e-249
	ENSG00000101096	NFATC2	2.3866	5.12e-52
	ENSG00000224822	NA	2.38631	1.16e-07
	ENSG00000092529	CAPN3	2.38589	3.27e-07
	ENSG00000179222	MAGED1	2.38588	4.24e-306
	ENSG00000250644	NA	2.38501	3.47e-06
	ENSG00000268628	NA	2.38366	0.000857511
	ENSG00000137331	IER3	2.38306	3.55e-93
	ENSG00000170500	LONRF2	2.38221	1.77e-19
	ENSG00000204060	FOXO6	2.38077	5.26e-38
	ENSG00000113721	PDGFRB	2.38061	2.27e-197
	ENSG00000105329	TGFB1	2.37899	2.7e-149
	ENSG00000125462	MIR9-1HG	2.37685	5.12e-96
	ENSG00000293448	NA	2.37588	7.98e-08
	ENSG00000214960	CRPPA	2.37196	1.16e-34
	ENSG00000104881	PPP1R13L	2.37058	4.01e-111
	ENSG00000283075	NA	2.36884	0.00514331
	ENSG00000168143	FAM83B	2.36844	4.31e-151
	ENSG00000104267	CA2	2.36601	1.38e-95
	ENSG00000049249	TNFRSF9	2.3623	0.0286332
	ENSG00000171408	PDE7B	2.36202	0.0485241
	ENSG00000248568	NA	2.36113	5.49e-10
	ENSG00000255498	NA	2.36111	0.00298404
	ENSG00000140839	CLEC18B	2.36024	0.03038
	ENSG00000282885	NA	2.35829	3.28e-19
	ENSG00000160789	LMNA	2.35685	1.07e-120
	ENSG00000109819	PPARGC1A	2.35683	2.09e-79
	ENSG00000197776	KLHDC1	2.35539	0.00106935
	ENSG00000109079	TNFAIP1	2.35515	9.09e-299
	ENSG00000273618	NA	2.35439	0.00451567
	ENSG00000249493	NA	2.35414	3.28e-07
	ENSG00000103196	CRISPLD2	2.35163	9.59e-130
	ENSG00000151572	ANO4	2.35142	1.96e-64
	ENSG00000275897	NA	2.35033	0.00413882
	ENSG00000177721	ANXA2R	2.34738	1.26e-08
	ENSG00000168216	LMBRD1	2.34684	3.02e-156
	ENSG00000129946	SHC2	2.34656	1.82e-127
	ENSG00000271155	NA	2.34512	2.7e-16
	ENSG00000128254	YWHAH-AS1	2.34378	9.02e-10
	ENSG00000179820	MYADM	2.3433	8.15e-160
	ENSG00000197635	DPP4	2.34315	1.44e-100
	ENSG00000145864	GABRB2	2.34044	3.32e-05
	ENSG00000293317	ZNF702P	2.33847	2.11e-69
	ENSG00000087510	TFAP2C	2.33813	1.63e-148
	ENSG00000151929	BAG3	2.33682	6.6e-84
	ENSG00000196743	GM2A	2.33604	1.16e-201
	ENSG00000197747	S100A10	2.33561	3.11e-134
	ENSG00000228436	NA	2.33489	1.77e-17
	ENSG00000117707	PROX1	2.33478	4.73e-64
	ENSG00000162302	RPS6KA4	2.33331	2.87e-87
	ENSG00000136856	SLC2A8	2.33301	2.73e-100
	ENSG00000235481	NA	2.33294	4.28e-05
	ENSG00000198121	LPAR1	2.33203	5.12e-63
	ENSG00000079385	CEACAM1	2.33134	8.71e-27
	ENSG00000234432	LINC02983	2.3287	3.6e-06
	ENSG00000260793	ATXN7L3-AS1	2.32787	1.22e-15
	ENSG00000049089	COL9A2	2.32653	6.81e-74
	ENSG00000178573	MAF	2.32561	3.21e-91
	ENSG00000213625	LEPROT	2.32252	2.34e-215
	ENSG00000109944	JHY	2.32092	1.13e-31
	ENSG00000166025	AMOTL1	2.32001	3.71e-283
	ENSG00000101670	LIPG	2.31865	1.05e-80
	ENSG00000054277	OPN3	2.31816	2.62e-129
	ENSG00000242265	PEG10	2.31743	8.45e-262
	ENSG00000233029	NA	2.31634	0.0158552
	ENSG00000205978	NYNRIN	2.31584	1.48e-252
	ENSG00000018408	WWTR1	2.31315	1.37e-242
	ENSG00000256674	NA	2.31299	0.027067
	ENSG00000189058	APOD	2.31246	0.00884027
	ENSG00000107611	CUBN	2.31064	1.9e-10
	ENSG00000261371	PECAM1	2.30985	0.0272598
	ENSG00000213853	EMP2	2.30966	5.15e-127
	ENSG00000244265	NA	2.3068	1.19e-08
	ENSG00000275389	NA	2.30568	0.00825523
	ENSG00000197448	GSTK1	2.30459	9.73e-229
	ENSG00000203805	PLPP4	2.30344	1.02e-05
	ENSG00000288736	NA	2.30271	1.2e-11
	ENSG00000156860	FBRS	2.29645	1.99e-176
	ENSG00000164442	CITED2	2.29608	2.96e-278
	ENSG00000164930	FZD6	2.29454	1.4e-105
	ENSG00000228022	HCG20	2.29303	0.0428139
	ENSG00000173482	PTPRM	2.29181	6.36e-188
	ENSG00000164124	TMEM144	2.29162	6.03e-48
	ENSG00000171223	JUNB	2.29112	8.17e-54
	ENSG00000256420	NA	2.29079	0.00347348
	ENSG00000110237	ARHGEF17	2.29077	3.67e-206
	ENSG00000278462	NA	2.2893	0.00272201
	ENSG00000003137	CYP26B1	2.28788	6.95e-15
	ENSG00000185761	ADAMTSL5	2.28421	2.6e-29
	ENSG00000274105	NA	2.28325	0.0263239
	ENSG00000232774	NA	2.28038	0.000383128
	ENSG00000152952	PLOD2	2.28016	1.36e-72
	ENSG00000158710	TAGLN2	2.27915	1.85e-190
	ENSG00000243701	DUBR	2.27678	2.14e-97
	ENSG00000273248	NA	2.27668	0.00283899
	ENSG00000214279	SCART1	2.27613	1.73e-06
	ENSG00000187889	FYB2	2.27607	1.83e-09
	ENSG00000135002	RFK	2.27539	8.53e-147
	ENSG00000154640	BTG3	2.27522	2.4e-244
	ENSG00000196562	SULF2	2.27517	1.24e-199
	ENSG00000235162	C12orf75	2.27423	2.93e-304
	ENSG00000100292	HMOX1	2.27169	1.05e-76
	ENSG00000176406	RIMS2	2.27149	4.47e-150
	ENSG00000292246	NA	2.27072	3.32e-21
	ENSG00000204054	LINC00963	2.26926	9.62e-40
	ENSG00000167861	HID1	2.26887	1.22e-138
	ENSG00000156050	FAM161B	2.26879	1.12e-19
	ENSG00000133131	MORC4	2.26875	9.05e-136
	ENSG00000286273	NA	2.26836	3.84e-08
	ENSG00000197712	FAM114A1	2.26593	1.15e-195
	ENSG00000196074	SYCP2	2.26411	2.92e-11
	ENSG00000062524	LTK	2.26356	3.04e-11
	ENSG00000162878	PKDCC	2.26315	1.41e-84
	ENSG00000161642	ZNF385A	2.25972	6.33e-117
	ENSG00000119636	BBOF1	2.25818	8.83e-10
	ENSG00000197933	ZNF823	2.25753	9.48e-48
	ENSG00000153790	SPMIP4	2.25753	2.35e-62
	ENSG00000143333	RGS16	2.25578	5.18e-32
	ENSG00000148204	CRB2	2.25516	4.4e-65
	ENSG00000291061	NA	2.25436	0.0233011
	ENSG00000180628	PCGF5	2.25434	9.7e-133
	ENSG00000164938	TP53INP1	2.25433	5.9e-93
	ENSG00000289740	TALAM1	2.25369	4.19e-05
	ENSG00000288942	NA	2.2533	0.000392729
	ENSG00000173801	JUP	2.25322	5.13e-277
	ENSG00000178078	STAP2	2.25307	1.25e-86
	ENSG00000197647	ZNF433	2.25287	2.49e-23
	ENSG00000235056	NA	2.25147	0.00548373
	ENSG00000213493	NA	2.24982	0.0276842
	ENSG00000109576	AADAT	2.24958	1.34e-102
	ENSG00000279692	NA	2.24927	2.53e-19
	ENSG00000122585	NPY	2.24895	3.03e-09
	ENSG00000186790	FOXE3	2.24882	0.000450887
	ENSG00000136099	PCDH8	2.24862	1.06e-31
	ENSG00000137575	SDCBP	2.24823	1.05e-266
	ENSG00000134627	PIWIL4	2.24728	7.89e-20
	ENSG00000064225	ST3GAL6	2.24608	3.83e-61
	ENSG00000186056	MATN1-AS1	2.24399	2.09e-11
	ENSG00000159082	SYNJ1	2.24329	2.86e-98
	ENSG00000101443	WFDC2	2.24297	4.51e-128
	ENSG00000207561	MIR635	2.24232	9.67e-05
	ENSG00000109452	INPP4B	2.23889	2.08e-18
	ENSG00000171914	TLN2	2.23322	5.39e-260
	ENSG00000182541	LIMK2	2.23285	2.93e-252
	ENSG00000178878	APOLD1	2.2324	1.34e-12
	ENSG00000234009	NA	2.23125	0.0141711
	ENSG00000206567	NA	2.23052	0.000191713
	ENSG00000130222	GADD45G	2.23017	2.45e-21
	ENSG00000218561	NA	2.22922	0.00457124
	ENSG00000197980	LEKR1	2.22909	0.000958307
	ENSG00000141337	ARSG	2.22804	1.38e-28
	ENSG00000140022	STON2	2.22749	9.93e-224
	ENSG00000166407	LMO1	2.22745	1.34e-08
	ENSG00000147872	PLIN2	2.2267	8.78e-149
	ENSG00000213190	MLLT11	2.22661	4.3e-150
	ENSG00000165899	OTOGL	2.22594	2.29e-27
	ENSG00000287446	NA	2.22379	7.46e-05
	ENSG00000223711	NA	2.22371	0.00038626
	ENSG00000257083	NA	2.22192	5.13e-07
	ENSG00000258168	NA	2.22171	6.57e-05
	ENSG00000207622	MIR619	2.2207	0.00849997
	ENSG00000186318	BACE1	2.21922	3.59e-238
	ENSG00000104783	KCNN4	2.21907	7.09e-12
	ENSG00000132530	XAF1	2.21756	0.0104866
	ENSG00000183242	NA	2.21741	0.00411068
	ENSG00000253586	NA	2.21614	0.000125901
	ENSG00000201812	NA	2.21501	4.41e-05
	ENSG00000204556	NA	2.21267	0.0210351
	ENSG00000268518	NA	2.21228	3.87e-09
	ENSG00000285051	SLC7A14-AS1	2.20984	0.00593049
	ENSG00000205683	DPF3	2.20799	7.91e-13
	ENSG00000289050	NA	2.20635	1.05e-06
	ENSG00000289449	NA	2.20574	3.37e-05
	ENSG00000136542	GALNT5	2.20292	2.95e-07
	ENSG00000178033	CALHM5	2.20263	8.74e-05
	ENSG00000020577	SAMD4A	2.20203	6.42e-82
	ENSG00000264596	NA	2.20201	8.61e-06
	ENSG00000258337	NA	2.20066	0.000136505
	ENSG00000174099	MSRB3	2.19951	3.13e-62
	ENSG00000173077	NA	2.19948	2.94e-09
	ENSG00000179636	TPPP2	2.19945	0.0384608
	ENSG00000146166	LGSN	2.19881	0.00131552
	ENSG00000284693	LINC02606	2.19856	0.00344782
	ENSG00000271824	SMIM32	2.198	0.000890088
	ENSG00000152689	RASGRP3	2.19681	0.000467111
	ENSG00000250318	NA	2.19562	0.000217161
	ENSG00000250280	NA	2.19509	4.08e-05
	ENSG00000138061	CYP1B1	2.1939	3.32e-58
	ENSG00000255872	NA	2.19319	0.00326753
	ENSG00000289436	NA	2.19184	6.67e-10
	ENSG00000116774	OLFML3	2.18861	2.73e-104
	ENSG00000278351	NA	2.18803	0.0137638
	ENSG00000280453	NA	2.18747	1.12e-10
[truncated: 7,054 more rows]

## Sheet: DEG_BMP4IWP2_D2vsD0
Ensembl ID	Gene Symbol	log2FoldChange	padj
ENSG00000120937	NPPB	14.1539	4.89e-32
ENSG00000148677	ANKRD1	13.385	3.5e-110
ENSG00000113196	HAND1	13.2872	1.72e-37
ENSG00000087494	PTHLH	11.8401	1.15e-22
ENSG00000139278	GLIPR1	10.9432	5.9e-85
ENSG00000115596	WNT6	9.96925	4.74e-16
ENSG00000135046	ANXA1	9.96348	0
ENSG00000168386	FILIP1L	9.91996	6.69e-21
ENSG00000135111	TBX3	9.86955	2.89e-149
ENSG00000138271	GPR87	9.85109	7.96e-16
ENSG00000122691	TWIST1	9.63758	2.98e-139
ENSG00000137203	TFAP2A	9.54392	4.2e-111
ENSG00000105880	DLX5	9.52221	5.45e-15
ENSG00000137273	FOXF2	9.38269	1.65e-14
ENSG00000211448	DIO2	9.21774	1.11e-227
ENSG00000272763	NA	9.21623	2.49e-18
ENSG00000185551	NR2F2	9.11739	1.77e-26
ENSG00000166396	SERPINB7	8.8306	4.35e-12
ENSG00000162645	GBP2	8.80496	1.87e-12
ENSG00000120149	MSX2	8.79322	0
ENSG00000162892	IL24	8.75898	1.61e-11
ENSG00000273760	NA	8.69986	1.18e-12
ENSG00000106631	MYL7	8.68973	1.17e-59
ENSG00000289096	NA	8.68461	1.02e-11
ENSG00000280362	NA	8.62575	1.59e-11
ENSG00000244649	NA	8.62473	1.38e-51
ENSG00000173391	OLR1	8.60143	2.81e-12
ENSG00000145040	UCN2	8.54115	1.15e-11
ENSG00000121068	TBX2	8.51311	9.03e-12
ENSG00000258498	DIO3OS	8.50854	5.95e-16
ENSG00000291196	KRT16P3	8.43624	7.92e-12
ENSG00000269895	NA	8.43611	3.54e-11
ENSG00000285294	LINC00842	8.36381	3.69e-15
ENSG00000182578	CSF1R	8.31524	1.16e-11
ENSG00000168685	IL7R	8.3031	1.04e-09
ENSG00000089225	TBX5	8.27824	1.08e-10
ENSG00000223764	LINC02593	8.27122	5.7e-22
ENSG00000251493	FOXD1	8.26686	2.49e-218
ENSG00000174792	ODAPH	8.16468	1.41e-13
ENSG00000239513	LINC01210	8.13073	1.86e-10
ENSG00000131015	ULBP2	8.11888	3.95e-09
ENSG00000167767	KRT80	8.09744	4.66e-52
ENSG00000106366	SERPINE1	8.07668	0
ENSG00000168542	COL3A1	8.0253	3.65e-27
ENSG00000166923	GREM1	8.01158	6.38e-301
ENSG00000147883	CDKN2B	7.95357	1.32e-44
ENSG00000287593	NA	7.94273	6.43e-09
ENSG00000271553	NA	7.92596	7e-10
ENSG00000205221	VIT	7.87632	1.9e-10
ENSG00000225206	MIR137HG	7.8763	1.65e-18
ENSG00000280623	PCAT14	7.86992	0
ENSG00000165474	GJB2	7.86742	2.87e-53
ENSG00000121742	GJB6	7.83026	8.96e-13
ENSG00000134531	EMP1	7.76313	4.46e-218
ENSG00000006377	DLX6	7.75876	1.86e-19
ENSG00000111886	GABRR2	7.73445	6.86e-10
ENSG00000102243	VGLL1	7.71219	3.7e-10
ENSG00000225383	SFTA1P	7.69277	2.82e-47
ENSG00000107485	GATA3	7.68367	0
ENSG00000144191	CNGA3	7.65402	7.09e-12
ENSG00000172995	ARPP21	7.64537	2.09e-08
ENSG00000240498	CDKN2B-AS1	7.63057	6.81e-09
ENSG00000165566	AMER2	7.60682	6.96e-245
ENSG00000283075	NA	7.59595	5.84e-09
ENSG00000187714	SLC18A3	7.58623	1.62e-12
ENSG00000176692	FOXC2	7.58439	1.68e-107
ENSG00000266993	NA	7.58431	3.48e-09
ENSG00000213412	HNRNPA1P33	7.58349	4.36e-09
ENSG00000164778	EN2	7.56154	1.75e-09
ENSG00000163453	IGFBP7	7.56111	0
ENSG00000164125	GASK1B	7.55023	8.66e-10
ENSG00000237844	NA	7.53582	2.39e-07
ENSG00000133636	NTS	7.52164	0
ENSG00000276850	NA	7.51743	2.41e-12
ENSG00000091879	ANGPT2	7.499	4.15e-09
ENSG00000241794	SPRR2A	7.49469	2.45e-08
ENSG00000238113	LINC01410	7.4929	8.31e-09
ENSG00000197614	MFAP5	7.47848	2.76e-233
ENSG00000108950	FAM20A	7.4368	0
ENSG00000124942	AHNAK	7.42364	0
ENSG00000179348	GATA2	7.39781	0
ENSG00000133110	POSTN	7.37347	1.41e-252
ENSG00000121075	TBX4	7.35291	2.24e-26
ENSG00000272703	NA	7.35158	0.00140724
ENSG00000170689	HOXB9	7.34478	4.13e-09
ENSG00000164850	GPER1	7.33354	1.12e-37
ENSG00000144810	COL8A1	7.31474	1.15e-163
ENSG00000236536	NA	7.30923	6.33e-08
ENSG00000164093	PITX2	7.30528	9.73e-65
ENSG00000244300	NA	7.30474	1.48e-73
ENSG00000164379	FOXQ1	7.28939	8.56e-20
ENSG00000254703	SENCR	7.27992	5.25e-10
ENSG00000279591	NA	7.26292	1.28e-08
ENSG00000231764	NA	7.2542	4.93e-17
ENSG00000139055	ERP27	7.25312	4.78e-09
ENSG00000249641	HOXC13-AS	7.20453	1.57e-08
ENSG00000270210	NA	7.19058	4.04e-07
ENSG00000255399	TBX5-AS1	7.18947	3.7e-06
ENSG00000118785	SPP1	7.18446	0
ENSG00000286205	NA	7.15741	8.75e-08
ENSG00000197406	DIO3	7.14408	4.84e-90
ENSG00000183691	NOG	7.13509	2.14e-287
ENSG00000277228	NA	7.12848	1.58e-08
ENSG00000205085	GARIN1A	7.1009	1.46e-23
ENSG00000228742	LINC02577	7.04762	3.35e-06
ENSG00000260034	LCMT1-AS2	7.02769	1.24e-08
ENSG00000233251	NA	7.00313	2.59e-57
ENSG00000293515	NA	6.95047	8.23e-07
ENSG00000255327	NA	6.94087	4.06e-09
ENSG00000258647	NA	6.93107	1.66e-06
ENSG00000245067	IGFBP7-AS1	6.92733	1.11e-07
ENSG00000125378	BMP4	6.91567	0
ENSG00000253281	NA	6.87371	5.59e-08
ENSG00000159251	ACTC1	6.85743	0
ENSG00000264395	MIR3193	6.84092	7.27e-08
ENSG00000271344	NA	6.80339	6.53e-07
ENSG00000016082	ISL1	6.78747	3.12e-46
ENSG00000253857	NA	6.78473	2.34e-07
ENSG00000291045	NA	6.78079	0.000181692
ENSG00000266401	NA	6.77967	2.83e-05
ENSG00000102359	SRPX2	6.76879	1.67e-13
ENSG00000251467	NA	6.75947	2.27e-07
ENSG00000290449	NA	6.754	1.57e-07
ENSG00000070731	ST6GALNAC2	6.69944	9.33e-10
ENSG00000169554	ZEB2	6.69362	6.38e-96
ENSG00000197308	GATA3-AS1	6.68488	7.79e-19
ENSG00000233818	NA	6.6813	2.95e-06
ENSG00000197646	PDCD1LG2	6.65529	2.44e-06
ENSG00000250240	NA	6.65494	1.78e-07
ENSG00000250103	PANCR	6.64501	1.57e-13
ENSG00000137766	UNC13C	6.63984	2.62e-71
ENSG00000226053	LINC01776	6.61352	8.94e-09
ENSG00000105967	TFEC	6.60166	2.45e-06
ENSG00000138347	MYPN	6.55163	3.91e-07
ENSG00000227300	NA	6.54729	1.65e-07
ENSG00000134115	CNTN6	6.49296	1.14e-06
ENSG00000250007	NA	6.48197	7.35e-07
ENSG00000154589	LY96	6.47406	3.79e-05
ENSG00000238009	NA	6.473	1.61e-08
ENSG00000288905	LSP1P5	6.4723	8.54e-06
ENSG00000103241	FOXF1	6.46315	7.85e-06
ENSG00000261146	NA	6.45947	3.32e-05
ENSG00000249661	NA	6.4588	2.8e-17
ENSG00000128591	FLNC	6.45368	0
ENSG00000149564	ESAM	6.45176	2.95e-177
ENSG00000078401	EDN1	6.43968	1.87e-139
ENSG00000233557	NA	6.43664	0.000156904
ENSG00000234199	LINC01191	6.43058	1.15e-06
ENSG00000255226	NA	6.4198	2.02e-13
ENSG00000233559	NA	6.40817	8.05e-05
ENSG00000231888	NA	6.39016	1.26e-05
ENSG00000293506	NA	6.37792	9.35e-06
ENSG00000160886	LY6K	6.37568	1.39e-31
ENSG00000183674	NA	6.37423	1.98e-06
ENSG00000267095	NA	6.36597	2.48e-19
ENSG00000225349	NA	6.36258	2.03e-06
ENSG00000165887	ANKRD2	6.34343	1.05e-05
ENSG00000182782	HCAR2	6.33542	2.92e-06
ENSG00000099834	CDHR5	6.28095	3.97e-05
ENSG00000165685	TMEM52B	6.27226	9.96e-07
ENSG00000168875	SOX14	6.25843	1.98e-62
ENSG00000115844	DLX2	6.24924	5.05e-60
ENSG00000235269	LINC02331	6.23269	1.47e-07
ENSG00000232815	NA	6.22661	2.9e-06
ENSG00000157330	CFAP107	6.22105	6.42e-05
ENSG00000270095	NA	6.21331	4.44e-06
ENSG00000281974	NA	6.21144	4.87e-05
ENSG00000106952	TNFSF8	6.20686	7.76e-07
ENSG00000224149	NA	6.20342	6.44e-07
ENSG00000257058	NA	6.19122	4.02e-06
ENSG00000289875	NA	6.18419	1.86e-18
ENSG00000106038	EVX1	6.16834	1.07e-06
ENSG00000260910	NA	6.15504	1.44e-07
ENSG00000241684	NA	6.15373	4.17e-12
ENSG00000154764	WNT7A	6.12771	3.7e-94
ENSG00000249321	NA	6.11989	1.04e-05
ENSG00000135903	PAX3	6.1138	3.65e-12
ENSG00000187634	SAMD11	6.11097	1.83e-136
ENSG00000251348	NA	6.10764	2.92e-39
ENSG00000250033	SLC7A11-AS1	6.08471	9.87e-05
ENSG00000272638	NA	6.066	6.55e-06
ENSG00000274995	NA	6.06511	2.06e-20
ENSG00000253595	LINC01300	6.05852	2.31e-05
ENSG00000171403	KRT9	6.02699	1.97e-05
ENSG00000260190	NA	6.02367	1.31e-05
ENSG00000271009	NA	6.0198	6.34e-06
ENSG00000275216	NA	6.01869	4.51e-25
ENSG00000260027	HOXB7	6.00912	3.39e-06
ENSG00000150687	PRSS23	5.98666	0
ENSG00000265190	ANXA8	5.98151	1.44e-07
ENSG00000289443	NA	5.96918	3.82e-05
ENSG00000013588	GPRC5A	5.96769	0
ENSG00000222112	NA	5.9312	7.64e-06
ENSG00000136167	LCP1	5.92663	0
ENSG00000163638	ADAMTS9	5.91442	0
ENSG00000187621	TCL6	5.91156	1.34e-09
ENSG00000170209	ANKK1	5.90386	2.44e-05
ENSG00000168453	HR	5.88989	1.08e-13
ENSG00000166741	NNMT	5.84477	1.63e-16
ENSG00000176907	TCIM	5.83153	5.64e-21
ENSG00000087128	TMPRSS11E	5.83091	9.82e-167
ENSG00000164451	CALHM4	5.82375	0.000107198
ENSG00000229950	NA	5.81998	7.64e-06
ENSG00000109436	TBC1D9	5.81863	4.61e-303
ENSG00000232629	HLA-DQB2	5.80321	1.35e-05
ENSG00000280092	NA	5.79314	3.52e-05
ENSG00000279166	NA	5.78804	8.71e-17
ENSG00000128510	CPA4	5.78273	3.91e-26
ENSG00000069011	PITX1	5.77984	6.03e-11
ENSG00000055813	CCDC85A	5.77728	8.32e-30
ENSG00000117152	RGS4	5.76366	1.08e-64
ENSG00000128714	HOXD13	5.74905	1.62e-05
ENSG00000149591	TAGLN	5.74871	1.77e-277
ENSG00000138315	OIT3	5.72891	2.14e-05
ENSG00000277152	NA	5.72453	7.63e-31
ENSG00000145936	KCNMB1	5.72431	7.95e-101
ENSG00000113083	LOX	5.72323	0
ENSG00000203783	PRR9	5.72002	9.3e-06
ENSG00000180869	LINC01555	5.69142	6.72e-07
ENSG00000165556	CDX2	5.68537	5.86e-06
ENSG00000138119	MYOF	5.68424	0
ENSG00000163017	ACTG2	5.67764	2.4e-164
ENSG00000115361	ACADL	5.66865	5.57e-243
ENSG00000148704	VAX1	5.62565	4.04e-05
ENSG00000162624	LHX8	5.62547	1.91e-49
ENSG00000147869	CER1	5.61452	9.56e-75
ENSG00000218186	NA	5.60475	5.29e-05
ENSG00000267052	NA	5.60422	0.000257379
ENSG00000079263	SP140	5.59465	5.72e-69
ENSG00000270048	NA	5.56493	4.27e-05
ENSG00000127325	BEST3	5.5601	4.53e-11
ENSG00000181541	MAB21L2	5.55267	4.63e-05
ENSG00000111405	ENDOU	5.54337	3.34e-05
ENSG00000229674	H2AL3	5.54055	0.000143395
ENSG00000279320	NA	5.53934	0.000149829
ENSG00000222000	NA	5.52827	1.25e-14
ENSG00000176678	FOXL1	5.51717	5.37e-17
ENSG00000278075	NA	5.50701	0.000179121
ENSG00000289078	NA	5.49546	3.35e-36
ENSG00000272789	NA	5.49152	0.00206582
ENSG00000251194	NA	5.49028	1.18e-08
ENSG00000287897	NA	5.47296	2.15e-06
ENSG00000064886	CHI3L2	5.46122	2.79e-05
ENSG00000130487	KLHDC7B	5.45581	0.00176353
ENSG00000119681	LTBP2	5.45319	0
ENSG00000158055	GRHL3	5.44902	0
ENSG00000224339	NA	5.44893	0.000180533
ENSG00000261730	NA	5.44231	0.00810098
ENSG00000188015	S100A3	5.43575	1.57e-06
ENSG00000228478	NA	5.43441	0.000115839
ENSG00000259977	NA	5.43031	7.23e-36
ENSG00000207155	NA	5.42319	0.000196881
ENSG00000106823	ECM2	5.41963	2.74e-05
ENSG00000164120	HPGD	5.40666	0
ENSG00000256597	LINC02393	5.40487	0.00186126
ENSG00000229056	HECW2-AS1	5.40371	0.00118768
ENSG00000159216	RUNX1	5.39329	1.3e-226
ENSG00000187950	OVCH1	5.37654	2.71e-08
ENSG00000115461	IGFBP5	5.37142	2.19e-105
ENSG00000172548	NIPAL4	5.3713	1.08e-200
ENSG00000082126	MPP4	5.36052	4.16e-07
ENSG00000188483	IER5L	5.35625	1.51e-207
ENSG00000164220	F2RL2	5.35192	1.4e-16
ENSG00000225401	NA	5.34513	4.31e-06
ENSG00000144821	MYH15	5.34404	3.21e-10
ENSG00000137869	CYP19A1	5.33307	2.82e-05
ENSG00000221439	NA	5.32654	0.00026939
ENSG00000177725	NA	5.326	4.08e-10
ENSG00000275846	NA	5.32257	0.000264982
ENSG00000148483	TMEM236	5.32054	3.4e-31
ENSG00000180828	BHLHE22	5.31293	0.00932586
ENSG00000276600	RAB7B	5.30638	0.000232973
ENSG00000253652	NA	5.30132	0.000792283
ENSG00000232846	NA	5.29683	9.29e-06
ENSG00000224034	LINC02561	5.29399	0.000310268
ENSG00000287263	NA	5.28796	1.59e-12
ENSG00000127129	EDN2	5.2783	1.19e-09
ENSG00000227740	NA	5.2518	8.81e-06
ENSG00000279086	NA	5.24658	0.000152751
ENSG00000169508	GPR183	5.2435	0.00134914
ENSG00000250474	NA	5.21476	2.91e-05
ENSG00000287032	NA	5.20871	1.78e-09
ENSG00000251405	NA	5.20788	0.000282506
ENSG00000253799	LINC01030	5.20374	8.94e-08
ENSG00000104415	CCN4	5.20359	5.88e-05
ENSG00000279221	NA	5.18561	2.1e-05
ENSG00000147509	RGS20	5.18035	4.63e-33
ENSG00000141579	ZNF750	5.1759	5.6e-09
ENSG00000237813	NA	5.15995	0.00208941
ENSG00000126785	RHOJ	5.15651	2.26e-09
ENSG00000269997	NA	5.15256	1.84e-08
ENSG00000153266	FEZF2	5.14908	0.000249172
ENSG00000140836	ZFHX3	5.14262	0
ENSG00000250511	NA	5.12727	0.000413393
ENSG00000112837	TBX18	5.12564	1.52e-16
ENSG00000102871	TRADD	5.11716	3.38e-25
ENSG00000275322	NA	5.10874	0.000129505
ENSG00000272625	NA	5.1049	4.48e-07
ENSG00000159263	SIM2	5.10076	9.45e-22
ENSG00000186832	KRT16	5.10007	8.38e-14
ENSG00000133519	NA	5.09768	3.1e-26
ENSG00000145757	SPATA9	5.07926	0.000473544
ENSG00000175793	SFN	5.06302	6.06e-244
ENSG00000258544	NA	5.06228	0.00162999
ENSG00000187536	NA	5.06032	4.23e-05
ENSG00000158786	PLA2G2F	5.05888	0.000351125
ENSG00000113361	CDH6	5.04123	0
ENSG00000166408	NA	5.03053	2.35e-07
ENSG00000113263	ITK	5.02524	1.51e-12
ENSG00000292246	NA	5.01705	2.69e-44
ENSG00000289877	NA	5.00732	7.29e-15
ENSG00000254363	NA	5.00729	0.0015415
ENSG00000233117	NA	4.96451	0.00389583
ENSG00000272582	NA	4.95455	0.00054432
ENSG00000128285	MCHR1	4.94394	4.06e-78
ENSG00000254202	NA	4.9394	0.000161425
ENSG00000119242	CCDC92	4.92949	3.63e-218
ENSG00000229261	NA	4.92614	0.00182878
ENSG00000272911	NA	4.91611	0.00111689
ENSG00000280143	NA	4.89716	0.000322073
ENSG00000173401	GLIPR1L1	4.87108	4.83e-30
ENSG00000176928	GCNT4	4.87016	0
ENSG00000237975	FLG-AS1	4.86445	3e-06
ENSG00000145632	PLK2	4.85762	0
ENSG00000230479	NA	4.84898	0.00198607
ENSG00000183072	NKX2-5	4.84117	6.42e-08
ENSG00000279030	NA	4.83914	4.89e-15
ENSG00000205562	FLRT2-AS1	4.83461	8.95e-15
ENSG00000228917	NA	4.83421	0.000437338
ENSG00000125968	ID1	4.81714	0
ENSG00000288900	NA	4.81545	9.08e-05
ENSG00000183378	OVCH2	4.80887	2.82e-59
ENSG00000151702	FLI1	4.80398	1.31e-230
ENSG00000148848	ADAM12	4.79092	1.05e-57
ENSG00000283538	NA	4.78846	0.000666066
ENSG00000156510	HKDC1	4.782	1.08e-36
ENSG00000224020	NA	4.77795	1.06e-12
ENSG00000293236	NA	4.77722	0.00189259
ENSG00000290697	NA	4.77496	0.000100726
ENSG00000184232	OAF	4.76644	2.93e-76
ENSG00000145721	LIX1	4.76281	1.77e-18
ENSG00000126562	WNK4	4.75553	3.07e-259
ENSG00000105974	CAV1	4.74603	0
ENSG00000227992	NA	4.74374	5.71e-08
ENSG00000116701	NCF2	4.74362	4.27e-06
ENSG00000247809	NA	4.74327	0.00028209
ENSG00000211764	NA	4.7389	0.000584175
ENSG00000230937	MIR205HG	4.73771	4.75e-91
ENSG00000248323	NA	4.73316	1.44e-09
ENSG00000232638	NA	4.72351	0.000882444
ENSG00000174804	FZD4	4.71909	0
ENSG00000143632	ACTA1	4.71903	0
ENSG00000273599	NA	4.71673	8.89e-05
ENSG00000250020	NA	4.71636	2.4e-06
ENSG00000171631	P2RY6	4.71369	1.25e-32
ENSG00000287238	NA	4.71265	2.59e-05
ENSG00000171540	OTP	4.71022	0.00171042
ENSG00000141448	GATA6	4.70848	3.31e-17
ENSG00000147889	CDKN2A	4.70563	1.66e-25
ENSG00000135407	AVIL	4.70205	5.59e-13
ENSG00000075461	CACNG4	4.69505	0
ENSG00000115295	CLIP4	4.69329	2.23e-58
ENSG00000198959	TGM2	4.69234	1.44e-296
ENSG00000185070	FLRT2	4.6915	1.53e-227
ENSG00000123364	HOXC13	4.69101	3.07e-32
ENSG00000102683	SGCG	4.68271	7.77e-85
ENSG00000286808	NA	4.67809	3.08e-06
ENSG00000106031	HOXA13	4.67688	0.000735324
ENSG00000168702	LRP1B	4.6733	2.4e-51
ENSG00000278341	NA	4.66611	3.6e-23
ENSG00000259727	NA	4.66339	8.09e-25
ENSG00000134107	BHLHE40	4.65641	0
ENSG00000206579	XKR4	4.64988	5.92e-176
ENSG00000136869	TLR4	4.63827	1.6e-40
ENSG00000148516	ZEB1	4.62787	2.82e-49
ENSG00000142700	DMRTA2	4.61361	6.35e-08
ENSG00000148053	NTRK2	4.61113	3.75e-83
ENSG00000235056	NA	4.60261	0.00248633
ENSG00000287181	NA	4.59206	0.00187735
ENSG00000133816	MICAL2	4.58157	0
ENSG00000236303	NA	4.56685	1.85e-05
ENSG00000230606	NA	4.5593	2.29e-05
ENSG00000259023	LINC00524	4.55639	0.00145311
ENSG00000285933	NA	4.55114	0.00494318
ENSG00000250148	NA	4.53989	0.000349268
ENSG00000232184	NA	4.52866	0.00221734
ENSG00000229637	PRAC2	4.52491	0.000927549
ENSG00000164292	RHOBTB3	4.51861	0
ENSG00000188984	AADACL3	4.51489	1.55e-69
ENSG00000285868	NA	4.51356	0.000103721
ENSG00000170893	TRH	4.51284	3.29e-21
ENSG00000182348	ZNF804B	4.51278	0.00539258
ENSG00000117525	F3	4.50688	0
ENSG00000201176	NA	4.49897	0.00369031
ENSG00000287839	NA	4.49854	1.75e-09
ENSG00000213538	NA	4.49267	0.000219848
ENSG00000128564	VGF	4.4924	1.47e-230
ENSG00000260710	NA	4.4901	0.000791027
ENSG00000137473	TTC29	4.48857	2.85e-68
ENSG00000235920	NA	4.47433	7.84e-12
ENSG00000233695	NA	4.47323	5.88e-06
ENSG00000050730	TNIP3	4.46153	1.53e-05
ENSG00000257743	MGAM2	4.45344	0.000228298
ENSG00000095739	BAMBI	4.45206	0
ENSG00000260862	NA	4.43913	7.63e-06
ENSG00000074527	NTN4	4.4263	4.54e-99
ENSG00000176194	CIDEA	4.42209	2.17e-05
ENSG00000196611	MMP1	4.41279	0.00685884
ENSG00000214626	NA	4.40973	3.66e-05
ENSG00000122254	HS3ST2	4.40695	1.49e-76
ENSG00000287168	NA	4.40476	2.75e-12
ENSG00000279836	NA	4.40266	0.000511751
ENSG00000255186	NA	4.39502	5.67e-05
ENSG00000274578	NA	4.39439	3.92e-15
ENSG00000226149	NA	4.39316	3.97e-10
ENSG00000183303	OR5P2	4.38735	4.45e-09
ENSG00000230176	NA	4.38707	0.000343638
ENSG00000152592	DMP1	4.38603	1.71e-06
ENSG00000169884	WNT10B	4.38464	7.05e-10
ENSG00000232810	TNF	4.37638	0.00389495
ENSG00000290920	NA	4.37259	7.01e-148
ENSG00000164512	ANKRD55	4.37037	8.22e-07
ENSG00000262370	NA	4.37008	2.51e-10
ENSG00000176170	SPHK1	4.36873	1.04e-132
ENSG00000273472	NA	4.36686	0.000293692
ENSG00000203805	PLPP4	4.3661	3.86e-12
ENSG00000270130	NA	4.36484	2.96e-07
ENSG00000143217	NECTIN4	4.36275	2.98e-33
ENSG00000234293	BACH1-IT3	4.36111	0.00148282
ENSG00000287093	NA	4.35743	4.71e-05
ENSG00000154975	CA10	4.35531	1.74e-192
ENSG00000236772	NA	4.3553	0.000330615
ENSG00000184226	PCDH9	4.34321	2.37e-202
ENSG00000279662	NA	4.34313	0.021047
ENSG00000250397	NA	4.34264	0.000102222
ENSG00000180875	GREM2	4.33525	8.91e-66
ENSG00000167768	KRT1	4.33397	0.00232062
ENSG00000026025	VIM	4.33374	0
ENSG00000255446	NA	4.33192	0.0021562
ENSG00000144583	MARCHF4	4.32541	2e-198
ENSG00000119535	CSF3R	4.32022	0.00230397
ENSG00000229401	MIR5689HG	4.31311	0.00420176
ENSG00000165124	SVEP1	4.3118	0
ENSG00000257531	NA	4.31148	1.47e-09
ENSG00000270640	NA	4.31142	1.09e-10
ENSG00000236238	NA	4.31059	0.000761529
ENSG00000075426	FOSL2	4.30947	0
ENSG00000286112	KYAT1	4.30421	4.26e-05
ENSG00000132854	KANK4	4.29931	1.82e-161
ENSG00000215795	NA	4.29646	1.72e-07
ENSG00000250329	NA	4.29493	0.000291948
ENSG00000198353	HOXC4	4.29368	0.00336311
ENSG00000166401	SERPINB8	4.28871	4.6e-95
ENSG00000163823	CCR1	4.2824	3.05e-06
ENSG00000235631	RNF148	4.28224	3.68e-08
ENSG00000132205	EMILIN2	4.27659	0
ENSG00000279365	NA	4.2753	0.00200491
ENSG00000271002	NA	4.27265	0.00628808
ENSG00000026508	CD44	4.2726	1.39e-245
ENSG00000223715	NA	4.26429	1.72e-10
ENSG00000248610	NA	4.26331	1.72e-10
ENSG00000264230	ANXA8L1	4.2608	0.00262652
ENSG00000184937	WT1	4.26047	4.66e-65
ENSG00000144355	DLX1	4.25936	2.31e-17
ENSG00000100095	SEZ6L	4.2562	3.76e-66
ENSG00000165917	RAPSN	4.25464	2.17e-07
ENSG00000213368	NA	4.25317	0.0017739
ENSG00000111348	ARHGDIB	4.24746	1.81e-47
ENSG00000213406	NA	4.24569	8.36e-20
ENSG00000287963	NA	4.24366	0.00294777
ENSG00000184995	IFNE	4.24301	0.000813751
ENSG00000222179	NA	4.23572	0.0038382
ENSG00000169946	ZFPM2	4.234	1.82e-75
ENSG00000088726	TMEM40	4.23246	5.26e-20
ENSG00000280744	LINC01173	4.23173	0.00106093
ENSG00000196664	TLR7	4.22815	9.61e-12
ENSG00000206052	DOK6	4.22771	1.08e-39
ENSG00000163132	MSX1	4.22397	9e-28
ENSG00000188404	SELL	4.22316	1.35e-33
ENSG00000092969	TGFB2	4.21816	4.45e-137
ENSG00000008196	TFAP2B	4.21411	0.00192649
ENSG00000261468	NA	4.2062	2.71e-07
ENSG00000288547	C3orf36	4.19712	0.000554433
ENSG00000232310	NA	4.19058	0.00274758
ENSG00000211751	NA	4.18957	2.41e-24
ENSG00000204323	SMIM5	4.18769	0.00998837
ENSG00000163064	EN1	4.18432	3.3e-11
ENSG00000279289	NA	4.18419	1.43e-51
ENSG00000258565	NA	4.18244	2.1e-14
ENSG00000242256	NA	4.17725	0.000761468
ENSG00000251538	LINC02201	4.17683	0.00356509
ENSG00000125848	FLRT3	4.1721	5.99e-245
ENSG00000154736	ADAMTS5	4.16981	2.42e-297
ENSG00000270116	NA	4.16693	3.44e-08
ENSG00000135074	ADAM19	4.15974	0
ENSG00000104368	PLAT	4.15802	0
ENSG00000198785	GRIN3A	4.15432	4.27e-15
ENSG00000137834	SMAD6	4.15278	0
ENSG00000287156	NA	4.1487	0.00252572
ENSG00000177494	ZBED2	4.14628	0.00251502
ENSG00000147041	SYTL5	4.13915	3.02e-220
ENSG00000260698	NA	4.13635	8.04e-05
ENSG00000289217	NA	4.1208	1.65e-17
ENSG00000285999	NA	4.10977	1.38e-12
ENSG00000235205	NA	4.10859	1.71e-22
ENSG00000237892	NA	4.09565	2.09e-19
ENSG00000125551	PLGLB2	4.09427	0.00256755
ENSG00000172201	ID4	4.09058	4.29e-98
ENSG00000111863	ADTRP	4.08907	1.47e-06
ENSG00000176165	FOXG1	4.08531	8.15e-15
ENSG00000105971	CAV2	4.08485	7.27e-224
ENSG00000162618	ADGRL4	4.0838	5.92e-129
ENSG00000226835	ARHGAP29-AS1	4.07928	0.0115452
ENSG00000236651	DLX2-DT	4.07922	0.00339283
ENSG00000162849	KIF26B	4.0706	0
ENSG00000205105	NA	4.06872	0.0134506
ENSG00000284526	NA	4.06752	0.000128353
ENSG00000279384	NA	4.06725	1.61e-22
ENSG00000257890	NA	4.06614	0.00105643
ENSG00000113578	FGF1	4.06029	1.75e-81
ENSG00000271736	LINC02772	4.05635	1.84e-33
ENSG00000271590	NA	4.04941	0.00531859
ENSG00000113722	CDX1	4.0492	2.51e-07
ENSG00000260464	NA	4.04611	1.07e-12
ENSG00000040731	CDH10	4.04083	3.35e-40
ENSG00000274204	NA	4.03928	1.04e-11
ENSG00000267696	NA	4.03898	0.00135228
ENSG00000270061	NA	4.03859	6.08e-09
ENSG00000165655	ZNF503	4.03183	1.19e-51
ENSG00000162909	CAPN2	4.03092	0
ENSG00000233124	NA	4.02117	0.00366015
ENSG00000284485	MIR205	4.02111	0.000295617
ENSG00000260337	NA	4.01876	7.66e-08
ENSG00000256571	NA	4.01285	0.000546939
ENSG00000233452	NA	4.00817	1.13e-06
ENSG00000237772	LINC02631	3.99615	0.000755841
ENSG00000073282	TP63	3.99561	1.63e-19
ENSG00000198948	MFAP3L	3.99275	0
ENSG00000130635	COL5A1	3.98412	0
ENSG00000258502	LINC02290	3.98251	0.00603782
ENSG00000251745	NA	3.98	0.00246968
ENSG00000152315	KCNK13	3.978	5.42e-66
ENSG00000240767	NA	3.97291	7.74e-05
ENSG00000054392	HHAT	3.96987	5.43e-52
ENSG00000244314	NA	3.96888	0.00032523
ENSG00000162520	SYNC	3.96267	1.34e-16
ENSG00000188958	UTS2B	3.95806	0.000768866
ENSG00000215068	ANXA2R-AS1	3.95164	0.00621042
ENSG00000164796	CSMD3	3.95128	5.88e-09
ENSG00000140945	CDH13	3.94979	5.86e-238
ENSG00000247287	NA	3.94933	5.32e-05
ENSG00000250280	NA	3.94683	1.49e-11
ENSG00000138772	ANXA3	3.94371	0
ENSG00000122694	GLIPR2	3.9422	0
ENSG00000100234	TIMP3	3.93998	0
ENSG00000180340	FZD2	3.93713	3.17e-183
ENSG00000279821	NA	3.931	1.24e-55
ENSG00000126353	CCR7	3.92937	1.76e-14
ENSG00000137747	TMPRSS13	3.92801	3.13e-59
ENSG00000114270	COL7A1	3.92614	0
ENSG00000141449	GREB1L	3.92184	7.97e-47
ENSG00000140682	TGFB1I1	3.91755	6.73e-239
ENSG00000226928	NA	3.91601	8.84e-06
ENSG00000253775	NA	3.91203	6.11e-05
ENSG00000211766	NA	3.90852	5.54e-05
ENSG00000128709	HOXD9	3.90729	0.0106566
ENSG00000145824	CXCL14	3.90636	6.73e-95
ENSG00000169962	TAS1R3	3.90269	1.58e-06
ENSG00000101670	LIPG	3.90032	3.78e-211
ENSG00000293058	NA	3.89557	0.0219989
ENSG00000261616	NA	3.89422	0.005549
ENSG00000269938	NA	3.89184	6.03e-10
ENSG00000151572	ANO4	3.88843	1.55e-178
ENSG00000164171	ITGA2	3.88356	0
ENSG00000289286	NA	3.88246	1.3e-11
ENSG00000285737	NA	3.88081	0.000126826
ENSG00000184486	POU3F2	3.87805	3.99e-15
ENSG00000228470	NA	3.87795	0.000118276
ENSG00000235711	ANKRD34C	3.86546	0.00016926
ENSG00000273706	LHX1	3.85888	5.5e-42
ENSG00000287127	NA	3.85768	0.0111515
ENSG00000184564	SLITRK6	3.85493	3.28e-05
ENSG00000255521	CD44-DT	3.84664	0.000431947
ENSG00000215612	HMX1	3.84642	7.88e-23
ENSG00000164107	HAND2	3.84325	0.0471707
ENSG00000183242	NA	3.84284	4.91e-08
ENSG00000121318	TAS2R10	3.83505	0.00121863
ENSG00000197599	CCDC154	3.83472	1.05e-12
ENSG00000211765	NA	3.83216	0.000225151
ENSG00000253660	NA	3.82344	0.0096322
ENSG00000275612	NA	3.81846	2.73e-08
ENSG00000248544	NA	3.81753	0.000567379
ENSG00000290418	TPTEP1	3.81732	2.29e-06
ENSG00000293324	NA	3.81484	1.28e-09
ENSG00000223356	NA	3.80291	0.0173555
ENSG00000261888	NA	3.8005	1.24e-18
ENSG00000115414	FN1	3.78598	0
ENSG00000254418	NA	3.78375	7.76e-11
ENSG00000288838	NA	3.78218	7.79e-07
ENSG00000172478	MAB21L4	3.7764	1.78e-06
ENSG00000263257	NA	3.77217	0.000907606
ENSG00000248266	NA	3.7704	1.9e-08
ENSG00000286782	NA	3.76696	0.000738613
ENSG00000286811	NA	3.76194	0.000192497
ENSG00000140839	CLEC18B	3.76063	0.00295584
ENSG00000278818	NA	3.75441	1.13e-06
ENSG00000067798	NAV3	3.75329	1.46e-159
ENSG00000198833	UBE2J1	3.75151	0
ENSG00000240457	NA	3.74965	0.00120581
ENSG00000265452	MIR3682	3.74709	0.000142335
ENSG00000227493	NA	3.73733	0.01797
ENSG00000290041	NA	3.73652	1.06e-11
ENSG00000108511	HOXB6	3.73433	0.00100371
ENSG00000179344	HLA-DQB1	3.72656	9.6e-252
ENSG00000146197	SCUBE3	3.72647	1.31e-166
ENSG00000147647	DPYS	3.72556	0.0221642
ENSG00000279310	NA	3.7253	0.000620397
ENSG00000169436	COL22A1	3.72473	9.18e-255
ENSG00000211772	NA	3.72346	1.01e-249
ENSG00000174130	TLR6	3.72127	1.98e-49
ENSG00000105246	EBI3	3.72088	1.2e-46
ENSG00000123843	C4BPB	3.71706	0.0198838
ENSG00000111799	COL12A1	3.71302	4.75e-214
ENSG00000232460	NA	3.70596	0.0135293
ENSG00000174099	MSRB3	3.70492	2.38e-153
ENSG00000228528	NA	3.70431	0.00643104
ENSG00000183929	NA	3.70295	0.00211424
ENSG00000183722	LHFPL6	3.70019	3.81e-301
ENSG00000177469	CAVIN1	3.69546	0
ENSG00000260166	NA	3.69468	0.000109623
ENSG00000153162	BMP6	3.69401	5.27e-31
ENSG00000101335	MYL9	3.6929	1.07e-290
ENSG00000120217	CD274	3.69197	1.02e-19
ENSG00000254328	NA	3.69169	0.000689141
ENSG00000123080	CDKN2C	3.68056	0.00422553
ENSG00000064042	LIMCH1	3.6777	2.86e-179
ENSG00000258602	LINC01629	3.67703	6.06e-09
ENSG00000228939	AKT3-IT1	3.67645	0.000104486
ENSG00000180318	ALX1	3.67326	1.94e-55
ENSG00000280291	NA	3.67292	0.0273367
ENSG00000290657	NA	3.6728	0.00786363
ENSG00000264553	MIR4257	3.67144	0.00412946
ENSG00000276668	NA	3.66781	1.98e-07
ENSG00000187556	NANOS3	3.66475	5.16e-09
ENSG00000130176	CNN1	3.66343	3.56e-264
ENSG00000229636	NA	3.66166	0.0496424
ENSG00000278449	MIR6892	3.66116	0.000119235
ENSG00000143499	SMYD2	3.65938	1.12e-236
ENSG00000289628	NA	3.65871	2.72e-07
ENSG00000214012	NA	3.65579	0.00251712
ENSG00000163220	S100A9	3.65358	0.0302338
ENSG00000225761	NA	3.64388	1.19e-06
ENSG00000159248	GJD2	3.64128	7.14e-61
ENSG00000290094	NA	3.63898	0.00134993
ENSG00000075223	SEMA3C	3.63784	6.85e-159
ENSG00000164736	SOX17	3.63619	0.0126971
ENSG00000218416	GPC1-AS1	3.63433	1.1e-22
ENSG00000234776	FREY1	3.63427	4.96e-08
ENSG00000147689	FAM83A	3.63108	0.0246219
ENSG00000121966	CXCR4	3.629	5.74e-52
ENSG00000254293	NA	3.62357	0.0106197
ENSG00000118729	CASQ2	3.62238	0.0109423
ENSG00000231817	NA	3.62221	7.07e-13
ENSG00000164116	GUCY1A1	3.62214	0.0105132
ENSG00000145681	HAPLN1	3.6202	1.87e-78
ENSG00000124731	TREM1	3.61522	0.0120702
ENSG00000159388	BTG2	3.6152	2.89e-206
ENSG00000153294	ADGRF4	3.61495	0.00280875
ENSG00000277702	NA	3.61415	0.00126654
ENSG00000250091	NA	3.61155	6.89e-47
ENSG00000109047	RCVRN	3.60995	0.00169995
ENSG00000129116	PALLD	3.60989	0
ENSG00000072163	LIMS2	3.60649	9.37e-185
ENSG00000223749	NA	3.60438	3.76e-106
ENSG00000159176	CSRP1	3.60123	0
ENSG00000017427	IGF1	3.60062	0.00925223
ENSG00000234176	NA	3.60012	7.22e-19
ENSG00000148444	COMMD3	3.59981	5.74e-17
ENSG00000175505	CLCF1	3.59973	5.97e-64
ENSG00000198336	MYL4	3.59734	2.27e-06
ENSG00000150347	ARID5B	3.59014	0
ENSG00000252769	NA	3.58643	0.0107166
ENSG00000170542	SERPINB9	3.58474	3.11e-113
ENSG00000276289	NA	3.58464	7.57e-10
ENSG00000258469	NA	3.58414	1.86e-06
ENSG00000280351	NA	3.58166	5.18e-14
ENSG00000282057	NA	3.57932	8e-58
ENSG00000076641	PAG1	3.57387	4.9e-97
ENSG00000169122	FAM110B	3.57371	0
ENSG00000279333	NA	3.57002	0.00205575
ENSG00000138829	FBN2	3.56844	0
ENSG00000258525	NA	3.56796	3.41e-07
ENSG00000146411	SLC2A12	3.56522	1.32e-274
ENSG00000266127	NA	3.56452	9.1e-13
ENSG00000213144	NA	3.56446	0.000385495
ENSG00000221227	MIR1305	3.56023	0.000110552
ENSG00000173706	HEG1	3.55717	0
ENSG00000019102	VSIG2	3.55714	3.76e-06
ENSG00000179403	VWA1	3.55706	7.96e-202
ENSG00000157680	DGKI	3.55476	2.96e-112
ENSG00000183018	SPNS2	3.55468	1.45e-243
ENSG00000005108	THSD7A	3.55465	1.59e-161
ENSG00000174576	NPAS4	3.55431	1.72e-05
ENSG00000152207	CYSLTR2	3.55274	0.0089419
ENSG00000280115	NA	3.5508	0.0280582
ENSG00000172967	XKR3	3.54893	0.0160558
ENSG00000199059	MIR135B	3.54064	0.00639497
ENSG00000110876	SELPLG	3.52636	3.31e-13
ENSG00000267169	ADGRL1-AS1	3.52465	5.88e-15
ENSG00000259207	ITGB3	3.52192	1.23e-27
ENSG00000139549	DHH	3.51881	0.00109177
ENSG00000244131	NA	3.51621	1.61e-07
ENSG00000275393	NA	3.51592	0.000285163
ENSG00000286063	NA	3.51021	0.00018765
ENSG00000206538	VGLL3	3.50144	2.32e-266
ENSG00000102554	KLF5	3.49911	6.6e-150
ENSG00000186594	MIR22HG	3.49326	2.01e-107
ENSG00000173559	NABP1	3.49112	0
ENSG00000166670	MMP10	3.49018	1.69e-13
ENSG00000137672	TRPC6	3.4784	3.83e-62
ENSG00000182718	ANXA2	3.47686	0
ENSG00000182253	SYNM	3.4731	6.86e-160
ENSG00000175592	FOSL1	3.47196	3.38e-50
ENSG00000104419	NDRG1	3.47161	1.46e-213
ENSG00000187796	CARD9	3.46896	2.62e-05
ENSG00000237399	PITRM1-AS1	3.46844	7.26e-13
ENSG00000182334	OR5P3	3.46473	1.45e-13
ENSG00000248734	NA	3.46321	0.00716645
ENSG00000273353	NA	3.45934	8e-05
ENSG00000269444	NA	3.45875	0.00126709
ENSG00000266922	NA	3.45803	0.000430991
ENSG00000262803	NA	3.45569	0.000941421
ENSG00000286073	NA	3.45403	1.95e-06
ENSG00000223392	CLDN10-AS1	3.45074	0.0206983
ENSG00000170178	HOXD12	3.449	0.0321445
ENSG00000174332	GLIS1	3.44807	7.3e-32
ENSG00000289175	NA	3.43893	2.67e-15
ENSG00000275708	MIR3648-1	3.43842	2.2e-05
ENSG00000180861	NA	3.43585	9.12e-05
ENSG00000147573	TRIM55	3.42805	7.06e-14
ENSG00000259394	NA	3.41829	0.00043584
ENSG00000042832	TG	3.41565	3.43e-07
ENSG00000158710	TAGLN2	3.41226	0
ENSG00000243986	NA	3.41038	5.61e-15
ENSG00000171643	S100Z	3.40801	0.000732382
ENSG00000273489	NA	3.40657	8.68e-57
ENSG00000293363	NA	3.40137	6.01e-12
ENSG00000251584	NA	3.39749	1.13e-05
ENSG00000160224	AIRE	3.39592	0.00195779
ENSG00000170214	ADRA1B	3.39345	1.46e-53
ENSG00000137449	CPEB2	3.38949	3.08e-199
ENSG00000107796	ACTA2	3.389	8.48e-94
ENSG00000252130	NA	3.38821	0.0105845
ENSG00000155749	FLACC1	3.38616	1.19e-08
ENSG00000005073	HOXA11	3.38514	0.0238316
ENSG00000288794	NA	3.38319	7.47e-11
ENSG00000271781	NA	3.38206	6.37e-15
ENSG00000120068	HOXB8	3.38085	0.0231643
ENSG00000170558	CDH2	3.37768	5.41e-189
ENSG00000164532	TBX20	3.37718	3.72e-13
ENSG00000279138	NA	3.37706	6.15e-05
ENSG00000274173	NA	3.37337	0.00465763
ENSG00000115850	LCT	3.3712	5.17e-05
ENSG00000169583	CLIC3	3.3668	0.000867812
ENSG00000279265	NA	3.3618	0.00178652
ENSG00000175003	SLC22A1	3.36168	2.27e-10
ENSG00000237330	RNF223	3.35851	0.000590945
ENSG00000223685	LINC00571	3.35482	2.64e-08
ENSG00000223784	NA	3.35228	2.71e-09
ENSG00000258303	NA	3.35056	0.0101993
ENSG00000135318	NT5E	3.34714	4.28e-46
ENSG00000240032	LNCSRLR	3.34698	2.39e-08
ENSG00000185112	FAM43A	3.34637	1.12e-243
ENSG00000184441	NA	3.34061	2.17e-40
ENSG00000205835	GMNC	3.33954	4.22e-07
ENSG00000235613	NA	3.33915	0.000283669
ENSG00000234883	MIR155HG	3.33779	3.47e-05
ENSG00000141052	MYOCD	3.33293	0
ENSG00000228308	LINC01209	3.33121	0.0221628
ENSG00000279277	NA	3.3309	8.8e-07
ENSG00000290025	NA	3.32866	0.0269837
ENSG00000109846	CRYAB	3.32758	2.98e-41
ENSG00000187800	PEAR1	3.32636	1.95e-151
ENSG00000198108	CHSY3	3.32508	4.61e-65
ENSG00000185053	SGCZ	3.32285	0.0359477
ENSG00000231991	NA	3.32108	1.07e-47
ENSG00000223940	NA	3.32072	2.94e-05
ENSG00000290727	ALMS1P1	3.31933	6.99e-05
ENSG00000264529	NA	3.31835	0.00950571
ENSG00000109099	PMP22	3.31687	4.15e-143
ENSG00000259663	ISL1-DT	3.31544	1.28e-12
ENSG00000233338	NA	3.31381	4.23e-07
ENSG00000288872	NA	3.31344	0.0192113
ENSG00000215571	NA	3.31268	0.00281712
ENSG00000004399	PLXND1	3.30997	0
ENSG00000251682	NA	3.30882	4.33e-06
ENSG00000060718	COL11A1	3.30863	0
ENSG00000289215	NA	3.30211	0.00549559
ENSG00000292994	NA	3.3021	0.000210511
ENSG00000116729	WLS	3.29963	7.56e-215
ENSG00000258739	NA	3.29381	1.08e-05
ENSG00000287787	NA	3.29233	1.46e-20
ENSG00000288597	NA	3.29189	2.76e-27
ENSG00000172940	SLC22A13	3.29151	0.00016331
ENSG00000177738	ANXA2R-OT1	3.28929	3.76e-25
ENSG00000258702	NA	3.28851	0.0129987
ENSG00000189068	VSTM1	3.28731	0.000105025
ENSG00000285081	NA	3.28677	0.0333376
ENSG00000204389	HSPA1A	3.28506	9.64e-19
ENSG00000223861	NA	3.28385	1.68e-07
ENSG00000102128	RAB40AL	3.28324	0.0021014
ENSG00000181649	PHLDA2	3.28152	8.56e-64
ENSG00000065618	COL17A1	3.27984	1.74e-44
ENSG00000255946	NA	3.27901	8.98e-10
ENSG00000168454	TXNDC2	3.27878	0.00077408
ENSG00000135722	FBXL8	3.27831	1.64e-07
ENSG00000021488	SLC7A9	3.2772	0.000213322
ENSG00000182752	PAPPA	3.27604	2.63e-86
ENSG00000265413	NA	3.2748	2.49e-07
ENSG00000242732	RTL5	3.27339	7.74e-227
ENSG00000277690	NA	3.27132	0.0173931
ENSG00000229167	NA	3.26904	0.00283249
ENSG00000266805	NA	3.26463	2.45e-11
ENSG00000225444	LINC01867	3.26178	0.0194086
ENSG00000185149	NPY2R	3.25903	5.37e-37
ENSG00000280381	NA	3.25883	6.55e-07
ENSG00000213197	NA	3.25524	2.2e-07
ENSG00000244945	RUFY1-AS1	3.25383	2.61e-07
ENSG00000130164	LDLR	3.25004	7.97e-75
ENSG00000223652	NA	3.2491	0.0315438
ENSG00000224621	NA	3.24894	0.000314726
ENSG00000117226	GBP3	3.24579	0.00432679
ENSG00000229427	NA	3.24559	0.0262831
ENSG00000255872	NA	3.24508	2.66e-06
ENSG00000289999	NA	3.24438	0.0136034
ENSG00000280302	NA	3.24397	0.000786739
ENSG00000264483	MIR5008	3.24342	0.00249885
ENSG00000273618	NA	3.23933	0.000276167
ENSG00000146674	IGFBP3	3.23927	7.96e-82
ENSG00000204262	COL5A2	3.23787	0
ENSG00000184292	TACSTD2	3.23714	5.03e-42
ENSG00000255967	NA	3.23639	9.06e-06
ENSG00000287695	NA	3.23577	1.42e-10
ENSG00000248538	PPP1R3B-DT	3.23135	3.27e-13
ENSG00000200403	NA	3.23046	0.00366798
ENSG00000172346	CSDC2	3.22925	6.88e-118
ENSG00000213901	SLC23A3	3.22898	1.38e-05
ENSG00000231811	NA	3.22857	0.0203508
ENSG00000249825	THBS4-AS1	3.2276	6.4e-07
ENSG00000274598	NA	3.22671	1.74e-05
ENSG00000236021	NA	3.22572	1.15e-10
ENSG00000279561	NA	3.22565	0.0225651
ENSG00000254554	NA	3.22535	1.7e-25
ENSG00000288041	NA	3.22522	0.000595931
ENSG00000138448	ITGAV	3.21957	0
ENSG00000255067	NA	3.21888	0.0404538
ENSG00000256006	NA	3.2171	0.00741574
ENSG00000234257	NA	3.21687	4.8e-06
ENSG00000116016	EPAS1	3.21563	2.29e-218
ENSG00000162825	NBPF20	3.21441	3.68e-85
ENSG00000253676	NA	3.20874	0.00297362
ENSG00000242251	NA	3.20852	0.00474709
ENSG00000281404	LINC01176	3.20056	9.81e-24
ENSG00000221643	SNORA77	3.19888	8.49e-07
ENSG00000161544	CYGB	3.19652	3.49e-85
ENSG00000145349	CAMK2D	3.1932	0
ENSG00000268583	NA	3.19029	0.0214027
ENSG00000143995	MEIS1	3.1822	1.14e-36
ENSG00000289050	NA	3.18109	2.66e-06
ENSG00000230716	NA	3.18032	0.0254972
ENSG00000171867	PRNP	3.17762	0
ENSG00000182050	MGAT4C	3.17649	1.74e-112
ENSG00000160683	CXCR5	3.1753	0.00013792
ENSG00000261054	NA	3.17504	0.0168232
ENSG00000270164	NA	3.17175	0.000781778
ENSG00000124762	CDKN1A	3.17134	3.45e-30
ENSG00000277758	SYT15B	3.16968	9.02e-12
ENSG00000237149	ZNF503-AS2	3.16819	2.32e-05
ENSG00000286039	NA	3.16455	0.0115831
ENSG00000109705	NKX3-2	3.16125	2.43e-05
ENSG00000132170	PPARG	3.16012	9.1e-36
ENSG00000286363	NA	3.15546	8.94e-06
ENSG00000116183	PAPPA2	3.15432	6.35e-68
ENSG00000185269	NOTUM	3.14878	1.18e-73
ENSG00000265641	MIR3929	3.14581	0.00174181
ENSG00000267102	NA	3.14289	4.28e-54
ENSG00000271824	SMIM32	3.13984	1.6e-14
ENSG00000249378	LINC01060	3.13955	6.08e-13
ENSG00000239494	NA	3.13902	0.00182358
ENSG00000143816	WNT9A	3.13258	3.01e-141
ENSG00000231918	NA	3.12944	4.5e-09
ENSG00000162631	NTNG1	3.1263	5.7e-133
ENSG00000233237	LINC00472	3.12524	2.14e-255
ENSG00000164879	CA3	3.12332	4.12e-74
ENSG00000276272	NA	3.1201	7.05e-09
ENSG00000277463	NA	3.11972	0.0181934
ENSG00000254884	NA	3.11844	2.16e-13
ENSG00000279891	FLJ42393	3.10947	3.96e-23
ENSG00000228170	NA	3.10826	1.38e-06
ENSG00000171346	KRT15	3.10586	2.1e-10
ENSG00000134138	MEIS2	3.10545	4.57e-17
ENSG00000041982	TNC	3.10527	3.57e-175
ENSG00000122786	CALD1	3.10468	0
ENSG00000124143	ARHGAP40	3.10158	7.52e-54
ENSG00000179219	NA	3.09984	5.59e-13
ENSG00000148411	NACC2	3.09879	0
ENSG00000092607	TBX15	3.09612	3.44e-19
ENSG00000108846	ABCC3	3.09427	1.66e-27
ENSG00000287431	NA	3.09095	3.82e-24
ENSG00000285963	NA	3.09002	0.0490445
ENSG00000228118	NA	3.08937	6.2e-07
ENSG00000119283	TRIM67	3.08692	0.0133597
ENSG00000188641	DPYD	3.0858	3.38e-30
ENSG00000278863	NA	3.08569	0.000594772
ENSG00000287763	NA	3.0856	1.51e-11
ENSG00000233012	NA	3.08314	3.54e-16
ENSG00000225026	NA	3.0823	0.0060514
ENSG00000201223	NA	3.08123	0.0237714
ENSG00000279699	NA	3.0812	0.0486962
ENSG00000143878	RHOB	3.0788	3e-243
ENSG00000100121	GGTLC2	3.07863	0.0473999
ENSG00000224773	NA	3.07763	6.57e-10
ENSG00000261051	NA	3.07709	3.09e-13
ENSG00000233264	NA	3.07589	5.56e-14
ENSG00000102034	ELF4	3.07577	3.64e-275
ENSG00000162981	LRATD1	3.07444	3.15e-108
ENSG00000253293	HOXA10	3.07078	0.0464065
ENSG00000262903	NA	3.07075	4.84e-14
ENSG00000206633	SNORA80B	3.0683	0.00581441
ENSG00000162461	SLC25A34	3.06758	4.49e-15
ENSG00000198807	PAX9	3.06666	8.91e-05
ENSG00000249437	NAIP	3.06549	0.00953941
ENSG00000249685	NA	3.06349	0.0092084
ENSG00000182985	CADM1	3.06206	0
ENSG00000265625	NA	3.05873	9.25e-09
ENSG00000253308	NA	3.058	0.0458106
ENSG00000176857	NA	3.05758	3.36e-06
ENSG00000254180	NA	3.05654	1.62e-14
ENSG00000260729	NA	3.05559	0.0282037
ENSG00000241168	NA	3.0489	6.16e-05
ENSG00000256034	NA	3.04846	0.00863119
ENSG00000215286	NA	3.04583	1.33e-06
ENSG00000132207	SLX1A	3.04579	0.00229712
ENSG00000288947	NA	3.04264	9.14e-12
ENSG00000279236	NA	3.04239	1.47e-05
ENSG00000235162	C12orf75	3.03961	0
ENSG00000115221	ITGB6	3.03859	0.0431599
ENSG00000207550	MIR99B	3.0385	0.0228152
ENSG00000182742	HOXB4	3.038	0.0440245
ENSG00000224186	PITX1-AS1	3.03759	0.0471798
ENSG00000264596	NA	3.03732	1.04e-07
ENSG00000289720	NA	3.03588	0.009211
ENSG00000270062	NA	3.03192	0.000398621
ENSG00000146477	SLC22A3	3.02982	1.64e-43
ENSG00000183696	UPP1	3.02891	2e-202
ENSG00000254024	NA	3.02795	0.0172863
ENSG00000282308	NA	3.0271	0.00062109
ENSG00000286001	NA	3.02586	5.36e-08
ENSG00000152229	PSTPIP2	3.02252	9.09e-216
ENSG00000279623	NA	3.02071	0.000531994
ENSG00000258471	NA	3.01892	0.0162389
ENSG00000260317	NA	3.01471	1.9e-09
ENSG00000197956	S100A6	3.00973	1.62e-174
ENSG00000230532	NA	3.00908	0.00116068
ENSG00000267519	NA	3.00826	1.14e-127
ENSG00000164746	C7orf57	3.00537	2.16e-24
ENSG00000278926	NA	3.00516	1.17e-05
ENSG00000081051	AFP	3.0048	6.99e-18
ENSG00000236047	NA	3.00424	8.53e-06
ENSG00000287193	NA	3.00248	0.0102484
ENSG00000086991	NOX4	2.99659	8.06e-69
ENSG00000203780	FANK1	2.992	5.81e-23
ENSG00000274776	NA	2.99162	1.22e-06
ENSG00000287528	NA	2.98019	3.7e-10
ENSG00000278983	NA	2.97736	2.73e-18
ENSG00000179431	FJX1	2.97596	2.51e-128
ENSG00000204421	LY6G6C	2.97261	0.0476794
ENSG00000254951	NA	2.97201	1.69e-60
ENSG00000266097	MIR5192	2.97133	0.00208599
ENSG00000240853	NA	2.96789	1.08e-05
ENSG00000215875	NA	2.96567	0.0157712
ENSG00000057657	PRDM1	2.96258	3.17e-55
ENSG00000183625	CCR3	2.95902	3.65e-06
ENSG00000127863	TNFRSF19	2.95722	4.25e-44
ENSG00000074966	TXK	2.95327	0.00026186
ENSG00000248429	GASK1B-AS1	2.95253	0.0293865
ENSG00000227407	NA	2.9517	5.49e-08
ENSG00000213493	NA	2.95011	0.00795797
ENSG00000279951	NA	2.94771	3.31e-05
ENSG00000229091	NA	2.94647	1.06e-13
ENSG00000109971	HSPA8	2.94557	9.03e-36
ENSG00000255608	NA	2.94543	0.000771055
ENSG00000228872	NA	2.94505	1.49e-05
ENSG00000200879	SNORD14E	2.94491	1.2e-07
ENSG00000196923	PDLIM7	2.93583	4.57e-302
ENSG00000260852	FBXL19-AS1	2.93328	3.93e-33
ENSG00000143669	LYST	2.93191	4.38e-81
ENSG00000171303	KCNK3	2.92861	4.66e-15
ENSG00000136040	PLXNC1	2.92645	9.65e-103
ENSG00000168679	SLC16A4	2.92464	2.17e-10
ENSG00000070031	SCT	2.92339	6.53e-13
ENSG00000241478	NA	2.92182	0.000219671
ENSG00000256325	NA	2.91932	1.91e-09
ENSG00000266258	LINC01909	2.91747	3.95e-05
ENSG00000235389	NA	2.91676	0.0363652
ENSG00000184058	TBX1	2.91495	2.72e-06
ENSG00000236535	NA	2.91422	1.09e-05
ENSG00000178401	DNAJC22	2.91375	1.61e-15
ENSG00000081148	IMPG2	2.91331	1.28e-12
ENSG00000119900	OGFRL1	2.91302	6.37e-194
ENSG00000289130	NA	2.9125	0.0221936
ENSG00000154274	C4orf19	2.9111	1e-84
ENSG00000236754	NA	2.90973	0.000103205
ENSG00000062096	ARSF	2.90954	0.000303329
ENSG00000188050	RNF133	2.90911	0.000153406
ENSG00000279518	NA	2.907	0.000191021
ENSG00000134258	VTCN1	2.90531	3.7e-11
ENSG00000217236	SP9	2.90242	0.00707511
ENSG00000262454	MIR193BHG	2.90032	9.89e-24
ENSG00000258583	NA	2.89937	0.0242263
ENSG00000289085	NA	2.89664	1.11e-05
ENSG00000055955	ITIH4	2.89518	0.000170848
ENSG00000167874	TMEM88	2.89299	1.18e-30
ENSG00000133328	PLAAT2	2.89257	0.01809
ENSG00000105329	TGFB1	2.88931	1.2e-219
ENSG00000157240	FZD1	2.88599	4.73e-78
ENSG00000119737	GPR75	2.88575	5.09e-60
ENSG00000204388	HSPA1B	2.88543	9.28e-23
ENSG00000173482	PTPRM	2.88532	1.77e-289
ENSG00000134686	PHC2	2.88088	4.54e-199
ENSG00000211767	NA	2.87994	4.65e-10
ENSG00000272512	NA	2.87555	4.61e-07
ENSG00000223039	NA	2.87536	0.00203378
ENSG00000283154	IQCJ-SCHIP1	2.87422	1.2e-60
ENSG00000214144	NA	2.87327	0.000350275
ENSG00000178033	CALHM5	2.87099	2.97e-07
ENSG00000236751	NA	2.8704	8.36e-05
ENSG00000102362	SYTL4	2.87033	2.28e-10
ENSG00000163508	EOMES	2.8701	1.63e-18
ENSG00000204219	TCEA3	2.86832	5e-06
ENSG00000266467	NA	2.86803	0.000333199
ENSG00000286214	NA	2.86541	5.8e-05
ENSG00000171747	LGALS4	2.86336	0.00316054
ENSG00000128254	YWHAH-AS1	2.86117	4.64e-08
ENSG00000181019	NQO1	2.86034	7.14e-296
ENSG00000123572	NRK	2.85642	1.92e-292
ENSG00000171617	ENC1	2.85377	1.36e-126
ENSG00000248206	NA	2.85025	1.06e-10
ENSG00000007237	GAS7	2.8491	0
ENSG00000270127	NA	2.84895	6.12e-07
ENSG00000272788	NA	2.84798	8.15e-11
ENSG00000215184	NA	2.84538	1.88e-05
ENSG00000229739	PDC-AS1	2.83877	1.86e-05
ENSG00000274370	NA	2.83706	2.97e-08
ENSG00000254141	NA	2.83643	0.0331774
ENSG00000249258	NA	2.83545	8.32e-08
ENSG00000277945	NA	2.83441	3.71e-10
ENSG00000285650	NA	2.83193	0.00493998
ENSG00000245532	NEAT1	2.82663	6.18e-57
ENSG00000052802	MSMO1	2.82647	8.11e-69
ENSG00000241527	NA	2.82562	1.18e-05
ENSG00000287932	NA	2.82346	1.24e-05
ENSG00000169991	IFFO2	2.82301	9.27e-292
ENSG00000198796	ALPK2	2.82084	3.37e-14
ENSG00000206075	SERPINB5	2.8186	0.00371402
ENSG00000289182	NA	2.81824	8.1e-19
ENSG00000257083	NA	2.81425	1.02e-06
ENSG00000152137	HSPB8	2.81374	3.28e-189
ENSG00000269902	NA	2.81178	4.77e-16
ENSG00000137331	IER3	2.80922	1.41e-129
ENSG00000185567	AHNAK2	2.8058	7.4e-275
ENSG00000164236	ANKRD33B	2.80559	3.13e-254
ENSG00000275484	NA	2.80448	0.00725046
ENSG00000230225	NA	2.80324	0.00992646
ENSG00000260604	NA	2.80155	0.00242821
ENSG00000250538	NA	2.80081	3.78e-05
ENSG00000187957	DNER	2.79974	3.11e-200
ENSG00000169247	SH3TC2	2.79775	2.37e-24
ENSG00000263338	NA	2.79515	0.00146889
ENSG00000113319	RASGRF2	2.79243	0
ENSG00000148680	HTR7	2.79222	3.13e-130
ENSG00000287142	NA	2.78997	3.7e-05
ENSG00000172965	MIR4435-2HG	2.78876	2.19e-126
ENSG00000163283	ALPP	2.78556	0.00089961
ENSG00000213703	NA	2.78514	0.00552401
ENSG00000203896	LIME1	2.78512	9.14e-20
ENSG00000112183	RBM24	2.78461	6.25e-33
ENSG00000144619	CNTN4	2.78342	9.17e-77
ENSG00000179776	CDH5	2.78294	5.8e-25
ENSG00000259453	NA	2.78213	5.48e-05
ENSG00000091129	NRCAM	2.78196	2.99e-80
ENSG00000142185	TRPM2	2.78138	1.02e-36
ENSG00000131981	LGALS3	2.78002	3.72e-94
ENSG00000277039	NA	2.77867	7.46e-05
ENSG00000267648	NA	2.77673	4.86e-12
ENSG00000129521	EGLN3	2.77431	5.33e-296
ENSG00000261635	NA	2.77383	0.000219779
ENSG00000234358	NA	2.77277	9.81e-06
ENSG00000172123	SLFN12	2.77179	6.18e-165
ENSG00000283355	NA	2.77165	5.23e-24
ENSG00000224895	NA	2.77112	3.17e-05
ENSG00000198873	GRK5	2.77068	1.66e-87
ENSG00000288876	NA	2.76949	0.000823293
ENSG00000249476	NA	2.76756	5.97e-18
ENSG00000134259	NGF	2.76712	1.44e-22
ENSG00000198691	ABCA4	2.76554	2.1e-24
ENSG00000127124	HIVEP3	2.76547	1.58e-169
ENSG00000163191	S100A11	2.7628	1.34e-206
ENSG00000112782	CLIC5	2.76256	1.98e-25
ENSG00000241229	NA	2.76063	0.0327092
ENSG00000054356	PTPRN	2.75903	3.02e-192
ENSG00000289698	NA	2.75484	3.89e-05
ENSG00000116991	SIPA1L2	2.75217	0
ENSG00000257335	MGAM	2.7519	1.28e-10
ENSG00000288910	NA	2.75065	0.00117963
ENSG00000250221	NA	2.74896	4.25e-06
ENSG00000285820	NA	2.74713	0.00416287
ENSG00000095752	IL11	2.74639	3.1e-82
ENSG00000179698	WDR97	2.74529	1.92e-09
ENSG00000142910	TINAGL1	2.74516	2e-162
ENSG00000154146	NRGN	2.74328	2.05e-33
ENSG00000146360	GPR6	2.74098	0.000961647
ENSG00000165949	IFI27	2.73971	2.34e-12
ENSG00000279957	NA	2.73649	6.57e-10
ENSG00000259630	NA	2.73297	0.000124925
ENSG00000160789	LMNA	2.73146	6.62e-162
ENSG00000122641	INHBA	2.7297	8.4e-39
ENSG00000240531	NA	2.72702	0.0107926
ENSG00000174844	DNAH12	2.72692	0.0449528
ENSG00000274191	NA	2.72544	0.000159518
ENSG00000233343	NA	2.72393	0.00158258
ENSG00000267571	NA	2.71987	0.000885677
ENSG00000280537	NA	2.71882	2.89e-05
ENSG00000235459	NA	2.7187	0.00837558
ENSG00000280474	NA	2.71787	4.7e-06
ENSG00000279608	NA	2.71749	1.18e-22
ENSG00000148834	GSTO1	2.71717	2.7e-240
ENSG00000176014	TUBB6	2.7152	1.47e-159
ENSG00000139793	MBNL2	2.71428	6.66e-128
ENSG00000162614	NEXN	2.71338	1.32e-63
ENSG00000197321	SVIL	2.70983	0
ENSG00000115902	SLC1A4	2.70608	5.07e-17
ENSG00000252620	NA	2.70595	0.00224583
ENSG00000138678	GPAT3	2.70544	2.22e-83
ENSG00000144452	ABCA12	2.70483	1.27e-06
ENSG00000252343	NA	2.70293	0.0141124
ENSG00000240322	NA	2.69745	3.3e-05
ENSG00000135077	HAVCR2	2.69387	0.0118461
ENSG00000257954	NA	2.69363	5.16e-08
ENSG00000203706	NA	2.69357	6.06e-16
ENSG00000287707	NA	2.68841	1.87e-21
ENSG00000107819	SFXN3	2.68804	3.53e-148
ENSG00000224903	NA	2.68455	8.96e-10
ENSG00000140564	FURIN	2.68454	0
ENSG00000138449	SLC40A1	2.68433	4.48e-12
ENSG00000272081	NA	2.68356	3.86e-06
ENSG00000215915	ATAD3C	2.68031	1.31e-30
ENSG00000258948	NA	2.6789	1.47e-06
ENSG00000259470	NA	2.67876	2.55e-06
ENSG00000290091	NA	2.67739	0.00661403
ENSG00000244694	PTCHD4	2.67716	9.04e-29
ENSG00000257298	NA	2.67693	3.58e-11
ENSG00000009694	TENM1	2.6761	1.6e-97
ENSG00000145708	CRHBP	2.67589	2.35e-11
ENSG00000116717	GADD45A	2.6756	7.3e-139
ENSG00000108854	SMURF2	2.67404	0
ENSG00000268001	CARD8-AS1	2.67257	0.0001062
ENSG00000125966	MMP24	2.67161	1.28e-184
ENSG00000287721	NA	2.66919	0.000290602
ENSG00000172197	MBOAT1	2.6685	0
ENSG00000269486	NA	2.66802	0.00088409
ENSG00000270190	NA	2.66759	3.09e-05
ENSG00000204644	ZFP57	2.66705	2.42e-17
ENSG00000159200	RCAN1	2.66523	1.59e-176
ENSG00000278948	NA	2.66153	3.06e-137
ENSG00000142227	EMP3	2.65832	1.25e-90
ENSG00000279020	C18orf15	2.65819	0.00570731
ENSG00000136244	IL6	2.6573	3.91e-20
ENSG00000293204	NA	2.65672	5.12e-06
ENSG00000267547	NA	2.6534	2.61e-19
ENSG00000287509	NA	2.65328	0.000834692
ENSG00000138193	PLCE1	2.65199	6.1e-82
ENSG00000261433	NA	2.6481	0.00255895
ENSG00000267573	NA	2.64516	0.00188479
ENSG00000043143	JADE2	2.64182	1.69e-294
ENSG00000289076	NA	2.64093	2.17e-06
ENSG00000265123	NA	2.64036	9.23e-05
ENSG00000134532	SOX5	2.64027	7.54e-84
ENSG00000207612	MIR604	2.64002	0.000174411
ENSG00000145949	MYLK4	2.63972	5.66e-15
ENSG00000087245	MMP2	2.63962	0
ENSG00000251768	NA	2.63911	0.00235809
ENSG00000092841	MYL6	2.63654	8.53e-56
ENSG00000224520	NA	2.63255	1.34e-62
ENSG00000129749	CHRNA10	2.63188	1.23e-13
ENSG00000197702	PARVA	2.62981	0
ENSG00000272861	NA	2.62936	0.00279228
ENSG00000174236	REP15	2.62688	1.82e-10
ENSG00000288802	NA	2.62663	0.00454949
ENSG00000232624	LINC01517	2.62626	0.00587796
ENSG00000068078	FGFR3	2.62482	5.23e-225
ENSG00000278351	NA	2.62416	0.0101113
ENSG00000107984	DKK1	2.62383	9.26e-07
ENSG00000287665	NA	2.62268	2e-07
ENSG00000272610	MAGI1-IT1	2.62106	3.72e-11
ENSG00000279962	NA	2.62023	0.00315358
ENSG00000157168	NRG1	2.61868	8.56e-94
ENSG00000288736	NA	2.6186	5.74e-10
ENSG00000240244	NA	2.61772	0.00281197
ENSG00000228768	NA	2.61635	0.00184915
ENSG00000120708	TGFBI	2.61566	8.94e-183
ENSG00000255471	NA	2.61555	2.55e-15
ENSG00000003137	CYP26B1	2.61382	4.13e-16
ENSG00000167601	AXL	2.6131	0
ENSG00000160233	LRRC3	2.60896	6.96e-64
ENSG00000171889	MIR31HG	2.60727	9.42e-20
ENSG00000224083	NA	2.6059	0.00302485
ENSG00000164687	FABP5	2.60477	9.94e-36
ENSG00000273682	NA	2.60455	0.037941
ENSG00000276809	NA	2.60302	0.00162088
ENSG00000264801	NA	2.60272	0.0200323
ENSG00000049089	COL9A2	2.6023	9.98e-86
ENSG00000277938	NA	2.60199	8.98e-08
ENSG00000113805	CNTN3	2.60039	1.08e-07
ENSG00000202141	NA	2.60003	0.025427
ENSG00000201821	NA	2.59932	0.000914604
ENSG00000279250	NA	2.59888	0.00024789
ENSG00000105339	DENND3	2.59484	2.48e-110
ENSG00000226919	NA	2.59413	1.72e-05
ENSG00000227200	NA	2.59159	7.33e-06
ENSG00000274963	NA	2.59117	0.00136582
ENSG00000092295	TGM1	2.58926	1.43e-29
ENSG00000231721	LINC-PINT	2.58877	3.89e-47
ENSG00000210107	NA	2.58873	2.68e-09
ENSG00000274569	NA	2.58839	0.00797151
ENSG00000162545	CAMK2N1	2.5876	4.35e-95
ENSG00000275894	NA	2.58558	2.49e-18
ENSG00000266965	NA	2.58545	5.95e-09
ENSG00000203804	NA	2.58545	3.99e-07
ENSG00000104899	AMH	2.58438	2.86e-41
ENSG00000215481	NA	2.58423	2.33e-09
ENSG00000197405	C5AR1	2.58384	2.95e-10
ENSG00000172752	COL6A5	2.58349	1.08e-09
ENSG00000270231	NBPF8	2.58292	1.11e-54
ENSG00000214629	NA	2.58179	5.12e-05
ENSG00000280339	NA	2.58147	1.24e-07
ENSG00000267452	LINC02073	2.58073	0.0131349
ENSG00000267316	NA	2.57626	0.000853622
ENSG00000273230	NA	2.57447	3.19e-37
ENSG00000142871	CCN1	2.57252	0
ENSG00000221333	MIR548K	2.5693	0.00250645
ENSG00000181291	TMEM132E	2.56495	3.28e-51
ENSG00000278952	NA	2.56396	8.6e-06
ENSG00000176845	METRNL	2.56357	7.14e-81
ENSG00000282572	NA	2.56248	2.46e-14
ENSG00000156049	GNA14	2.56208	1.04e-115
ENSG00000280190	NA	2.56204	0.00396863
ENSG00000134352	IL6ST	2.56165	1.97e-134
ENSG00000164023	SGMS2	2.56127	7.28e-24
ENSG00000280121	NA	2.56121	0.000114436
ENSG00000241230	NA	2.55937	0.0135768
ENSG00000267279	NA	2.55858	4.16e-33
ENSG00000140557	ST8SIA2	2.55707	1.4e-75
ENSG00000291194	NA	2.55623	5.83e-24
ENSG00000237422	NA	2.55549	0.00360513
ENSG00000224294	PINCR	2.55533	0.000143223
ENSG00000279328	NA	2.55208	8.65e-06
ENSG00000254656	RTL1	2.5513	0.000366577
ENSG00000237903	NA	2.55129	0.000853521
ENSG00000197142	ACSL5	2.55029	0.0146021
ENSG00000120693	SMAD9	2.5496	1.07e-86
ENSG00000230068	NA	2.54805	1.52e-05
ENSG00000137440	FGFBP1	2.54773	0.00219323
ENSG00000170421	KRT8	2.54618	6.79e-250
ENSG00000177606	JUN	2.54599	6.87e-89
ENSG00000231290	APCDD1L-DT	2.54575	1.79e-07
ENSG00000260528	NA	2.54277	1.14e-59
ENSG00000165621	OXGR1	2.54005	4.5e-24
ENSG00000257169	NA	2.53911	0.000664093
ENSG00000180694	TMEM64	2.53795	6.29e-123
ENSG00000149596	JPH2	2.53588	1.11e-77
ENSG00000279792	NA	2.53579	6.61e-13
ENSG00000261736	NA	2.53432	0.000672495
ENSG00000271749	NA	2.53141	0.0051999
ENSG00000207930	MIR603	2.53061	0.0346032
ENSG00000184108	TRIML1	2.53028	0.0411724
ENSG00000115756	HPCAL1	2.52505	1.53e-162
ENSG00000175471	MCTP1	2.52421	8.61e-58
ENSG00000260647	NA	2.52146	0.00384411
ENSG00000238078	LINC01352	2.51836	0.0111598
ENSG00000265478	NA	2.51727	0.00527631
ENSG00000213928	IRF9	2.51667	1.33e-26
ENSG00000118804	STBD1	2.51188	1.7e-05
ENSG00000157551	KCNJ15	2.50977	0.00482519
ENSG00000288765	NA	2.50975	2.98e-13
ENSG00000176641	RNF152	2.50943	7.94e-115
ENSG00000279570	NA	2.50602	0.00263109
ENSG00000222041	CYTOR	2.5053	3.41e-139
ENSG00000197747	S100A10	2.50349	4.41e-152
ENSG00000280279	NA	2.50325	3.95e-11
ENSG00000230398	NA	2.50278	0.0185471
ENSG00000116574	RHOU	2.50205	1.96e-225
ENSG00000162931	TRIM17	2.49862	2.95e-47
ENSG00000214336	FOXI3	2.49658	5.53e-166
ENSG00000255815	NA	2.49656	1.64e-10
ENSG00000122861	PLAU	2.49478	1.01e-247
ENSG00000078018	MAP2	2.49175	4.58e-78
ENSG00000252759	NA	2.49032	0.00780539
ENSG00000019186	CYP24A1	2.48971	5.36e-13
ENSG00000279366	NA	2.48875	1.37e-05
ENSG00000168487	BMP1	2.48867	6.43e-116
ENSG00000270154	NA	2.4883	1.49e-06
ENSG00000130956	HABP4	2.48659	5.41e-89
ENSG00000287355	NA	2.48658	1.47e-06
ENSG00000076706	MCAM	2.48642	2.19e-232
ENSG00000230724	NA	2.48619	2.9e-22
ENSG00000118508	RAB32	2.48616	1.58e-71
ENSG00000280353	NA	2.48607	0.000621045
ENSG00000272953	NA	2.48415	0.0213753
ENSG00000118515	SGK1	2.48374	2.75e-125
ENSG00000124570	SERPINB6	2.48279	2e-283
ENSG00000289084	NA	2.48115	8.13e-11
ENSG00000279698	NA	2.48044	0.000909954
ENSG00000265713	NA	2.48005	3.04e-08
ENSG00000238243	OR2W3	2.4776	2.28e-11
ENSG00000250001	NA	2.47606	4.66e-05
ENSG00000164744	SUN3	2.47438	2.87e-06
ENSG00000115738	ID2	2.47392	9.26e-205
ENSG00000110723	EXPH5	2.47189	6.51e-268
ENSG00000207233	SNORA37	2.46838	0.000174432
ENSG00000267745	NA	2.4683	3.42e-25
ENSG00000071205	ARHGAP10	2.4674	1.43e-288
ENSG00000226985	LINC01203	2.46512	0.000811178
ENSG00000130779	CLIP1	2.4648	1.64e-220
ENSG00000120664	NA	2.46346	2.78e-12
ENSG00000226498	NA	2.46341	0.000969725
ENSG00000289188	NA	2.46335	0.00087012
ENSG00000140678	ITGAX	2.46297	2.82e-06
ENSG00000197580	BCO2	2.46275	0.0148161
ENSG00000260877	NA	2.46105	0.0144522
ENSG00000113494	PRLR	2.46029	3.5e-98
ENSG00000177106	EPS8L2	2.45931	6e-167
ENSG00000170290	SLN	2.45828	0.00763505
ENSG00000105825	TFPI2	2.45813	4.26e-172
ENSG00000173947	CIMAP3	2.4581	2.2e-107
ENSG00000216802	NA	2.45772	3.12e-05
ENSG00000135919	SERPINE2	2.45728	1.15e-139
ENSG00000196526	AFAP1	2.45585	8.6e-239
ENSG00000237781	NA	2.45382	0.001261
ENSG00000065833	ME1	2.45105	3.37e-151
ENSG00000257907	NA	2.4487	0.00581441
ENSG00000289914	NA	2.44753	7.06e-16
ENSG00000266844	NA	2.44592	0.000141734
ENSG00000250853	NA	2.44452	1.35e-09
ENSG00000234617	NA	2.44447	4.43e-05
ENSG00000237631	NA	2.4434	0.00277574
ENSG00000161677	JOSD2	2.44302	4.99e-29
ENSG00000104324	CPQ	2.44189	1.32e-29
ENSG00000261341	SMIM47	2.44136	0.00966632
ENSG00000143369	ECM1	2.44121	3.67e-16
ENSG00000255498	NA	2.44097	0.0029314
ENSG00000177283	FZD8	2.44036	5.67e-76
ENSG00000172935	MRGPRF	2.43973	5.66e-107
ENSG00000239829	NA	2.43968	0.00387943
ENSG00000255655	NA	2.43848	0.00101104
ENSG00000279394	NA	2.43794	4.84e-06
ENSG00000253598	SLC10A5	2.4378	0.000944626
ENSG00000276107	NA	2.43745	2.65e-10
ENSG00000289982	NA	2.43682	0.0127355
ENSG00000148655	LRMDA	2.43552	0.0109869
ENSG00000166963	MAP1A	2.43399	9.57e-171
ENSG00000289885	NA	2.43258	3.2e-05
ENSG00000284294	NA	2.43129	1.37e-10
ENSG00000162722	TRIM58	2.43053	1.38e-93
ENSG00000290012	NA	2.43045	2.59e-11
ENSG00000170236	USP50	2.42961	0.00842719
ENSG00000212567	NA	2.42662	0.0292001
ENSG00000139874	SSTR1	2.42565	1.4e-29
ENSG00000260865	NA	2.425	0.000738956
ENSG00000147036	LANCL3	2.42454	7e-22
ENSG00000145012	LPP	2.42245	3.12e-147
ENSG00000139574	NPFF	2.42218	0.00159234
ENSG00000154898	NA	2.42191	1.76e-20
ENSG00000164695	CHMP4C	2.42129	2.18e-43
ENSG00000266555	MIR3145	2.42024	0.0026515
ENSG00000134769	DTNA	2.41823	8.02e-184
ENSG00000157542	KCNJ6	2.41799	8.26e-30
ENSG00000152492	CCDC50	2.41785	1.27e-200
ENSG00000178404	CEP295NL	2.41541	3.58e-16
ENSG00000154102	C16orf74	2.41518	1.95e-56
ENSG00000161011	SQSTM1	2.41334	1.59e-151
ENSG00000262619	NA	2.41327	3.57e-16
ENSG00000196872	CRACDL	2.41153	4.55e-09
ENSG00000267504	NA	2.41141	9.23e-05
ENSG00000186868	MAPT	2.41127	2.68e-90
ENSG00000162783	IER5	2.41077	4.41e-56
ENSG00000188643	S100A16	2.41047	4.97e-215
ENSG00000148926	ADM	2.40744	9.02e-102
ENSG00000279670	NA	2.40572	4.64e-09
ENSG00000132639	SNAP25	2.40546	1.19e-30
ENSG00000264931	MIR3138	2.40254	0.00603782
ENSG00000149380	P4HA3	2.40198	0.0188182
ENSG00000230043	NA	2.40182	1.14e-06
ENSG00000140416	TPM1	2.40168	0
ENSG00000289306	NA	2.40123	6.5e-06
ENSG00000232536	NA	2.39789	2.9e-10
ENSG00000137275	RIPK1	2.39623	1.99e-134
ENSG00000167080	B4GALNT2	2.39534	0.013317
ENSG00000235092	NA	2.39491	2.33e-16
ENSG00000188153	COL4A5	2.39453	0
ENSG00000249669	NA	2.39442	2.79e-15
ENSG00000110375	UPK2	2.39429	2.47e-10
ENSG00000187185	NA	2.39427	0.0279238
ENSG00000242999	NA	2.39409	0.0014133
ENSG00000222806	NA	2.3936	0.0255503
ENSG00000230732	NA	2.39187	9.14e-11
ENSG00000280758	NA	2.39141	0.0444117
ENSG00000242841	NA	2.39072	0.00309138
ENSG00000257242	LINC01619	2.38959	0.00444958
ENSG00000286207	NA	2.3878	1.98e-08
ENSG00000196562	SULF2	2.38401	4.82e-214
ENSG00000165102	HGSNAT	2.38288	9.52e-73
ENSG00000153071	DAB2	2.38261	2.37e-177
ENSG00000108557	RAI1	2.38175	5.37e-131
ENSG00000169594	BNC1	2.37976	3e-64
ENSG00000286676	NA	2.37793	9.56e-07
ENSG00000134569	LRP4	2.37748	8.14e-214
ENSG00000214417	NA	2.37733	2.73e-05
ENSG00000116774	OLFML3	2.37671	3.36e-119
ENSG00000062524	LTK	2.37316	9.21e-10
ENSG00000244748	NA	2.37047	0.00142339
ENSG00000183876	ARSI	2.37	1.33e-76
ENSG00000287868	NA	2.36979	0.00143878
ENSG00000132746	ALDH3B2	2.36752	0.00126064
ENSG00000100139	MICALL1	2.36718	4.55e-259
ENSG00000143507	DUSP10	2.36474	4.88e-64
ENSG00000011422	PLAUR	2.36288	3.16e-56
ENSG00000223551	NA	2.36092	9.61e-09
ENSG00000204176	SYT15	2.36065	0.00055162
ENSG00000165091	TMC1	2.36012	7.39e-10
ENSG00000279443	NA	2.35455	1e-06
ENSG00000132561	MATN2	2.35439	1.63e-161
ENSG00000058668	ATP2B4	2.35418	0
ENSG00000102174	PHEX	2.35342	8.11e-05
ENSG00000129646	QRICH2	2.35253	8.83e-65
ENSG00000228395	NA	2.35151	0.00175798
ENSG00000254285	NA	2.35035	2.6e-29
ENSG00000227962	NA	2.3502	0.0184946
ENSG00000278716	NA	2.3476	0.00305752
ENSG00000239704	CDRT4	2.34479	0.00142309
ENSG00000134245	WNT2B	2.34472	1.98e-35
ENSG00000254791	NA	2.34168	2.62e-05
ENSG00000260179	NA	2.34155	0.0201893
ENSG00000107338	SHB	2.34081	4.25e-131
ENSG00000003436	TFPI	2.34024	7.26e-97
ENSG00000163485	ADORA1	2.33751	1.29e-45
ENSG00000269318	NA	2.33396	3.39e-07
ENSG00000128422	KRT17	2.3328	3.01e-16
ENSG00000185955	SPACDR	2.33182	0.00881755
ENSG00000274591	NA	2.32816	2.72e-06
ENSG00000241357	NA	2.3274	0.00209426
ENSG00000280407	NA	2.32603	0.00908854
ENSG00000232194	NA	2.3259	0.0052835
ENSG00000216316	NA	2.32578	0.0026767
ENSG00000149781	FERMT3	2.32384	6.21e-21
ENSG00000265135	MIR5687	2.32134	0.0137201
ENSG00000260941	LINC00622	2.32104	1.36e-14
ENSG00000204386	NEU1	2.32071	3.46e-151
ENSG00000254694	NA	2.31961	3.28e-06
ENSG00000118946	PCDH17	2.31899	1.33e-47
ENSG00000216471	NA	2.31804	0.0494492
ENSG00000054598	FOXC1	2.31725	2.92e-07
ENSG00000280047	NA	2.31707	1.59e-05
ENSG00000173013	CCDC96	2.31584	0.00306866
ENSG00000260122	NA	2.31487	0.0100901
ENSG00000125462	MIR9-1HG	2.3148	2.41e-75
ENSG00000118257	NRP2	2.31297	3.98e-115
ENSG00000241261	NA	2.31018	5.82e-09
ENSG00000231992	NA	2.30975	0.0248386
ENSG00000086730	LAT2	2.30833	9.75e-13
ENSG00000082497	SERTAD4	2.30826	1.37e-128
ENSG00000276740	NA	2.30821	9.41e-07
ENSG00000140873	ADAMTS18	2.30777	4.69e-17
ENSG00000289089	NA	2.30754	6.57e-07
ENSG00000224635	NA	2.30733	2.7e-14
ENSG00000224420	ADM5	2.30432	6.14e-07
ENSG00000125945	ZNF436	2.30374	2.41e-74
ENSG00000258111	NA	2.30004	0.0429776
ENSG00000252947	SCARNA1	2.29949	0.00406323
ENSG00000226535	NA	2.29787	0.000435338
ENSG00000200176	NA	2.29765	0.0379108
ENSG00000267898	NA	2.29732	6.78e-05
ENSG00000249628	LINC00942	2.29694	0.00048535
ENSG00000275342	PRAG1	2.29685	8.87e-220
ENSG00000173862	NA	2.29646	0.010953
ENSG00000178623	GPR35	2.29564	3.61e-06
ENSG00000275223	NA	2.29543	1.71e-09
ENSG00000274297	NA	2.2946	0.000135479
ENSG00000270165	NA	2.29387	0.00118258
ENSG00000259529	NA	2.29277	7.27e-10
ENSG00000043039	BARX2	2.28905	0.00355026
ENSG00000070808	CAMK2A	2.28895	4.06e-08
ENSG00000255097	NA	2.28874	0.000350157
ENSG00000242578	NA	2.28754	0.0175168
ENSG00000260955	NA	2.28671	0.00604105
ENSG00000168961	LGALS9	2.28486	3.67e-15
ENSG00000271926	NA	2.28479	0.0186272
ENSG00000234771	NA	2.28454	1.11e-48
ENSG00000130783	CCDC62	2.28252	1.3e-10
ENSG00000240668	NA	2.28144	3.01e-48
ENSG00000213658	LAT	2.28136	1.63e-06
ENSG00000253372	NA	2.28023	3.49e-07
ENSG00000125266	EFNB2	2.2777	4.57e-245
ENSG00000254402	LRRC24	2.27722	1.22e-07
ENSG00000213997	NA	2.27611	7.08e-07
ENSG00000012779	ALOX5	2.27343	4.84e-49
ENSG00000170382	LRRN2	2.27151	6.49e-86
ENSG00000150938	CRIM1	2.2709	0
ENSG00000137936	BCAR3	2.26959	3.57e-154
ENSG00000176945	MUC20	2.26924	0.000233386
ENSG00000259713	NA	2.26884	0.00451573
ENSG00000130958	SLC35D2	2.26838	1.86e-67
ENSG00000137267	TUBB2A	2.26809	6.98e-122
ENSG00000265745	NA	2.268	0.0214272
ENSG00000146250	PRSS35	2.26651	4.71e-45
ENSG00000235834	NA	2.26251	0.00414289
ENSG00000283199	C13orf46	2.26212	1.21e-14
ENSG00000280365	NA	2.26006	0.00134005
ENSG00000241217	NA	2.25906	4.38e-07
ENSG00000167244	IGF2	2.25847	2.69e-48
ENSG00000207622	MIR619	2.25671	0.0131131
ENSG00000293315	NA	2.25646	1.74e-10
ENSG00000250644	NA	2.25646	0.000968745
ENSG00000262380	NA	2.25435	0.000653372
ENSG00000164938	TP53INP1	2.2509	1.09e-87
ENSG00000263585	NA	2.25059	0.0165004
ENSG00000280138	NA	2.24976	2.88e-26
ENSG00000243232	PCDHAC2	2.24941	6.58e-97
ENSG00000258365	NA	2.2489	0.00754789
ENSG00000259415	NA	2.24845	0.0125396
ENSG00000279237	NA	2.24544	0.0056327
ENSG00000241985	NA	2.24475	5.1e-06
ENSG00000134873	CLDN10	2.24463	3.42e-208
ENSG00000273192	NA	2.24386	0.000484035
ENSG00000205730	ITPRIPL2	2.24268	4.73e-196
ENSG00000116675	DNAJC6	2.24036	3.46e-243
ENSG00000280042	NA	2.23968	9.26e-18
ENSG00000186567	CEACAM19	2.23964	2.97e-26
ENSG00000005884	ITGA3	2.23941	7.68e-302
ENSG00000236337	NA	2.23925	0.00018763
ENSG00000257894	NA	2.23744	0.00144448
ENSG00000290076	NA	2.23741	3.11e-08
ENSG00000214820	NA	2.23705	0.0137238
ENSG00000189143	CLDN4	2.2369	1.7e-123
ENSG00000262434	NA	2.23676	4.38e-05
ENSG00000293464	NA	2.23447	0.031561
ENSG00000213625	LEPROT	2.2325	2.07e-197
ENSG00000146648	EGFR	2.2318	2.86e-217
ENSG00000252161	NA	2.23133	0.037941
ENSG00000280387	NA	2.23125	0.0261954
ENSG00000204540	PSORS1C1	2.23042	2.19e-14
ENSG00000038382	TRIO	2.23026	0
ENSG00000162576	MXRA8	2.22861	7.61e-141
ENSG00000015153	YAF2	2.22855	8.32e-40
ENSG00000236567	NA	2.22845	0.0070332
ENSG00000197565	COL4A6	2.22807	2.57e-204
ENSG00000278546	NA	2.22733	0.00128041
ENSG00000170955	CAVIN3	2.22647	1.28e-82
ENSG00000269825	NA	2.22619	2.44e-116
ENSG00000234383	NA	2.22336	4.31e-06
ENSG00000224451	NA	2.22333	5.22e-07
ENSG00000279880	NA	2.22325	2.99e-05
ENSG00000181408	UTS2R	2.22169	1.85e-14
ENSG00000146453	PNLDC1	2.21969	6.48e-05
ENSG00000288009	NA	2.2194	0.0302552
ENSG00000259746	NA	2.21841	0.0117531
ENSG00000197140	ADAM32	2.21791	2.22e-09
ENSG00000233008	LINC01725	2.21735	0.01866
ENSG00000253558	NA	2.21591	0.00847774
ENSG00000201573	NA	2.21177	0.00257052
ENSG00000262712	NA	2.21134	5.2e-10
ENSG00000142920	AZIN2	2.21133	5.89e-29
ENSG00000207606	MIR554	2.21055	0.00232028
ENSG00000219642	NA	2.20632	2.65e-06
ENSG00000034510	TMSB10	2.20477	5.88e-44
ENSG00000188761	BCL2L15	2.20204	0.00305501
ENSG00000206530	CFAP44	2.20172	7.22e-13
ENSG00000231566	NA	2.20055	1.06e-43
ENSG00000289740	TALAM1	2.19854	0.000251075
ENSG00000166147	FBN1	2.1978	1.1e-68
ENSG00000286846	NA	2.19729	0.000176625
ENSG00000112414	ADGRG6	2.19692	5.48e-154
ENSG00000154734	ADAMTS1	2.19646	2.23e-105
ENSG00000171456	ASXL1	2.19615	1.09e-118
ENSG00000179058	C9orf50	2.19575	0.043393
ENSG00000227121	NA	2.19524	1.45e-05
ENSG00000250305	TRMT9B	2.19405	2.92e-68
ENSG00000224791	NA	2.19393	0.000564329
ENSG00000224950	NA	2.19367	0.0347854
ENSG00000131711	MAP1B	2.19362	9.92e-172
ENSG00000228444	NA	2.19195	0.0180875
ENSG00000118777	ABCG2	2.19139	5.18e-159
ENSG00000162413	KLHL21	2.19008	1.32e-106
ENSG00000289581	NA	2.1897	0.00466325
ENSG00000229124	VIM-AS1	2.18951	5.25e-19
ENSG00000269981	NA	2.1892	1.91e-26
ENSG00000008517	IL32	2.18715	3.9e-06
ENSG00000279502	NA	2.18677	0.00342412
ENSG00000232882	NA	2.18573	0.000299241
ENSG00000225423	NA	2.18522	2.31e-08
ENSG00000270072	NA	2.18372	0.0384745
ENSG00000276651	NA	2.18371	0.0467541
ENSG00000130701	RBBP8NL	2.18231	1.51e-20
ENSG00000279361	NA	2.18192	0.000191774
ENSG00000218596	NA	2.18099	0.000273606
ENSG00000130700	GATA5	2.17984	7.21e-18
ENSG00000274322	NA	2.17978	0.000805369
ENSG00000200922	NA	2.17966	0.0079967
ENSG00000229719	NA	2.17821	0.00338465
ENSG00000266235	MIR3176	2.17744	5.58e-06
ENSG00000222009	BTBD19	2.1771	8.64e-33
ENSG00000226520	NA	2.17629	2.3e-06
ENSG00000238231	NA	2.17452	0.0134798
ENSG00000285976	NA	2.1738	0.00120397
ENSG00000201812	NA	2.17372	0.00159051
ENSG00000251340	NA	2.17359	0.0393258
ENSG00000106123	EPHB6	2.17359	5.29e-130
ENSG00000233551	NA	2.17251	0.0389066
ENSG00000152661	GJA1	2.17217	3.51e-164
ENSG00000169242	EFNA1	2.17177	8.92e-93
ENSG00000168615	ADAM9	2.17101	2.06e-156
ENSG00000289584	NA	2.17028	0.000676176
ENSG00000272682	NA	2.16847	0.0372689
ENSG00000266946	NA	2.16679	4.9e-05
ENSG00000072110	ACTN1	2.16567	1.07e-234
ENSG00000186480	INSIG1	2.16421	4.61e-21
ENSG00000213152	NA	2.16321	0.00057164
ENSG00000111305	GSG1	2.16293	1.53e-06
ENSG00000260318	NA	2.16253	1.04e-05
ENSG00000107863	ARHGAP21	2.16212	5.37e-249
ENSG00000274383	NA	2.16099	0.00024436
ENSG00000237523	LINC00857	2.15942	4.26e-16
ENSG00000103546	SLC6A2	2.15929	2.69e-12
ENSG00000279789	NA	2.15861	1.11e-19
ENSG00000288056	NA	2.15817	7.57e-07
ENSG00000210100	NA	2.15731	2.2e-09
ENSG00000279928	NA	2.15497	0.0188597
ENSG00000082196	C1QTNF3	2.15382	0.00034174
ENSG00000255342	NA	2.15361	0.00208962
ENSG00000280543	ASAP1-IT2	2.15315	3.56e-10
ENSG00000226465	NA	2.15297	0.0146404
ENSG00000232434	AJM1	2.15267	2.64e-21
ENSG00000169439	SDC2	2.15259	1.36e-158
ENSG00000023909	GCLM	2.15012	3.08e-197
ENSG00000290937	NA	2.14993	6.42e-42
ENSG00000285867	NA	2.14892	0.00672665
ENSG00000262228	NA	2.14874	2.43e-06
ENSG00000056291	NPFFR2	2.14661	2.53e-21
ENSG00000250075	NA	2.14549	0.000654786
ENSG00000293248	NA	2.14465	0.00749912
ENSG00000230071	NA	2.14436	1.08e-07
ENSG00000100599	RIN3	2.14405	3e-66
ENSG00000276116	NA	2.1434	2.16e-30
ENSG00000235790	NA	2.14296	0.00289113
ENSG00000280239	NA	2.14224	5.65e-17
ENSG00000290585	NA	2.14212	4.91e-05
ENSG00000165996	HACD1	2.1419	3.24e-90
ENSG00000252516	NA	2.14158	0.0126821
ENSG00000289504	NA	2.14121	1.3e-05
ENSG00000229276	NA	2.14016	0.0185539
ENSG00000198053	SIRPA	2.14013	3.44e-91
ENSG00000184304	PRKD1	2.13997	3.05e-137
ENSG00000228817	NA	2.13896	1.52e-07
ENSG00000258947	TUBB3	2.13893	6.41e-31
ENSG00000117859	OSBPL9	2.13889	0
ENSG00000261131	NA	2.13866	0.0105891
ENSG00000118523	CCN2	2.13764	1.3e-71
ENSG00000170820	FSHR	2.13749	0.00197777
ENSG00000151474	FRMD4A	2.13559	1.22e-191
ENSG00000276261	NA	2.1354	0.01465
ENSG00000285966	NA	2.13343	0.0438324
ENSG00000213033	NA	2.13261	0.00603782
ENSG00000278126	NA	2.13238	5.38e-05
ENSG00000279294	NA	2.13143	1.1e-07
ENSG00000234964	NA	2.13135	5.75e-05
ENSG00000100253	MIOX	2.13118	0.00126044
ENSG00000100097	LGALS1	2.13076	1.25e-18
ENSG00000180139	NA	2.13049	0.00607274
ENSG00000116285	ERRFI1	2.1303	3.03e-180
ENSG00000161912	NA	2.12995	3.15e-05
ENSG00000059728	MXD1	2.12928	3.56e-43
ENSG00000176438	SYNE3	2.12919	3.33e-21
ENSG00000289534	NA	2.12909	0.00104825
ENSG00000261330	NA	2.12822	0.000441395
ENSG00000233496	SYNJ2-IT1	2.12609	0.00292584
ENSG00000188981	MSANTD1	2.12456	1.84e-11
ENSG00000248483	POU5F2	2.12384	5.27e-08
ENSG00000177363	LRRN4CL	2.12365	0.0129659
ENSG00000146592	CREB5	2.12337	9.65e-51
ENSG00000168283	BMI1	2.12253	2.99e-59
ENSG00000261291	NA	2.12225	0.00173003
ENSG00000226348	NA	2.12201	0.00515831
ENSG00000264772	NA	2.12075	1.09e-05
ENSG00000138639	ARHGAP24	2.11905	3.13e-20
ENSG00000207234	NA	2.11879	0.00435036
ENSG00000261408	TEN1-CDK3	2.11877	0.000909669
ENSG00000255031	NA	2.11855	5.02e-09
ENSG00000198734	F5	2.11815	2.07e-05
ENSG00000251643	NA	2.11565	0.00477368
ENSG00000236393	LINC03099	2.11499	0.0376175
ENSG00000241860	NA	2.11432	9.93e-17
ENSG00000278985	NA	2.11235	1.89e-07
ENSG00000288585	NA	2.11158	0.0322273
ENSG00000140254	DUOXA1	2.11042	0.0053905
ENSG00000253475	NA	2.10999	0.00134832
ENSG00000261067	NA	2.10633	0.000274379
ENSG00000101665	SMAD7	2.10553	7.98e-98
ENSG00000251455	NA	2.1036	0.00281943
ENSG00000228150	NA	2.10298	0.0390149
ENSG00000198626	RYR2	2.10219	8.79e-102
ENSG00000149633	KIAA1755	2.10023	1.13e-07
ENSG00000144476	ACKR3	2.09961	2.49e-53
ENSG00000225187	NA	2.09918	0.00177338
ENSG00000047365	ARAP2	2.09833	2.45e-59
ENSG00000153904	DDAH1	2.09793	4.46e-136
ENSG00000124225	PMEPA1	2.09786	2.16e-75
ENSG00000135248	GARIN1B	2.09671	1.07e-31
ENSG00000281501	NA	2.09637	1.4e-11
ENSG00000198467	TPM2	2.09552	1.04e-24
ENSG00000197933	ZNF823	2.09446	3.87e-41
ENSG00000242876	NA	2.09431	0.0239074
ENSG00000107282	APBA1	2.09375	1.38e-45
ENSG00000149573	MPZL2	2.09327	1.05e-27
ENSG00000081320	STK17B	2.09297	3.54e-97
ENSG00000243398	NA	2.09195	0.0119432
ENSG00000288948	NA	2.09174	7.18e-12
ENSG00000170017	ALCAM	2.08963	1.23e-118
ENSG00000213085	CFAP45	2.08876	7.98e-06
ENSG00000225300	NA	2.08759	0.00177658
ENSG00000289017	NA	2.08754	5.84e-15
ENSG00000188229	TUBB4B	2.08721	8.8e-62
ENSG00000187653	NA	2.08618	9.2e-21
ENSG00000263916	NA	2.08612	0.000496977
ENSG00000146373	RNF217	2.08597	1.65e-147
ENSG00000265470	MIR548AQ	2.08517	0.0270334
ENSG00000281708	ERC2-IT1	2.08407	0.0195212
ENSG00000163430	FSTL1	2.08358	0
ENSG00000111145	ELK3	2.08354	9.58e-119
ENSG00000274717	NA	2.08325	0.00137532
ENSG00000217648	NA	2.08315	4e-09
ENSG00000137962	ARHGAP29	2.08118	2.32e-196
ENSG00000151376	ME3	2.08019	1.88e-22
ENSG00000171864	PRND	2.07877	0.0197584
ENSG00000273137	NA	2.07868	0.0414841
ENSG00000136802	LRRC8A	2.07836	1.72e-122
ENSG00000271434	NA	2.07777	0.044547
ENSG00000279649	NA	2.07774	0.00156109
ENSG00000280453	NA	2.07723	0.00016278
ENSG00000124191	TOX2	2.07628	5.87e-32
ENSG00000163814	CDCP1	2.07519	1.14e-265
ENSG00000238959	NA	2.07499	0.0258861
ENSG00000168461	RAB31	2.07485	0
ENSG00000099860	GADD45B	2.0733	6.9e-77
ENSG00000180509	KCNE1	2.0724	0.009033
ENSG00000272269	NUP153-AS1	2.07145	2.86e-09
ENSG00000261916	NA	2.07034	5.74e-06
ENSG00000226761	TAS2R46	2.06951	0.00019915
ENSG00000234685	NA	2.06946	2.87e-37
ENSG00000175894	TSPEAR	2.06921	4.59e-05
ENSG00000145623	OSMR	2.06864	3.24e-103
ENSG00000284952	NA	2.06783	0.0180418
ENSG00000257605	NA	2.06753	0.0105151
ENSG00000290886	NA	2.0662	0.0467195
ENSG00000277452	NA	2.06601	0.0239509
ENSG00000223692	DIP2A-IT1	2.06589	0.00133447
ENSG00000200312	NA	2.06585	0.000825675
ENSG00000091137	SLC26A4	2.06566	0.030951
ENSG00000116871	MAP7D1	2.06462	4.07e-64
ENSG00000155366	RHOC	2.06449	4.26e-143
ENSG00000156218	ADAMTSL3	2.06213	3.04e-31
ENSG00000279078	SND1-IT1	2.06084	2.36e-09
ENSG00000239291	NA	2.06068	2.07e-05
ENSG00000275106	NA	2.05952	0.0114964
ENSG00000101307	SIRPB1	2.05922	0.00881692
ENSG00000213137	NA	2.05915	0.0283405
ENSG00000238297	NA	2.05734	0.0462472
ENSG00000197712	FAM114A1	2.0573	1.39e-155
ENSG00000106415	GLCCI1	2.05638	6.06e-161
ENSG00000270020	NA	2.05411	0.0117787
ENSG00000225213	NA	2.05298	0.000777125
ENSG00000188910	GJB3	2.05237	2.25e-16
ENSG00000275880	NAXD-AS1	2.05141	2.73e-11
ENSG00000276115	NA	2.05058	7.01e-13
ENSG00000067064	IDI1	2.05051	7.9e-49
ENSG00000267430	NA	2.04992	0.000504354
ENSG00000168502	MTCL1	2.04937	5.62e-174
ENSG00000118432	CNR1	2.04876	4.15e-27
ENSG00000151917	BEND6	2.04847	4.58e-32
ENSG00000188779	SKOR1	2.04825	0.0409874
ENSG00000239570	NA	2.04816	0.00475692
ENSG00000290907	NA	2.04673	8.85e-15
ENSG00000182685	BRICD5	2.04625	2.84e-17
ENSG00000251161	NA	2.04623	6.07e-11
ENSG00000116254	CHD5	2.04591	4.41e-62
ENSG00000139926	FRMD6	2.0455	2.76e-139
ENSG00000164509	IL31RA	2.04539	4.36e-06
ENSG00000228242	NA	2.04512	0.0104319
ENSG00000226765	NA	2.04383	0.0335205
ENSG00000289013	NA	2.04371	0.00144513
ENSG00000129514	FOXA1	2.04275	0.0164155
ENSG00000279092	NA	2.042	0.000115174
ENSG00000269578	NA	2.04159	0.0113979
ENSG00000207741	MIR590	2.04	3.54e-05
ENSG00000171208	NETO2	2.03999	3.16e-136
ENSG00000180628	PCGF5	2.03983	5.93e-119
ENSG00000185774	KCNIP4	2.03827	0.00310285
ENSG00000288612	NA	2.03741	2.93e-08
ENSG00000108576	SLC6A4	2.03731	0.00324174
ENSG00000106689	LHX2	2.03539	0.00024982
ENSG00000279356	NA	2.03522	1.28e-06
ENSG00000226318	NA	2.035	2.9e-09
ENSG00000234814	NA	2.03469	0.00670457
ENSG00000265942	NA	2.03179	0.0322877
ENSG00000239906	NA	2.03141	0.000189238
ENSG00000152952	PLOD2	2.03095	5.22e-57
ENSG00000170006	TMEM154	2.03089	3.76e-18
ENSG00000267346	NA	2.02831	0.0103778
ENSG00000259548	NA	2.02796	0.0043875
ENSG00000286850	NA	2.02796	0.0176241
ENSG00000111215	PRR4	2.02757	0.00506439
ENSG00000091136	LAMB1	2.02661	0
ENSG00000291265	NA	2.02586	0.000108856
ENSG00000221539	SNORD99	2.02572	0.00019356
ENSG00000113140	SPARC	2.02438	0
ENSG00000057252	SOAT1	2.02414	3.8e-68
ENSG00000284292	NA	2.02339	0.0116919
ENSG00000167657	DAPK3	2.02282	1.72e-86
ENSG00000280169	NA	2.0222	0.00491904
ENSG00000241868	NA	2.02189	0.00965505
ENSG00000261786	NA	2.02155	2.84e-60
ENSG00000279917	NA	2.01983	0.000469239
ENSG00000113070	HBEGF	2.01954	3.09e-47
ENSG00000240695	NA	2.01942	0.000208195
ENSG00000259408	NA	2.01872	1.37e-05
ENSG00000267248	NA	2.01866	1.03e-23
ENSG00000264007	NA	2.01804	0.00276406
ENSG00000216813	NA	2.01696	0.000670276
ENSG00000268903	NA	2.01623	4.18e-51
ENSG00000286314	NA	2.01513	5.42e-09
ENSG00000132688	NES	2.0149	1.34e-106
ENSG00000251648	NA	2.01469	2.7e-05
ENSG00000205542	TMSB4X	2.01453	2.78e-164
ENSG00000276704	NA	2.01444	0.0139772
ENSG00000254783	NA	2.01432	2.64e-05
ENSG00000285103	NA	2.01392	1.18e-07
ENSG00000237827	NA	2.01306	0.00146866
ENSG00000277589	NA	2.01256	0.0105377
ENSG00000258749	NA	2.0118	0.0145764
ENSG00000280399	NA	2.01099	0.000743963
ENSG00000265982	NA	2.01079	0.0281439
ENSG00000189171	S100A13	2.01069	9.3e-84
ENSG00000232656	IDI2-AS1	2.00991	0.00629698
ENSG00000290549	NA	2.00932	0.00841178
ENSG00000215089	NA	2.00909	4.18e-07
ENSG00000293346	NA	2.0085	0.0139943
ENSG00000112319	EYA4	2.00819	1.87e-07
ENSG00000206755	SNORA30	2.00785	0.00289182
ENSG00000202071	NA	2.00694	0.0176078
ENSG00000185090	MANEAL	2.00447	5.73e-52
ENSG00000290709	NA	2.00379	0.000472872
ENSG00000289612	NA	2.00356	2.61e-07
ENSG00000252933	NA	2.00342	0.01809
ENSG00000180801	ARSJ	2.00339	1.81e-71
ENSG00000279665	NA	2.00278	0.00686288
ENSG00000279077	NA	2.00164	8.96e-05
ENSG00000269815	NA	2.00004	0.0423421
ENSG00000278022	NA	1.99972	0.00114472
ENSG00000171621	SPSB1	1.99929	1.1e-68
ENSG00000177706	FAM20C	1.99887	2.09e-23
ENSG00000269352	NA	1.99766	9.17e-33
ENSG00000104611	SH2D4A	1.99627	5.13e-133
ENSG00000173261	PLAC8L1	1.99589	4.4e-09
ENSG00000124532	MRS2	1.99586	2.43e-139
ENSG00000135269	TES	1.99498	1.51e-171
ENSG00000206384	COL6A6	1.99392	8.02e-15
ENSG00000136156	ITM2B	1.99319	1.28e-168
ENSG00000143153	ATP1B1	1.99174	5.3e-158
ENSG00000199962	NA	1.9911	0.00713277
ENSG00000227959	NA	1.99071	1.66e-05
ENSG00000286136	NA	1.99052	5.27e-08
ENSG00000279513	NA	1.98825	0.00744325
ENSG00000131724	IL13RA1	1.98391	2.57e-136
ENSG00000076356	PLXNA2	1.98369	2.02e-70
ENSG00000280184	NA	1.98359	2.25e-08
ENSG00000225513	NA	1.98357	0.0432287
ENSG00000182324	KCNJ14	1.98186	8.67e-19
ENSG00000216819	NA	1.98171	0.00054321
ENSG00000134256	CD101	1.98142	7.15e-13
ENSG00000288953	NA	1.98124	5.3e-79
ENSG00000087085	ACHE	1.98076	9.25e-54
ENSG00000234604	NA	1.98074	0.000274828
ENSG00000207547	MIR25	1.9804	0.000648829
ENSG00000181467	RAP2B	1.97963	1.26e-141
ENSG00000291101	NA	1.97938	4.37e-05
ENSG00000147459	DOCK5	1.97848	5.61e-184
ENSG00000065308	TRAM2	1.97841	1.23e-172
ENSG00000259370	NA	1.97794	3.05e-13
ENSG00000176855	NA	1.97733	0.0106621
ENSG00000204758	RPL26L1-AS1	1.97716	3.37e-08
ENSG00000280152	NA	1.97608	1.2e-36
ENSG00000235387	SPAAR	1.97595	0.000714376
ENSG00000291263	SMG1P7	1.97387	1.88e-14
ENSG00000105810	CDK6	1.97175	2.3e-32
ENSG00000220378	NA	1.96983	8.7e-07
ENSG00000175564	UCP3	1.96923	0.000110205
ENSG00000151322	NPAS3	1.96859	0.000344196
ENSG00000183840	GPR39	1.96833	1.16e-31
ENSG00000258337	NA	1.96829	0.000740739
ENSG00000137877	SPTBN5	1.96734	2.23e-41
ENSG00000271303	SRXN1	1.96727	8.48e-29
ENSG00000100197	CYP2D6	1.96596	3.08e-08
ENSG00000224142	NA	1.96592	0.0129626
ENSG00000185442	FAM174B	1.96535	5.27e-143
ENSG00000179046	TRIML2	1.96521	1.82e-100
ENSG00000261286	ATP2C2-AS1	1.96516	1.54e-16
ENSG00000260671	NA	1.964	0.00848191
ENSG00000249992	TMEM158	1.96353	1.77e-40
ENSG00000288033	NA	1.95817	0.0167364
ENSG00000104450	SPAG1	1.95638	6.74e-56
ENSG00000215529	EFCAB8	1.95494	1.17e-06
ENSG00000125089	SH3TC1	1.95429	3.61e-05
ENSG00000146072	TNFRSF21	1.95199	2.52e-159
ENSG00000113721	PDGFRB	1.95194	3.65e-139
ENSG00000039139	DNAH5	1.95181	7.42e-31
ENSG00000114480	GBE1	1.95128	5.38e-95
ENSG00000287185	NA	1.95054	0.00111918
ENSG00000276644	DACH1	1.95041	6.12e-10
ENSG00000260719	NA	1.94921	1.47e-19
ENSG00000188277	C15orf62	1.94919	0.00225754
ENSG00000149289	ZC3H12C	1.94913	7.08e-45
ENSG00000207951	MIR561	1.94902	0.00793642
ENSG00000154127	UBASH3B	1.94888	3.31e-104
ENSG00000249087	ZNF436-AS1	1.94878	8.72e-13
ENSG00000279319	NA	1.94824	0.00067645
ENSG00000137501	SYTL2	1.94798	4.47e-83
ENSG00000253266	NA	1.94619	0.0385581
ENSG00000242163	NA	1.9449	0.0142256
ENSG00000054967	RELT	1.94458	1.16e-55
ENSG00000197019	SERTAD1	1.94414	6.91e-33
ENSG00000138792	ENPEP	1.94384	1.76e-39
ENSG00000115935	WIPF1	1.94292	4.67e-147
ENSG00000070159	PTPN3	1.94274	1.25e-103
ENSG00000137767	SQOR	1.9423	0.0301281
ENSG00000280205	NA	1.94203	0.000470769
ENSG00000109758	HGFAC	1.94129	0.0405444
ENSG00000241547	NA	1.94048	1.21e-05
ENSG00000287688	NA	1.9396	0.0117357
ENSG00000234841	NA	1.93789	2.75e-05
ENSG00000279283	NA	1.93772	2.91e-26
ENSG00000248476	NA	1.93646	2.64e-10
ENSG00000237481	NA	1.93624	0.00813885
ENSG00000122863	CHST3	1.93429	9.31e-114
ENSG00000279476	NA	1.93349	9.09e-08
ENSG00000169231	THBS3	1.93262	5.48e-53
ENSG00000254708	NA	1.93241	0.000420792
ENSG00000084636	COL16A1	1.93235	1.73e-143
ENSG00000148634	HERC4	1.93232	9.75e-157
ENSG00000252908	NA	1.93224	0.0335199
ENSG00000267096	NA	1.93175	1.28e-06
ENSG00000137872	SEMA6D	1.93173	6.49e-48
ENSG00000162194	LBHD1	1.92975	9.23e-19
ENSG00000163739	CXCL1	1.92954	1.66e-23
ENSG00000290093	NA	1.92902	0.0199834
ENSG00000084110	HAL	1.92892	3.1e-05
ENSG00000185924	RTN4RL1	1.92786	2.52e-06
ENSG00000100242	SUN2	1.92768	8.58e-112
ENSG00000145390	USP53	1.92735	1.73e-136
ENSG00000231203	NA	1.92642	0.00516286
ENSG00000266498	NA	1.92573	3e-05
ENSG00000139173	TMEM117	1.92476	8.44e-17
ENSG00000135362	PRR5L	1.92476	1.24e-91
ENSG00000145242	EPHA5	1.92443	0.0287847
ENSG00000103647	CORO2B	1.92396	2.77e-66
ENSG00000250410	NA	1.92378	0.0031283
ENSG00000286994	NA	1.92242	4.18e-06
ENSG00000263494	NA	1.922	0.0243422
ENSG00000256356	NA	1.92163	5.89e-09
ENSG00000234946	NA	1.92006	0.00271715
ENSG00000250130	NA	1.91976	2.17e-05
ENSG00000265801	NA	1.91967	0.00224969
ENSG00000153956	CACNA2D1	1.91907	1.67e-99
ENSG00000273368	NA	1.91886	0.0226434
ENSG00000168994	PXDC1	1.9177	6.1e-51
ENSG00000258626	NA	1.9162	0.0461145
ENSG00000219507	NA	1.91612	0.00286353
ENSG00000239605	STPG4	1.91588	0.0126059
ENSG00000170801	HTRA3	1.91585	2.96e-37
ENSG00000110921	MVK	1.91518	1.32e-67
ENSG00000169682	SPNS1	1.91498	1.81e-07
[truncated: 6,497 more rows]

## Sheet: DEG_BMP4IWP2_D4vsD0
Ensembl ID	Gene Symbol	log2FoldChange	padj
ENSG00000113196	HAND1	16.5355	1.19e-57
ENSG00000115596	WNT6	13.8836	2.77e-30
ENSG00000139329	LUM	13.8495	6.09e-31
ENSG00000260034	LCMT1-AS2	13.4096	7.23e-29
ENSG00000182578	CSF1R	13.2844	2.23e-28
ENSG00000102243	VGLL1	12.9588	4.37e-27
ENSG00000105880	DLX5	12.8618	1.24e-26
ENSG00000120937	NPPB	12.4784	2.87e-25
ENSG00000115221	ITGB6	12.3226	1.13e-24
ENSG00000148677	ANKRD1	12.3221	1.01e-93
ENSG00000185551	NR2F2	12.1184	3.54e-46
ENSG00000135111	TBX3	12.0494	1.54e-222
ENSG00000137203	TFAP2A	11.8904	2.19e-172
ENSG00000137270	GCM1	11.8531	1.09e-21
ENSG00000258498	DIO3OS	11.7513	1.29e-29
ENSG00000104415	CCN4	11.5014	1.71e-21
ENSG00000267943	NA	11.3898	1.28e-20
ENSG00000227300	NA	11.135	3.01e-20
ENSG00000164116	GUCY1A1	11.0823	3.67e-20
ENSG00000135346	CGA	11.0372	1.08e-17
ENSG00000119535	CSF3R	11.0285	5.54e-18
ENSG00000254202	NA	10.903	2.09e-19
ENSG00000168542	COL3A1	10.7775	1.92e-48
ENSG00000118729	CASQ2	10.7538	8.15e-19
ENSG00000082074	FYB1	10.7366	1.44e-24
ENSG00000139055	ERP27	10.6173	1.76e-18
ENSG00000171631	P2RY6	10.6143	4.13e-168
ENSG00000205221	VIT	10.6139	2.52e-18
ENSG00000273760	NA	10.6122	2.04e-18
ENSG00000186832	KRT16	10.5842	1.21e-57
ENSG00000137869	CYP19A1	10.5415	4.67e-18
ENSG00000170255	MRGPRX1	10.541	2.56e-17
ENSG00000197406	DIO3	10.5239	6.52e-196
ENSG00000134258	VTCN1	10.4592	2.57e-150
ENSG00000233124	NA	10.2807	3.6e-17
ENSG00000108244	KRT23	10.2557	1.09e-14
ENSG00000137273	FOXF2	10.2126	4.22e-17
ENSG00000006377	DLX6	10.1732	6.59e-33
ENSG00000176907	TCIM	10.1339	2.09e-62
ENSG00000233379	NA	10.1271	9.18e-17
ENSG00000244476	ERVFRD-1	10.0821	3.38e-21
ENSG00000152207	CYSLTR2	10.0816	1.33e-16
ENSG00000249641	HOXC13-AS	10.0332	8.37e-16
ENSG00000138271	GPR87	10.0179	2.02e-16
ENSG00000173391	OLR1	10.0009	2.36e-16
ENSG00000121068	TBX2	9.95919	7.56e-16
ENSG00000182742	HOXB4	9.90694	3.59e-16
ENSG00000141579	ZNF750	9.89643	8.77e-31
ENSG00000254293	NA	9.81475	5.78e-16
ENSG00000106952	TNFSF8	9.7644	7.26e-16
ENSG00000253281	NA	9.75594	2.66e-15
ENSG00000016082	ISL1	9.72837	7.02e-95
ENSG00000223764	LINC02593	9.66307	8.99e-30
ENSG00000120149	MSX2	9.62594	0
ENSG00000276850	NA	9.5834	1.56e-19
ENSG00000164125	GASK1B	9.55246	3.72e-15
ENSG00000087494	PTHLH	9.52022	3.99e-15
ENSG00000167767	KRT80	9.47287	3.32e-71
ENSG00000203783	PRR9	9.43273	1.86e-14
ENSG00000135046	ANXA1	9.42745	0
ENSG00000231213	PLSCR5	9.34558	1.59e-14
ENSG00000147573	TRIM55	9.23556	2.23e-103
ENSG00000124942	AHNAK	9.19766	0
ENSG00000203857	HSD3B1	9.18455	3.52e-26
ENSG00000287238	NA	9.16484	1.04e-17
ENSG00000291196	KRT16P3	9.06054	1.42e-13
ENSG00000269526	ERVV-1	9.04997	7.73e-15
ENSG00000187714	SLC18A3	9.03586	1.97e-17
ENSG00000162645	GBP2	9.01801	4.34e-13
ENSG00000288776	NA	9.00054	3.19e-13
ENSG00000107485	GATA3	8.98063	0
ENSG00000179348	GATA2	8.95897	0
ENSG00000111886	GABRR2	8.94889	5.17e-13
ENSG00000275322	NA	8.94847	9.28e-13
ENSG00000231764	NA	8.9483	1.46e-25
ENSG00000141449	GREB1L	8.85212	4.88e-250
ENSG00000277228	NA	8.80746	1.19e-12
ENSG00000164107	HAND2	8.77067	5.95e-07
ENSG00000116016	EPAS1	8.70715	0
ENSG00000184564	SLITRK6	8.70572	1.3e-23
ENSG00000139278	GLIPR1	8.69763	4.6e-54
ENSG00000229557	NA	8.67991	2.7e-12
ENSG00000064886	CHI3L2	8.63082	3.41e-12
ENSG00000106031	HOXA13	8.61461	1.79e-11
ENSG00000285294	LINC00842	8.60971	4.31e-16
ENSG00000170689	HOXB9	8.58652	3.29e-12
ENSG00000165556	CDX2	8.58524	1.63e-12
ENSG00000168386	FILIP1L	8.48347	1.19e-15
ENSG00000255226	NA	8.47671	7.33e-23
ENSG00000120075	HOXB5	8.40962	6.28e-12
ENSG00000137766	UNC13C	8.35241	3.15e-113
ENSG00000163823	CCR1	8.33	1.33e-21
ENSG00000287963	NA	8.32944	1.27e-10
ENSG00000173917	HOXB2	8.32214	1.87e-49
ENSG00000091879	ANGPT2	8.30114	5.01e-11
ENSG00000271553	NA	8.29541	8.49e-11
ENSG00000251538	LINC02201	8.29041	1.58e-10
ENSG00000113722	CDX1	8.28791	7.27e-29
ENSG00000279591	NA	8.28774	4.99e-11
ENSG00000269895	NA	8.27729	7.5e-11
ENSG00000264230	ANXA8L1	8.27474	1.24e-10
ENSG00000244300	NA	8.26755	2.19e-94
ENSG00000073282	TP63	8.2465	1.22e-84
ENSG00000180999	C1orf105	8.23919	5.01e-28
ENSG00000231811	NA	8.2262	2.55e-11
ENSG00000213412	HNRNPA1P33	8.21394	1.44e-10
ENSG00000272763	NA	8.21242	7.61e-15
ENSG00000145681	HAPLN1	8.20266	0
ENSG00000293464	NA	8.16103	2.6e-20
ENSG00000122691	TWIST1	8.13544	2.48e-99
ENSG00000158786	PLA2G2F	8.1349	1.16e-09
ENSG00000177494	ZBED2	8.11601	2.26e-10
ENSG00000267134	LINC01924	8.10998	3.94e-09
ENSG00000146674	IGFBP3	8.08179	0
ENSG00000143995	MEIS1	8.08041	1.32e-254
ENSG00000249993	BFSP2-AS1	8.03609	1.52e-10
ENSG00000197308	GATA3-AS1	8.02572	6.42e-27
ENSG00000124731	TREM1	8.02251	1.24e-10
ENSG00000182782	HCAR2	8.0111	1.4e-09
ENSG00000163453	IGFBP7	7.98884	0
ENSG00000285081	NA	7.98217	1.04e-09
ENSG00000115844	DLX2	7.97272	4.04e-98
ENSG00000135374	ELF5	7.95028	0.00428917
ENSG00000138449	SLC40A1	7.93576	4.03e-106
ENSG00000266993	NA	7.93403	5.07e-10
ENSG00000119919	NKX2-3	7.90112	4.36e-10
ENSG00000290449	NA	7.88039	5.11e-10
ENSG00000224652	LINC00885	7.85789	7.44e-09
ENSG00000229950	NA	7.84904	4.32e-10
ENSG00000241684	NA	7.80879	4.56e-19
ENSG00000172215	CXCR6	7.79935	4.09e-10
ENSG00000282850	NA	7.7921	1.12e-09
ENSG00000253857	NA	7.792	1.7e-09
ENSG00000165685	TMEM52B	7.78587	5.13e-10
ENSG00000136695	IL36RN	7.76184	4.26e-09
ENSG00000249661	NA	7.75312	1.16e-24
ENSG00000240498	CDKN2B-AS1	7.7489	3.46e-09
ENSG00000247809	NA	7.74212	4.94e-10
ENSG00000286134	NA	7.74088	2.78e-08
ENSG00000255446	NA	7.73316	2.24e-09
ENSG00000265190	ANXA8	7.70047	5.35e-12
ENSG00000165566	AMER2	7.68261	8.94e-250
ENSG00000211448	DIO2	7.66803	3.08e-157
ENSG00000142511	GPR32	7.64282	3.97e-09
ENSG00000132854	KANK4	7.63286	0
ENSG00000134115	CNTN6	7.62775	6.05e-09
ENSG00000163638	ADAMTS9	7.62414	0
ENSG00000146285	SCML4	7.62333	2.02e-07
ENSG00000043039	BARX2	7.60855	3.99e-29
ENSG00000155622	XAGE2	7.60842	1.13e-09
ENSG00000182168	UNC5C	7.60748	0
ENSG00000145757	SPATA9	7.58152	4.1e-08
ENSG00000169550	MUC15	7.57453	5.63e-23
ENSG00000170209	ANKK1	7.57257	2.61e-08
ENSG00000228917	NA	7.55036	5.09e-09
ENSG00000231870	NA	7.54361	4.1e-09
ENSG00000282933	NA	7.54087	3.1e-12
ENSG00000245067	IGFBP7-AS1	7.5266	5.81e-09
ENSG00000271009	NA	7.52322	7.18e-09
ENSG00000166396	SERPINB7	7.51242	5e-09
ENSG00000078098	FAP	7.51166	1.1e-08
ENSG00000243035	NA	7.49495	2.47e-08
ENSG00000291200	RHOXF1P1	7.48415	1.96e-33
ENSG00000140873	ADAMTS18	7.48387	1.27e-201
ENSG00000132170	PPARG	7.46872	5.37e-217
ENSG00000232810	TNF	7.44518	1.15e-07
ENSG00000147883	CDKN2B	7.43427	4.05e-39
ENSG00000238113	LINC01410	7.43277	1.03e-08
ENSG00000249861	LGALS16	7.41217	3.08e-07
ENSG00000136167	LCP1	7.40668	0
ENSG00000261863	LINC01996	7.3906	9.43e-09
ENSG00000184108	TRIML1	7.3782	7.68e-12
ENSG00000290878	HLA-DRB6	7.366	5.09e-09
ENSG00000145040	UCN2	7.35797	6.61e-09
ENSG00000115474	KCNJ13	7.35679	3.89e-09
ENSG00000173578	XCR1	7.33963	3.25e-167
ENSG00000116729	WLS	7.31162	0
ENSG00000270095	NA	7.29023	4.12e-08
ENSG00000109436	TBC1D9	7.28323	0
ENSG00000229056	HECW2-AS1	7.28169	6.16e-06
ENSG00000133110	POSTN	7.27557	4.51e-246
ENSG00000017427	IGF1	7.27419	8.63e-09
ENSG00000186847	KRT14	7.24065	1.56e-07
ENSG00000153266	FEZF2	7.22851	7.45e-08
ENSG00000128422	KRT17	7.22739	7.29e-174
ENSG00000111405	ENDOU	7.22361	2.25e-08
ENSG00000283538	NA	7.21812	5.29e-08
ENSG00000279320	NA	7.1887	3.78e-07
ENSG00000215875	NA	7.18587	8.04e-11
ENSG00000123364	HOXC13	7.16988	4.04e-76
ENSG00000070731	ST6GALNAC2	7.16006	4.53e-11
ENSG00000286205	NA	7.15781	8.12e-08
ENSG00000159251	ACTC1	7.14647	0
ENSG00000040731	CDH10	7.14189	4.25e-130
ENSG00000164778	EN2	7.13562	1.49e-08
ENSG00000143217	NECTIN4	7.12031	1.38e-90
ENSG00000197646	PDCD1LG2	7.1171	3.65e-07
ENSG00000165887	ANKRD2	7.11348	5.37e-07
ENSG00000222179	NA	7.1031	1.38e-07
ENSG00000251348	NA	7.09429	4.94e-53
ENSG00000163132	MSX1	7.07884	1.02e-79
ENSG00000198959	TGM2	7.07369	0
ENSG00000276600	RAB7B	7.06724	3.61e-07
ENSG00000272638	NA	7.05896	9.09e-08
ENSG00000259663	ISL1-DT	7.02246	7.93e-58
ENSG00000164850	GPER1	7.02246	1.19e-34
ENSG00000289906	NA	7.02161	2.43e-08
ENSG00000235491	NA	7.02134	3.76e-08
ENSG00000288802	NA	7.01084	2.48e-17
ENSG00000232815	NA	6.99379	9.83e-08
ENSG00000232638	NA	6.99096	1.81e-07
ENSG00000225349	NA	6.9841	1.32e-07
ENSG00000250007	NA	6.97595	7.47e-08
ENSG00000241720	NA	6.97045	8.71e-08
ENSG00000218186	NA	6.94789	2.58e-07
ENSG00000251467	NA	6.93509	9.64e-08
ENSG00000215068	ANXA2R-AS1	6.9345	1.06e-07
ENSG00000183674	NA	6.92705	1.76e-07
ENSG00000265933	LINC00668	6.9227	3.17e-14
ENSG00000100121	GGTLC2	6.89265	1.11e-07
ENSG00000117009	KMO	6.88642	2.84e-07
ENSG00000244649	NA	6.85483	7.72e-33
ENSG00000250240	NA	6.85281	6.48e-08
ENSG00000169067	ACTBL2	6.83191	9.69e-06
ENSG00000260027	HOXB7	6.8189	8.46e-08
ENSG00000288992	NA	6.81485	7.04e-10
ENSG00000197614	MFAP5	6.81285	8.23e-193
ENSG00000288041	NA	6.81075	6.99e-15
ENSG00000240241	NA	6.81008	2.08e-07
ENSG00000230148	HOXB-AS1	6.80678	8.22e-08
ENSG00000180875	GREM2	6.77613	2.16e-165
ENSG00000183801	OLFML1	6.77424	1.53e-82
ENSG00000082293	COL19A1	6.76847	2.3e-32
ENSG00000270048	NA	6.76618	3.26e-07
ENSG00000119283	TRIM67	6.73607	3.31e-09
ENSG00000218416	GPC1-AS1	6.72897	2.3e-80
ENSG00000008196	TFAP2B	6.72738	7.03e-08
ENSG00000289189	NA	6.72568	2.33e-07
ENSG00000266421	MIR4451	6.71702	7.63e-07
ENSG00000168269	FOXI1	6.71502	1.9e-07
ENSG00000188015	S100A3	6.70541	1.59e-09
ENSG00000223850	MYCNUT	6.7027	1.24e-05
ENSG00000277022	NA	6.7019	8.89e-06
ENSG00000183691	NOG	6.67249	1.57e-250
ENSG00000235357	NA	6.66643	1.22e-06
ENSG00000166450	PRTG	6.64526	0
ENSG00000226819	NA	6.645	2.71e-07
ENSG00000251405	NA	6.63141	1.72e-06
ENSG00000178776	C5orf46	6.60362	7.87e-07
ENSG00000261730	NA	6.60096	0.000994286
ENSG00000174792	ODAPH	6.59227	3.09e-09
ENSG00000205085	GARIN1A	6.59098	1.86e-20
ENSG00000214457	NA	6.58738	5.64e-07
ENSG00000111348	ARHGDIB	6.57501	5.56e-117
ENSG00000156466	GDF6	6.57438	6.34e-114
ENSG00000106631	MYL7	6.56576	2.9e-34
ENSG00000264395	MIR3193	6.55798	2.45e-07
ENSG00000287593	NA	6.55133	2.34e-06
ENSG00000271447	MMP28	6.54817	1.28e-25
ENSG00000287897	NA	6.54284	8.55e-09
ENSG00000270210	NA	6.54092	4.61e-06
ENSG00000257316	NA	6.52921	9.75e-07
ENSG00000105398	SULT2A1	6.51662	1.8e-05
ENSG00000187634	SAMD11	6.51492	2.88e-155
ENSG00000224020	NA	6.50716	3.61e-23
ENSG00000261745	NA	6.50371	1.53e-05
ENSG00000283167	NA	6.48951	3.93e-06
ENSG00000236536	NA	6.47981	2.04e-06
ENSG00000259275	NA	6.4796	0.00704151
ENSG00000108932	SLC16A6	6.4786	7.14e-54
ENSG00000138119	MYOF	6.47706	0
ENSG00000259928	NA	6.47504	4.18e-13
ENSG00000183018	SPNS2	6.46535	0
ENSG00000289013	NA	6.46076	2.23e-30
ENSG00000105989	WNT2	6.45811	2.56e-07
ENSG00000221203	MIR1262	6.45523	2.46e-06
ENSG00000164532	TBX20	6.44924	2.04e-48
ENSG00000108950	FAM20A	6.44536	1.74e-236
ENSG00000168453	HR	6.43945	2.83e-16
ENSG00000288547	C3orf36	6.43438	3.24e-08
ENSG00000285963	NA	6.433	1.29e-06
ENSG00000228478	NA	6.43104	3e-06
ENSG00000274995	NA	6.42861	6.45e-23
ENSG00000283075	NA	6.42738	1.2e-06
ENSG00000286992	NA	6.42093	1.71e-06
ENSG00000147408	CSGALNACT1	6.41094	1.17e-162
ENSG00000196664	TLR7	6.40923	1.48e-26
ENSG00000290025	NA	6.39623	8.98e-07
ENSG00000271344	NA	6.39195	3.29e-06
ENSG00000256597	LINC02393	6.39113	0.000168009
ENSG00000172995	ARPP21	6.38907	3.9e-06
ENSG00000150687	PRSS23	6.38309	0
ENSG00000168702	LRP1B	6.38035	4.14e-97
ENSG00000204421	LY6G6C	6.36642	3.96e-06
ENSG00000243137	PSG4	6.36432	4.22e-05
ENSG00000164120	HPGD	6.36107	0
ENSG00000280092	NA	6.35965	4.21e-06
ENSG00000154330	PGM5	6.34602	3.46e-22
ENSG00000290657	NA	6.33688	7.5e-07
ENSG00000269997	NA	6.33319	1.98e-12
ENSG00000265246	NA	6.32891	1.34e-05
ENSG00000242795	NA	6.32755	0.000315999
ENSG00000145721	LIX1	6.32222	1.54e-32
ENSG00000094755	GABRP	6.32058	0
ENSG00000237772	LINC02631	6.30854	2.4e-08
ENSG00000242950	ERVW-1	6.29418	9.61e-19
ENSG00000100234	TIMP3	6.29201	0
ENSG00000132746	ALDH3B2	6.28913	3.51e-22
ENSG00000236651	DLX2-DT	6.28495	1.85e-06
ENSG00000160886	LY6K	6.28111	1.1e-30
ENSG00000260190	NA	6.27499	4.92e-06
ENSG00000183072	NKX2-5	6.26813	1.1e-12
ENSG00000178175	ZNF366	6.26537	1.59e-06
ENSG00000248599	FLJ42969	6.262	2.52e-05
ENSG00000285868	NA	6.25953	2.68e-08
ENSG00000222112	NA	6.25019	2.01e-06
ENSG00000233359	NA	6.24626	1.09e-06
ENSG00000257058	NA	6.23464	3.32e-06
ENSG00000123843	C4BPB	6.22689	1.74e-05
ENSG00000153294	ADGRF4	6.22115	4.61e-08
ENSG00000223867	NA	6.21619	4.42e-06
ENSG00000247287	NA	6.21604	2.83e-11
ENSG00000249341	NA	6.20638	1.25e-06
ENSG00000260868	LINC01960	6.19575	0.0338771
ENSG00000134640	MTNR1B	6.19367	5e-05
ENSG00000125378	BMP4	6.18844	0
ENSG00000288905	LSP1P5	6.17609	2.29e-05
ENSG00000287127	NA	6.17068	8.95e-06
ENSG00000293236	NA	6.16526	3.07e-05
ENSG00000126353	CCR7	6.1504	7.31e-35
ENSG00000289179	NA	6.14713	8.18e-06
ENSG00000207155	NA	6.14516	1.74e-05
ENSG00000289443	NA	6.1312	2.13e-05
ENSG00000115461	IGFBP5	6.12421	5.29e-137
ENSG00000268621	IGFL2-AS1	6.12354	5.1e-05
ENSG00000102871	TRADD	6.12167	4.41e-36
ENSG00000171476	HOPX	6.10824	6.68e-09
ENSG00000131015	ULBP2	6.10381	1.55e-05
ENSG00000235056	NA	6.10363	2.71e-05
ENSG00000290930	OR7E91P	6.09599	1.97e-05
ENSG00000258544	NA	6.09471	9.73e-05
ENSG00000184502	GAST	6.09231	0.000885846
ENSG00000259702	NA	6.08323	8.33e-05
ENSG00000254703	SENCR	6.07469	2.69e-07
ENSG00000280809	LINC00836	6.06508	1.46e-10
ENSG00000289130	NA	6.05133	1.79e-07
ENSG00000134531	EMP1	6.04883	3.97e-131
ENSG00000119242	CCDC92	6.04347	0
ENSG00000203805	PLPP4	6.03214	7.71e-23
ENSG00000280362	NA	6.03183	4.95e-06
ENSG00000280623	PCAT14	6.02987	0
ENSG00000118777	ABCG2	6.02609	0
ENSG00000234199	LINC01191	6.01906	5.59e-06
ENSG00000121742	GJB6	6.01733	5.82e-08
ENSG00000107796	ACTA2	6.00734	3.87e-303
ENSG00000201176	NA	6.00198	4.93e-05
ENSG00000233858	NA	5.99062	6.52e-05
ENSG00000120217	CD274	5.98832	1.45e-52
ENSG00000288047	NA	5.98787	1.08e-05
ENSG00000188483	IER5L	5.98377	6.17e-260
ENSG00000287566	NA	5.98015	7.3e-05
ENSG00000159216	RUNX1	5.97661	3.62e-279
ENSG00000277152	NA	5.96644	1.65e-33
ENSG00000169583	CLIC3	5.9659	6.59e-10
ENSG00000229401	MIR5689HG	5.9658	2.8e-05
ENSG00000198691	ABCA4	5.96424	8.93e-123
ENSG00000144476	ACKR3	5.96305	0
ENSG00000188771	PLET1	5.96207	3.36e-05
ENSG00000140836	ZFHX3	5.9587	0
ENSG00000291149	NA	5.95213	6.52e-06
ENSG00000226835	ARHGAP29-AS1	5.94346	8.48e-05
ENSG00000234383	NA	5.9415	2.79e-43
ENSG00000250329	NA	5.92897	2.25e-07
ENSG00000286206	NA	5.92597	3.69e-05
ENSG00000281974	NA	5.92588	0.00011188
ENSG00000077943	ITGA8	5.91711	9.69e-08
ENSG00000137507	LRRC32	5.91671	0
ENSG00000108511	HOXB6	5.916	3.7e-08
ENSG00000274173	NA	5.91475	1.04e-07
ENSG00000258659	TRIM34	5.91367	3.88e-05
ENSG00000168830	HTR1E	5.9132	1.95e-31
ENSG00000181541	MAB21L2	5.90404	1.25e-05
ENSG00000138639	ARHGAP24	5.90004	4.3e-171
ENSG00000290704	NA	5.89863	6.97e-06
ENSG00000289215	NA	5.89839	9.46e-08
ENSG00000290983	NA	5.89253	2.7e-05
ENSG00000231817	NA	5.86201	5.7e-34
ENSG00000133519	NA	5.85131	1.36e-34
ENSG00000259023	LINC00524	5.83489	2.08e-05
ENSG00000229636	NA	5.83175	0.000706707
ENSG00000111863	ADTRP	5.83106	1.21e-12
ENSG00000260701	NA	5.83057	1.61e-05
ENSG00000134138	MEIS2	5.82949	1.17e-62
ENSG00000226005	LINC02660	5.82765	0.000123344
ENSG00000259727	NA	5.82737	6.77e-39
ENSG00000198944	SOWAHA	5.82449	2.6e-242
ENSG00000175779	LINC02694	5.82196	9.08e-06
ENSG00000167244	IGF2	5.80919	0
ENSG00000225431	LINC01671	5.80898	0.000158434
ENSG00000013588	GPRC5A	5.80322	0
ENSG00000147571	CRH	5.7949	2.26e-14
ENSG00000232846	NA	5.79488	9.51e-07
ENSG00000186188	FFAR4	5.79098	9.11e-15
ENSG00000288947	NA	5.78608	7.79e-43
ENSG00000229674	H2AL3	5.78106	6.38e-05
ENSG00000284309	NA	5.77378	6.65e-05
ENSG00000253660	NA	5.77249	2.08e-05
ENSG00000275846	NA	5.77172	6.28e-05
ENSG00000277301	NA	5.76617	2.16e-05
ENSG00000234896	NA	5.75893	0.000371446
ENSG00000139793	MBNL2	5.73871	0
ENSG00000168334	XIRP1	5.73705	0.000157675
ENSG00000128285	MCHR1	5.73514	1.12e-105
ENSG00000115594	IL1R1	5.73395	7.65e-237
ENSG00000233695	NA	5.73247	2.7e-09
ENSG00000019549	SNAI2	5.72751	9.24e-241
ENSG00000267052	NA	5.72217	0.000177879
ENSG00000163993	S100P	5.72012	0.000171347
ENSG00000171403	KRT9	5.71584	5.81e-05
ENSG00000112782	CLIC5	5.71136	1.15e-117
ENSG00000286855	NA	5.71107	0.000149313
ENSG00000176438	SYNE3	5.70933	2.89e-162
ENSG00000288015	NA	5.7022	4.1e-14
ENSG00000089225	TBX5	5.70208	1.41e-05
ENSG00000289875	NA	5.70071	8.7e-16
ENSG00000169554	ZEB2	5.69246	1.95e-69
ENSG00000245848	CEBPA	5.688	2.04e-191
ENSG00000260910	NA	5.66701	1.39e-06
ENSG00000115523	GNLY	5.66359	3.56e-07
ENSG00000240767	NA	5.66081	5.14e-09
ENSG00000113494	PRLR	5.65949	0
ENSG00000158055	GRHL3	5.655	0
ENSG00000124143	ARHGAP40	5.65463	2.27e-186
ENSG00000165507	DEPP1	5.64307	2.34e-142
ENSG00000257743	MGAM2	5.63635	1.7e-06
ENSG00000148704	VAX1	5.62483	3.86e-05
ENSG00000127863	TNFRSF19	5.62139	1.08e-169
ENSG00000164292	RHOBTB3	5.61073	0
ENSG00000118785	SPP1	5.60526	0
ENSG00000197301	HMGA2-AS1	5.58757	5.98e-05
ENSG00000233117	NA	5.58533	0.000936028
ENSG00000287168	NA	5.58273	1.67e-19
ENSG00000277690	NA	5.58156	1.48e-05
ENSG00000206579	XKR4	5.57834	2.6e-255
ENSG00000164796	CSMD3	5.5767	2.71e-17
ENSG00000163220	S100A9	5.57362	0.000333356
ENSG00000112837	TBX18	5.57221	1.73e-19
ENSG00000223356	NA	5.55125	0.000257624
ENSG00000183625	CCR3	5.54769	1.52e-20
ENSG00000285051	SLC7A14-AS1	5.54265	0.000107655
ENSG00000231888	NA	5.54159	0.000195866
ENSG00000286073	NA	5.53425	2.84e-15
ENSG00000253775	NA	5.52805	4.62e-09
ENSG00000136244	IL6	5.5256	6.71e-93
ENSG00000174827	PDZK1	5.52486	1.51e-05
ENSG00000206384	COL6A6	5.5238	5.64e-116
ENSG00000120093	HOXB3	5.51367	7.17e-30
ENSG00000288900	NA	5.51314	5.33e-06
ENSG00000185053	SGCZ	5.51067	9.49e-05
ENSG00000233559	NA	5.50927	0.00082909
ENSG00000166741	NNMT	5.50849	9.68e-15
ENSG00000230442	ASB15-AS1	5.50074	0.00098905
ENSG00000099960	SLC7A4	5.49794	1.48e-69
ENSG00000230749	MEIS1-AS2	5.4971	0.000353292
ENSG00000254810	NA	5.49401	6.11e-06
ENSG00000223573	TINCR	5.49003	7.77e-190
ENSG00000133636	NTS	5.48447	5.11e-164
ENSG00000189120	SP6	5.48182	0
ENSG00000163064	EN1	5.46764	7.18e-19
ENSG00000167768	KRT1	5.45091	7.77e-05
ENSG00000231336	NA	5.44318	0.000701898
ENSG00000162892	IL24	5.43883	6.77e-05
ENSG00000075223	SEMA3C	5.43567	0
ENSG00000253138	LINC00967	5.43491	8.85e-05
ENSG00000160870	CYP3A7	5.43045	8.77e-05
ENSG00000181291	TMEM132E	5.42437	4.06e-240
ENSG00000227121	NA	5.42399	1.37e-33
ENSG00000287032	NA	5.41095	3.44e-10
ENSG00000157330	CFAP107	5.41095	0.000618242
ENSG00000232184	NA	5.40987	0.000181953
ENSG00000279518	NA	5.40781	1.01e-13
ENSG00000152315	KCNK13	5.40601	4.06e-124
ENSG00000229422	NA	5.39443	0.00278575
ENSG00000280291	NA	5.39277	0.0004707
ENSG00000135480	KRT7	5.39201	0
ENSG00000148053	NTRK2	5.38385	2.89e-114
ENSG00000115414	FN1	5.38256	0
ENSG00000102359	SRPX2	5.38197	7.43e-09
ENSG00000243321	LINC01998	5.36976	0.000172171
ENSG00000101846	STS	5.36166	0
ENSG00000197888	UGT2B17	5.34641	0.000138395
ENSG00000261616	NA	5.34324	7.9e-05
ENSG00000226149	NA	5.34256	1.03e-14
ENSG00000115361	ACADL	5.33993	5.3e-214
ENSG00000125848	FLRT3	5.3392	0
ENSG00000237330	RNF223	5.33598	9.24e-09
ENSG00000224228	NA	5.3334	0.000346416
ENSG00000139144	PIK3C2G	5.32339	1.67e-13
ENSG00000081479	LRP2	5.31769	0
ENSG00000273335	NA	5.3076	1.57e-07
ENSG00000227740	NA	5.30431	6.64e-06
ENSG00000279561	NA	5.30275	6.6e-05
ENSG00000111339	ART4	5.30202	3.09e-16
ENSG00000153822	KCNJ16	5.30107	0.000209221
ENSG00000260710	NA	5.29504	5.45e-05
ENSG00000233251	NA	5.2913	1.52e-32
ENSG00000251493	FOXD1	5.28765	2.14e-87
ENSG00000198785	GRIN3A	5.28449	2.46e-24
ENSG00000254363	NA	5.28248	0.000748522
ENSG00000078401	EDN1	5.26716	5.08e-92
ENSG00000289096	NA	5.25799	9.87e-05
ENSG00000279030	NA	5.25651	1.15e-17
ENSG00000138792	ENPEP	5.25381	6.73e-302
ENSG00000214676	NA	5.25345	3.21e-05
ENSG00000106038	EVX1	5.24791	5.67e-05
ENSG00000187950	OVCH1	5.21985	7.04e-08
ENSG00000126016	AMOT	5.21848	0
ENSG00000203747	FCGR3A	5.21017	9.07e-06
ENSG00000144452	ABCA12	5.20983	1.88e-23
ENSG00000276116	NA	5.20596	7.31e-199
ENSG00000248429	GASK1B-AS1	5.19868	3.59e-05
ENSG00000244356	NA	5.19816	0.00122417
ENSG00000162849	KIF26B	5.19528	0
ENSG00000290920	NA	5.19481	5.16e-211
ENSG00000232046	NA	5.19441	0.00242785
ENSG00000279265	NA	5.18383	4.02e-07
ENSG00000162931	TRIM17	5.17389	3.09e-219
ENSG00000135925	WNT10A	5.16793	0.000602544
ENSG00000173212	MAB21L3	5.16402	6.78e-18
ENSG00000101441	CST4	5.16274	0.000327399
ENSG00000109099	PMP22	5.16193	0
ENSG00000233818	NA	5.1548	0.000493213
ENSG00000257178	NA	5.13914	0.000109633
ENSG00000138795	LEF1	5.13842	1.66e-53
ENSG00000223940	NA	5.13354	1.2e-11
ENSG00000198807	PAX9	5.13244	3.03e-12
ENSG00000266401	NA	5.12898	0.00210988
ENSG00000187288	CIDEC	5.12776	0.000245705
ENSG00000164093	PITX2	5.12569	1.37e-31
ENSG00000279623	NA	5.12366	4.15e-10
ENSG00000225401	NA	5.11122	1.15e-05
ENSG00000125089	SH3TC1	5.09271	6.66e-33
ENSG00000236830	CBR3-AS1	5.08984	2.98e-148
ENSG00000149435	GGTLC1	5.08628	0.0110747
ENSG00000286363	NA	5.08526	4.98e-14
ENSG00000163218	PGLYRP4	5.06276	1.55e-05
ENSG00000165655	ZNF503	5.05407	1.76e-82
ENSG00000170214	ADRA1B	5.04923	1.48e-122
ENSG00000064195	DLX3	5.04681	1.99e-159
ENSG00000241593	NA	5.04619	0.00148739
ENSG00000122133	PAEP	5.04435	0.000155546
ENSG00000264529	NA	5.04416	3.13e-05
ENSG00000273599	NA	5.04395	2.35e-05
ENSG00000168619	ADAM18	5.04368	0.000124615
ENSG00000259977	NA	5.04328	8.2e-31
ENSG00000128714	HOXD13	5.04132	0.000231789
ENSG00000154274	C4orf19	5.04098	1.64e-266
ENSG00000241269	NA	5.03912	0.000352271
ENSG00000213538	NA	5.03816	2.63e-05
ENSG00000172752	COL6A5	5.03749	8.52e-38
ENSG00000229543	NA	5.03727	0.00115522
ENSG00000184937	WT1	5.0367	1.32e-91
ENSG00000177725	NA	5.03196	4.04e-09
ENSG00000221439	NA	5.02786	0.000607126
ENSG00000110148	CCKBR	5.02708	0
ENSG00000165124	SVEP1	5.02467	0
ENSG00000168685	IL7R	5.02024	0.000500621
ENSG00000230243	NA	5.02002	0.000380145
ENSG00000244694	PTCHD4	5.01784	3.9e-105
ENSG00000280115	NA	5.01697	0.00108191
ENSG00000230630	NA	5.01593	0.000388223
ENSG00000235269	LINC02331	5.01576	3.07e-05
ENSG00000280453	NA	5.01186	4.58e-24
ENSG00000270130	NA	5.00956	2.43e-09
ENSG00000289877	NA	5.00458	7.55e-15
ENSG00000254024	NA	5.00204	2.49e-05
ENSG00000176170	SPHK1	5.00075	1.95e-174
ENSG00000144810	COL8A1	4.99473	1.36e-74
ENSG00000258702	NA	4.98869	6.81e-05
ENSG00000103241	FOXF1	4.98621	0.000890366
ENSG00000289050	NA	4.96594	1.61e-14
ENSG00000277873	NA	4.96575	0.00382803
ENSG00000279384	NA	4.96433	1.11e-33
ENSG00000207550	MIR99B	4.95856	7.12e-05
ENSG00000279166	NA	4.95748	1.8e-12
ENSG00000279221	NA	4.95726	4.93e-05
ENSG00000238002	NA	4.95531	0.00233036
ENSG00000286039	NA	4.94482	2.73e-05
ENSG00000272582	NA	4.94096	0.000548672
ENSG00000182253	SYNM	4.93888	0
ENSG00000183242	NA	4.93717	8.09e-13
ENSG00000205488	NA	4.9346	1.88e-09
ENSG00000261054	NA	4.93202	8.33e-05
ENSG00000141448	GATA6	4.92688	9.16e-19
ENSG00000231440	NA	4.92495	0.000631157
ENSG00000267414	SETBP1-DT	4.92204	5.25e-32
ENSG00000273472	NA	4.91775	3.49e-05
ENSG00000005073	HOXA11	4.91106	0.000326802
ENSG00000130701	RBBP8NL	4.91098	2.99e-113
ENSG00000252130	NA	4.90684	0.000102099
ENSG00000170290	SLN	4.90463	4.22e-09
ENSG00000154589	LY96	4.90358	0.0025905
ENSG00000286063	NA	4.89662	6.51e-08
ENSG00000163283	ALPP	4.89443	3.72e-10
ENSG00000181634	TNFSF15	4.89408	3.31e-82
ENSG00000278863	NA	4.89313	1.01e-08
ENSG00000204323	SMIM5	4.89194	0.00195151
ENSG00000228742	LINC02577	4.89186	0.00203647
ENSG00000288922	NA	4.88925	9.22e-05
ENSG00000293506	NA	4.88083	0.00112404
ENSG00000261468	NA	4.88059	1.41e-09
ENSG00000109205	ODAM	4.88017	3.22e-05
ENSG00000187151	ANGPTL5	4.87863	0.00310615
ENSG00000162552	WNT4	4.87514	3.2e-48
ENSG00000180869	LINC01555	4.87116	2.69e-05
ENSG00000144355	DLX1	4.86875	1.27e-22
ENSG00000143199	ADCY10	4.86425	3.17e-33
ENSG00000165474	GJB2	4.85333	1.53e-20
ENSG00000152583	SPARCL1	4.84672	3.34e-67
ENSG00000042832	TG	4.8431	6.08e-14
ENSG00000228939	AKT3-IT1	4.84204	1.38e-07
ENSG00000272554	NA	4.84065	0.001312
ENSG00000255396	NA	4.83847	0.000514496
ENSG00000085276	MECOM	4.83745	2.21e-77
ENSG00000289089	NA	4.83502	2.61e-29
ENSG00000201223	NA	4.83018	0.000168425
ENSG00000138315	OIT3	4.82924	0.000434702
ENSG00000248266	NA	4.82805	1.66e-13
ENSG00000275708	MIR3648-1	4.8211	1.33e-09
ENSG00000154764	WNT7A	4.81912	2.52e-57
ENSG00000213144	NA	4.81321	6.49e-07
ENSG00000279699	NA	4.8077	0.000911402
ENSG00000288838	NA	4.80357	1.21e-10
ENSG00000250474	NA	4.80289	0.00012729
ENSG00000146197	SCUBE3	4.79842	7.97e-279
ENSG00000164764	SBSPON	4.79519	4.52e-160
ENSG00000255399	TBX5-AS1	4.79438	0.00328322
ENSG00000141668	CBLN2	4.78945	2.09e-10
ENSG00000144821	MYH15	4.78823	2.38e-08
ENSG00000128510	CPA4	4.78663	5.81e-18
ENSG00000062096	ARSF	4.77207	2.82e-10
ENSG00000270061	NA	4.77111	2.99e-12
ENSG00000264596	NA	4.76789	2.95e-18
ENSG00000108255	CRYBA1	4.7675	0.000388988
ENSG00000290978	NA	4.76614	0.00158655
ENSG00000187621	TCL6	4.76269	1.59e-06
ENSG00000147689	FAM83A	4.76081	0.00179118
ENSG00000166923	GREM1	4.75704	1.27e-102
ENSG00000237149	ZNF503-AS2	4.75596	2.24e-11
ENSG00000286811	NA	4.75274	1.27e-06
ENSG00000279289	NA	4.74791	1.24e-66
ENSG00000278075	NA	4.74019	0.00171201
ENSG00000054392	HHAT	4.73216	1.37e-74
ENSG00000290094	NA	4.73187	1.71e-05
ENSG00000224511	LINC00365	4.73108	0.010273
ENSG00000137872	SEMA6D	4.71839	0
ENSG00000142700	DMRTA2	4.71742	3.01e-08
ENSG00000147889	CDKN2A	4.7159	1.42e-25
ENSG00000108576	SLC6A4	4.71584	1.97e-14
ENSG00000110375	UPK2	4.70867	3.9e-41
ENSG00000183929	NA	4.70848	5.5e-05
ENSG00000236772	NA	4.70598	8.84e-05
ENSG00000242575	NA	4.69133	0.000175702
ENSG00000184292	TACSTD2	4.68095	5.65e-90
ENSG00000137962	ARHGAP29	4.68036	0
ENSG00000184232	OAF	4.67767	4.66e-73
ENSG00000244125	NA	4.67009	2.86e-05
ENSG00000099998	GGT5	4.66934	2.85e-08
ENSG00000123080	CDKN2C	4.66862	0.00018084
ENSG00000165621	OXGR1	4.6646	6.42e-84
ENSG00000135722	FBXL8	4.66007	1.07e-14
ENSG00000152229	PSTPIP2	4.65757	0
ENSG00000287093	NA	4.65475	1.17e-05
ENSG00000076356	PLXNA2	4.65383	0
ENSG00000272909	NA	4.65089	0.00168571
ENSG00000148444	COMMD3	4.64365	2.41e-28
ENSG00000265107	GJA5	4.63785	7.25e-161
ENSG00000119681	LTBP2	4.63714	4.59e-245
ENSG00000205105	NA	4.63222	0.0039541
ENSG00000137834	SMAD6	4.63096	0
ENSG00000075891	PAX2	4.62456	0.000275129
ENSG00000168679	SLC16A4	4.62322	8.13e-26
ENSG00000145824	CXCL14	4.6191	1.28e-133
ENSG00000166408	NA	4.6175	2.39e-06
ENSG00000087128	TMPRSS11E	4.61749	3.92e-104
ENSG00000213368	NA	4.61531	0.000596965
ENSG00000075461	CACNG4	4.60653	0
ENSG00000235790	NA	4.60339	2.2e-12
ENSG00000152137	HSPB8	4.59088	0
ENSG00000224339	NA	4.58888	0.00194335
ENSG00000099869	IGF2-AS	4.58815	1.57e-07
ENSG00000262823	NA	4.58412	3.19e-05
ENSG00000271736	LINC02772	4.58185	8.85e-43
ENSG00000257817	NA	4.57692	1.69e-06
ENSG00000229425	NA	4.5674	1.78e-08
ENSG00000205683	DPF3	4.56161	2.96e-45
ENSG00000135903	PAX3	4.55878	4.63e-07
ENSG00000155269	GPR78	4.55636	4.63e-150
ENSG00000272625	NA	4.55362	8.35e-06
ENSG00000164683	HEY1	4.54947	2.95e-246
ENSG00000226985	LINC01203	4.54554	4.08e-11
ENSG00000253595	LINC01300	4.54545	0.0020346
ENSG00000253886	NA	4.54036	4.06e-08
ENSG00000082126	MPP4	4.53491	2.4e-05
ENSG00000251745	NA	4.5329	0.00044994
ENSG00000109047	RCVRN	4.53146	5.2e-05
ENSG00000224093	NA	4.53101	3.1e-10
ENSG00000236303	NA	4.52627	2.17e-05
ENSG00000258948	NA	4.51825	5.46e-18
ENSG00000237061	NA	4.51786	9.32e-09
ENSG00000188176	SMTNL2	4.50684	0
ENSG00000182118	FAM89A	4.50658	4.13e-137
ENSG00000077420	APBB1IP	4.50347	1.33e-30
ENSG00000250001	NA	4.50345	2.33e-15
ENSG00000293337	NA	4.50103	1.43e-16
ENSG00000070915	SLC12A3	4.49612	5.45e-28
ENSG00000266127	NA	4.48235	4.81e-20
ENSG00000256347	NA	4.48137	0.000312393
ENSG00000268964	ERVV-2	4.48104	9.52e-52
ENSG00000232629	HLA-DQB2	4.47244	0.00115264
ENSG00000271002	NA	4.46809	0.00395631
ENSG00000225026	NA	4.46295	3.02e-05
ENSG00000251584	NA	4.4568	2.73e-09
ENSG00000131634	TMEM204	4.45396	0.000480023
ENSG00000158874	APOA2	4.45381	1.5e-08
ENSG00000280109	PLAC4	4.44979	1.46e-05
ENSG00000289999	NA	4.44942	0.000403092
ENSG00000165694	FRMD7	4.44722	0.00526484
ENSG00000215795	NA	4.44521	5.81e-08
ENSG00000127129	EDN2	4.44505	4.68e-07
ENSG00000166920	C15orf48	4.44244	2.32e-06
ENSG00000287268	NA	4.43882	0.00324141
ENSG00000250358	LINC02200	4.43284	0.0037595
ENSG00000168454	TXNDC2	4.43062	2.48e-06
ENSG00000164736	SOX17	4.4276	0.00152859
ENSG00000227493	NA	4.42318	0.00376773
ENSG00000147509	RGS20	4.41628	5.28e-24
ENSG00000265413	NA	4.40378	9.48e-13
ENSG00000230937	MIR205HG	4.40317	9.43e-79
ENSG00000101670	LIPG	4.40104	3.25e-269
ENSG00000171540	OTP	4.39927	0.00363182
ENSG00000182580	EPHB3	4.39505	0
ENSG00000158022	TRIM63	4.39211	0.00276097
ENSG00000248544	NA	4.39131	5.47e-05
ENSG00000272911	NA	4.38968	0.0040381
ENSG00000187536	NA	4.38802	0.000458279
ENSG00000274204	NA	4.38759	1.08e-13
ENSG00000256651	NA	4.37081	0.00195765
ENSG00000226629	LINC00974	4.36922	0.00271441
ENSG00000289048	NA	4.36838	1.09e-68
ENSG00000233452	NA	4.36832	8.81e-08
ENSG00000110876	SELPLG	4.36793	4.13e-20
ENSG00000182836	PLCXD3	4.36746	6.6e-147
ENSG00000187796	CARD9	4.36639	5.63e-08
ENSG00000214012	NA	4.36632	0.000224721
ENSG00000095739	BAMBI	4.36611	0
ENSG00000159388	BTG2	4.36045	8.27e-302
ENSG00000135407	AVIL	4.35721	3.53e-11
ENSG00000197580	BCO2	4.3569	3e-06
ENSG00000162595	DIRAS3	4.35353	8.65e-08
ENSG00000270001	NA	4.35175	0.000414164
ENSG00000271749	NA	4.35009	2.58e-07
ENSG00000137747	TMPRSS13	4.34592	1.3e-72
ENSG00000214626	NA	4.33783	4.95e-05
ENSG00000125968	ID1	4.33443	0
ENSG00000086570	FAT2	4.32917	6.48e-207
ENSG00000130635	COL5A1	4.32623	0
ENSG00000133106	EPSTI1	4.32498	9.67e-43
ENSG00000278952	NA	4.32405	1.66e-15
ENSG00000092295	TGM1	4.32325	1.47e-84
ENSG00000140945	CDH13	4.32164	4.44e-285
ENSG00000287263	NA	4.3195	1.53e-08
ENSG00000257531	NA	4.31908	1.46e-09
ENSG00000198948	MFAP3L	4.31624	0
ENSG00000125170	DOK4	4.31427	0
ENSG00000281903	NA	4.31231	3.76e-10
ENSG00000285650	NA	4.31184	6.24e-06
ENSG00000221227	MIR1305	4.31041	1.69e-06
ENSG00000132205	EMILIN2	4.30988	0
ENSG00000246225	NA	4.30823	0.00298473
ENSG00000280190	NA	4.30555	2.12e-07
ENSG00000144619	CNTN4	4.30496	2.67e-193
ENSG00000279698	NA	4.30081	8.43e-10
ENSG00000290697	NA	4.29392	0.000540372
ENSG00000259278	NA	4.29136	0.00208903
ENSG00000278351	NA	4.28823	7.46e-06
ENSG00000176928	GCNT4	4.28721	5.35e-285
ENSG00000269444	NA	4.28547	4.07e-05
ENSG00000150048	CLEC1A	4.27275	3.19e-11
ENSG00000207930	MIR603	4.2703	0.000125127
ENSG00000135898	GPR55	4.2684	0.00302256
ENSG00000253799	LINC01030	4.26706	1.73e-05
ENSG00000279310	NA	4.26429	6.77e-05
ENSG00000138772	ANXA3	4.26323	0
ENSG00000287431	NA	4.26233	1.53e-46
ENSG00000279752	NA	4.25821	3.11e-05
ENSG00000288811	NA	4.25731	0.00494661
ENSG00000200403	NA	4.25451	7.32e-05
ENSG00000285999	NA	4.25339	2.11e-13
ENSG00000116147	TNR	4.24854	0.000813751
ENSG00000227960	NA	4.24802	0.0112474
ENSG00000164744	SUN3	4.2452	5.57e-18
ENSG00000147647	DPYS	4.24453	0.00756398
ENSG00000249364	LINC02997	4.24446	0.00791622
ENSG00000258471	NA	4.24187	0.000375683
ENSG00000176692	FOXC2	4.24079	1.73e-32
ENSG00000260862	NA	4.24057	2.05e-05
ENSG00000105967	TFEC	4.23966	0.00518271
ENSG00000266010	GATA6-AS1	4.23794	0.00291918
ENSG00000281404	LINC01176	4.23294	4.2e-42
ENSG00000162909	CAPN2	4.22838	0
ENSG00000264553	MIR4257	4.22693	0.000760335
ENSG00000005102	MEOX1	4.2249	7.16e-07
ENSG00000251259	NA	4.22272	0.00165083
ENSG00000270116	NA	4.22053	2.31e-08
ENSG00000179776	CDH5	4.21946	1.44e-58
ENSG00000255067	NA	4.21623	0.00530329
ENSG00000279932	NA	4.21526	7.25e-08
ENSG00000271322	NA	4.21481	0.00787819
ENSG00000171621	SPSB1	4.21383	0
ENSG00000126785	RHOJ	4.21335	1.57e-06
ENSG00000279277	NA	4.21296	1.91e-10
ENSG00000240032	LNCSRLR	4.21254	6.4e-13
ENSG00000129116	PALLD	4.21206	0
ENSG00000277758	SYT15B	4.21044	1.64e-20
ENSG00000105492	SIGLEC6	4.203	8.83e-33
ENSG00000172548	NIPAL4	4.20195	6.15e-120
ENSG00000169962	TAS1R3	4.19371	2.06e-07
ENSG00000231203	NA	4.1916	1.89e-11
ENSG00000164512	ANKRD55	4.1843	2.68e-06
ENSG00000173559	NABP1	4.1743	0
ENSG00000237399	PITRM1-AS1	4.17323	1.84e-18
ENSG00000204176	SYT15	4.16854	9.74e-11
ENSG00000014257	ACP3	4.15969	1.33e-135
ENSG00000186594	MIR22HG	4.15936	1.39e-153
ENSG00000148483	TMEM236	4.15692	5.2e-19
ENSG00000240457	NA	4.1499	0.000282207
ENSG00000149591	TAGLN	4.14762	9.61e-145
ENSG00000275880	NAXD-AS1	4.14517	5.16e-47
ENSG00000137486	ARRB1	4.14167	4.65e-268
ENSG00000287306	NA	4.13875	7.8e-12
ENSG00000130600	H19	4.13835	2.58e-15
ENSG00000077092	RARB	4.13772	3e-46
ENSG00000271590	NA	4.13614	0.00412693
ENSG00000041982	TNC	4.13596	0
ENSG00000121318	TAS2R10	4.13595	0.000423219
ENSG00000250091	NA	4.13471	1.2e-61
ENSG00000125551	PLGLB2	4.13379	0.00224157
ENSG00000154975	CA10	4.13342	2.54e-171
ENSG00000143882	ATP6V1C2	4.12934	2.65e-120
ENSG00000225206	MIR137HG	4.1266	1.27e-05
ENSG00000260852	FBXL19-AS1	4.11941	8.59e-67
ENSG00000147041	SYTL5	4.11779	6.33e-217
ENSG00000293033	NA	4.11741	6.28e-05
ENSG00000248734	NA	4.11382	0.00106332
ENSG00000125462	MIR9-1HG	4.10964	6.91e-248
ENSG00000202297	NA	4.10189	0.000295593
ENSG00000267169	ADGRL1-AS1	4.10152	3.9e-20
ENSG00000272081	NA	4.10055	1.2e-13
ENSG00000116574	RHOU	4.09938	0
ENSG00000088726	TMEM40	4.09647	1.13e-18
ENSG00000269938	NA	4.0887	6.99e-11
ENSG00000286808	NA	4.08655	6.03e-05
ENSG00000199059	MIR135B	4.08452	0.00132475
ENSG00000285873	NA	4.08401	5.05e-07
ENSG00000252343	NA	4.0832	9.35e-05
ENSG00000143878	RHOB	4.08048	0
ENSG00000270640	NA	4.0775	1.33e-09
ENSG00000253405	EVX1-AS	4.0769	0.00859263
ENSG00000174640	SLCO2A1	4.07575	3.33e-62
ENSG00000277632	CCL3	4.07145	4.83e-05
ENSG00000173988	LRRC63	4.06925	5.01e-12
ENSG00000223552	NA	4.06821	0.00115134
ENSG00000184347	SLIT3	4.06631	0
ENSG00000204103	MAFB	4.06325	1.12e-203
ENSG00000250148	NA	4.06314	0.00154256
ENSG00000011465	DCN	4.0629	0.00217334
ENSG00000175003	SLC22A1	4.06233	6.6e-15
ENSG00000172243	CLEC7A	4.06227	0.00920509
ENSG00000288872	NA	4.06084	0.00314604
ENSG00000252769	NA	4.05905	0.0032572
ENSG00000275216	NA	4.05533	1.76e-11
ENSG00000188257	PLA2G2A	4.05517	3.05e-48
ENSG00000120211	INSL4	4.05349	0.00862504
ENSG00000189056	RELN	4.05318	3.43e-134
ENSG00000143499	SMYD2	4.05139	1.72e-290
ENSG00000117560	FASLG	4.04929	0.0182857
ENSG00000115295	CLIP4	4.04765	7.35e-43
ENSG00000242841	NA	4.04451	8.93e-08
ENSG00000121577	POPDC2	4.0443	4.61e-67
ENSG00000055813	CCDC85A	4.04409	1.09e-14
ENSG00000171617	ENC1	4.04338	1.73e-254
ENSG00000165917	RAPSN	4.04116	1e-06
ENSG00000218073	NA	4.03934	0.00549126
ENSG00000241345	NA	4.03718	0.00611658
ENSG00000142910	TINAGL1	4.03603	0
ENSG00000229167	NA	4.03255	0.000154896
ENSG00000267573	NA	4.03012	6.37e-07
ENSG00000166407	LMO1	4.02889	1.31e-25
ENSG00000262117	BCAR4	4.02526	6.41e-06
ENSG00000260122	NA	4.02491	1.32e-06
ENSG00000134107	BHLHE40	4.02297	4.83e-277
ENSG00000079263	SP140	4.02105	9.96e-35
ENSG00000249321	NA	4.01599	0.00810516
ENSG00000280351	NA	4.01481	1.86e-17
ENSG00000184995	IFNE	4.01085	0.00164281
ENSG00000264483	MIR5008	4.00952	0.000126698
ENSG00000128591	FLNC	4.00667	0
ENSG00000238297	NA	3.99982	1.8e-05
ENSG00000250033	SLC7A11-AS1	3.9989	0.0174968
ENSG00000229782	NA	3.9971	0.000851842
ENSG00000250397	NA	3.9965	0.000388988
ENSG00000266922	NA	3.99531	3.5e-05
ENSG00000285576	NA	3.99392	0.0184253
ENSG00000189196	LINC00994	3.98752	0.000140585
ENSG00000092969	TGFB2	3.98572	6.67e-121
ENSG00000197599	CCDC154	3.98112	1.42e-13
ENSG00000254656	RTL1	3.97779	4.87e-09
ENSG00000235631	RNF148	3.97608	4.05e-07
ENSG00000271926	NA	3.97292	1.02e-05
ENSG00000139549	DHH	3.97254	0.000181253
ENSG00000274598	NA	3.96906	6.52e-08
ENSG00000163017	ACTG2	3.96633	4.12e-80
ENSG00000120664	NA	3.96344	7.75e-32
ENSG00000257890	NA	3.96254	0.00145599
ENSG00000230716	NA	3.96011	0.00408565
ENSG00000234776	FREY1	3.95677	2.26e-09
ENSG00000145936	KCNMB1	3.94571	5.25e-46
ENSG00000230479	NA	3.94313	0.0142713
ENSG00000206052	DOK6	3.94145	1.25e-34
ENSG00000224520	NA	3.93971	1.03e-144
ENSG00000183722	LHFPL6	3.93857	0
ENSG00000129757	CDKN1C	3.93837	8.71e-70
ENSG00000003137	CYP26B1	3.93796	3.21e-36
ENSG00000226053	LINC01776	3.92476	0.00117605
ENSG00000188365	NA	3.92435	0.00902258
ENSG00000150347	ARID5B	3.90729	0
ENSG00000107249	GLIS3	3.907	4.07e-111
ENSG00000074410	CA12	3.90601	4.82e-245
ENSG00000279836	NA	3.90375	0.00237399
ENSG00000120708	TGFBI	3.90149	0
ENSG00000143850	PLEKHA6	3.90109	1.35e-284
ENSG00000205336	ADGRG1	3.89978	2.49e-199
ENSG00000198336	MYL4	3.88911	2.7e-07
ENSG00000109819	PPARGC1A	3.88493	6.34e-221
ENSG00000279903	NA	3.88194	2.7e-10
ENSG00000241261	NA	3.87973	1.15e-24
ENSG00000224516	NA	3.87522	4.72e-08
ENSG00000183378	OVCH2	3.87505	2.27e-37
ENSG00000230398	NA	3.86581	0.000114389
ENSG00000172201	ID4	3.86243	1.19e-87
ENSG00000286985	NA	3.86223	0.00688278
ENSG00000168769	TET2	3.85694	1.74e-219
ENSG00000138764	CCNG2	3.85288	0
ENSG00000289075	NA	3.85005	4.38e-62
ENSG00000272953	NA	3.84481	0.000157973
ENSG00000170421	KRT8	3.84369	0
ENSG00000273353	NA	3.84095	9.48e-06
ENSG00000173482	PTPRM	3.84027	0
ENSG00000260464	NA	3.83634	2.25e-11
ENSG00000165462	PHOX2A	3.8338	1.69e-15
ENSG00000137809	ITGA11	3.82873	1.54e-66
ENSG00000270343	NA	3.82704	4.35e-09
ENSG00000288667	NA	3.82356	0.00151511
ENSG00000125637	PSD4	3.8219	1.08e-213
ENSG00000224331	NA	3.81557	0.000497935
ENSG00000162520	SYNC	3.81513	2.79e-15
ENSG00000175793	SFN	3.81512	5.43e-136
ENSG00000138193	PLCE1	3.81437	2.97e-174
ENSG00000135074	ADAM19	3.80529	0
ENSG00000148516	ZEB1	3.80171	1.31e-32
ENSG00000183023	SLC8A1	3.80041	0
ENSG00000221643	SNORA77	3.80007	2.67e-09
ENSG00000171346	KRT15	3.7995	2.4e-15
ENSG00000179698	WDR97	3.79926	1.4e-17
ENSG00000279814	NA	3.79805	0.030731
ENSG00000239405	NA	3.79576	0.000734513
ENSG00000090539	CHRD	3.78966	9.64e-83
ENSG00000255815	NA	3.78952	1.02e-23
ENSG00000132669	RIN2	3.7862	1.65e-175
ENSG00000203727	SAMD5	3.78549	8.7e-30
ENSG00000127325	BEST3	3.78159	1.7e-05
ENSG00000289317	NA	3.78099	0.00857523
ENSG00000075426	FOSL2	3.77833	0
ENSG00000116183	PAPPA2	3.77777	1.86e-97
ENSG00000239829	NA	3.77516	2.27e-06
ENSG00000168907	PLA2G4F	3.77504	1.5e-09
ENSG00000224822	NA	3.7717	1.05e-14
ENSG00000250305	TRMT9B	3.77165	1.54e-210
ENSG00000170542	SERPINB9	3.77141	1.93e-125
ENSG00000256006	NA	3.771	0.00133632
ENSG00000223685	LINC00571	3.77018	2.73e-10
ENSG00000258525	NA	3.76859	6.57e-08
ENSG00000290681	ECEL1P2	3.76778	1.47e-43
ENSG00000128713	HOXD11	3.76357	0.0164845
ENSG00000106366	SERPINE1	3.76185	8.77e-287
ENSG00000213493	NA	3.76165	0.000481946
ENSG00000150556	LYPD6B	3.76154	1.17e-153
ENSG00000215612	HMX1	3.76059	1.4e-21
ENSG00000229637	PRAC2	3.75613	0.0101528
ENSG00000228528	NA	3.75584	0.00555795
ENSG00000258647	NA	3.75493	0.0204306
ENSG00000123572	NRK	3.75463	0
ENSG00000257083	NA	3.75263	1.87e-11
ENSG00000258279	LINC00592	3.75241	0.00204542
ENSG00000158955	WNT9B	3.74767	1.79e-34
ENSG00000240853	NA	3.74236	1.32e-08
ENSG00000108242	CYP2C18	3.74088	0.000318195
ENSG00000265625	NA	3.74004	8.53e-13
ENSG00000284526	NA	3.73846	0.000495091
ENSG00000261051	NA	3.73643	2.33e-19
ENSG00000256913	NA	3.73304	8.83e-05
ENSG00000293363	NA	3.73142	3.17e-14
ENSG00000286151	NA	3.73037	0.0256098
ENSG00000279236	NA	3.73004	6.01e-08
ENSG00000227992	NA	3.7219	3.59e-05
ENSG00000275894	NA	3.7209	1.38e-38
ENSG00000213197	NA	3.71546	2.16e-09
ENSG00000253266	NA	3.71442	1.32e-05
ENSG00000182752	PAPPA	3.71026	7.41e-111
ENSG00000136943	CTSV	3.70846	0
ENSG00000278449	MIR6892	3.70773	9.69e-05
ENSG00000140795	MYLK3	3.70471	1.27e-101
ENSG00000196811	CHRNG	3.69605	0.000150397
ENSG00000253586	NA	3.6893	6.59e-08
ENSG00000197322	TMEM132E-DT	3.68485	1.37e-08
ENSG00000279819	NA	3.68398	5.89e-13
ENSG00000112414	ADGRG6	3.68324	0
ENSG00000170379	TCAF2	3.68295	7.69e-24
ENSG00000213901	SLC23A3	3.68223	5.04e-07
ENSG00000121900	TMEM54	3.67607	5.46e-260
ENSG00000250103	PANCR	3.67601	0.000127007
ENSG00000280365	NA	3.67463	3.15e-08
ENSG00000184371	CSF1	3.67447	1.04e-270
ENSG00000121075	TBX4	3.66775	6.83e-07
ENSG00000254285	NA	3.66535	1.23e-73
ENSG00000148702	HABP2	3.66478	0.0109434
ENSG00000213406	NA	3.66216	1.32e-14
ENSG00000266805	NA	3.66018	4.56e-14
ENSG00000276809	NA	3.66013	3.59e-06
ENSG00000289628	NA	3.65961	2.94e-07
ENSG00000226237	GAS1RR	3.6589	0.00460365
ENSG00000265452	MIR3682	3.65876	0.000215255
ENSG00000242256	NA	3.65865	0.00382148
ENSG00000252759	NA	3.65702	3.9e-05
ENSG00000189143	CLDN4	3.65167	0
ENSG00000250221	NA	3.65061	2.91e-10
ENSG00000224950	NA	3.64962	0.000152818
ENSG00000259565	NA	3.64855	0.000284278
ENSG00000234176	NA	3.64505	2.83e-19
ENSG00000279020	C18orf15	3.64255	7.94e-05
ENSG00000258111	NA	3.64193	0.000628097
ENSG00000175155	YPEL2	3.64005	0
ENSG00000204581	ACOXL-AS1	3.63867	0.00114789
ENSG00000288597	NA	3.63745	3.24e-33
ENSG00000261888	NA	3.63488	6.76e-17
ENSG00000144648	ACKR2	3.63331	3e-46
ENSG00000279333	NA	3.62679	0.00169276
ENSG00000141574	SECTM1	3.62446	1.19e-13
ENSG00000137440	FGFBP1	3.62272	4.74e-06
ENSG00000258502	LINC02290	3.61692	0.0135199
ENSG00000233237	LINC00472	3.61558	0
ENSG00000104419	NDRG1	3.61242	3e-230
ENSG00000205667	ARSH	3.61151	0.0107141
ENSG00000170820	FSHR	3.61011	2.04e-08
ENSG00000223715	NA	3.60991	1.31e-07
ENSG00000182255	KCNA4	3.60808	0.00112432
ENSG00000286214	NA	3.59687	2.23e-07
ENSG00000255327	NA	3.59158	0.00433086
ENSG00000285737	NA	3.58833	0.000432961
ENSG00000240668	NA	3.58549	2.75e-124
ENSG00000259394	NA	3.58543	0.000210378
ENSG00000238009	NA	3.58457	0.00333634
ENSG00000108231	LGI1	3.58119	0.00040076
ENSG00000252620	NA	3.57154	2.89e-05
ENSG00000250280	NA	3.56874	1.75e-09
ENSG00000289217	NA	3.56806	4.96e-13
ENSG00000131981	LGALS3	3.56055	5.44e-156
ENSG00000266946	NA	3.55516	1.44e-12
ENSG00000159176	CSRP1	3.55503	0
ENSG00000167874	TMEM88	3.55443	1.57e-46
ENSG00000288794	NA	3.54928	7.74e-12
ENSG00000118094	TREH	3.54889	8.9e-05
ENSG00000290091	NA	3.54845	0.000184274
ENSG00000101825	MXRA5	3.54772	0
ENSG00000145632	PLK2	3.54517	1.34e-216
ENSG00000137090	DMRT1	3.5448	1.09e-13
ENSG00000171345	KRT19	3.54255	0
ENSG00000271824	SMIM32	3.54152	2.65e-18
ENSG00000102034	ELF4	3.53997	0
ENSG00000280285	NA	3.5391	0.018403
ENSG00000265982	NA	3.53882	3.49e-05
ENSG00000289078	NA	3.53879	7.24e-15
ENSG00000106069	CHN2	3.52236	4.5e-264
ENSG00000174844	DNAH12	3.52214	0.00725183
ENSG00000137491	SLCO2B1	3.51921	6.36e-06
ENSG00000111799	COL12A1	3.51915	9.71e-192
ENSG00000183303	OR5P2	3.51664	4.51e-06
ENSG00000289085	NA	3.51285	5.58e-08
ENSG00000169242	EFNA1	3.50714	4.33e-250
ENSG00000204128	C2orf72	3.50609	1.13e-152
ENSG00000177738	ANXA2R-OT1	3.50561	2.62e-28
ENSG00000109846	CRYAB	3.50541	1.14e-45
ENSG00000289188	NA	3.50513	8.02e-07
ENSG00000188984	AADACL3	3.50373	5.1e-42
ENSG00000134317	GRHL1	3.50333	1.7e-196
ENSG00000279281	NA	3.50135	2.82e-06
ENSG00000276651	NA	3.50059	0.000623207
ENSG00000069011	PITX1	3.49055	0.00021523
ENSG00000149596	JPH2	3.48683	4.17e-149
ENSG00000290022	NA	3.48566	0.00173748
ENSG00000163191	S100A11	3.48454	0
ENSG00000250878	METTL21EP	3.48194	0.00211245
ENSG00000159248	GJD2	3.48144	5.67e-55
ENSG00000115468	EFHD1	3.48128	0
ENSG00000239513	LINC01210	3.48093	0.0141371
ENSG00000104611	SH2D4A	3.48064	0
ENSG00000289175	NA	3.47682	1.81e-15
ENSG00000198833	UBE2J1	3.47592	0
ENSG00000241478	NA	3.47472	7.74e-06
ENSG00000230532	NA	3.47404	0.000136493
ENSG00000235649	NA	3.47178	1.9e-26
ENSG00000271602	NA	3.47106	1.15e-05
ENSG00000064042	LIMCH1	3.47043	4.66e-158
ENSG00000198842	STYXL2	3.47018	2.06e-30
ENSG00000266097	MIR5192	3.46795	0.000250634
ENSG00000184261	KCNK12	3.46792	3.37e-115
ENSG00000128918	ALDH1A2	3.46385	5.74e-32
ENSG00000279891	FLJ42393	3.46338	1.48e-28
ENSG00000227407	NA	3.46273	1.01e-10
ENSG00000257298	NA	3.46171	3.96e-18
ENSG00000164099	PRSS12	3.46167	4.61e-169
ENSG00000285933	NA	3.4616	0.0467231
ENSG00000196620	UGT2B15	3.46023	0.0128099
ENSG00000183840	GPR39	3.45684	2.09e-101
ENSG00000161677	JOSD2	3.45473	3.37e-59
ENSG00000250732	NA	3.45274	0.0369959
ENSG00000172818	OVOL1	3.44958	9.96e-96
ENSG00000132437	DDC	3.44892	0.000454073
ENSG00000241794	SPRR2A	3.44573	0.0288254
ENSG00000260317	NA	3.44474	4.21e-12
ENSG00000279319	NA	3.4434	1.27e-10
ENSG00000090104	RGS1	3.43621	0.0252277
ENSG00000159263	SIM2	3.43599	3.36e-10
ENSG00000260729	NA	3.43559	0.012004
ENSG00000261308	FIGNL2	3.43088	0
ENSG00000122641	INHBA	3.42736	3.6e-61
ENSG00000158258	CLSTN2	3.42733	2.66e-133
ENSG00000283122	HYMAI	3.42666	0.00231099
ENSG00000124762	CDKN1A	3.42591	3.44e-35
ENSG00000009790	TRAF3IP3	3.42343	0.0097313
ENSG00000221869	CEBPD	3.42198	1.84e-135
ENSG00000283526	PRRT1B	3.42162	3.05e-50
ENSG00000176678	FOXL1	3.41971	4.01e-07
ENSG00000236373	LINC02653	3.41953	0.0336282
ENSG00000160801	PTH1R	3.41825	5.34e-61
ENSG00000277702	NA	3.41709	0.0024884
ENSG00000228470	NA	3.41629	0.00083521
ENSG00000168065	SLC22A11	3.41336	9.25e-07
ENSG00000143382	ADAMTSL4	3.41219	1.76e-284
ENSG00000239570	NA	3.41186	6.98e-07
ENSG00000164451	CALHM4	3.41049	0.0443203
ENSG00000117525	F3	3.40968	1.7e-175
ENSG00000240531	NA	3.40837	0.00102331
ENSG00000138829	FBN2	3.40538	0
ENSG00000182985	CADM1	3.40147	0
ENSG00000166401	SERPINB8	3.39465	1.87e-58
ENSG00000262903	NA	3.39444	5.56e-17
ENSG00000143816	WNT9A	3.39413	3.09e-165
ENSG00000235920	NA	3.39393	4.22e-07
ENSG00000180447	GAS1	3.39288	4.28e-119
ENSG00000136869	TLR4	3.38929	3.04e-21
ENSG00000179104	TMTC2	3.38579	3.27e-255
ENSG00000135047	CTSL	3.38238	0
ENSG00000288821	NA	3.38103	5.51e-15
ENSG00000258303	NA	3.37939	0.00955415
ENSG00000119630	PGF	3.37567	9.19e-41
ENSG00000283342	NA	3.37288	0.0215821
ENSG00000263257	NA	3.37266	0.00348434
ENSG00000256674	NA	3.36934	0.00212206
ENSG00000158710	TAGLN2	3.36449	0
ENSG00000269825	NA	3.36022	1.5e-269
ENSG00000279409	NA	3.36008	1.14e-12
ENSG00000230606	NA	3.35904	0.00270339
ENSG00000180758	GPR157	3.35882	4.05e-182
ENSG00000224083	NA	3.35865	8.25e-05
ENSG00000223604	NA	3.3577	1.27e-06
ENSG00000116675	DNAJC6	3.35491	0
ENSG00000229739	PDC-AS1	3.35442	2.8e-07
ENSG00000184441	NA	3.35409	2.44e-40
ENSG00000240244	NA	3.35071	8.37e-05
ENSG00000260698	NA	3.34984	0.00192693
ENSG00000214417	NA	3.34964	9.25e-10
ENSG00000162461	SLC25A34	3.34905	8.49e-18
ENSG00000258565	NA	3.34869	2.38e-09
ENSG00000231615	NA	3.34631	0.000805472
ENSG00000242265	PEG10	3.34538	0
ENSG00000153714	LURAP1L	3.34522	7.42e-40
ENSG00000289581	NA	3.34056	5.56e-06
ENSG00000271414	NA	3.33886	0.0025463
ENSG00000134363	FST	3.33827	3.17e-171
ENSG00000265174	NA	3.33355	9.48e-06
ENSG00000287695	NA	3.33109	4.41e-11
ENSG00000148655	LRMDA	3.33004	0.000267683
ENSG00000058668	ATP2B4	3.32791	0
ENSG00000070193	FGF10	3.32746	1e-08
ENSG00000198796	ALPK2	3.32586	2.06e-19
ENSG00000049283	EPN3	3.32558	2.72e-94
ENSG00000140254	DUOXA1	3.32207	3.36e-06
ENSG00000255872	NA	3.31906	1.61e-06
ENSG00000250020	NA	3.31611	0.00140173
ENSG00000204219	TCEA3	3.31601	8.86e-08
ENSG00000185955	SPACDR	3.31569	9.65e-05
ENSG00000180053	NKX2-6	3.31546	1.02e-07
ENSG00000231981	NA	3.31443	2.8e-06
ENSG00000267095	NA	3.31299	1.19e-05
ENSG00000170921	TANC2	3.30658	0
ENSG00000101335	MYL9	3.30491	9.27e-233
ENSG00000233517	NA	3.30484	0.000163083
ENSG00000259713	NA	3.30464	1.46e-05
ENSG00000289740	TALAM1	3.30401	9.4e-09
ENSG00000293348	NA	3.3038	0.000490645
ENSG00000251682	NA	3.30265	4.69e-06
ENSG00000126709	IFI6	3.30257	1.16e-36
ENSG00000164938	TP53INP1	3.29568	1.05e-188
ENSG00000225444	LINC01867	3.29292	0.0192875
ENSG00000273618	NA	3.29211	0.000214266
ENSG00000232460	NA	3.29119	0.0301295
ENSG00000290012	NA	3.29068	1.81e-20
ENSG00000198838	RYR3	3.28938	2.35e-76
ENSG00000232499	NA	3.28799	7.27e-07
ENSG00000254416	NA	3.28259	1.92e-12
ENSG00000288611	NPBWR1	3.28161	2.37e-60
ENSG00000220378	NA	3.28062	5.04e-18
ENSG00000101197	BIRC7	3.2798	1.08e-13
ENSG00000019102	VSIG2	3.27959	2.71e-05
ENSG00000174576	NPAS4	3.27924	8.59e-05
ENSG00000275612	NA	3.27617	3.14e-06
ENSG00000286001	NA	3.27516	3.42e-09
ENSG00000132207	SLX1A	3.2711	0.000971248
ENSG00000229427	NA	3.26852	0.0250028
ENSG00000278341	NA	3.26744	2.7e-11
ENSG00000255173	NA	3.26616	1.09e-06
ENSG00000240183	NA	3.26534	0.0138092
ENSG00000204388	HSPA1B	3.26242	6.31e-29
ENSG00000226928	NA	3.26066	0.00028103
ENSG00000023909	GCLM	3.25922	0
ENSG00000261131	NA	3.25863	3.76e-05
ENSG00000148834	GSTO1	3.2545	0
ENSG00000233143	NA	3.25398	2.06e-07
ENSG00000170324	FRMPD2	3.25257	2.97e-12
ENSG00000052802	MSMO1	3.25129	5.74e-91
ENSG00000230225	NA	3.25088	0.0022984
ENSG00000228643	NA	3.25009	0.0304058
ENSG00000288842	NA	3.24769	0.0386839
ENSG00000146648	EGFR	3.24722	0
ENSG00000244314	NA	3.24701	0.00425365
ENSG00000248568	NA	3.24635	6.75e-15
ENSG00000169122	FAM110B	3.24326	2.16e-264
ENSG00000170807	LMOD2	3.24247	1.09e-12
ENSG00000087245	MMP2	3.241	0
ENSG00000274354	NA	3.24068	0.0252745
ENSG00000286273	NA	3.23562	4.67e-14
ENSG00000148175	STOM	3.23277	0
ENSG00000174099	MSRB3	3.2286	1.68e-113
ENSG00000267571	NA	3.22765	5.76e-05
ENSG00000007237	GAS7	3.22433	0
ENSG00000243986	NA	3.22295	3.18e-13
ENSG00000272183	NA	3.22261	0.00112546
ENSG00000223861	NA	3.22038	3.23e-07
ENSG00000273792	NA	3.21996	1.84e-05
ENSG00000224149	NA	3.21941	0.0161571
ENSG00000128254	YWHAH-AS1	3.21683	5.82e-10
ENSG00000157240	FZD1	3.21642	7.85e-97
ENSG00000088387	DOCK9	3.21639	0
ENSG00000245532	NEAT1	3.21283	1.84e-73
ENSG00000076770	MBNL3	3.21277	1.03e-146
ENSG00000239119	NA	3.21138	0.0124983
ENSG00000004799	PDK4	3.20989	1.52e-13
ENSG00000197506	SLC28A3	3.20956	0.000243975
ENSG00000107954	NEURL1	3.20767	6.72e-59
ENSG00000288831	NA	3.20757	1.8e-06
ENSG00000259470	NA	3.20616	1.03e-08
ENSG00000113532	ST8SIA4	3.19976	2.74e-23
ENSG00000125872	LRRN4	3.19582	1.79e-80
ENSG00000287665	NA	3.19475	1.21e-10
ENSG00000104313	EYA1	3.19238	8.07e-121
ENSG00000115738	ID2	3.18884	0
ENSG00000104267	CA2	3.18443	9.79e-166
ENSG00000286782	NA	3.18201	0.00533659
ENSG00000234617	NA	3.18169	4.71e-08
ENSG00000213694	S1PR3	3.17916	5.18e-140
ENSG00000279443	NA	3.17595	1.47e-11
ENSG00000290076	NA	3.17135	3.75e-16
ENSG00000130164	LDLR	3.1688	2.44e-71
ENSG00000103546	SLC6A2	3.16739	5.63e-26
ENSG00000289862	NA	3.16626	0.000268091
ENSG00000108557	RAI1	3.16547	4.37e-234
ENSG00000282308	NA	3.16252	0.000340496
ENSG00000182718	ANXA2	3.16107	0
ENSG00000131370	SH3BP5	3.16045	6.14e-203
ENSG00000236975	NA	3.15816	4.78e-40
ENSG00000132639	SNAP25	3.15713	3.67e-53
ENSG00000289522	NA	3.15676	0.0215849
ENSG00000130700	GATA5	3.15415	9.4e-38
ENSG00000256325	NA	3.15289	7.58e-11
ENSG00000226742	HSBP1L1	3.15208	7.8e-25
ENSG00000254328	NA	3.13957	0.00485174
ENSG00000033170	FUT8	3.13603	0
ENSG00000224791	NA	3.13178	3.46e-07
ENSG00000154127	UBASH3B	3.13117	5.61e-271
ENSG00000107968	MAP3K8	3.13025	2.78e-80
ENSG00000146453	PNLDC1	3.13003	4.83e-09
ENSG00000070961	ATP2B1	3.12923	0
ENSG00000169129	AFAP1L2	3.12857	0
ENSG00000200879	SNORD14E	3.12834	1.78e-08
ENSG00000109758	HGFAC	3.12754	0.000432763
ENSG00000267259	NA	3.12401	6.24e-07
ENSG00000134202	GSTM3	3.12281	1.24e-131
ENSG00000151702	FLI1	3.12168	1.28e-92
ENSG00000112902	SEMA5A	3.11757	0
ENSG00000180532	ZSCAN4	3.11356	0.0116602
ENSG00000222276	NA	3.11229	0.0365197
ENSG00000164741	DLC1	3.11202	0
ENSG00000250644	NA	3.11089	2.27e-06
ENSG00000021488	SLC7A9	3.1093	0.000498472
ENSG00000266289	NA	3.1077	0.000796124
ENSG00000229719	NA	3.1026	1.3e-05
ENSG00000233429	NA	3.10086	0.0483249
ENSG00000145949	MYLK4	3.10051	1.91e-20
ENSG00000232310	NA	3.09944	0.0328361
ENSG00000182095	TNRC18	3.09929	4.02e-207
ENSG00000187762	NA	3.09886	6.25e-17
ENSG00000229091	NA	3.0929	5.7e-15
ENSG00000237162	NA	3.09243	0.00449229
ENSG00000102128	RAB40AL	3.09182	0.0039622
ENSG00000177106	EPS8L2	3.08978	4.83e-264
ENSG00000276261	NA	3.08822	0.000224109
ENSG00000102362	SYTL4	3.08787	7.5e-12
ENSG00000140416	TPM1	3.08416	0
ENSG00000287932	NA	3.08245	1.57e-06
ENSG00000236047	NA	3.08	4.85e-06
ENSG00000120549	KIAA1217	3.07696	0
ENSG00000145246	ATP10D	3.07625	0
ENSG00000225383	SFTA1P	3.07566	1.26e-07
ENSG00000168961	LGALS9	3.07555	3.02e-27
ENSG00000235162	C12orf75	3.07294	0
ENSG00000187800	PEAR1	3.07144	3.47e-126
ENSG00000141527	CARD14	3.0698	1.87e-12
ENSG00000003989	SLC7A2	3.06941	0
ENSG00000006210	CX3CL1	3.06844	6.08e-98
ENSG00000187556	NANOS3	3.06618	2.06e-06
ENSG00000100599	RIN3	3.06517	5.22e-137
ENSG00000288765	NA	3.06427	1.67e-19
ENSG00000251340	NA	3.06127	0.00243276
ENSG00000251301	NA	3.05827	0.0143799
ENSG00000244131	NA	3.05728	8.08e-06
ENSG00000240322	NA	3.05665	1.97e-06
ENSG00000233012	NA	3.05444	9.75e-16
ENSG00000175899	A2M	3.05397	8.53e-05
ENSG00000224940	PRRT4	3.0479	1.84e-87
ENSG00000115935	WIPF1	3.04431	0
ENSG00000183779	ZNF703	3.042	2.46e-101
ENSG00000176945	MUC20	3.04123	3.46e-07
ENSG00000091136	LAMB1	3.04031	0
ENSG00000269959	SPACA6-AS1	3.03592	1.63e-09
ENSG00000155849	ELMO1	3.03442	0
ENSG00000214207	NA	3.03102	7.52e-05
ENSG00000054598	FOXC1	3.03086	5.87e-12
ENSG00000008513	ST3GAL1	3.03057	0
ENSG00000172940	SLC22A13	3.03043	0.000589439
ENSG00000133466	C1QTNF6	3.03011	3.43e-149
ENSG00000164976	MYORG	3.02844	1.6e-154
ENSG00000171790	SLFNL1	3.02676	5e-05
ENSG00000157551	KCNJ15	3.0248	0.00050616
ENSG00000213928	IRF9	3.0238	2.26e-38
ENSG00000231991	NA	3.02335	1.37e-38
ENSG00000101049	SGK2	3.01977	1.14e-09
ENSG00000276668	NA	3.01929	3.32e-05
ENSG00000133816	MICAL2	3.0192	2.95e-144
ENSG00000249825	THBS4-AS1	3.01839	4.34e-06
ENSG00000015153	YAF2	3.01791	1.2e-74
ENSG00000236337	NA	3.0162	1.99e-07
ENSG00000150787	PTS	3.01504	0
ENSG00000109971	HSPA8	3.01361	1.53e-37
ENSG00000178404	CEP295NL	3.01274	5.07e-25
ENSG00000244280	NA	3.00989	2.91e-21
ENSG00000226801	NA	3.00973	1.24e-07
ENSG00000224621	NA	3.00832	0.00096007
ENSG00000175894	TSPEAR	3.00749	9.18e-10
ENSG00000240003	NA	3.00662	0.00903447
ENSG00000122694	GLIPR2	3.00546	3.21e-285
ENSG00000213085	CFAP45	3.00535	2.5e-11
ENSG00000279365	NA	3.00501	0.0386948
ENSG00000260179	NA	3.00338	0.00212758
ENSG00000214336	FOXI3	3.00071	1.78e-240
ENSG00000087085	ACHE	3.00059	6.63e-125
ENSG00000275162	NA	2.99872	4.67e-17
ENSG00000249087	ZNF436-AS1	2.99863	2.09e-30
ENSG00000114251	WNT5A	2.9983	2.88e-139
ENSG00000176855	NA	2.9967	4.85e-05
ENSG00000196562	SULF2	2.99311	0
ENSG00000081148	IMPG2	2.99134	3.97e-13
ENSG00000226965	NA	2.98736	1.81e-05
ENSG00000179344	HLA-DQB1	2.98181	3.44e-158
ENSG00000266844	NA	2.97671	2.29e-06
ENSG00000100368	CSF2RB	2.9767	0.00114932
ENSG00000135077	HAVCR2	2.97524	0.00487292
ENSG00000215386	MIR99AHG	2.97491	2.63e-06
ENSG00000287763	NA	2.97305	1.26e-10
ENSG00000280138	NA	2.97107	1.28e-45
ENSG00000288910	NA	2.97058	0.000416441
ENSG00000102683	SGCG	2.96915	1.28e-32
ENSG00000228395	NA	2.96896	5.04e-05
ENSG00000260788	CEDORA	2.96753	0.00317672
ENSG00000265470	MIR548AQ	2.96739	0.000981827
ENSG00000211766	NA	2.96687	0.00304673
ENSG00000140839	CLEC18B	2.96618	0.0230215
ENSG00000262803	NA	2.96304	0.00533059
ENSG00000134686	PHC2	2.96183	1.92e-209
ENSG00000280537	NA	2.95879	4.72e-06
ENSG00000120279	MYCT1	2.95646	5.23e-10
ENSG00000236754	NA	2.95552	8.17e-05
ENSG00000177335	LINC02904	2.95469	7.64e-15
ENSG00000261997	NA	2.95417	5.37e-19
ENSG00000211764	NA	2.95399	0.0435385
ENSG00000287859	NA	2.95298	0.00565159
ENSG00000270127	NA	2.94711	2.6e-07
ENSG00000244945	RUFY1-AS1	2.9468	4.37e-06
ENSG00000255498	NA	2.94574	0.000243974
ENSG00000224773	NA	2.9444	3.52e-09
ENSG00000215571	NA	2.94409	0.00897711
ENSG00000132681	ATP1A4	2.94383	2.26e-39
ENSG00000214108	NA	2.94323	0.000406091
ENSG00000145349	CAMK2D	2.94258	0
ENSG00000264931	MIR3138	2.9425	0.000570764
ENSG00000143512	HHIPL2	2.94233	1.4e-08
ENSG00000235609	NA	2.9412	3.01e-30
ENSG00000279366	NA	2.93911	1.87e-07
ENSG00000260647	NA	2.93821	0.000610723
ENSG00000291194	NA	2.9363	1.96e-31
ENSG00000271614	NA	2.93598	1.33e-43
ENSG00000286112	KYAT1	2.93591	0.00829664
ENSG00000114270	COL7A1	2.93584	5.76e-169
ENSG00000170396	ZNF804A	2.93298	3.8e-09
ENSG00000278983	NA	2.93241	1.35e-17
ENSG00000196581	AJAP1	2.93111	3.12e-136
ENSG00000183963	SMTN	2.93094	1.45e-228
ENSG00000180340	FZD2	2.93054	8.67e-101
ENSG00000197702	PARVA	2.92968	0
ENSG00000278558	TMEM191B	2.92865	5.24e-06
ENSG00000236535	NA	2.92814	1.04e-05
ENSG00000267519	NA	2.92492	3.33e-119
ENSG00000222806	NA	2.9231	0.00513826
ENSG00000162576	MXRA8	2.92174	3.23e-244
ENSG00000149564	ESAM	2.9216	5.43e-33
ENSG00000059728	MXD1	2.92029	3.36e-81
ENSG00000201812	NA	2.92026	1.12e-05
ENSG00000270072	NA	2.91873	0.00404468
ENSG00000262454	MIR193BHG	2.91777	9.61e-24
ENSG00000118503	TNFAIP3	2.91754	4.49e-105
ENSG00000112964	GHR	2.91413	3.67e-40
ENSG00000223657	NA	2.91335	2.56e-05
ENSG00000249476	NA	2.91296	1.19e-19
ENSG00000287560	NA	2.91207	6.38e-06
ENSG00000242163	NA	2.91162	0.000107083
ENSG00000273084	NA	2.91081	1.33e-23
ENSG00000182557	SPNS3	2.91077	4.06e-06
ENSG00000288658	NA	2.90772	0.00568484
ENSG00000111057	KRT18	2.90261	2.97e-202
ENSG00000117152	RGS4	2.89947	2e-15
ENSG00000165949	IFI27	2.8965	1.23e-13
ENSG00000168461	RAB31	2.89548	0
ENSG00000069812	HES2	2.89546	1.78e-07
ENSG00000214900	LINC01588	2.89505	1.26e-23
ENSG00000025708	TYMP	2.89308	1.89e-20
ENSG00000288585	NA	2.89155	0.0022791
ENSG00000203780	FANK1	2.89141	3.98e-21
ENSG00000249921	NA	2.89129	0.00210836
ENSG00000160789	LMNA	2.89127	2.33e-181
ENSG00000188064	WNT7B	2.89044	6.8e-15
ENSG00000202141	NA	2.89044	0.01173
ENSG00000266965	NA	2.89032	6.05e-11
ENSG00000224967	NA	2.88983	0.000565842
ENSG00000274591	NA	2.88947	2.9e-09
ENSG00000267328	NA	2.88875	0.00204953
ENSG00000270562	FOXP1-DT	2.88659	1.8e-10
ENSG00000197142	ACSL5	2.88482	0.00500987
ENSG00000049089	COL9A2	2.88285	6.32e-105
ENSG00000235613	NA	2.88085	0.00211407
ENSG00000241985	NA	2.88048	2.01e-09
ENSG00000057252	SOAT1	2.87869	8.25e-140
ENSG00000285210	NA	2.87862	0.000526204
ENSG00000118946	PCDH17	2.87827	1.4e-73
ENSG00000143669	LYST	2.87764	5.64e-77
ENSG00000251643	NA	2.87437	7.41e-05
ENSG00000106018	VIPR2	2.87205	2.05e-43
ENSG00000253509	NA	2.871	0.000197824
ENSG00000232710	NA	2.86617	3.35e-05
ENSG00000108375	RNF43	2.865	3.58e-68
ENSG00000173947	CIMAP3	2.86446	5.02e-146
ENSG00000188958	UTS2B	2.86139	0.0199947
ENSG00000091137	SLC26A4	2.85731	0.00187851
ENSG00000289229	NA	2.85718	0.00090318
ENSG00000149212	SESN3	2.85629	6.2e-247
ENSG00000249437	NAIP	2.85465	0.0166056
ENSG00000204389	HSPA1A	2.85265	1.9e-14
ENSG00000271781	NA	2.85139	1.63e-10
ENSG00000120693	SMAD9	2.85047	3.98e-108
ENSG00000164442	CITED2	2.84978	0
ENSG00000259935	NA	2.84412	0.0175844
ENSG00000166311	SMPD1	2.84013	1.22e-35
ENSG00000156140	ADAMTS3	2.83909	2.46e-189
ENSG00000277938	NA	2.83864	4.73e-09
ENSG00000154898	NA	2.83856	6.15e-28
ENSG00000265702	NA	2.83485	1.15e-13
ENSG00000174130	TLR6	2.82897	1.77e-27
ENSG00000261408	TEN1-CDK3	2.82875	4.95e-06
ENSG00000174804	FZD4	2.82845	9.11e-222
ENSG00000112773	TENT5A	2.82795	3.16e-167
ENSG00000253558	NA	2.82729	0.000548672
ENSG00000268583	NA	2.82614	0.0465037
ENSG00000266371	NA	2.82592	2.8e-12
ENSG00000214144	NA	2.82507	0.000452582
ENSG00000171124	FUT3	2.82417	0.000145384
ENSG00000176845	METRNL	2.8239	5.61e-98
ENSG00000289286	NA	2.82379	1.91e-06
ENSG00000079215	SLC1A3	2.82366	1.16e-257
ENSG00000159387	IRX6	2.81983	6.91e-05
ENSG00000106304	SPAM1	2.81901	0.00203013
ENSG00000289814	NA	2.81866	0.0107235
ENSG00000248610	NA	2.81732	6.09e-05
ENSG00000113578	FGF1	2.81422	1.82e-37
ENSG00000226348	NA	2.81388	0.000123378
ENSG00000270021	NA	2.81298	0.000300237
ENSG00000164220	F2RL2	2.81043	4.83e-05
ENSG00000116774	OLFML3	2.81022	1.29e-166
ENSG00000258469	NA	2.80992	0.00026103
ENSG00000241230	NA	2.80974	0.00610535
ENSG00000163071	SPATA18	2.80939	3.75e-131
ENSG00000274370	NA	2.80678	5.32e-08
ENSG00000171295	ZNF440	2.80462	1.17e-146
ENSG00000197747	S100A10	2.80398	9.34e-191
ENSG00000279649	NA	2.80256	9.76e-06
ENSG00000263120	NA	2.80237	1.39e-09
ENSG00000224294	PINCR	2.79546	2.88e-05
ENSG00000289276	NA	2.79516	1.96e-10
ENSG00000293427	NA	2.79465	5.26e-63
ENSG00000255967	NA	2.79349	0.000179375
ENSG00000279250	NA	2.79236	7.52e-05
ENSG00000115850	LCT	2.79043	0.00113786
ENSG00000288736	NA	2.78881	4.09e-11
ENSG00000261635	NA	2.78837	0.000209906
ENSG00000232536	NA	2.78782	1.39e-13
ENSG00000081026	MAGI3	2.78725	0
ENSG00000185070	FLRT2	2.7871	9.99e-80
ENSG00000289914	NA	2.78571	2.59e-20
ENSG00000260971	NA	2.78341	8.62e-06
ENSG00000227200	NA	2.78339	1.34e-06
ENSG00000186480	INSIG1	2.78267	2.86e-34
ENSG00000232036	NA	2.78219	0.000156128
ENSG00000258583	NA	2.77791	0.0333355
ENSG00000264801	NA	2.77748	0.0123022
ENSG00000230068	NA	2.77564	2.14e-06
ENSG00000293448	NA	2.77475	8.79e-08
ENSG00000146360	GPR6	2.7744	0.000808435
ENSG00000135678	CPM	2.77279	2.19e-20
ENSG00000277453	NA	2.77244	0.000122831
ENSG00000254402	LRRC24	2.77085	6.3e-11
ENSG00000102547	CAB39L	2.77034	1.2e-139
ENSG00000171456	ASXL1	2.76947	7.48e-189
ENSG00000275897	NA	2.76861	0.00587144
ENSG00000188643	S100A16	2.76723	1.88e-283
ENSG00000175662	TOM1L2	2.7672	3.62e-238
ENSG00000155465	SLC7A7	2.76674	9.96e-209
ENSG00000213658	LAT	2.7639	3.65e-09
ENSG00000130234	ACE2	2.76385	4.01e-07
ENSG00000272056	NA	2.7629	0.00290855
ENSG00000265727	NA	2.76048	3.15e-13
ENSG00000172594	SMPDL3A	2.75823	2.36e-77
ENSG00000058335	RASGRF1	2.75754	1.23e-14
ENSG00000279951	NA	2.75723	0.000124195
ENSG00000173801	JUP	2.75512	0
ENSG00000253676	NA	2.75481	0.0125486
ENSG00000238078	LINC01352	2.75457	0.00503217
ENSG00000170801	HTRA3	2.75274	4.76e-77
ENSG00000273368	NA	2.75223	0.000655979
ENSG00000240695	NA	2.7498	1.88e-07
ENSG00000183628	DGCR6	2.74957	8.09e-23
ENSG00000175591	P2RY2	2.74809	2.56e-132
ENSG00000215089	NA	2.74337	1.29e-12
ENSG00000289720	NA	2.74326	0.0210435
ENSG00000173706	HEG1	2.74058	1.53e-263
ENSG00000169247	SH3TC2	2.73926	4.43e-23
ENSG00000225423	NA	2.73646	1.09e-12
ENSG00000270165	NA	2.73604	8.16e-05
ENSG00000255946	NA	2.73537	6.89e-07
ENSG00000216813	NA	2.73526	1.92e-06
ENSG00000266258	LINC01909	2.73497	0.000137194
ENSG00000251143	NA	2.73486	6.18e-05
ENSG00000176641	RNF152	2.73486	4.07e-136
ENSG00000279878	NA	2.73442	8.37e-13
ENSG00000124429	POF1B	2.72931	4.39e-05
ENSG00000140564	FURIN	2.72759	0
ENSG00000270084	NA	2.72499	0.000141916
ENSG00000280543	ASAP1-IT2	2.72491	6.55e-16
ENSG00000283563	NA	2.72473	0.00447262
ENSG00000231918	NA	2.72425	6.46e-07
ENSG00000205592	MUC19	2.71878	5.53e-32
ENSG00000256443	NA	2.71829	3.16e-16
ENSG00000151090	THRB	2.71313	1.48e-99
ENSG00000251161	NA	2.71231	7.06e-19
ENSG00000233343	NA	2.71217	0.00176265
ENSG00000187185	NA	2.70907	0.0114518
ENSG00000261736	NA	2.70681	0.000270846
ENSG00000275022	MIR6753	2.70291	0.018403
ENSG00000288876	NA	2.70192	0.00120426
ENSG00000138448	ITGAV	2.70098	1.67e-256
ENSG00000177694	NAALADL2	2.70034	4.5e-20
ENSG00000198937	CCDC167	2.70005	6.58e-68
ENSG00000169884	WNT10B	2.69912	0.000336865
ENSG00000205730	ITPRIPL2	2.69883	1.29e-284
ENSG00000162545	CAMK2N1	2.69831	8.56e-103
ENSG00000260671	NA	2.69793	0.000175791
ENSG00000279670	NA	2.69775	3.78e-11
ENSG00000261067	NA	2.69666	1.9e-06
ENSG00000251562	NA	2.69639	4.44e-132
ENSG00000108786	HSD17B1	2.69583	1.74e-19
ENSG00000234358	NA	2.69313	2.09e-05
ENSG00000218418	NA	2.69283	1.41e-10
ENSG00000265135	MIR5687	2.69157	0.00363555
ENSG00000235092	NA	2.68775	2.47e-20
ENSG00000107863	ARHGAP21	2.68772	0
ENSG00000248323	NA	2.68738	0.00136847
ENSG00000277039	NA	2.68695	0.000149119
ENSG00000284730	TMDD1	2.68516	0.000109231
ENSG00000293204	NA	2.68319	4.34e-06
ENSG00000259630	NA	2.68108	0.000178738
ENSG00000182334	OR5P3	2.68044	3.77e-08
ENSG00000143412	ANXA9	2.6789	4.06e-53
ENSG00000270231	NBPF8	2.67879	1.01e-57
ENSG00000168283	BMI1	2.67607	7.76e-95
ENSG00000279237	NA	2.67475	0.000770847
ENSG00000279792	NA	2.67341	3.93e-14
ENSG00000122477	LRRC39	2.67165	0.00815968
ENSG00000211454	AKR7L	2.67105	0.00101488
ENSG00000254180	NA	2.67084	5.72e-11
ENSG00000121966	CXCR4	2.66923	5.95e-27
ENSG00000005469	CROT	2.66637	2.2e-119
ENSG00000260941	LINC00622	2.66635	5.46e-19
ENSG00000280758	NA	2.66628	0.0229701
ENSG00000232194	NA	2.66524	0.00117733
ENSG00000146072	TNFRSF21	2.66496	2.79e-297
ENSG00000120055	C10orf95	2.66488	1.03e-07
ENSG00000239605	STPG4	2.66336	0.000304921
ENSG00000173535	TNFRSF10C	2.66301	1.4e-71
ENSG00000250853	NA	2.66275	3.69e-11
ENSG00000162302	RPS6KA4	2.66222	4.1e-114
ENSG00000108846	ABCC3	2.66118	5.63e-20
ENSG00000228444	NA	2.65877	0.0033183
ENSG00000117226	GBP3	2.65693	0.0230602
ENSG00000274578	NA	2.65556	7.68e-06
ENSG00000168487	BMP1	2.65475	3.56e-131
ENSG00000222014	RAB6C	2.65365	8.19e-13
ENSG00000279138	NA	2.65287	0.0022001
ENSG00000166592	RRAD	2.65146	0.0303911
ENSG00000187123	LYPD6	2.64979	2.22e-194
ENSG00000207233	SNORA37	2.64864	5.3e-05
ENSG00000188779	SKOR1	2.64534	0.00616796
ENSG00000170545	SMAGP	2.64534	1.81e-105
ENSG00000175318	GRAMD2A	2.64404	3.65e-61
ENSG00000259081	NA	2.64293	0.000629427
ENSG00000033327	GAB2	2.64046	1.13e-287
ENSG00000253516	NA	2.63801	0.00385078
ENSG00000099282	TSPAN15	2.63747	7.88e-90
ENSG00000085741	WNT11	2.63689	4.17e-16
ENSG00000264943	NA	2.63528	5.13e-13
ENSG00000027075	PRKCH	2.6333	1.47e-213
ENSG00000279283	NA	2.63132	6.92e-49
ENSG00000129749	CHRNA10	2.62918	1.84e-13
ENSG00000229276	NA	2.62638	0.00305616
ENSG00000182310	SPACA6	2.62614	9.08e-66
ENSG00000255690	TRIL	2.625	4.61e-94
ENSG00000139631	CSAD	2.6247	7.06e-78
ENSG00000140682	TGFB1I1	2.62423	1.24e-104
ENSG00000241527	NA	2.62392	5.94e-05
ENSG00000284485	MIR205	2.62376	0.026849
ENSG00000188603	CLN3	2.62371	2.92e-22
ENSG00000079385	CEACAM1	2.62331	2.08e-30
ENSG00000278462	NA	2.623	0.000934869
ENSG00000287193	NA	2.62111	0.0288254
ENSG00000013288	MAN2B2	2.61843	5.25e-90
ENSG00000102554	KLF5	2.61558	9.74e-83
ENSG00000221333	MIR548K	2.61522	0.00214959
ENSG00000276085	CCL3L3	2.61436	3.79e-06
ENSG00000152669	CCNO	2.61287	0.000680386
ENSG00000261341	SMIM47	2.61198	0.0053072
ENSG00000148344	PTGES	2.61144	4.08e-51
ENSG00000288953	NA	2.60784	2.61e-138
ENSG00000155749	FLACC1	2.60712	2.25e-05
ENSG00000203896	LIME1	2.60604	4.43e-17
ENSG00000216802	NA	2.6054	9.38e-06
ENSG00000185559	DLK1	2.60424	5.59e-37
ENSG00000162817	C1orf115	2.60337	7.56e-133
ENSG00000081923	ATP8B1	2.6019	7.52e-131
ENSG00000262089	NA	2.60141	0.000228222
ENSG00000050730	TNIP3	2.59678	0.0182857
ENSG00000198680	TUSC1	2.59672	8.79e-35
ENSG00000165102	HGSNAT	2.59545	4.27e-86
ENSG00000060718	COL11A1	2.59443	1.71e-212
ENSG00000239704	CDRT4	2.59437	0.000377246
ENSG00000168672	LRATD2	2.59314	0
ENSG00000174236	REP15	2.59278	4.57e-10
ENSG00000171303	KCNK3	2.59247	9.3e-12
ENSG00000228768	NA	2.59245	0.0022388
ENSG00000124593	NA	2.58821	2.24e-20
ENSG00000286207	NA	2.58685	1.08e-09
ENSG00000233246	PHC2-AS1	2.58679	0.0269968
ENSG00000289698	NA	2.58664	0.000131704
ENSG00000139173	TMEM117	2.58577	5.77e-30
ENSG00000280353	NA	2.58549	0.000371246
ENSG00000157227	MMP14	2.58506	6.76e-250
ENSG00000215184	NA	2.58287	0.00012882
ENSG00000178401	DNAJC22	2.58091	4.42e-12
ENSG00000134256	CD101	2.58028	1.8e-21
ENSG00000214530	STARD10	2.57938	4.26e-206
ENSG00000252908	NA	2.57862	0.00320283
ENSG00000057294	PKP2	2.57575	0
ENSG00000198947	DMD	2.57507	6.92e-150
ENSG00000280010	NA	2.5741	5.55e-08
ENSG00000260865	NA	2.5727	0.000333227
ENSG00000248394	NA	2.57193	5.72e-05
ENSG00000279608	NA	2.56936	5.76e-20
ENSG00000272861	NA	2.56895	0.00380514
ENSG00000237200	NA	2.5688	2.69e-07
ENSG00000149781	FERMT3	2.56791	2.59e-25
ENSG00000074966	TXK	2.56775	0.00176514
ENSG00000071205	ARHGAP10	2.56762	0
ENSG00000290709	NA	2.5671	4.3e-06
ENSG00000198626	RYR2	2.56619	1.04e-151
ENSG00000256812	CAPNS2	2.56608	0.000143419
ENSG00000230732	NA	2.56592	3.61e-12
ENSG00000259207	ITGB3	2.56582	2.28e-14
ENSG00000150938	CRIM1	2.56438	0
ENSG00000290886	NA	2.56244	0.0111958
ENSG00000274776	NA	2.56182	4.58e-05
ENSG00000259529	NA	2.56078	4.74e-12
ENSG00000289305	NA	2.56066	0.000465817
ENSG00000050438	SLC4A8	2.56064	1.62e-236
ENSG00000278818	NA	2.56033	0.00161741
ENSG00000207606	MIR554	2.56021	0.000344945
ENSG00000169682	SPNS1	2.55994	1.02e-12
ENSG00000113083	LOX	2.55885	1.71e-117
ENSG00000135048	CEMIP2	2.55751	3.68e-225
ENSG00000204682	MIR1915HG	2.55737	6.52e-119
ENSG00000242251	NA	2.55504	0.0294274
ENSG00000250722	SELENOP	2.55455	6.36e-83
ENSG00000178623	GPR35	2.55445	2.13e-07
ENSG00000109576	AADAT	2.5539	2.38e-126
ENSG00000269902	NA	2.55364	3.58e-13
ENSG00000213659	NA	2.55313	0.00356723
ENSG00000260816	NA	2.55185	0.00033622
ENSG00000252516	NA	2.55164	0.00243946
ENSG00000055955	ITIH4	2.55161	0.00120426
ENSG00000288948	NA	2.55004	2.69e-17
ENSG00000054277	OPN3	2.54726	3.24e-146
ENSG00000213997	NA	2.54699	2.3e-08
ENSG00000188153	COL4A5	2.54688	0
ENSG00000278948	NA	2.54619	4.78e-123
ENSG00000164692	COL1A2	2.54289	0
ENSG00000091513	TF	2.54224	0.00798171
ENSG00000263916	NA	2.54078	1.55e-05
ENSG00000171056	SOX7	2.54004	2.07e-60
ENSG00000238231	NA	2.53794	0.00333634
ENSG00000233008	LINC01725	2.53789	0.0063035
ENSG00000147526	TACC1	2.53763	0
ENSG00000197769	MAP1LC3C	2.53696	1e-35
ENSG00000280269	NA	2.53637	3.15e-08
ENSG00000279539	NA	2.53564	4.02e-05
ENSG00000173210	ABLIM3	2.53347	6.06e-76
ENSG00000118508	RAB32	2.53164	4.7e-73
ENSG00000286389	NA	2.53111	1.19e-14
ENSG00000232774	NA	2.53074	0.000187423
ENSG00000134532	SOX5	2.52998	8.92e-75
ENSG00000250539	NA	2.52998	7.43e-72
ENSG00000179981	TSHZ1	2.52934	4.74e-21
ENSG00000282100	NA	2.52759	1.39e-09
ENSG00000227404	NA	2.52744	0.0007061
ENSG00000241772	NA	2.52143	1.08e-07
ENSG00000288761	NA	2.52058	0.0301342
ENSG00000162194	LBHD1	2.51879	7.95e-32
ENSG00000273682	NA	2.51866	0.0466377
ENSG00000228150	NA	2.51664	0.0114899
ENSG00000170893	TRH	2.51106	1.73e-06
ENSG00000064309	CDON	2.51033	0
ENSG00000170500	LONRF2	2.50852	2.12e-22
ENSG00000070808	CAMK2A	2.50703	1.75e-09
ENSG00000112319	EYA4	2.50687	3.69e-11
ENSG00000279161	NA	2.50619	7.51e-08
ENSG00000152952	PLOD2	2.50575	1.61e-86
ENSG00000258365	NA	2.50548	0.00262228
ENSG00000181019	NQO1	2.50542	4.38e-226
ENSG00000206140	TMEM191C	2.50524	9.06e-20
ENSG00000179403	VWA1	2.50444	1.45e-99
ENSG00000229622	NA	2.50439	4.75e-05
ENSG00000291265	NA	2.50365	1.08e-06
ENSG00000279394	NA	2.50209	2.82e-06
ENSG00000233554	NA	2.50159	1.28e-05
ENSG00000248624	NA	2.49727	0.0105349
ENSG00000236393	LINC03099	2.49578	0.0122221
ENSG00000146373	RNF217	2.49452	4.65e-211
ENSG00000200312	NA	2.49277	4.16e-05
ENSG00000110921	MVK	2.49219	8.53e-115
ENSG00000266074	BAHCC1	2.49175	4.95e-50
ENSG00000168621	GDNF	2.49151	7.81e-20
ENSG00000151572	ANO4	2.49119	2.89e-71
ENSG00000279838	NA	2.49111	4.65e-24
ENSG00000279957	NA	2.49062	3.1e-08
ENSG00000289504	NA	2.48986	2.93e-07
ENSG00000207821	MIR640	2.48912	0.0237864
ENSG00000099250	NRP1	2.48868	5.33e-153
ENSG00000170236	USP50	2.48722	0.00693588
ENSG00000287142	NA	2.48664	0.000338484
ENSG00000213020	ZNF611	2.48625	1.57e-280
ENSG00000139629	GALNT6	2.48439	8.01e-167
ENSG00000267796	LIN37	2.48435	7.52e-19
ENSG00000122786	CALD1	2.48238	6.64e-303
ENSG00000140455	USP3	2.48221	9.33e-160
ENSG00000047365	ARAP2	2.48141	7.43e-83
ENSG00000172296	SPTLC3	2.48081	7.08e-32
ENSG00000218596	NA	2.48067	2.91e-05
ENSG00000280042	NA	2.48036	1.63e-21
ENSG00000171889	MIR31HG	2.47893	1.83e-17
ENSG00000279328	NA	2.47837	1.91e-05
ENSG00000271993	NA	2.47788	0.0149679
ENSG00000243446	NA	2.47626	0.000223827
ENSG00000280347	NA	2.47599	2.59e-33
ENSG00000151929	BAG3	2.47558	6.95e-95
ENSG00000274717	NA	2.47547	0.000111275
ENSG00000279570	NA	2.47429	0.00310479
ENSG00000184305	CCSER1	2.47415	4.88e-46
ENSG00000231969	NA	2.474	1.54e-07
ENSG00000142197	DOP1B	2.47368	2.86e-241
ENSG00000165272	AQP3	2.47357	1.01e-32
ENSG00000290418	TPTEP1	2.47325	0.00315979
ENSG00000162624	LHX8	2.47107	3.02e-09
ENSG00000285867	NA	2.47017	0.00156131
ENSG00000280381	NA	2.46982	0.000273354
ENSG00000290404	NA	2.46951	0.021589
ENSG00000014914	MTMR11	2.4667	3.41e-77
ENSG00000271434	NA	2.46564	0.0148074
ENSG00000165757	JCAD	2.46447	7.56e-183
ENSG00000249258	NA	2.46237	5.86e-06
ENSG00000163565	IFI16	2.46083	2.08e-33
ENSG00000113361	CDH6	2.46066	3.62e-69
ENSG00000289855	NA	2.46039	0.00042377
ENSG00000259370	NA	2.4562	4.34e-20
ENSG00000226465	NA	2.45597	0.00474142
ENSG00000099338	CATSPERG	2.4519	1.43e-34
ENSG00000212128	TAS2R13	2.45028	7.35e-09
ENSG00000134765	DSC1	2.45001	0.00763589
ENSG00000235481	NA	2.44962	8.84e-05
ENSG00000274191	NA	2.44951	0.000846855
ENSG00000165794	SLC39A2	2.44881	0.00632481
ENSG00000207741	MIR590	2.4488	4.68e-07
ENSG00000158270	COLEC12	2.44779	2.19e-48
ENSG00000213703	NA	2.44703	0.0170573
ENSG00000265478	NA	2.44643	0.0071004
ENSG00000146411	SLC2A12	2.44542	6.52e-125
ENSG00000125945	ZNF436	2.44257	1.11e-82
ENSG00000109323	MANBA	2.44168	2.83e-301
ENSG00000237887	NA	2.43919	3.59e-05
ENSG00000173013	CCDC96	2.43891	0.0017745
ENSG00000155366	RHOC	2.43881	1.1e-199
ENSG00000167123	CERCAM	2.43795	1.01e-136
ENSG00000223704	NA	2.43758	0.000155306
ENSG00000224888	NA	2.43714	0.0450485
ENSG00000243398	NA	2.43669	0.00289736
ENSG00000259732	NA	2.43653	0.0083074
ENSG00000225761	NA	2.43633	0.00193201
ENSG00000082497	SERTAD4	2.43615	2.82e-142
ENSG00000285373	LINC02478	2.43563	9.64e-05
ENSG00000265801	NA	2.43516	7.18e-05
ENSG00000223039	NA	2.43339	0.0108107
ENSG00000180592	SKIDA1	2.43311	3.45e-55
ENSG00000235205	NA	2.43212	4.04e-08
ENSG00000102174	PHEX	2.43185	4.83e-05
ENSG00000211751	NA	2.43174	3.07e-08
ENSG00000185269	NOTUM	2.42933	1.71e-41
ENSG00000259453	NA	2.42868	0.000615833
ENSG00000003436	TFPI	2.4272	2.39e-103
ENSG00000267397	NA	2.42484	0.0126025
ENSG00000228436	NA	2.42293	1.12e-12
ENSG00000168994	PXDC1	2.42241	1.2e-81
ENSG00000270115	NA	2.41989	1.96e-13
ENSG00000130779	CLIP1	2.41961	1.12e-211
ENSG00000172575	RASGRP1	2.41827	1.32e-93
ENSG00000278291	NA	2.41795	1.17e-98
ENSG00000289449	NA	2.41609	1.85e-05
ENSG00000158050	DUSP2	2.41398	3.24e-49
ENSG00000266208	NA	2.41186	8.11e-26
ENSG00000287355	NA	2.41095	3.51e-06
ENSG00000176532	PRR15	2.41046	7.38e-64
ENSG00000270716	NA	2.41036	0.00375644
ENSG00000288056	NA	2.40808	2.97e-08
ENSG00000105251	SHD	2.40757	2.46e-101
ENSG00000223787	NA	2.40636	0.00967121
ENSG00000075673	ATP12A	2.4036	5.46e-95
ENSG00000285554	NA	2.40309	0.0458075
ENSG00000110047	EHD1	2.40237	2.13e-133
ENSG00000154146	NRGN	2.40213	3.98e-25
ENSG00000249635	NA	2.39932	0.0265392
ENSG00000149256	TENM4	2.39891	1.34e-249
ENSG00000056291	NPFFR2	2.39805	2.75e-26
ENSG00000057657	PRDM1	2.39603	9.77e-35
ENSG00000177283	FZD8	2.39574	5.1e-73
ENSG00000205562	FLRT2-AS1	2.39539	0.000482238
ENSG00000246145	RRS1-DT	2.39441	2.13e-11
ENSG00000065534	MYLK	2.39129	3.4e-255
ENSG00000289865	NA	2.39107	1.61e-05
ENSG00000274322	NA	2.38892	0.000221442
ENSG00000112561	TFEB	2.38523	3.66e-25
ENSG00000278899	NA	2.38449	4.56e-06
ENSG00000116285	ERRFI1	2.38401	1.11e-225
ENSG00000168143	FAM83B	2.38233	2.46e-154
ENSG00000109625	CPZ	2.38187	8.98e-48
ENSG00000173862	NA	2.38138	0.00812672
ENSG00000175564	UCP3	2.38125	2.04e-06
ENSG00000290727	ALMS1P1	2.38124	0.00651069
ENSG00000136156	ITM2B	2.37976	2.33e-240
ENSG00000293219	NA	2.37906	0.0235268
ENSG00000249669	NA	2.37813	7.81e-15
ENSG00000279962	NA	2.37761	0.00852959
ENSG00000119431	HDHD3	2.37716	5.06e-94
ENSG00000285103	NA	2.37529	2.77e-10
ENSG00000276289	NA	2.37344	0.000129522
ENSG00000276573	NA	2.37331	0.000680924
ENSG00000289017	NA	2.37304	4.9e-19
ENSG00000111215	PRR4	2.37289	0.000861124
ENSG00000248206	NA	2.37213	1.41e-07
ENSG00000184828	ZBTB7C	2.37192	3.19e-17
ENSG00000293324	NA	2.37152	0.000413212
ENSG00000266498	NA	2.36946	1.73e-07
ENSG00000078018	MAP2	2.36915	3.36e-70
ENSG00000233579	NA	2.36884	1.02e-07
ENSG00000293429	NA	2.36797	0.0101334
ENSG00000279306	NA	2.36702	0.00133877
ENSG00000223749	NA	2.36456	1.65e-43
ENSG00000052795	FNIP2	2.36449	1.95e-232
ENSG00000103196	CRISPLD2	2.3639	7.87e-129
ENSG00000258337	NA	2.36373	3.82e-05
ENSG00000293248	NA	2.36251	0.0029616
ENSG00000267493	CIRBP-AS1	2.36114	4.22e-07
ENSG00000288928	NA	2.36056	1.07e-21
ENSG00000259523	NA	2.36043	0.000702513
ENSG00000077942	FBLN1	2.35848	1.08e-185
ENSG00000207612	MIR604	2.35839	0.00100381
ENSG00000185222	TCEAL9	2.35342	3.87e-112
ENSG00000096088	PGC	2.35294	4.08e-06
ENSG00000206687	NA	2.35228	0.0288347
ENSG00000096696	DSP	2.35061	0
ENSG00000202400	SNORD82	2.35038	0.0240236
ENSG00000136048	DRAM1	2.34748	1.11e-91
ENSG00000166546	BEAN1	2.34658	2.69e-06
ENSG00000132510	KDM6B	2.34567	1.48e-201
ENSG00000214820	NA	2.34499	0.00973957
ENSG00000109472	CPE	2.34381	9.88e-111
ENSG00000142182	DNMT3L	2.34334	0.0013072
ENSG00000160145	KALRN	2.34333	3.84e-290
ENSG00000201821	NA	2.34297	0.00334621
ENSG00000180530	NRIP1	2.34232	4.09e-215
ENSG00000260337	NA	2.34228	0.00306954
ENSG00000138821	SLC39A8	2.3413	3.02e-220
ENSG00000249850	NA	2.33954	8.45e-23
ENSG00000269873	NA	2.33948	1.43e-07
ENSG00000112378	PERP	2.33913	0
ENSG00000087253	LPCAT2	2.33835	3.38e-145
ENSG00000253372	NA	2.3372	2.13e-07
ENSG00000223711	NA	2.3368	0.000696197
ENSG00000248405	PRR5-ARHGAP8	2.33544	1.77e-13
ENSG00000197565	COL4A6	2.33234	6.65e-223
ENSG00000139926	FRMD6	2.33232	7e-181
ENSG00000268375	NA	2.33181	0.0195527
ENSG00000140459	CYP11A1	2.33094	5.57e-30
ENSG00000102878	HSF4	2.33046	0.00132583
ENSG00000104154	SLC30A4	2.33026	9.97e-08
ENSG00000253475	NA	2.33014	0.00036769
ENSG00000182685	BRICD5	2.32924	4.33e-22
ENSG00000248971	NA	2.32867	3.51e-59
ENSG00000253598	SLC10A5	2.32867	0.00167475
ENSG00000287868	NA	2.32718	0.00187516
ENSG00000128564	VGF	2.32661	9.5e-62
ENSG00000233496	SYNJ2-IT1	2.32648	0.00104447
ENSG00000290425	PI4KAP1	2.3261	3.4e-69
ENSG00000196954	CASP4	2.32485	0.0239322
ENSG00000224430	NA	2.32281	0.00857162
ENSG00000026025	VIM	2.32242	9.08e-201
ENSG00000143344	RGL1	2.31985	7.26e-102
ENSG00000230069	NA	2.31967	3.44e-18
[truncated: 8,121 more rows]
