# Supplementary material for: VGLL1 contributes to both the transcriptome and epigenome of the developing trophoblast compartment
Source: Proc Natl Acad Sci U S A. 2025 Nov 24;122(48):e2508432122. doi: 10.1073/pnas.2508432122 (PMC12685074; doi:10.1073/pnas.2508432122)
Supplement: Supplementary file 3 — Dataset S02 (XLSX) [file pnas.2508432122.sd02.xlsx]

## Sheet: BMP4vsBMP4-IWP2
query_cell	pred_EML	sub_pred_EML	stage	prediction_score_max	pred_psdt
BMP4_A_d4_1_S49	TE	TE	Early	0.89694	14.4002
BMP4IWP2_A_d4_1_S69	TE	TE	Early	0.960139	13.9535
BMP4IWP2_A_d4_2_S70	TE	TE	Early	0.977512	13.5036
BMP4IWP2_A_d4_3_S71	TE	TE	Early	0.943975	14.158
BMP4_A_d2_1_S43	Epiblast	Late_EPI	Late	0.868391	15.629
BMP4_A_d2_2_S44	Epiblast	Late_EPI	Late	0.648168	15.5591
BMP4_A_d2_3_S45	Epiblast	Late_EPI	Late	0.891843	15.629
BMP4IWP2_A_d2_1_S66	Epiblast	Late_EPI	Late	0.919156	15.578
BMP4IWP2_A_d2_2_S67	Epiblast	Late_EPI	Late	0.989795	15.578
BMP4IWP2_A_d2_3_S68	Epiblast	Late_EPI	Late	0.988719	15.578
d0_A_1_S37	Epiblast	Late_EPI	Late	0.999884	15.7695
d0_A_2_S38	Epiblast	Late_EPI	Late	0.99985	15.3694
d0_A_3_S39	Epiblast	Late_EPI	Late	0.999166	15.1956
d0_A_4_S52	Epiblast	Late_EPI	Late	0.99993	15.849
d0_A_5_S53	Epiblast	Late_EPI	Late	0.998316	15.9189
d0_A_6_S54	Epiblast	Late_EPI	Late	0.99928	15.8901
BMP4_A_d4_2_S50	Ambiguous	Ambiguous	uncertained	0.885195	NA
BMP4_A_d4_3_S51	Ambiguous	Ambiguous	uncertained	0.932908	NA

## Sheet: ScramblevsshVGLL1
query_cell	pred_EML	sub_pred_EML	stage	prediction_score_max	pred_psdt
H9_shScramble_CT_D4_A_S40	TE	TE	Early	0.976011	15.7973
H9_shScramble_CT_D4_B_S41	TE	TE	Early	0.998213	15.7175
H9_shVGLL1_6_D4_A_S46	TE	TE	Early	0.851095	13.687
H9_shVGLL1_6_D4_B_S47	TE	TE	Early	0.87015	13.5462
H9_shVGLL1_6_D4_C_S48	TE	TE	Early	0.986392	13.9494
H9_shVGLL1_EO3_D4_A_S52	TE	TE	Early	0.942921	14.1252
H9_shVGLL1_EO3_D4_B_S53	TE	TE	Early	0.940879	14.1252
H9_shVGLL1_EO3_D4_C_S54	TE	TE	Early	0.865159	14.23
H9_shScramble_CT_D4_C_S42	Ambiguous	Ambiguous	uncertained	0.211495	NA
H9_shScramble_CT_D0_A_S37	Epiblast	Late_EPI	Late	0.999012	15.4711
H9_shScramble_CT_D0_B_S38	Epiblast	Late_EPI	Late	0.997362	15.4711
H9_shScramble_CT_D0_C_S39	Epiblast	Late_EPI	Late	0.980706	15.4711
H9_shVGLL1_6_D0_A_S43	Epiblast	Late_EPI	Late	0.99988	15.9189
H9_shVGLL1_6_D0_B_S44	Epiblast	Late_EPI	Late	0.998067	15.8274
H9_shVGLL1_6_D0_C_S45	Epiblast	Late_EPI	Late	0.998902	15.7997
H9_shVGLL1_EO3_D0_A_S49	Epiblast	Late_EPI	Late	0.999657	15.7575
H9_shVGLL1_EO3_D0_B_S50	Epiblast	Late_EPI	Late	0.99964	15.849
H9_shVGLL1_EO3_D0_C_S51	Epiblast	Late_EPI	Late	0.999514	15.7575
