# Supplementary material for: VGLL1 contributes to both the transcriptome and epigenome of the developing trophoblast compartment
Source: Proc Natl Acad Sci U S A. 2025 Nov 24;122(48):e2508432122. doi: 10.1073/pnas.2508432122 (PMC12685074; doi:10.1073/pnas.2508432122)
Supplement: Supplementary file 4 — Dataset S03 (XLSX) [file pnas.2508432122.sd03.xlsx]

## Sheet: DE_Coeff_BMP4_d2 - d0_atac_seq
	seqnames	start	end	width	strand	peak	feature	start_position	end_position	feature_strand	insideFeature	distancetoFeature	shortestDistance	fromOverlappingOrNearest	symbol	id	logFC	AveExpr	t	P.Value	adj.P.Val	B
chr3:108022554-108023134	chr3	108022554	108023134	581	*	54309	ENSG00000279277	108036718	108038445	-	downstream	15891	13584	NearestLocation	NA	chr3:108022554-108023134	-3.7286	3.36757	-10.8159	1.14975e-13	7.94289e-09	20.7059
chr1:94100780-94102525	chr1	94100780	94102525	1746	*	3752	ENSG00000198691	93992835	94121132	-	inside	20352	18607	NearestLocation	ABCA4	chr1:94100780-94102525	-1.79011	5.61928	-10.6458	1.87443e-13	7.94289e-09	20.3431
chr17:68325885-68326406	chr17	68325885	68326406	522	*	34355	ENSG00000108932	68267026	68291267	-	upstream	-34618	34618	NearestLocation	SLC16A6	chr17:68325885-68326406	-2.79792	3.7276	-10.4011	3.81015e-13	9.76487e-09	19.8486
chr22:23548172-23549799	chr22	23548172	23549799	1628	*	50293	ENSG00000280623	23536881	23547797	+	downstream	11291	375	NearestLocation	NA	chr22:23548172-23549799	2.49807	4.09941	10.3359	4.60879e-13	9.76487e-09	19.6178
chr8:133689244-133690046	chr8	133689244	133690046	803	*	78447	ENSG00000276193	133668420	133668701	-	upstream	-20543	20543	NearestLocation	NA	chr8:133689244-133690046	-2.01706	4.47352	-10.1206	8.67627e-13	1.00387e-08	19.0178
chr15:70462714-70463741	chr15	70462714	70463741	1028	*	27435	ENSG00000259473	70503907	70505928	-	downstream	43214	40166	NearestLocation	LINC02205	chr15:70462714-70463741	-3.22873	3.56908	-10.1125	8.88515e-13	1.00387e-08	19.0039
chr12:106032671-106033742	chr12	106032671	106033742	1072	*	20039	ENSG00000257773	106015897	106017006	+	downstream	16774	15665	NearestLocation	NA	chr12:106032671-106033742	-2.3563	4.27793	-10.097	9.30155e-13	1.00387e-08	18.9508
chr15:72168029-72168708	chr15	72168029	72168708	680	*	27482	ENSG00000260173	72140504	72155459	-	upstream	-12570	12570	NearestLocation	NA	chr15:72168029-72168708	-2.74079	4.23887	-10.0881	9.54938e-13	1.00387e-08	18.947
chr6:36122174-36122469	chr6	36122174	36122469	296	*	67533	ENSG00000156711	36127809	36144524	+	upstream	-5635	5340	NearestLocation	MAPK13	chr6:36122174-36122469	-3.17151	3.66951	-10.0042	1.22407e-12	1.00387e-08	18.6589
chr4:188081269-188081852	chr4	188081269	188081852	584	*	60972	ENSG00000241011	188106558	188106914	+	upstream	-25289	24706	NearestLocation	FAUP3	chr4:188081269-188081852	-3.38098	3.05919	-9.99728	1.2496e-12	1.00387e-08	18.5029
chr4:184814882-184815526	chr4	184814882	184815526	645	*	60898	ENSG00000251139	184813619	184821300	+	inside	1263	1263	NearestLocation	NA	chr4:184814882-184815526	-2.52231	4.31456	-9.98319	1.30296e-12	1.00387e-08	18.6412
chr2:101961073-101961632	chr2	101961073	101961632	560	*	43112	ENSG00000281162	101962056	101987167	+	upstream	-983	424	NearestLocation	NA	chr2:101961073-101961632	-2.95751	3.51852	-9.72664	2.80244e-12	1.97922e-08	17.8711
chr4:37729193-37729895	chr4	37729193	37729895	703	*	57972	ENSG00000207075	37699895	37700002	-	upstream	-29191	29191	NearestLocation	NA	chr4:37729193-37729895	-2.06082	4.17895	-9.67295	3.29306e-12	2.14682e-08	17.7125
chr11:57292822-57293595	chr11	57292822	57293595	774	*	13582	ENSG00000149115	57299638	57324952	-	downstream	32130	6043	NearestLocation	TNKS1BP1	chr11:57292822-57293595	-2.25143	4.50351	-9.51718	5.26934e-12	3.18983e-08	17.2435
chr9:33165608-33166090	chr9	33165608	33166090	483	*	79597	ENSG00000233554	33166975	33179983	+	upstream	-1367	885	NearestLocation	NA	chr9:33165608-33166090	-2.09477	4.21217	-9.47073	6.06585e-12	3.4272e-08	17.1278
chr8:101438280-101438872	chr8	101438280	101438872	593	*	77588	ENSG00000254084	101411873	101452452	-	inside	14172	13580	NearestLocation	NA	chr8:101438280-101438872	-2.60476	3.97993	-9.31289	9.80585e-12	5.19404e-08	16.6677
chr2:190979975-190980599	chr2	190979975	190980599	625	*	45205	ENSG00000229023	190992639	190993567	-	downstream	13592	12040	NearestLocation	NA	chr2:190979975-190980599	-1.84841	4.24971	-9.28629	1.06359e-11	5.26012e-08	16.4686
chr16:55502596-55503412	chr16	55502596	55503412	817	*	30083	ENSG00000087253	55508998	55586670	+	upstream	-6402	5586	NearestLocation	LPCAT2	chr16:55502596-55503412	-3.30984	3.89138	-9.25885	1.15667e-11	5.26012e-08	16.497
chr1:117210793-117211325	chr1	117210793	117211325	533	*	4381	ENSG00000134258	117143587	117210960	-	overlapStart	167	167	NearestLocation	VTCN1	chr1:117210793-117211325	-2.18864	4.10997	-9.25253	1.17926e-11	5.26012e-08	16.4361
chr4:140267325-140268118	chr4	140267325	140268118	794	*	59959	ENSG00000153130	140257286	140385726	+	inside	10039	10039	NearestLocation	SCOC	chr4:140267325-140268118	-2.08568	4.65884	-9.16381	1.54782e-11	6.55887e-08	16.1707
chr7:128357008-128357783	chr7	128357008	128357783	776	*	74122	ENSG00000224940	128350325	128361685	-	inside	4677	3902	NearestLocation	PRRT4	chr7:128357008-128357783	-2.51297	4.10217	-9.13605	1.68567e-11	6.60502e-08	16.1234
chr6:137924002-137924675	chr6	137924002	137924675	674	*	69856	ENSG00000229922	137945366	137972522	+	upstream	-21364	20691	NearestLocation	NA	chr6:137924002-137924675	-3.76739	2.76365	-9.13051	1.71458e-11	6.60502e-08	15.9742
chr2:46164715-46165305	chr2	46164715	46165305	591	*	41683	ENSG00000231336	46166789	46167978	-	downstream	3263	1484	NearestLocation	NA	chr2:46164715-46165305	-2.41383	3.50457	-9.08651	1.96322e-11	6.96454e-08	15.986
chr12:56932887-56933186	chr12	56932887	56933186	300	*	18639	ENSG00000170426	56923154	56934405	-	inside	1518	1219	NearestLocation	SDR9C7	chr12:56932887-56933186	-2.91181	2.89514	-9.07247	2.05001e-11	6.96454e-08	15.9173
chr11:86469737-86470333	chr11	86469737	86470333	597	*	15057	ENSG00000278989	86434924	86437282	-	upstream	-32455	32455	NearestLocation	NA	chr11:86469737-86470333	-2.82844	3.24389	-9.05328	2.17498e-11	6.96454e-08	15.8533
chr8:133356172-133356750	chr8	133356172	133356750	579	*	78410	ENSG00000243537	133325997	133326404	+	downstream	30175	29768	NearestLocation	RPL32P20	chr8:133356172-133356750	-1.80379	4.29815	-9.05185	2.18455e-11	6.96454e-08	15.8534
chr10:13729051-13729368	chr10	13729051	13729368	318	*	8642	ENSG00000234091	13729383	13756200	+	upstream	-332	15	NearestLocation	NA	chr10:13729051-13729368	-3.41808	3.20554	-9.03277	2.317e-11	6.96454e-08	15.6985
chr16:46918853-46919534	chr16	46918853	46919534	682	*	29867	ENSG00000166123	46884378	46931297	+	inside	34475	11763	NearestLocation	GPT2	chr16:46918853-46919534	-3.22178	3.73743	-9.03006	2.3365e-11	6.96454e-08	15.8116
chr21:36155547-36155916	chr21	36155547	36155916	370	*	49591	ENSG00000142197	36156782	36294274	+	upstream	-1235	866	NearestLocation	DOP1B	chr21:36155547-36155916	-3.33234	4.10202	-9.01848	2.42153e-11	6.96454e-08	15.7454
chr1:43005540-43006327	chr1	43005540	43006327	788	*	2282	ENSG00000207256	42991438	42991544	+	downstream	14102	13996	NearestLocation	RNU6-880P	chr1:43005540-43006327	-1.79001	5.02546	-9.00279	2.5418e-11	6.96454e-08	15.6375
chr8:48643517-48644005	chr8	48643517	48644005	489	*	76430	ENSG00000253892	48657260	48658894	-	downstream	15377	13255	NearestLocation	NA	chr8:48643517-48644005	-4.11736	2.7986	-9.00206	2.5475e-11	6.96454e-08	15.4272
chr9:13181714-13182039	chr9	13181714	13182039	326	*	79203	ENSG00000234740	13274510	13279187	-	downstream	97473	92471	NearestLocation	NA	chr9:13181714-13182039	-2.74774	3.5228	-8.93887	3.09757e-11	8.20373e-08	15.5305
chr2:39180273-39180951	chr2	39180273	39180951	679	*	41474	ENSG00000205111	39175646	39229588	-	inside	49315	4627	NearestLocation	CDKL4	chr2:39180273-39180951	-1.9404	3.9639	-8.88578	3.65185e-11	9.31109e-08	15.3254
chr10:114349444-114350298	chr10	114349444	114350298	855	*	11462	ENSG00000169129	114294824	114404756	-	inside	55312	54458	NearestLocation	AFAP1L2	chr10:114349444-114350298	-2.8654	3.65707	-8.87849	3.73542e-11	9.31109e-08	15.3612
chr9:100440177-100440694	chr9	100440177	100440694	518	*	80935	ENSG00000251349	100442271	100577636	+	upstream	-2094	1577	NearestLocation	MSANTD3-TMEFF1	chr9:100440177-100440694	-4.47403	2.89939	-8.84748	4.11313e-11	9.90956e-08	14.8798
chr1:176576482-176576859	chr1	176576482	176576859	378	*	5869	ENSG00000237514	176616273	176616786	-	downstream	40304	39414	NearestLocation	NA	chr1:176576482-176576859	-4.14745	2.29879	-8.84004	4.20937e-11	9.90956e-08	14.7986
chr5:71577751-71578267	chr5	71577751	71578267	517	*	62578	ENSG00000131844	71587288	71658704	+	upstream	-9537	9021	NearestLocation	MCCC2	chr5:71577751-71578267	-2.57433	2.83118	-8.80873	4.64e-11	1.06281e-07	15.1339
chr10:110456593-110457105	chr10	110456593	110457105	513	*	11321	ENSG00000237642	110450629	110451240	+	downstream	5964	5353	NearestLocation	NA	chr10:110456593-110457105	-3.14197	3.37454	-8.77135	5.21291e-11	1.1437e-07	15.0145
chr9:119412407-119412910	chr9	119412407	119412910	504	*	81490	ENSG00000078725	119153458	119369467	-	upstream	-42940	42940	NearestLocation	BRINP1	chr9:119412407-119412910	-1.56721	4.86891	-8.76828	5.26306e-11	1.1437e-07	14.8556
chr1:109298681-109299344	chr1	109298681	109299344	664	*	4052	ENSG00000221986	109292365	109307041	-	inside	8360	6316	NearestLocation	MYBPHL	chr1:109298681-109299344	-2.64905	3.79107	-8.74782	5.60975e-11	1.18857e-07	14.9615
chr4:185149229-185149790	chr4	185149229	185149790	562	*	60912	ENSG00000151729	185143241	185150382	+	inside	5988	592	NearestLocation	SLC25A4	chr4:185149229-185149790	-3.14221	3.24749	-8.72157	6.08871e-11	1.25858e-07	14.8546
chr1:9443813-9444394	chr1	9443813	9444394	582	*	486	ENSG00000252956	9437669	9437778	-	upstream	-6035	6035	NearestLocation	RNA5SP40	chr1:9443813-9444394	-2.89593	3.80051	-8.69925	6.52849e-11	1.31736e-07	14.8159
chr9:131705764-131706332	chr9	131705764	131706332	569	*	82164	ENSG00000240853	131725168	131725467	-	downstream	19703	18836	NearestLocation	RN7SL328P	chr9:131705764-131706332	-2.33801	3.56114	-8.68985	6.72308e-11	1.32507e-07	14.7825
chr14:96117177-96117763	chr14	96117177	96117763	587	*	25488	ENSG00000227051	96039324	96093889	+	downstream	77853	23288	NearestLocation	C14orf132	chr14:96117177-96117763	-3.48673	3.47527	-8.67841	6.96796e-11	1.34212e-07	14.7266
chr13:91217318-91217842	chr13	91217318	91217842	525	*	22616	ENSG00000214178	91272081	91272577	-	downstream	55259	54239	NearestLocation	NA	chr13:91217318-91217842	-2.42521	3.61572	-8.6664	7.23465e-11	1.34796e-07	14.7121
chr4:102705303-102705905	chr4	102705303	102705905	603	*	59267	ENSG00000248971	102728746	102730171	-	downstream	24868	22841	NearestLocation	KRT8P46	chr4:102705303-102705905	-2.20811	4.59312	-8.66281	7.31634e-11	1.34796e-07	14.6176
chr1:28871632-28872568	chr1	28871632	28872568	937	*	1580	ENSG00000233427	28870483	28877336	-	inside	5704	1149	NearestLocation	NA	chr1:28871632-28872568	-4.12149	3.56248	-8.63762	7.91674e-11	1.42754e-07	14.597
chr10:73871699-73872312	chr10	73871699	73872312	614	*	10033	ENSG00000148660	73812501	73874591	-	inside	2892	2279	NearestLocation	CAMK2G	chr10:73871699-73872312	-2.26744	3.6849	-8.62102	8.33932e-11	1.47241e-07	14.5095
chr11:73269542-73270311	chr11	73269542	73270311	770	*	14638	ENSG00000171631	73264505	73298617	+	inside	5037	5037	NearestLocation	P2RY6	chr11:73269542-73270311	-1.44371	4.94668	-8.59574	9.02734e-11	1.56136e-07	14.279
chr12:101925326-101925787	chr12	101925326	101925787	462	*	19917	ENSG00000257202	101923410	101924719	-	upstream	-607	607	NearestLocation	NA	chr12:101925326-101925787	-2.89998	3.23755	-8.56043	1.00852e-10	1.68225e-07	14.354
chr20:31719324-31719784	chr20	31719324	31719784	461	*	47702	ENSG00000281376	31721507	31723409	+	upstream	-2183	1723	NearestLocation	ABALON	chr20:31719324-31719784	-2.21799	3.98292	-8.55923	1.01233e-10	1.68225e-07	14.377
chr7:142901467-142901795	chr7	142901467	142901795	329	*	74620	ENSG00000165125	142871203	142885762	-	upstream	-15705	15705	NearestLocation	TRPV6	chr7:142901467-142901795	-5.25078	1.46986	-8.54511	1.05824e-10	1.72473e-07	13.5871
chr16:84952321-84953177	chr16	84952321	84953177	857	*	31177	ENSG00000260340	84928353	84939603	+	downstream	23968	12718	NearestLocation	NA	chr16:84952321-84953177	-1.85511	4.98839	-8.50824	1.1883e-10	1.87242e-07	14.1303
chrX:72081717-72082499	chrX	72081717	72082499	783	*	83653	ENSG00000196933	72044545	72044892	+	downstream	37172	36825	NearestLocation	NA	chrX:72081717-72082499	-2.05698	4.09779	-8.50257	1.20972e-10	1.87242e-07	14.1723
chr12:11706555-11706893	chr12	11706555	11706893	339	*	17169	ENSG00000139083	11649854	11895402	+	inside	56701	56701	NearestLocation	ETV6	chr12:11706555-11706893	-4.43857	2.75941	-8.50115	1.21514e-10	1.87242e-07	13.6963
chr7:46079482-46079741	chr7	46079482	46079741	260	*	72187	ENSG00000224547	46144937	46145688	+	upstream	-65455	65196	NearestLocation	NA	chr7:46079482-46079741	-5.26037	1.44433	-8.48327	1.2855e-10	1.94546e-07	13.292
chr8:47645022-47645401	chr8	47645022	47645401	380	*	76386	ENSG00000207369	47667771	47667877	+	upstream	-22749	22370	NearestLocation	RNU6-665P	chr8:47645022-47645401	-3.03851	2.70383	-8.47652	1.31309e-10	1.95236e-07	14.0934
chr6:4803224-4803708	chr6	4803224	4803708	485	*	66123	ENSG00000236336	4774526	4775408	-	upstream	-27816	27816	NearestLocation	CDYL-AS1	chr6:4803224-4803708	-2.86978	3.27903	-8.45189	1.41907e-10	2.07356e-07	14.0567
chrX:35381028-35381613	chrX	35381028	35381613	586	*	83036	ENSG00000252411	35594173	35594273	+	upstream	-213145	212560	NearestLocation	RNU6-1087P	chrX:35381028-35381613	-2.24494	4.16471	-8.4422	1.46311e-10	2.07504e-07	13.9905
chr17:6729466-6729909	chr17	6729466	6729909	444	*	31820	ENSG00000141485	6684713	6713567	-	upstream	-15899	15899	NearestLocation	SLC13A5	chr17:6729466-6729909	-2.78676	3.09863	-8.44091	1.46905e-10	2.07504e-07	14.0267
chr16:85353723-85354236	chr16	85353723	85354236	514	*	31216	ENSG00000266307	85306226	85306325	-	upstream	-47398	47398	NearestLocation	MIR5093	chr16:85353723-85354236	-3.02201	3.47439	-8.43242	1.50894e-10	2.09644e-07	14.0007
chr10:114346122-114346852	chr10	114346122	114346852	731	*	11461	ENSG00000169129	114294824	114404756	-	inside	58634	51298	NearestLocation	AFAP1L2	chr10:114346122-114346852	-3.3542	3.20423	-8.4222	1.55837e-10	2.13018e-07	13.9196
chr12:125502973-125503457	chr12	125502973	125503457	485	*	20837	ENSG00000279462	125300936	125301917	+	downstream	202037	201056	NearestLocation	NA	chr12:125502973-125503457	-3.51606	3.32818	-8.39641	1.69055e-10	2.2742e-07	13.8363
chr4:40670477-40670902	chr4	40670477	40670902	426	*	58076	ENSG00000163694	40423267	40630875	-	upstream	-39602	39602	NearestLocation	RBM47	chr4:40670477-40670902	-2.74874	3.244	-8.38397	1.75831e-10	2.29707e-07	13.8496
chr5:34842541-34843149	chr5	34842541	34843149	609	*	61836	ENSG00000272323	34837549	34839278	-	upstream	-3263	3263	NearestLocation	TTC23L-AS1	chr5:34842541-34843149	-3.44708	3.23538	-8.38335	1.76176e-10	2.29707e-07	13.8113
chr2:219368728-219369127	chr2	219368728	219369127	400	*	46021	ENSG00000232789	219358870	219358983	-	upstream	-9745	9745	NearestLocation	NA	chr2:219368728-219369127	-2.65178	3.59972	-8.37758	1.7942e-10	2.30391e-07	13.8315
chr8:30548973-30549703	chr8	30548973	30549703	731	*	76012	ENSG00000279041	30552345	30553766	+	upstream	-3372	2642	NearestLocation	NA	chr8:30548973-30549703	-2.42734	4.21381	-8.35962	1.89902e-10	2.40211e-07	13.7606
chr7:135759452-135759937	chr7	135759452	135759937	486	*	74387	ENSG00000189320	135728348	135748846	-	upstream	-10606	10606	NearestLocation	FAM180A	chr7:135759452-135759937	-3.43847	2.92478	-8.34412	1.99442e-10	2.45161e-07	13.7049
chr2:121074701-121075400	chr2	121074701	121075400	700	*	43607	ENSG00000234455	121081437	121088726	-	downstream	14025	6037	NearestLocation	NA	chr2:121074701-121075400	2.31678	4.73116	8.34192	2.00835e-10	2.45161e-07	13.7032
chr7:105718435-105718853	chr7	105718435	105718853	419	*	73617	ENSG00000226624	105819492	105820101	+	upstream	-101057	100639	NearestLocation	RPL13AP16	chr7:105718435-105718853	-3.6961	2.91549	-8.33932	2.02493e-10	2.45161e-07	13.5965
chr5:386441-387211	chr5	386441	387211	771	*	61042	ENSG00000214278	403731	404546	-	downstream	18105	16520	NearestLocation	LOC100310782	chr5:386441-387211	-2.83925	3.68066	-8.31696	2.17344e-10	2.59435e-07	13.64
chr18:77088846-77089686	chr18	77088846	77089686	841	*	36926	ENSG00000275178	77093086	77093446	+	upstream	-4240	3400	NearestLocation	NA	chr18:77088846-77089686	-1.22798	5.46872	-8.29636	2.32e-10	2.73084e-07	13.2957
chr15:72358907-72359315	chr15	72358907	72359315	409	*	27502	ENSG00000260729	72284727	72375981	-	inside	17074	16666	NearestLocation	NA	chr15:72358907-72359315	-3.42184	2.92516	-8.29058	2.36294e-10	2.73376e-07	13.4447
chr7:116783697-116784040	chr7	116783697	116784040	344	*	73884	ENSG00000198898	116811070	116922049	+	upstream	-27373	27030	NearestLocation	CAPZA2	chr7:116783697-116784040	-2.34994	3.28834	-8.28738	2.387e-10	2.73376e-07	13.5516
chr2:19797834-19798577	chr2	19797834	19798577	744	*	40794	ENSG00000213403	19826249	19826575	+	upstream	-28415	27672	NearestLocation	NA	chr2:19797834-19798577	-3.67812	3.2804	-8.26554	2.55813e-10	2.77304e-07	13.4205
chr7:66409502-66409924	chr7	66409502	66409924	423	*	72499	ENSG00000251451	66407288	66409239	-	upstream	-263	263	NearestLocation	GTF2IP9	chr7:66409502-66409924	-4.7982	2.58394	-8.26333	2.57616e-10	2.77304e-07	12.9407
chr10:4024730-4025494	chr10	4024730	4025494	765	*	8399	ENSG00000227101	4024940	4028394	+	overlapStart	-210	210	NearestLocation	NA	chr10:4024730-4025494	-2.35484	3.95068	-8.2619	2.58787e-10	2.77304e-07	13.4413
chr20:32744905-32745456	chr20	32744905	32745456	552	*	47798	ENSG00000149600	32702691	32743997	-	upstream	-908	908	NearestLocation	COMMD7	chr20:32744905-32745456	-1.6173	4.69055	-8.25742	2.62494e-10	2.77304e-07	13.3596
chr1:168512907-168513686	chr1	168512907	168513686	780	*	5637	ENSG00000228697	168400829	168495685	-	upstream	-17222	17222	NearestLocation	LOC101928565	chr1:168512907-168513686	-4.1237	2.4318	-8.25644	2.63306e-10	2.77304e-07	13.0765
chr8:47508983-47509362	chr8	47508983	47509362	380	*	76382	ENSG00000253330	47511034	47512141	-	downstream	3158	1672	NearestLocation	NA	chr8:47508983-47509362	-2.57827	3.22949	-8.25373	2.65584e-10	2.77304e-07	13.448
chr1:100982650-100983069	chr1	100982650	100983069	420	*	3906	ENSG00000235795	100995473	100996260	+	upstream	-12823	12404	NearestLocation	NA	chr1:100982650-100983069	-2.36892	3.30146	-8.24976	2.68953e-10	2.77304e-07	13.4324
chr12:66013340-66013668	chr12	66013340	66013668	329	*	18906	ENSG00000276878	66023620	66023726	-	downstream	10386	9952	NearestLocation	MIR6074	chr12:66013340-66013668	-4.16718	2.34733	-8.24925	2.69387e-10	2.77304e-07	13.0952
chr2:174536374-174536740	chr2	174536374	174536740	367	*	44821	ENSG00000279884	174545385	174546335	-	downstream	9961	8645	NearestLocation	NA	chr2:174536374-174536740	-3.61819	2.56127	-8.2467	2.71578e-10	2.77304e-07	13.1969
chr5:74956366-74956563	chr5	74956366	74956563	198	*	62692	ENSG00000239517	74931662	74931817	+	downstream	24704	24549	NearestLocation	NA	chr5:74956366-74956563	-4.87478	1.53258	-8.24094	2.76582e-10	2.79051e-07	12.7007
chr8:73888575-73888774	chr8	73888575	73888774	200	*	77030	ENSG00000104343	73780097	73878910	-	upstream	-9665	9665	NearestLocation	UBE2W	chr8:73888575-73888774	-4.4513	2.15905	-8.22648	2.89578e-10	2.88726e-07	12.8104
chr10:9733844-9734087	chr10	9733844	9734087	244	*	8547	ENSG00000235838	9721963	9724416	-	upstream	-9428	9428	NearestLocation	HSP90AB7P	chr10:9733844-9734087	-3.7322	2.63043	-8.21387	3.01421e-10	2.95545e-07	13.129
chr18:7200915-7201432	chr18	7200915	7201432	518	*	35337	ENSG00000206422	7231125	7232047	+	upstream	-30210	29693	NearestLocation	LRRC30	chr18:7200915-7201432	-4.78642	2.12245	-8.21181	3.03391e-10	2.95545e-07	12.8927
chr11:12548008-12548565	chr11	12548008	12548565	558	*	12602	ENSG00000254847	12538083	12540967	-	upstream	-7041	7041	NearestLocation	NA	chr11:12548008-12548565	-2.51511	3.10013	-8.20546	3.09579e-10	2.98146e-07	13.3017
chr5:150107842-150108216	chr5	150107842	150108216	375	*	64717	ENSG00000182578	150053291	150113372	-	inside	5530	5156	NearestLocation	CSF1R	chr5:150107842-150108216	-2.50084	3.22456	-8.1887	3.26523e-10	3.10931e-07	13.2443
chr1:22172131-22172610	chr1	22172131	22172610	480	*	1133	ENSG00000162552	22117305	22143969	-	upstream	-28162	28162	NearestLocation	WNT4	chr1:22172131-22172610	-3.51449	3.62192	-8.17855	3.37235e-10	3.15993e-07	13.1539
chr14:65239157-65239845	chr14	65239157	65239845	689	*	24407	ENSG00000258878	65234515	65235101	-	upstream	-4056	4056	NearestLocation	LOC100420096	chr14:65239157-65239845	-2.30014	4.199	-8.17548	3.4054e-10	3.15993e-07	13.1709
chr2:84888615-84889012	chr2	84888615	84889012	398	*	42671	ENSG00000279992	84895085	84895221	-	downstream	6606	6073	NearestLocation	NA	chr2:84888615-84889012	-2.34969	3.36584	-8.17029	3.46214e-10	3.15993e-07	13.1897
chr9:107389627-107390089	chr9	107389627	107390089	463	*	81081	ENSG00000226825	107420284	107430802	-	downstream	41175	30195	NearestLocation	NA	chr9:107389627-107390089	-5.56378	1.43556	-8.1698	3.46753e-10	3.15993e-07	12.4763
chr2:237324733-237325170	chr2	237324733	237325170	438	*	46638	ENSG00000224132	237257091	237257676	+	downstream	67642	67057	NearestLocation	NA	chr2:237324733-237325170	-5.46721	1.75357	-8.15721	3.6093e-10	3.25413e-07	12.4457
chr6:53465738-53466296	chr6	53465738	53466296	559	*	68192	ENSG00000249379	53503185	53506919	+	upstream	-37447	36889	NearestLocation	NA	chr6:53465738-53466296	-2.33366	3.06566	-8.14111	3.79916e-10	3.38925e-07	13.0932
chr2:115976778-115977367	chr2	115976778	115977367	590	*	43452	ENSG00000230391	115468056	115468938	+	downstream	508722	507840	NearestLocation	RPSAP23	chr2:115976778-115977367	-2.41869	3.88765	-8.13767	3.84099e-10	3.39087e-07	13.0894
chr7:29606319-29606745	chr7	29606319	29606745	427	*	71676	ENSG00000223437	29625870	29625983	+	upstream	-19551	19125	NearestLocation	TMSB4XP3	chr7:29606319-29606745	-2.86537	3.2221	-8.12575	3.98969e-10	3.48583e-07	13.0508
chr3:189722022-189722695	chr3	189722022	189722695	674	*	56726	ENSG00000227971	189645327	189645466	-	upstream	-76556	76556	NearestLocation	NA	chr3:189722022-189722695	-2.68813	3.70065	-8.12011	4.06193e-10	3.51274e-07	13.0368
chr13:98755302-98755612	chr13	98755302	98755612	311	*	22792	ENSG00000088386	98683801	98752654	-	upstream	-2648	2648	NearestLocation	SLC15A1	chr13:98755302-98755612	-5.03628	1.76005	-8.09981	4.33361e-10	3.70983e-07	12.3881
chr5:26031497-26032005	chr5	26031497	26032005	509	*	61672	ENSG00000222560	26012889	26013025	+	downstream	18608	18472	NearestLocation	RNU4-43P	chr5:26031497-26032005	-3.32805	2.76147	-8.08373	4.5616e-10	3.85161e-07	12.8879
chr5:136018954-136019232	chr5	136018954	136019232	279	*	64109	ENSG00000120708	136028895	136063818	+	upstream	-9941	9663	NearestLocation	TGFBI	chr5:136018954-136019232	-5.36106	1.72808	-8.08178	4.59012e-10	3.85161e-07	12.2127
chr11:14589525-14589911	chr11	14589525	14589911	387	*	12692	ENSG00000129084	14504874	14643635	-	inside	54110	53724	NearestLocation	PSMA1	chr11:14589525-14589911	-5.10339	1.77894	-8.07831	4.64122e-10	3.85631e-07	12.2822
chr2:46193254-46193675	chr2	46193254	46193675	422	*	41685	ENSG00000231336	46166789	46167978	-	upstream	-25276	25276	NearestLocation	NA	chr2:46193254-46193675	-3.11433	3.32473	-8.07013	4.76397e-10	3.91987e-07	12.8727
chr9:12494442-12494856	chr9	12494442	12494856	415	*	79185	ENSG00000107165	12685439	12710290	+	upstream	-190997	190583	NearestLocation	TYRP1	chr9:12494442-12494856	-3.33596	2.42681	-8.05216	5.04529e-10	4.07585e-07	12.6452
chr17:9672475-9673091	chr17	9672475	9673091	617	*	32019	ENSG00000262296	9647020	9647660	-	upstream	-24815	24815	NearestLocation	NA	chr17:9672475-9673091	-3.03269	2.86167	-8.05187	5.04997e-10	4.07585e-07	12.7936
chr6:105374079-105374264	chr6	105374079	105374264	186	*	69085	ENSG00000085377	105277565	105403084	-	inside	29005	28820	NearestLocation	PREP	chr6:105374079-105374264	-5.04957	1.33748	-8.04887	5.09848e-10	4.07585e-07	12.0952
chr1:108824148-108824339	chr1	108824148	108824339	192	*	4013	ENSG00000203897	108857217	108858524	+	upstream	-33069	32878	NearestLocation	SPATA42	chr1:108824148-108824339	-4.70402	1.68516	-8.04344	5.18779e-10	4.07585e-07	12.3265
chr8:125476710-125477355	chr8	125476710	125477355	646	*	78124	ENSG00000253111	125466939	125541373	+	inside	9771	9771	NearestLocation	NA	chr8:125476710-125477355	-2.65821	3.55336	-8.04306	5.19401e-10	4.07585e-07	12.7983
chr6:159815486-159815772	chr6	159815486	159815772	287	*	70525	ENSG00000146453	159800249	159820704	+	inside	15237	4932	NearestLocation	PNLDC1	chr6:159815486-159815772	-2.7936	3.18208	-8.03841	5.27168e-10	4.09885e-07	12.7844
chr3:134092137-134092672	chr3	134092137	134092672	536	*	55215	ENSG00000243832	134055256	134057648	-	upstream	-34489	34489	NearestLocation	LINC02000	chr3:134092137-134092672	-2.8095	3.50003	-8.03036	5.40912e-10	4.16748e-07	12.7386
chr7:29281689-29282213	chr7	29281689	29282213	525	*	71664	ENSG00000237065	29212302	29213214	+	downstream	69387	68475	NearestLocation	NA	chr7:29281689-29282213	-3.7623	2.98687	-8.0156	5.67036e-10	4.26894e-07	12.5669
chr5:174337258-174338064	chr5	174337258	174338064	807	*	65572	ENSG00000249306	174336295	174532457	+	inside	963	963	NearestLocation	LINC01411	chr5:174337258-174338064	-2.77826	3.68023	-8.01199	5.73621e-10	4.26894e-07	12.7
chr9:117406352-117406628	chr9	117406352	117406628	277	*	81448	ENSG00000148219	116425225	117415070	-	inside	8718	8442	NearestLocation	ASTN2	chr9:117406352-117406628	-4.08457	2.10981	-8.01114	5.7519e-10	4.26894e-07	12.3154
chr17:4587859-4588203	chr17	4587859	4588203	345	*	31727	ENSG00000188176	4583999	4608319	+	inside	3860	3860	NearestLocation	SMTNL2	chr17:4587859-4588203	-2.52649	3.11238	-8.0107	5.75997e-10	4.26894e-07	12.6984
chr6:15816974-15817503	chr6	15816974	15817503	530	*	66514	ENSG00000214027	15934782	15935315	+	upstream	-117808	117279	NearestLocation	NA	chr6:15816974-15817503	-3.07234	3.11846	-8.00795	5.81089e-10	4.26894e-07	12.6846
chr1:170220794-170221409	chr1	170220794	170221409	616	*	5689	ENSG00000238051	170211010	170211457	-	upstream	-9337	9337	NearestLocation	ISCUP1	chr1:170220794-170221409	-4.23857	2.23801	-8.00412	5.88236e-10	4.26894e-07	12.3637
chr2:141380090-141380748	chr2	141380090	141380748	659	*	44070	ENSG00000233329	141208082	141208376	-	upstream	-171714	171714	NearestLocation	RPS16P3	chr2:141380090-141380748	-2.6659	3.22652	-8.00354	5.89341e-10	4.26894e-07	12.6754
chr18:59617399-59617871	chr18	59617399	59617871	473	*	36589	ENSG00000267061	59563709	59568615	+	downstream	53690	48784	NearestLocation	NA	chr18:59617399-59617871	-4.36826	2.0853	-7.98889	6.17606e-10	4.43577e-07	12.2721
chr20:33789252-33789984	chr20	33789252	33789984	733	*	47860	ENSG00000230753	33787373	33811097	-	inside	21845	1879	NearestLocation	ZNF341-AS1	chr20:33789252-33789984	-2.71844	4.24974	-7.97824	6.39013e-10	4.55095e-07	12.5613
chr10:112969539-112969932	chr10	112969539	112969932	394	*	11408	ENSG00000233547	112950646	112951875	-	upstream	-17664	17664	NearestLocation	NA	chr10:112969539-112969932	-1.8404	3.90351	-7.96669	6.63095e-10	4.67911e-07	12.4738
chr11:131503039-131503423	chr11	131503039	131503423	385	*	16488	ENSG00000237654	131502759	131540867	-	inside	37828	280	NearestLocation	LOC101929653	chr11:131503039-131503423	-3.26342	2.76628	-7.96373	6.69398e-10	4.67911e-07	12.4814
chr15:22892363-22892631	chr15	22892363	22892631	269	*	25969	ENSG00000140157	22838641	22868384	+	downstream	53722	23979	NearestLocation	NIPA2	chr15:22892363-22892631	-3.14478	2.76895	-7.96061	6.76113e-10	4.67911e-07	12.5159
chr17:62875251-62875962	chr17	62875251	62875962	712	*	34114	ENSG00000264907	62841101	62841645	+	downstream	34150	33606	NearestLocation	NA	chr17:62875251-62875962	-4.41762	2.62869	-7.95924	6.79093e-10	4.67911e-07	12.193
chr2:149307110-149307473	chr2	149307110	149307473	364	*	44190	ENSG00000224337	149320593	149321436	+	upstream	-13483	13120	NearestLocation	NA	chr2:149307110-149307473	-4.35134	2.6993	-7.9564	6.85309e-10	4.68386e-07	12.2921
chr9:98686872-98687677	chr9	98686872	98687677	806	*	80876	ENSG00000136928	98288082	98709197	-	inside	22325	21520	NearestLocation	GABBR2	chr9:98686872-98687677	-2.22739	3.96226	-7.94769	7.04697e-10	4.77784e-07	12.4455
chr16:7324257-7324684	chr16	7324257	7324684	428	*	29002	ENSG00000283584	7431217	7431296	+	upstream	-106960	106533	NearestLocation	NA	chr16:7324257-7324684	-4.56976	2.76124	-7.93798	7.26967e-10	4.86528e-07	12.2401
chr6:43147703-43148445	chr6	43147703	43148445	743	*	67871	ENSG00000112658	43171299	43181507	+	upstream	-23596	22854	NearestLocation	SRF	chr6:43147703-43148445	-3.55994	2.98023	-7.93507	7.33775e-10	4.86528e-07	12.3782
chr6:159887739-159888175	chr6	159887739	159888175	437	*	70526	ENSG00000236823	159899186	159902510	+	upstream	-11447	11011	NearestLocation	NA	chr6:159887739-159888175	-3.08589	2.93075	-7.93462	7.34816e-10	4.86528e-07	12.4421
chr3:189720784-189721172	chr3	189720784	189721172	389	*	56725	ENSG00000227971	189645327	189645466	-	upstream	-75318	75318	NearestLocation	NA	chr3:189720784-189721172	-2.51906	3.14574	-7.92456	7.58904e-10	4.98582e-07	12.4294
chr10:104711249-104711877	chr10	104711249	104711877	629	*	11230	ENSG00000226387	104664608	104666200	-	upstream	-45049	45049	NearestLocation	SORCS3-AS1	chr10:104711249-104711877	-1.67999	4.24494	-7.913	7.87568e-10	5.13434e-07	12.2298
chr7:142478548-142479126	chr7	142478548	142479126	579	*	74591	ENSG00000211725	142482548	142483019	+	upstream	-4000	3422	NearestLocation	TRBV5-5	chr7:142478548-142479126	-1.91541	4.12982	-7.90832	7.99464e-10	5.14809e-07	12.3253
chr10:24393153-24393663	chr10	24393153	24393663	511	*	8886	ENSG00000279029	24481180	24483034	-	downstream	89881	87517	NearestLocation	NA	chr10:24393153-24393663	-2.28414	3.32138	-7.90644	8.04303e-10	5.14809e-07	12.3678
chr15:44670579-44670921	chr15	44670579	44670921	343	*	26581	ENSG00000104133	44562696	44663678	-	upstream	-6901	6901	NearestLocation	SPG11	chr15:44670579-44670921	-2.77233	3.01302	-7.90491	8.08269e-10	5.14809e-07	12.344
chr10:71830848-71831117	chr10	71830848	71831117	270	*	9949	ENSG00000238446	71844735	71844794	-	downstream	13946	13618	NearestLocation	RNU7-38P	chr10:71830848-71831117	-4.72792	1.60654	-7.90271	8.13976e-10	5.14809e-07	11.8541
chr1:176602173-176602603	chr1	176602173	176602603	431	*	5871	ENSG00000237514	176616273	176616786	-	downstream	14613	13670	NearestLocation	NA	chr1:176602173-176602603	-5.16332	2.22817	-7.89078	8.4574e-10	5.27059e-07	11.9223
chr12:47950902-47951443	chr12	47950902	47951443	542	*	18049	ENSG00000111424	47841537	47943048	-	upstream	-7854	7854	NearestLocation	VDR	chr12:47950902-47951443	-3.64236	2.95764	-7.89026	8.47157e-10	5.27059e-07	12.2388
chr12:69428177-69428954	chr12	69428177	69428954	778	*	19116	ENSG00000241765	69422656	69422995	+	downstream	5521	5182	NearestLocation	RPS26P45	chr12:69428177-69428954	-4.21093	2.18727	-7.88611	8.58505e-10	5.27059e-07	11.9452
chr5:103444275-103444718	chr5	103444275	103444718	444	*	63275	ENSG00000250567	103408941	103412511	-	upstream	-31764	31764	NearestLocation	NA	chr5:103444275-103444718	-2.01636	3.86529	-7.88432	8.63458e-10	5.27059e-07	12.232
chr4:40403005-40403395	chr4	40403005	40403395	391	*	58058	ENSG00000250893	40426119	40427585	+	upstream	-23114	22724	NearestLocation	NA	chr4:40403005-40403395	-2.63103	3.26187	-7.87946	8.77036e-10	5.27059e-07	12.2897
chr13:30928911-30929422	chr13	30928911	30929422	512	*	21438	ENSG00000175664	30932703	30975502	+	upstream	-3792	3281	NearestLocation	TEX26	chr13:30928911-30929422	-3.11709	3.17992	-7.8792	8.77766e-10	5.27059e-07	12.2641
chr10:126787262-126787475	chr10	126787262	126787475	214	*	11836	ENSG00000199321	126779702	126779774	-	upstream	-7488	7488	NearestLocation	LOC124900294	chr10:126787262-126787475	-4.71279	1.41741	-7.87782	8.81651e-10	5.27059e-07	11.6768
chr14:90444079-90444610	chr14	90444079	90444610	532	*	25225	ENSG00000258678	90452063	90455117	-	downstream	11038	7453	NearestLocation	LINC02317	chr14:90444079-90444610	-2.91597	3.48443	-7.87731	8.83096e-10	5.27059e-07	12.2836
chr12:31773334-31773759	chr12	31773334	31773759	426	*	17766	ENSG00000223722	31754720	31755121	+	downstream	18614	18213	NearestLocation	NA	chr12:31773334-31773759	-1.86801	3.60723	-7.86809	9.09638e-10	5.30643e-07	12.2142
chr1:206416298-206416730	chr1	206416298	206416730	433	*	6835	ENSG00000263528	206470476	206496889	+	upstream	-54178	53746	NearestLocation	IKBKE	chr1:206416298-206416730	-4.78481	1.49732	-7.86614	9.15362e-10	5.30643e-07	11.5419
chrX:13025010-13025298	chrX	13025010	13025298	289	*	82748	ENSG00000187268	13035618	13044682	-	downstream	19672	10320	NearestLocation	FAM9C	chrX:13025010-13025298	-4.13799	2.40664	-7.86501	9.18692e-10	5.30643e-07	11.988
chr17:52678086-52678855	chr17	52678086	52678855	770	*	33802	ENSG00000226364	52862121	52899588	+	upstream	-184035	183266	NearestLocation	LINC02089	chr17:52678086-52678855	-2.92158	3.1064	-7.8639	9.2197e-10	5.30643e-07	12.2424
chr15:100842821-100843516	chr15	100842821	100843516	696	*	28533	ENSG00000259586	100846604	100846767	-	downstream	3946	3088	NearestLocation	PHF5HP	chr15:100842821-100843516	-4.35176	2.31956	-7.86309	9.24362e-10	5.30643e-07	11.9015
chr11:78940405-78941993	chr11	78940405	78941993	1589	*	14897	ENSG00000255345	79092848	79098003	+	upstream	-152443	150855	NearestLocation	NA	chr11:78940405-78941993	-1.68043	5.31576	-7.86231	9.26668e-10	5.30643e-07	12.0501
chr1:41347244-41347598	chr1	41347244	41347598	355	*	2195	ENSG00000204060	41361922	41383590	+	upstream	-14678	14324	NearestLocation	FOXO6	chr1:41347244-41347598	-3.04065	2.65265	-7.85975	9.34342e-10	5.31446e-07	12.1178
chr4:57055848-57056747	chr4	57055848	57056747	900	*	58436	ENSG00000250384	57072683	57073132	+	upstream	-16835	15936	NearestLocation	NA	chr4:57055848-57056747	-2.02288	4.3042	-7.85557	9.46964e-10	5.34619e-07	12.1355
chr2:132424364-132425081	chr2	132424364	132425081	718	*	43913	ENSG00000183840	132416574	132646559	+	inside	7790	7790	NearestLocation	GPR39	chr2:132424364-132425081	-3.18328	2.61741	-7.85374	9.52537e-10	5.34619e-07	12.2051
chr19:5966155-5966511	chr19	5966155	5966511	357	*	37428	ENSG00000031823	5916139	5978142	-	inside	11987	11631	NearestLocation	RANBP3	chr19:5966155-5966511	-4.52683	2.00892	-7.85016	9.63554e-10	5.37245e-07	11.7435
chr15:45456147-45457013	chr15	45456147	45457013	867	*	26613	ENSG00000259354	45448427	45513767	+	inside	7720	7720	NearestLocation	NA	chr15:45456147-45457013	-1.85365	4.53733	-7.84756	9.71631e-10	5.38207e-07	12.066
chr5:72653662-72654046	chr5	72653662	72654046	385	*	62618	ENSG00000248371	72574120	72660669	-	inside	7007	6623	NearestLocation	LINC02056	chr5:72653662-72654046	-2.71774	2.97602	-7.83803	1.00185e-09	5.50756e-07	12.1525
chr11:96082425-96082856	chr11	96082425	96082856	432	*	15313	ENSG00000242993	95963219	95963624	+	downstream	119206	118801	NearestLocation	RPL32P25	chr11:96082425-96082856	-2.21147	3.38313	-7.83635	1.00728e-09	5.50756e-07	12.1558
chr8:133695253-133695620	chr8	133695253	133695620	368	*	78448	ENSG00000276193	133668420	133668701	-	upstream	-26552	26552	NearestLocation	NA	chr8:133695253-133695620	-1.88975	3.69778	-7.82467	1.0458e-09	5.68151e-07	12.0764
chr2:191622928-191623336	chr2	191622928	191623336	409	*	45239	ENSG00000173559	191678068	191696659	+	upstream	-55140	54732	NearestLocation	NABP1	chr2:191622928-191623336	-3.03019	2.39326	-7.81133	1.09164e-09	5.89277e-07	12.0305
chrX:94361013-94361691	chrX	94361013	94361691	679	*	83812	ENSG00000227521	94319038	94320025	+	downstream	41975	40988	NearestLocation	TUBB4BP8	chrX:94361013-94361691	-4.23532	2.73734	-7.7959	1.14718e-09	6.11508e-07	11.8703
chr20:4417298-4417515	chr20	4417298	4417515	218	*	47080	ENSG00000236387	4431161	4431673	-	downstream	14375	13646	NearestLocation	NA	chr20:4417298-4417515	-4.82191	1.30506	-7.79588	1.14725e-09	6.11508e-07	11.3664
chr4:40363405-40363922	chr4	40363405	40363922	518	*	58056	ENSG00000239010	40377452	40377513	-	downstream	14108	13530	NearestLocation	RNU7-74P	chr4:40363405-40363922	-3.64098	2.70852	-7.79071	1.16651e-09	6.17887e-07	11.9091
chr3:119660814-119661214	chr3	119660814	119661214	401	*	54594	ENSG00000121577	119636457	119665324	-	inside	4510	4110	NearestLocation	POPDC2	chr3:119660814-119661214	-2.54641	3.23359	-7.7881	1.17633e-09	6.1922e-07	12.0062
chr10:110405432-110405792	chr10	110405432	110405792	361	*	11317	ENSG00000237642	110450629	110451240	+	upstream	-45197	44837	NearestLocation	NA	chr10:110405432-110405792	-4.33639	2.10652	-7.78497	1.18828e-09	6.21647e-07	11.6927
chr15:63014533-63014924	chr15	63014533	63014924	392	*	27072	ENSG00000140416	63042632	63071915	+	upstream	-28099	27708	NearestLocation	TPM1	chr15:63014533-63014924	-3.49164	2.99296	-7.77834	1.21389e-09	6.30511e-07	11.8112
chr10:15784826-15785272	chr10	15784826	15785272	447	*	8711	ENSG00000077943	15513949	15720125	-	upstream	-64701	64701	NearestLocation	ITGA8	chr10:15784826-15785272	-1.86776	4.20943	-7.77675	1.2201e-09	6.30511e-07	11.8642
chrX:13090569-13091019	chrX	13090569	13091019	451	*	82753	ENSG00000261030	13093660	13094573	+	upstream	-3091	2641	NearestLocation	NA	chrX:13090569-13091019	-3.3114	2.60031	-7.77178	1.23981e-09	6.33676e-07	11.9113
chr14:61482531-61482988	chr14	61482531	61482988	458	*	24254	ENSG00000258989	61529128	61657964	+	upstream	-46597	46140	NearestLocation	NA	chr14:61482531-61482988	-2.11909	3.28302	-7.77083	1.2436e-09	6.33676e-07	11.9435
chr1:62229845-62230435	chr1	62229845	62230435	591	*	2994	ENSG00000200174	62211557	62211666	+	downstream	18288	18179	NearestLocation	NA	chr1:62229845-62230435	-2.13499	4.11776	-7.76765	1.25638e-09	6.33676e-07	11.8833
chr11:119906943-119907758	chr11	119906943	119907758	816	*	16014	ENSG00000254406	119821304	119822129	-	upstream	-84814	84814	NearestLocation	NA	chr11:119906943-119907758	-2.06696	3.96713	-7.76574	1.26415e-09	6.33676e-07	11.7882
chr15:62766659-62766948	chr15	62766659	62766948	290	*	27043	ENSG00000211137	62823957	62824041	+	upstream	-57298	57009	NearestLocation	MIR190A	chr15:62766659-62766948	-4.48607	1.91309	-7.76455	1.269e-09	6.33676e-07	11.449
chr9:91451423-91451814	chr9	91451423	91451814	392	*	80585	ENSG00000233081	91426238	91427144	+	downstream	25185	24279	NearestLocation	NA	chr9:91451423-91451814	-2.87726	2.25954	-7.76404	1.27109e-09	6.33676e-07	11.8791
chr15:72170099-72170888	chr15	72170099	72170888	790	*	27483	ENSG00000260173	72140504	72155459	-	upstream	-14640	14640	NearestLocation	NA	chr15:72170099-72170888	-2.70991	3.88582	-7.74811	1.33802e-09	6.63144e-07	11.8429
chr8:66195533-66196067	chr8	66195533	66196067	535	*	76841	ENSG00000253138	66192093	66197315	+	inside	3440	1248	NearestLocation	LINC00967	chr8:66195533-66196067	-2.07199	3.10215	-7.7458	1.348e-09	6.64205e-07	11.865
chr8:124635410-124635760	chr8	124635410	124635760	351	*	78092	ENSG00000272486	124579631	124580648	+	downstream	55779	54762	NearestLocation	NA	chr8:124635410-124635760	-3.80462	2.80845	-7.73436	1.39861e-09	6.80687e-07	11.7805
chr1:81704152-81704603	chr1	81704152	81704603	452	*	3407	ENSG00000215875	81721693	81723068	+	upstream	-17541	17090	NearestLocation	ST13P20	chr1:81704152-81704603	-1.53712	4.40879	-7.73336	1.40315e-09	6.80687e-07	11.6718
chr22:46596822-46597188	chr22	46596822	46597188	367	*	51394	ENSG00000075240	46576012	46679790	+	inside	20810	20810	NearestLocation	GRAMD4	chr22:46596822-46597188	-2.18142	3.23729	-7.73283	1.40555e-09	6.80687e-07	11.8318
chr15:74340074-74340475	chr15	74340074	74340475	402	*	27584	ENSG00000260266	74350768	74364620	+	upstream	-10694	10293	NearestLocation	PPIAP46	chr15:74340074-74340475	-3.67402	2.02849	-7.72143	1.45815e-09	7.02147e-07	11.6024
chr8:20002697-20003020	chr8	20002697	20003020	324	*	75611	ENSG00000253775	20079305	20118442	+	upstream	-76608	76285	NearestLocation	NA	chr8:20002697-20003020	-4.30904	1.34746	-7.711	1.50799e-09	7.22048e-07	11.2712
chr10:78260173-78260689	chr10	78260173	78260689	517	*	10179	ENSG00000229543	78293842	78301003	+	upstream	-33669	33153	NearestLocation	NA	chr10:78260173-78260689	-2.47071	3.66143	-7.70741	1.52557e-09	7.26358e-07	11.7532
chr3:152452319-152452746	chr3	152452319	152452746	428	*	55783	ENSG00000201217	152449272	152449384	+	downstream	3047	2935	NearestLocation	NA	chr3:152452319-152452746	-3.41255	3.28926	-7.70425	1.54121e-09	7.27997e-07	11.6469
chr8:17703520-17703927	chr8	17703520	17703927	408	*	75561	ENSG00000253168	17703988	17706187	+	upstream	-468	61	NearestLocation	NA	chr8:17703520-17703927	-4.64646	1.76656	-7.70325	1.54619e-09	7.27997e-07	11.4287
chr6:109299038-109299473	chr6	109299038	109299473	436	*	69212	ENSG00000201023	109305494	109305595	+	upstream	-6456	6021	NearestLocation	RNY3P11	chr6:109299038-109299473	-3.73763	2.58762	-7.6989	1.56806e-09	7.34215e-07	11.5293
chr2:113178088-113178374	chr2	113178088	113178374	287	*	43410	ENSG00000234174	113171535	113175360	-	upstream	-2728	2728	NearestLocation	NA	chr2:113178088-113178374	-4.84403	1.45912	-7.69293	1.5985e-09	7.44357e-07	11.1775
chr7:102829196-102829599	chr7	102829196	102829599	404	*	73539	ENSG00000252643	102834605	102834708	+	upstream	-5409	5006	NearestLocation	RNU6-1136P	chr7:102829196-102829599	-2.57768	3.15	-7.68298	1.65066e-09	7.64447e-07	11.6785
chr3:54771051-54771463	chr3	54771051	54771463	413	*	53379	ENSG00000243715	54874605	54901255	-	downstream	130204	103142	NearestLocation	CACNA2D3-AS1	chr3:54771051-54771463	-2.27721	3.36367	-7.67847	1.67486e-09	7.71438e-07	11.6631
chr21:31337816-31338295	chr21	31337816	31338295	480	*	49412	ENSG00000237325	31452466	31453223	+	upstream	-114650	114171	NearestLocation	NA	chr21:31337816-31338295	-3.47021	3.19636	-7.67567	1.69008e-09	7.74239e-07	11.6521
chr21:15210052-15210609	chr21	15210052	15210609	558	*	49199	ENSG00000280082	15346652	15346738	+	upstream	-136600	136043	NearestLocation	NA	chr21:15210052-15210609	-1.55847	4.28032	-7.6701	1.72078e-09	7.84066e-07	11.4204
chr8:127596097-127596681	chr8	127596097	127596681	585	*	78202	ENSG00000279524	127630283	127630657	-	downstream	34560	33602	NearestLocation	NA	chr8:127596097-127596681	-1.37633	4.31001	-7.66232	1.76454e-09	7.99703e-07	11.4564
chr8:128038325-128038985	chr8	128038325	128038985	661	*	78243	ENSG00000221176	128049152	128049238	+	upstream	-10827	10167	NearestLocation	MIR1207	chr8:128038325-128038985	-3.04106	3.35911	-7.65904	1.7833e-09	8.03907e-07	11.5914
chr11:20045334-20045694	chr11	20045334	20045694	361	*	12904	ENSG00000254453	20043846	20049303	-	inside	3969	1488	NearestLocation	NAV2-AS2	chr11:20045334-20045694	-2.69884	3.38796	-7.63583	1.92215e-09	8.61915e-07	11.5248
chr2:147808574-147808819	chr2	147808574	147808819	246	*	44148	ENSG00000229143	147810346	147810777	+	upstream	-1772	1527	NearestLocation	NA	chr2:147808574-147808819	-2.2702	3.12908	-7.63146	1.94949e-09	8.69573e-07	11.4986
chr14:52063126-52063474	chr14	52063126	52063474	349	*	23978	ENSG00000087303	52004803	52069228	-	inside	6102	5754	NearestLocation	NID2	chr14:52063126-52063474	-2.02194	3.57391	-7.62806	1.97102e-09	8.71707e-07	11.4796
chr3:10203889-10204331	chr3	10203889	10204331	443	*	51757	ENSG00000134070	10164865	10243743	+	inside	39024	39024	NearestLocation	IRAK2	chr3:10203889-10204331	-4.54092	2.22154	-7.62677	1.97929e-09	8.71707e-07	11.1516
chr13:76231646-76232132	chr13	76231646	76232132	487	*	22431	ENSG00000243274	76134931	76135225	+	downstream	96715	96421	NearestLocation	RN7SL571P	chr13:76231646-76232132	-2.01162	3.88447	-7.62586	1.98513e-09	8.71707e-07	11.4141
chr8:19447057-19447589	chr8	19447057	19447589	533	*	75599	ENSG00000279858	19375128	19375622	-	upstream	-71435	71435	NearestLocation	NA	chr8:19447057-19447589	-3.99419	2.95144	-7.62364	1.99938e-09	8.73441e-07	11.4096
chr3:124763827-124764478	chr3	124763827	124764478	652	*	54829	ENSG00000244286	124781155	124787757	+	upstream	-17328	16677	NearestLocation	NA	chr3:124763827-124764478	-4.51964	2.83053	-7.61768	2.03829e-09	8.83082e-07	11.279
chr7:46029197-46029738	chr7	46029197	46029738	542	*	72185	ENSG00000221971	45999621	46000778	-	upstream	-28419	28419	NearestLocation	TTC4P1	chr7:46029197-46029738	-1.5684	4.06049	-7.61707	2.04229e-09	8.83082e-07	11.3014
chr15:40088510-40089477	chr15	40088510	40089477	968	*	26345	ENSG00000259409	40088832	40089386	+	includeFeature	-322	91	NearestLocation	NA	chr15:40088510-40089477	-0.935899	5.79941	-7.61476	2.05759e-09	8.85182e-07	10.9896
chr10:116062878-116063415	chr10	116062878	116063415	538	*	11500	ENSG00000151892	116056925	116273467	-	inside	210589	5953	NearestLocation	GFRA1	chr10:116062878-116063415	-4.62128	1.48444	-7.60963	2.092e-09	8.95441e-07	10.9147
chr4:184748215-184748682	chr4	184748215	184748682	468	*	60893	ENSG00000151725	184694618	184734133	-	upstream	-14082	14082	NearestLocation	CENPU	chr4:184748215-184748682	-2.28295	3.76873	-7.60273	2.13921e-09	9.11044e-07	11.4136
chr2:171235244-171235725	chr2	171235244	171235725	482	*	44707	ENSG00000198586	170990823	171231314	-	upstream	-3930	3930	NearestLocation	TLK1	chr2:171235244-171235725	-2.92991	3.02999	-7.59948	2.16182e-09	9.16071e-07	11.4056
chr1:94746996-94747326	chr1	94746996	94747326	331	*	3784	ENSG00000263526	94745860	94745900	-	upstream	-1096	1096	NearestLocation	MIR378G	chr1:94746996-94747326	-3.42903	2.88121	-7.59552	2.18972e-09	9.23279e-07	11.3178
chr13:91193369-91193697	chr13	91193369	91193697	329	*	22614	ENSG00000229557	91127613	91131407	-	upstream	-61962	61962	NearestLocation	NA	chr13:91193369-91193697	-3.01739	3.08995	-7.59244	2.21162e-09	9.27896e-07	11.3954
chr5:68077462-68077861	chr5	68077462	68077861	400	*	62527	ENSG00000253801	68087161	68087494	-	downstream	10032	9300	NearestLocation	NA	chr5:68077462-68077861	-4.17028	2.11181	-7.58834	2.24116e-09	9.35657e-07	11.1523
chr7:6613583-6614047	chr7	6613583	6614047	465	*	71161	ENSG00000236609	6615617	6624290	+	upstream	-2034	1570	NearestLocation	ZNF853	chr7:6613583-6614047	-2.08596	3.53552	-7.58246	2.28417e-09	9.4894e-07	11.3392
chr7:143248869-143249389	chr7	143248869	143249389	521	*	74633	ENSG00000197448	143244093	143270854	+	inside	4776	4776	NearestLocation	GSTK1	chr7:143248869-143249389	-1.38533	4.5888	-7.58047	2.29893e-09	9.50411e-07	10.9882
chr19:16463618-16464252	chr19	16463618	16464252	635	*	38051	ENSG00000127527	16355239	16472085	-	inside	8467	7833	NearestLocation	EPS15L1	chr19:16463618-16464252	-1.79727	3.68411	-7.57779	2.31898e-09	9.54048e-07	11.2301
chr3:33084056-33084451	chr3	33084056	33084451	396	*	52487	ENSG00000235424	33077204	33077491	+	downstream	6852	6565	NearestLocation	NA	chr3:33084056-33084451	-2.75851	3.55365	-7.56882	2.38725e-09	9.77389e-07	11.3194
chr20:47033003-47033343	chr20	47033003	47033343	341	*	48425	ENSG00000226769	46997596	46998488	+	downstream	35407	34515	NearestLocation	GAPDHP54	chr20:47033003-47033343	-3.15549	2.89524	-7.56702	2.40124e-09	9.77906e-07	11.294
chr4:18366256-18366688	chr4	18366256	18366688	433	*	57701	ENSG00000251048	18488062	18489508	-	downstream	123252	121374	NearestLocation	NA	chr4:18366256-18366688	-2.641	2.95589	-7.56569	2.41159e-09	9.77906e-07	11.3055
chrX:94302466-94302859	chrX	94302466	94302859	394	*	83811	ENSG00000227521	94319038	94320025	+	upstream	-16572	16179	NearestLocation	TUBB4BP8	chrX:94302466-94302859	-3.16764	2.33326	-7.56072	2.45074e-09	9.89048e-07	11.2426
chr14:95475457-95476326	chr14	95475457	95476326	870	*	25453	ENSG00000176438	95407266	95475836	-	overlapStart	379	379	NearestLocation	SYNE3	chr14:95475457-95476326	-2.39784	3.94721	-7.55869	2.46689e-09	9.90847e-07	11.1923
chr20:59412913-59413659	chr20	59412913	59413659	747	*	48882	ENSG00000233686	59460619	59460837	-	downstream	47924	46960	NearestLocation	PIEZO1P1	chr20:59412913-59413659	-2.15439	4.03585	-7.55235	2.51803e-09	1.00373e-06	11.2375
chr1:17412154-17412658	chr1	17412154	17412658	505	*	889	ENSG00000227751	17406760	17407382	+	downstream	5394	4772	NearestLocation	RCC2-AS1	chr1:17412154-17412658	-1.93254	3.47371	-7.55178	2.52264e-09	1.00373e-06	11.2119
chr15:62928212-62929253	chr15	62928212	62929253	1042	*	27065	ENSG00000259394	62953173	62954124	+	upstream	-24961	23920	NearestLocation	LOC100287243	chr15:62928212-62929253	-2.10351	4.45703	-7.54725	2.56e-09	1.01192e-06	11.1085
chr9:126513449-126513828	chr9	126513449	126513828	380	*	81772	ENSG00000233721	126516417	126518808	+	upstream	-2968	2589	NearestLocation	NA	chr9:126513449-126513828	-2.6709	3.76695	-7.54565	2.57327e-09	1.01192e-06	11.2443
chrX:74117844-74118802	chrX	74117844	74118802	959	*	83679	ENSG00000232928	74121012	74131923	+	upstream	-3168	2210	NearestLocation	NA	chrX:74117844-74118802	-2.8471	3.79879	-7.54495	2.57907e-09	1.01192e-06	11.2238
chr7:95491788-95492264	chr7	95491788	95492264	477	*	73155	ENSG00000005981	95478444	95540232	+	inside	13344	13344	NearestLocation	ASB4	chr7:95491788-95492264	-1.77731	4.27833	-7.53716	2.64497e-09	1.03147e-06	11.1324
chr9:935420-935639	chr9	935420	935639	220	*	78943	ENSG00000064218	976964	991731	+	upstream	-41544	41325	NearestLocation	DMRT3	chr9:935420-935639	-2.89889	2.47101	-7.5362	2.65322e-09	1.03147e-06	11.1646
chr1:42209838-42210076	chr1	42209838	42210076	239	*	2243	ENSG00000197273	42162691	42164718	-	upstream	-45120	45120	NearestLocation	GUCA2A	chr1:42209838-42210076	-2.22739	2.84819	-7.52399	2.76032e-09	1.06821e-06	11.1747
chr7:76054154-76054601	chr7	76054154	76054601	448	*	72758	ENSG00000146701	76048051	76067508	+	inside	6103	6103	NearestLocation	MDH2	chr7:76054154-76054601	-1.87438	3.1727	-7.52117	2.78562e-09	1.07309e-06	11.1276
chr10:48606801-48607131	chr10	48606801	48607131	331	*	9432	ENSG00000251413	48624004	48625093	-	downstream	18292	16873	NearestLocation	NA	chr10:48606801-48607131	-3.77654	2.40461	-7.51658	2.82741e-09	1.08427e-06	11.0421
chr6:67165672-67165929	chr6	67165672	67165929	258	*	68360	ENSG00000212229	67210408	67210480	-	downstream	44808	44479	NearestLocation	LOC124900229	chr6:67165672-67165929	-4.11871	2.13019	-7.51087	2.88023e-09	1.09955e-06	10.9214
chrX:94424402-94425012	chrX	94424402	94425012	611	*	83814	ENSG00000227521	94319038	94320025	+	downstream	105364	104377	NearestLocation	TUBB4BP8	chrX:94424402-94425012	-2.24312	3.58638	-7.50477	2.93774e-09	1.11647e-06	11.0973
chr6:47083414-47084036	chr6	47083414	47084036	623	*	68044	ENSG00000153292	46997703	47042363	-	upstream	-41051	41051	NearestLocation	ADGRF1	chr6:47083414-47084036	-3.14307	2.91517	-7.50204	2.96385e-09	1.12137e-06	11.0736
chr7:159112975-159113461	chr7	159112975	159113461	487	*	75138	ENSG00000106018	159028175	159144957	-	inside	31982	31496	NearestLocation	VIPR2	chr7:159112975-159113461	-3.78507	2.81053	-7.49912	2.992e-09	1.12637e-06	10.9789
chr5:5390181-5390723	chr5	5390181	5390723	543	*	61202	ENSG00000248729	5395378	5395957	-	downstream	5776	4655	NearestLocation	MTCO1P30	chr5:5390181-5390723	-3.58089	2.49518	-7.49792	3.00365e-09	1.12637e-06	11.012
chr4:52824786-52825316	chr4	52824786	52825316	531	*	58311	ENSG00000250302	52789994	52815464	+	downstream	34792	9322	NearestLocation	LOC107986281;LINC01618	chr4:52824786-52825316	-2.2133	3.61798	-7.49553	3.02704e-09	1.13014e-06	11.0616
chr6:6962747-6963127	chr6	6962747	6963127	381	*	66202	ENSG00000240936	6938606	6938897	-	upstream	-23850	23850	NearestLocation	RN7SL554P	chr6:6962747-6963127	-3.03611	2.47481	-7.49043	3.07756e-09	1.14396e-06	11.0384
chr6:53464881-53465171	chr6	53464881	53465171	291	*	68191	ENSG00000249379	53503185	53506919	+	upstream	-38304	38014	NearestLocation	NA	chr6:53464881-53465171	-3.59331	2.17889	-7.4817	3.16588e-09	1.17165e-06	10.8647
chr16:68478472-68478817	chr16	68478472	68478817	346	*	30572	ENSG00000241334	68477237	68477570	-	upstream	-902	902	NearestLocation	NA	chr16:68478472-68478817	-4.10561	2.57115	-7.47491	3.23639e-09	1.19088e-06	10.8826
chr7:47575920-47576912	chr7	47575920	47576912	993	*	72236	ENSG00000136205	47275154	47582558	-	inside	6638	5646	NearestLocation	TNS3	chr7:47575920-47576912	-1.18436	5.23994	-7.47401	3.24593e-09	1.19088e-06	10.5415
chr6:72913897-72914141	chr6	72913897	72914141	245	*	68453	ENSG00000266180	72967687	72967753	-	downstream	53856	53546	NearestLocation	MIR4282	chr6:72913897-72914141	-4.68378	1.46476	-7.47011	3.28723e-09	1.19292e-06	10.5442
chr13:77975538-77975945	chr13	77975538	77975945	408	*	22478	ENSG00000236133	77989372	77990646	-	downstream	15108	13427	NearestLocation	NA	chr13:77975538-77975945	-3.55401	2.30276	-7.46958	3.29288e-09	1.19292e-06	10.847
chr1:109954257-109954546	chr1	109954257	109954546	290	*	4092	ENSG00000168710	109984686	110023741	+	upstream	-30429	30140	NearestLocation	AHCYL1	chr1:109954257-109954546	-3.96737	1.71372	-7.4695	3.29374e-09	1.19292e-06	10.6852
chr11:57938403-57938982	chr11	57938403	57938982	580	*	13636	ENSG00000254749	57945598	57946414	-	downstream	8011	6616	NearestLocation	NA	chr11:57938403-57938982	-2.32252	3.21884	-7.45868	3.41147e-09	1.22903e-06	10.9745
chr11:37859042-37859535	chr11	37859042	37859535	494	*	13262	ENSG00000254516	37938601	37954663	+	upstream	-79559	79066	NearestLocation	LINC02760	chr11:37859042-37859535	-2.10705	3.99084	-7.45769	3.42243e-09	1.22903e-06	10.9278
chr11:112249870-112250338	chr11	112249870	112250338	469	*	15668	ENSG00000268472	112260265	112261396	+	upstream	-10395	9927	NearestLocation	LOC100132686	chr11:112249870-112250338	-2.4045	3.2741	-7.45445	3.4586e-09	1.23678e-06	10.9544
chr1:94047887-94048338	chr1	94047887	94048338	452	*	3747	ENSG00000198691	93992835	94121132	-	inside	73245	55052	NearestLocation	ABCA4	chr1:94047887-94048338	-2.61047	3.30623	-7.45224	3.48351e-09	1.24045e-06	10.9562
chr22:27892140-27892522	chr22	27892140	27892522	383	*	50455	ENSG00000235954	27919376	28008581	+	upstream	-27236	26854	NearestLocation	TTC28-AS1	chr22:27892140-27892522	-3.8585	2.38358	-7.44514	3.56467e-09	1.26404e-06	10.7916
chr3:23162940-23163206	chr3	23162940	23163206	267	*	52192	ENSG00000215016	23134372	23134824	+	downstream	28568	28116	NearestLocation	RPL24P7	chr3:23162940-23163206	-4.60874	1.83655	-7.44332	3.58587e-09	1.26626e-06	10.4777
chr5:53053538-53053704	chr5	53053538	53053704	167	*	62178	ENSG00000272123	53089016	53089468	-	downstream	35930	35312	NearestLocation	NA	chr5:53053538-53053704	-4.52969	1.29182	-7.44063	3.61731e-09	1.27206e-06	10.3087
chr7:69812761-69813167	chr7	69812761	69813167	407	*	72567	ENSG00000158321	69598919	70793068	+	inside	213842	213842	NearestLocation	AUTS2	chr7:69812761-69813167	-2.49896	2.68857	-7.43758	3.6533e-09	1.27941e-06	10.9095
chr8:27672819-27673642	chr8	27672819	27673642	824	*	75907	ENSG00000222862	27679836	27679935	+	upstream	-7017	6194	NearestLocation	RNU6-1086P	chr8:27672819-27673642	-3.64231	3.49352	-7.43603	3.6717e-09	1.28056e-06	10.8881
chr10:133278571-133279275	chr10	133278571	133279275	705	*	12014	ENSG00000151651	133262403	133276868	-	upstream	-1703	1703	NearestLocation	ADAM8	chr10:133278571-133279275	-2.41239	4.09085	-7.4331	3.7068e-09	1.28744e-06	10.7854
chr17:52119353-52119537	chr17	52119353	52119537	185	*	33794	ENSG00000154975	51630313	52160017	-	inside	40664	40480	NearestLocation	CA10	chr17:52119353-52119537	-4.114	1.09293	-7.43186	3.72181e-09	1.28744e-06	10.5449
chr7:52921093-52921683	chr7	52921093	52921683	591	*	72363	ENSG00000234304	52891837	52897807	-	upstream	-23286	23286	NearestLocation	NA	chr7:52921093-52921683	-2.89553	3.0728	-7.42093	3.85628e-09	1.32853e-06	10.8405
chr3:81295767-81296257	chr3	81295767	81296257	491	*	53997	ENSG00000241593	81246579	81297345	-	inside	1578	1088	NearestLocation	NA	chr3:81295767-81296257	-4.18609	2.60828	-7.41738	3.90102e-09	1.33851e-06	10.7035
chr1:93608212-93609119	chr1	93608212	93609119	908	*	3706	ENSG00000224093	93592199	93605573	+	downstream	16013	2639	NearestLocation	NA	chr1:93608212-93609119	-2.80324	3.46642	-7.41569	3.92249e-09	1.34045e-06	10.8375
chr22:29787332-29787820	chr22	29787332	29787820	489	*	50526	ENSG00000184076	29767369	29770413	+	downstream	19963	16919	NearestLocation	UQCR10	chr22:29787332-29787820	-3.52181	2.67309	-7.41056	3.98843e-09	1.35238e-06	10.7452
chr5:56764195-56764474	chr5	56764195	56764474	280	*	62279	ENSG00000228650	56770799	56772303	+	upstream	-6604	6325	NearestLocation	NA	chr5:56764195-56764474	-3.19815	2.7653	-7.40937	4.0039e-09	1.35238e-06	10.7783
chr22:20799480-20799763	chr22	20799480	20799763	284	*	50166	ENSG00000099937	20773879	20787720	+	downstream	25601	11760	NearestLocation	SERPIND1	chr22:20799480-20799763	-3.04404	3.0986	-7.40926	4.00527e-09	1.35238e-06	10.816
chr14:51534722-51535075	chr14	51534722	51535075	354	*	23955	ENSG00000252400	51522864	51522967	+	downstream	11858	11755	NearestLocation	RNU6-1291P	chr14:51534722-51535075	-2.45338	3.23398	-7.40567	4.05222e-09	1.3628e-06	10.8072
chr10:79223353-79224131	chr10	79223353	79224131	779	*	10243	ENSG00000108179	79347469	79355337	+	upstream	-124116	123338	NearestLocation	PPIF	chr10:79223353-79224131	-2.10219	4.20939	-7.40185	4.10289e-09	1.37439e-06	10.77
chr15:70272626-70273369	chr15	70272626	70273369	744	*	27425	ENSG00000259503	70321576	70326742	+	upstream	-48950	48207	NearestLocation	NA	chr15:70272626-70273369	-2.37321	3.57574	-7.39373	4.21258e-09	1.40266e-06	10.7472
chr10:48251490-48251878	chr10	48251490	48251878	389	*	9421	ENSG00000170324	48153088	48274870	-	inside	23380	22992	NearestLocation	FRMPD2	chr10:48251490-48251878	-2.57788	3.53161	-7.39316	4.22039e-09	1.40266e-06	10.7709
chr20:25551560-25552112	chr20	25551560	25552112	553	*	47632	ENSG00000101004	25452705	25585517	-	inside	33957	33405	NearestLocation	NINL	chr20:25551560-25552112	-2.55819	3.13963	-7.39083	4.25257e-09	1.40783e-06	10.7633
chr11:128389326-128390009	chr11	128389326	128390009	684	*	16356	ENSG00000276176	128522390	128522449	+	upstream	-133064	132381	NearestLocation	MIR6090	chr11:128389326-128390009	-4.13742	3.05093	-7.38834	4.28712e-09	1.4094e-06	10.6595
chr5:2780359-2781020	chr5	2780359	2781020	662	*	61165	ENSG00000249541	2787451	2788549	-	downstream	8190	6431	NearestLocation	LOC100130748	chr5:2780359-2781020	-1.6722	4.64273	-7.3876	4.29736e-09	1.4094e-06	10.5994
chr2:156676002-156676282	chr2	156676002	156676282	281	*	44336	ENSG00000283436	156655224	156695659	+	inside	20778	19377	NearestLocation	NA	chr2:156676002-156676282	-2.83207	3.02975	-7.38618	4.31728e-09	1.4094e-06	10.7476
chr1:11908216-11909868	chr1	11908216	11909868	1653	*	620	ENSG00000199347	11908152	11908271	+	overlapEnd	64	55	NearestLocation	RNU5E-1	chr1:11908216-11909868	1.38098	6.98668	7.38475	4.33739e-09	1.4094e-06	10.0376
chr4:10168023-10168491	chr4	10168023	10168491	469	*	57545	ENSG00000251296	10167159	10167765	-	upstream	-258	258	NearestLocation	NA	chr4:10168023-10168491	-2.48831	2.80221	-7.38404	4.3474e-09	1.4094e-06	10.7419
chr16:75083732-75084098	chr16	75083732	75084098	367	*	30824	ENSG00000247033	75108601	75110712	-	downstream	26980	24503	NearestLocation	NA	chr16:75083732-75084098	-4.15116	2.03551	-7.38336	4.35709e-09	1.4094e-06	10.4907
chr7:46107540-46107982	chr7	46107540	46107982	443	*	72188	ENSG00000224547	46144937	46145688	+	upstream	-37397	36955	NearestLocation	NA	chr7:46107540-46107982	-4.67148	2.43929	-7.37857	4.4254e-09	1.42606e-06	10.4648
chr5:147432144-147432727	chr5	147432144	147432727	584	*	64571	ENSG00000272239	147401760	147401996	+	downstream	30384	30148	NearestLocation	NA	chr5:147432144-147432727	-4.85457	2.59219	-7.37687	4.44992e-09	1.42852e-06	10.4853
chr14:90797593-90798255	chr14	90797593	90798255	663	*	25248	ENSG00000165914	90524564	90816479	-	inside	18886	18224	NearestLocation	TTC7B	chr14:90797593-90798255	-1.98606	4.05043	-7.36751	4.58753e-09	1.46662e-06	10.5605
chr1:178294651-178295008	chr1	178294651	178295008	358	*	5920	ENSG00000270575	178194342	178194709	-	upstream	-99942	99942	NearestLocation	NA	chr1:178294651-178295008	-2.14409	3.7156	-7.36646	4.60321e-09	1.46662e-06	10.6766
chr12:29155147-29155478	chr12	29155147	29155478	332	*	17661	ENSG00000275278	29156448	29156991	-	downstream	1844	970	NearestLocation	NA	chr12:29155147-29155478	-2.85727	2.49069	-7.36504	4.62443e-09	1.46787e-06	10.6761
chr4:68361128-68361519	chr4	68361128	68361519	392	*	58533	ENSG00000083896	68310387	68350089	-	upstream	-11039	11039	NearestLocation	YTHDC1	chr4:68361128-68361519	-1.97839	3.32547	-7.36263	4.66088e-09	1.47178e-06	10.6341
chr10:84401835-84402298	chr10	84401835	84402298	464	*	10401	ENSG00000225423	84390908	84392045	+	downstream	10927	9790	NearestLocation	TNPO1P1	chr10:84401835-84402298	-2.66359	2.95515	-7.36193	4.67147e-09	1.47178e-06	10.6652
chr2:238137156-238137528	chr2	238137156	238137528	373	*	46696	ENSG00000168427	238138722	238152947	+	upstream	-1566	1194	NearestLocation	KLHL30	chr2:238137156-238137528	-2.087	3.46451	-7.35426	4.78946e-09	1.49741e-06	10.6411
chr1:56506849-56507411	chr1	56506849	56507411	563	*	2819	ENSG00000236776	56538452	56538911	+	upstream	-31603	31041	NearestLocation	RPL21P23	chr1:56506849-56507411	-3.33209	2.65703	-7.35217	4.82212e-09	1.49741e-06	10.5693
chr3:41111025-41111497	chr3	41111025	41111497	473	*	52739	ENSG00000233919	41162287	41168547	-	downstream	57522	50790	NearestLocation	NA	chr3:41111025-41111497	-3.99427	3.02233	-7.35209	4.82339e-09	1.49741e-06	10.5707
chr13:46168404-46168685	chr13	46168404	46168685	282	*	21838	ENSG00000240767	46169458	46169748	-	downstream	1344	773	NearestLocation	RN7SL288P	chr13:46168404-46168685	-2.08812	3.39158	-7.34761	4.8942e-09	1.49741e-06	10.6128
chr5:149060428-149060771	chr5	149060428	149060771	344	*	64625	ENSG00000207714	149062313	149062409	-	downstream	1981	1542	NearestLocation	MIR584	chr5:149060428-149060771	-3.17621	2.66637	-7.34708	4.90265e-09	1.49741e-06	10.5962
chr5:171623506-171624090	chr5	171623506	171624090	585	*	65431	ENSG00000253110	171773652	171774739	+	upstream	-150146	149562	NearestLocation	NA	chr5:171623506-171624090	2.02485	4.39952	7.34657	4.91085e-09	1.49741e-06	10.5821
chr10:120012600-120012906	chr10	120012600	120012906	307	*	11638	ENSG00000180230	119997086	119997709	-	upstream	-14891	14891	NearestLocation	NACAP2	chr10:120012600-120012906	-1.7882	3.57396	-7.34582	4.92289e-09	1.49741e-06	10.5615
chr3:128237742-128238320	chr3	128237742	128238320	579	*	54990	ENSG00000175792	128064778	128153914	-	upstream	-83828	83828	NearestLocation	RUVBL1	chr3:128237742-128238320	-2.4399	3.37919	-7.34541	4.92936e-09	1.49741e-06	10.6137
chr8:101454696-101455389	chr8	101454696	101455389	694	*	77589	ENSG00000254084	101411873	101452452	-	upstream	-2244	2244	NearestLocation	NA	chr8:101454696-101455389	-2.35474	3.50041	-7.34477	4.93972e-09	1.49741e-06	10.6058
chr10:43399212-43399796	chr10	43399212	43399796	585	*	9309	ENSG00000169813	43385617	43409166	-	inside	9954	9370	NearestLocation	HNRNPF	chr10:43399212-43399796	-2.19356	3.40583	-7.34335	4.96255e-09	1.49741e-06	10.6024
chr14:83981816-83982190	chr14	83981816	83982190	375	*	25090	ENSG00000258532	83906872	83915050	-	upstream	-66766	66766	NearestLocation	LINC02305	chr14:83981816-83982190	-4.37413	1.87267	-7.34335	4.96264e-09	1.49741e-06	10.2556
chr1:156712636-156712912	chr1	156712636	156712912	277	*	5173	ENSG00000223356	156712212	156713174	-	inside	538	262	NearestLocation	NA	chr1:156712636-156712912	-3.02034	2.68158	-7.34321	4.96487e-09	1.49741e-06	10.5661
chr17:57166747-57167370	chr17	57166747	57167370	624	*	33887	ENSG00000263089	57092145	57096425	-	upstream	-70322	70322	NearestLocation	NA	chr17:57166747-57167370	-2.15368	3.85474	-7.34097	5.00116e-09	1.50301e-06	10.5877
chr2:8573242-8573786	chr2	8573242	8573786	545	*	40405	ENSG00000231435	8543592	8575501	-	inside	2259	1715	NearestLocation	NA	chr2:8573242-8573786	-1.9111	4.34591	-7.32503	5.26738e-09	1.57472e-06	10.4352
chr11:75188746-75188998	chr11	75188746	75188998	253	*	14719	ENSG00000255460	75228322	75228657	-	downstream	39911	39324	NearestLocation	ZDHHC20P3	chr11:75188746-75188998	-3.46871	2.0693	-7.32448	5.27695e-09	1.57472e-06	10.4398
chr2:73983441-73983960	chr2	73983441	73983960	520	*	42492	ENSG00000235499	73985132	73986343	+	upstream	-1691	1172	NearestLocation	NA	chr2:73983441-73983960	-1.41746	4.69607	-7.31864	5.37826e-09	1.59932e-06	10.3588
chr6:21710991-21711574	chr6	21710991	21711574	584	*	66672	ENSG00000272168	21664772	22368328	+	inside	46219	46219	NearestLocation	NA	chr6:21710991-21711574	-1.91161	3.71356	-7.31385	5.46267e-09	1.61875e-06	10.4459
chr18:8029121-8029447	chr18	8029121	8029447	327	*	35366	ENSG00000199856	7995570	7995785	+	downstream	33551	33336	NearestLocation	LOC124904381	chr18:8029121-8029447	-4.48819	2.2849	-7.31181	5.49915e-09	1.62388e-06	10.046
chr3:13824505-13825054	chr3	13824505	13825054	550	*	51933	ENSG00000154764	13816258	13880121	-	inside	55616	8247	NearestLocation	WNT7A	chr3:13824505-13825054	-2.81854	3.21514	-7.3095	5.5407e-09	1.62866e-06	10.4989
chr1:112464455-112464963	chr1	112464455	112464963	509	*	4185	ENSG00000134245	112466541	112530165	+	upstream	-2086	1578	NearestLocation	WNT2B	chr1:112464455-112464963	-2.50696	4.0038	-7.30877	5.55379e-09	1.62866e-06	10.4534
chr2:6198489-6198817	chr2	6198489	6198817	329	*	40360	ENSG00000234275	6312954	6325646	-	downstream	127157	114137	NearestLocation	NA	chr2:6198489-6198817	-4.29915	2.16313	-7.30655	5.59405e-09	1.63481e-06	10.2902
chr1:181117467-181117993	chr1	181117467	181117993	527	*	6014	ENSG00000162783	181088712	181092899	+	downstream	28755	24568	NearestLocation	IER5	chr1:181117467-181117993	-1.17073	4.50477	-7.30027	5.7098e-09	1.66291e-06	10.1206
chr12:51864847-51866431	chr12	51864847	51866431	1585	*	18272	ENSG00000259887	51848223	51852729	+	downstream	16624	12118	NearestLocation	FIGNL2-DT	chr12:51864847-51866431	-1.8974	5.30018	-7.29484	5.81155e-09	1.68479e-06	10.2001
chr3:9204260-9204542	chr3	9204260	9204542	283	*	51691	ENSG00000228723	9192493	9194453	+	downstream	11767	9807	NearestLocation	SRGAP3-AS2	chr3:9204260-9204542	-1.90343	3.77729	-7.29415	5.82472e-09	1.68479e-06	10.3597
chr10:102593165-102593617	chr10	102593165	102593617	453	*	11093	ENSG00000207029	102591524	102591630	+	downstream	1641	1535	NearestLocation	RNU6-43P	chr10:102593165-102593617	-1.89235	3.89166	-7.29229	5.86016e-09	1.68928e-06	10.3231
chr20:38623076-38623410	chr20	38623076	38623410	335	*	48134	ENSG00000213959	38614913	38615476	-	upstream	-7600	7600	NearestLocation	NA	chr20:38623076-38623410	-1.98352	2.92878	-7.29031	5.89796e-09	1.69287e-06	10.4335
chrX:45945771-45946097	chrX	45945771	45946097	327	*	83265	ENSG00000224701	45951762	45952333	-	downstream	6562	5665	NearestLocation	NA	chrX:45945771-45946097	-3.5962	1.96318	-7.28955	5.91256e-09	1.69287e-06	10.2715
chr9:36273493-36273716	chr9	36273493	36273716	224	*	79803	ENSG00000159921	36214441	36277056	-	inside	3563	3340	NearestLocation	GNE	chr9:36273493-36273716	-3.68533	1.68979	-7.28562	5.98878e-09	1.70892e-06	10.2465
chr13:46546200-46546678	chr13	46546200	46546678	479	*	21857	ENSG00000136141	46553168	46753040	+	upstream	-6968	6490	NearestLocation	LRCH1	chr13:46546200-46546678	-2.83265	2.35126	-7.28083	6.08296e-09	1.72769e-06	10.4079
chr4:40404009-40404918	chr4	40404009	40404918	910	*	58059	ENSG00000250893	40426119	40427585	+	upstream	-22110	21201	NearestLocation	NA	chr4:40404009-40404918	-3.78363	2.86676	-7.28021	6.09533e-09	1.72769e-06	10.3063
chr19:33293916-33294473	chr19	33293916	33294473	558	*	38558	ENSG00000267580	33299934	33301168	+	upstream	-6018	5461	NearestLocation	NA	chr19:33293916-33294473	-2.23823	3.42038	-7.27785	6.14242e-09	1.73523e-06	10.3347
chr1:79243526-79243817	chr1	79243526	79243817	292	*	3371	ENSG00000235011	79323769	79324863	+	upstream	-80243	79952	NearestLocation	NA	chr1:79243526-79243817	-2.35842	3.12011	-7.27441	6.21167e-09	1.74897e-06	10.3898
chr1:156559536-156560136	chr1	156559536	156560136	601	*	5144	ENSG00000183856	156525405	156572604	-	inside	13068	12468	NearestLocation	IQGAP3	chr1:156559536-156560136	-4.00274	2.9465	-7.2724	6.25246e-09	1.75462e-06	10.3517
chr10:35306941-35307148	chr10	35306941	35307148	208	*	9187	ENSG00000271335	35314552	35336401	-	downstream	29460	7404	NearestLocation	NA	chr10:35306941-35307148	-2.56603	3.25151	-7.26988	6.30394e-09	1.76323e-06	10.384
chr1:108846088-108846426	chr1	108846088	108846426	339	*	4016	ENSG00000203897	108857217	108858524	+	upstream	-11129	10791	NearestLocation	SPATA42	chr1:108846088-108846426	-2.43604	3.15494	-7.26601	6.38402e-09	1.77975e-06	10.362
chr11:16863068-16863697	chr11	16863068	16863697	630	*	12747	ENSG00000199883	16842253	16842587	+	downstream	20815	20481	NearestLocation	NA	chr11:16863068-16863697	-3.63877	3.19835	-7.26201	6.46768e-09	1.79717e-06	10.2981
chr2:15673675-15674434	chr2	15673675	15674434	760	*	40676	ENSG00000224194	15668684	15680484	-	inside	6809	4991	NearestLocation	NA	chr2:15673675-15674434	-3.10816	3.29967	-7.25641	6.58694e-09	1.82432e-06	10.2794
chr17:68328571-68329266	chr17	68328571	68329266	696	*	34356	ENSG00000108932	68267026	68291267	-	upstream	-37304	37304	NearestLocation	SLC16A6	chr17:68328571-68329266	-1.16382	4.74145	-7.25403	6.63819e-09	1.83253e-06	9.89204
chr11:119845887-119846130	chr11	119845887	119846130	244	*	16010	ENSG00000254406	119821304	119822129	-	upstream	-23758	23758	NearestLocation	NA	chr11:119845887-119846130	-3.02159	2.32117	-7.24866	6.75542e-09	1.85884e-06	10.2589
chr7:23928484-23928888	chr7	23928484	23928888	405	*	71490	ENSG00000227930	23891704	23897335	-	upstream	-31149	31149	NearestLocation	NA	chr7:23928484-23928888	-4.34418	1.2102	-7.24673	6.7982e-09	1.86456e-06	9.75303
chr1:93575416-93576183	chr1	93575416	93576183	768	*	3700	ENSG00000224093	93592199	93605573	+	upstream	-16783	16016	NearestLocation	NA	chr1:93575416-93576183	-1.43583	5.1028	-7.24257	6.89097e-09	1.87603e-06	9.9448
chr12:52217204-52217542	chr12	52217204	52217542	339	*	18318	ENSG00000258279	52210930	52223804	+	inside	6274	6262	NearestLocation	LINC00592	chr12:52217204-52217542	-1.79988	3.93411	-7.2424	6.89486e-09	1.87603e-06	10.2184
chr5:59999127-59999448	chr5	59999127	59999448	322	*	62357	ENSG00000248935	60021249	60033020	+	upstream	-22122	21801	NearestLocation	NA	chr5:59999127-59999448	-2.03083	3.63385	-7.24188	6.90644e-09	1.87603e-06	10.2555
chr10:78588155-78588819	chr10	78588155	78588819	665	*	10200	ENSG00000282952	78538391	78551719	-	upstream	-36436	36436	NearestLocation	NA	chr10:78588155-78588819	-2.25977	3.46119	-7.23887	6.97471e-09	1.88424e-06	10.2619
chr2:222290963-222291537	chr2	222290963	222291537	575	*	46118	ENSG00000163081	222298147	222305217	+	upstream	-7184	6610	NearestLocation	CCDC140	chr2:222290963-222291537	1.45176	5.1426	7.23858	6.98115e-09	1.88424e-06	10.1351
chr3:22536681-22536917	chr3	22536681	22536917	237	*	52177	ENSG00000234723	22670201	22670711	-	downstream	134030	133284	NearestLocation	NA	chr3:22536681-22536917	-3.03516	2.39287	-7.23154	7.14342e-09	1.9131e-06	10.2075
chr14:95468847-95469361	chr14	95468847	95469361	515	*	25451	ENSG00000176438	95407266	95475836	-	inside	6989	6475	NearestLocation	SYNE3	chr14:95468847-95469361	-2.97721	2.60589	-7.23018	7.17509e-09	1.9131e-06	10.2526
chr17:29048521-29048885	chr17	29048521	29048885	365	*	32576	ENSG00000263781	29021325	29021640	-	upstream	-26881	26881	NearestLocation	NA	chr17:29048521-29048885	-1.95224	4.04296	-7.23008	7.17738e-09	1.9131e-06	10.2101
chr16:6917685-6918010	chr16	6917685	6918010	326	*	28986	ENSG00000200869	6873899	6874005	+	downstream	43786	43680	NearestLocation	RNU6-457P	chr16:6917685-6918010	-4.76015	1.82922	-7.23004	7.17835e-09	1.9131e-06	9.91485
chr6:42179410-42179908	chr6	42179410	42179908	499	*	67810	ENSG00000112599	42184401	42194916	-	downstream	15506	4493	NearestLocation	GUCA1B	chr6:42179410-42179908	-2.83195	3.32137	-7.22719	7.2454e-09	1.92491e-06	10.234
chr2:20577581-20578269	chr2	20577581	20578269	689	*	40867	ENSG00000269976	20586248	20586686	-	downstream	9105	7979	NearestLocation	NA	chr2:20577581-20578269	-1.57628	4.20867	-7.22402	7.32065e-09	1.93883e-06	9.98419
chr1:80594046-80594317	chr1	80594046	80594317	272	*	3383	ENSG00000224326	80534978	80584363	-	upstream	-9683	9683	NearestLocation	NA	chr1:80594046-80594317	-3.54273	1.84995	-7.22132	7.38564e-09	1.94995e-06	10.098
chr9:107363457-107363777	chr9	107363457	107363777	321	*	81080	ENSG00000226825	107420284	107430802	-	downstream	67345	56507	NearestLocation	NA	chr9:107363457-107363777	-1.935	4.14782	-7.21669	7.498e-09	1.97346e-06	10.143
chr18:61129123-61129378	chr18	61129123	61129378	256	*	36618	ENSG00000101542	61333582	61555773	+	upstream	-204459	204204	NearestLocation	CDH20	chr18:61129123-61129378	-2.2017	3.658	-7.21394	7.56542e-09	1.98316e-06	10.1276
chr11:83408986-83409241	chr11	83408986	83409241	256	*	14986	ENSG00000274004	83386988	83387102	+	downstream	21998	21884	NearestLocation	NA	chr11:83408986-83409241	-3.01342	2.48878	-7.21329	7.58164e-09	1.98316e-06	10.1976
chr18:7754753-7755151	chr18	7754753	7755151	399	*	35358	ENSG00000266767	7741310	7754831	-	overlapStart	78	78	NearestLocation	NA	chr18:7754753-7755151	-1.92103	3.34157	-7.21014	7.65981e-09	1.99744e-06	10.1482
chr5:24391514-24392055	chr5	24391514	24392055	542	*	61656	ENSG00000250694	24352309	24353443	-	upstream	-38071	38071	NearestLocation	NA	chr5:24391514-24392055	-3.71313	2.39779	-7.20416	7.81085e-09	2.03058e-06	10.1078
chr8:125593934-125594339	chr8	125593934	125594339	406	*	78135	ENSG00000253111	125466939	125541373	+	downstream	126995	52561	NearestLocation	NA	chr8:125593934-125594339	-2.05099	3.46644	-7.20022	7.91194e-09	2.04669e-06	10.1303
chr3:73401790-73402494	chr3	73401790	73402494	705	*	53888	ENSG00000252937	73241789	73241896	-	upstream	-159894	159894	NearestLocation	RNU6-1270P	chr3:73401790-73402494	-2.52627	3.30363	-7.19987	7.9211e-09	2.04669e-06	10.1569
chr4:166655815-166656295	chr4	166655815	166656295	481	*	60515	ENSG00000249675	166388701	166526119	-	upstream	-129696	129696	NearestLocation	NA	chr4:166655815-166656295	-2.26291	3.64512	-7.19763	7.97917e-09	2.05542e-06	10.1168
chr6:11598675-11599020	chr6	11598675	11599020	346	*	66376	ENSG00000271897	11607552	11607981	+	upstream	-8877	8532	NearestLocation	NA	chr6:11598675-11599020	-3.07457	2.09104	-7.19427	8.06706e-09	2.07177e-06	10.0765
chr1:220374479-220374691	chr1	220374479	220374691	213	*	7321	ENSG00000226927	220359731	220360183	-	upstream	-14296	14296	NearestLocation	NA	chr1:220374479-220374691	-4.15113	1.22507	-7.18839	8.22349e-09	2.1014e-06	9.78648
chr8:123167279-123167665	chr8	123167279	123167665	387	*	78030	ENSG00000147689	123178960	123210079	+	upstream	-11681	11295	NearestLocation	FAM83A	chr8:123167279-123167665	-2.74075	2.7263	-7.18807	8.23203e-09	2.1014e-06	10.1203
chr10:62108915-62109379	chr10	62108915	62109379	465	*	9673	ENSG00000182010	62183035	62268707	-	downstream	159792	73656	NearestLocation	RTKN2	chr10:62108915-62109379	-3.02606	2.52969	-7.18412	8.33895e-09	2.12217e-06	10.0917
chr9:113386961-113387395	chr9	113386961	113387395	435	*	81274	ENSG00000119431	113373419	113376999	-	upstream	-9962	9962	NearestLocation	HDHD3	chr9:113386961-113387395	-3.17527	2.96093	-7.18322	8.36346e-09	2.12217e-06	10.1107
chr3:141078125-141078485	chr3	141078125	141078485	361	*	55464	ENSG00000175093	141051402	141148611	+	inside	26723	26723	NearestLocation	SPSB4	chr3:141078125-141078485	-2.84128	3.11389	-7.18063	8.43452e-09	2.13381e-06	10.0978
chr15:40245240-40245611	chr15	40245240	40245611	372	*	26361	ENSG00000279537	40244925	40247366	+	inside	315	315	NearestLocation	NA	chr15:40245240-40245611	-2.17567	3.53001	-7.17868	8.4884e-09	2.14105e-06	10.0651
chr20:51156521-51156922	chr20	51156521	51156922	402	*	48639	ENSG00000228820	51130788	51131667	-	upstream	-24854	24854	NearestLocation	RPSAP1	chr20:51156521-51156922	-3.86825	2.5684	-7.17771	8.51514e-09	2.14142e-06	9.9544
chr7:101084993-101085473	chr7	101084993	101085473	481	*	73429	ENSG00000169871	101085439	101097967	+	overlapStart	-446	34	NearestLocation	TRIM56	chr7:101084993-101085473	-1.41512	5.12569	-7.17344	8.6348e-09	2.15592e-06	9.81434
chr18:32381734-32382081	chr18	32381734	32382081	348	*	35854	ENSG00000262477	32412182	32413236	+	upstream	-30448	30101	NearestLocation	NA	chr18:32381734-32382081	-3.6147	2.74023	-7.17329	8.63895e-09	2.15592e-06	10.0645
chr17:36192333-36192700	chr17	36192333	36192700	368	*	32852	ENSG00000276085	36194869	36196758	-	downstream	4425	2169	NearestLocation	CCL3L3;CCL3L1	chr17:36192333-36192700	-1.66596	3.75586	-7.17222	8.66932e-09	2.15592e-06	9.95809
chr7:30740857-30741212	chr7	30740857	30741212	356	*	71732	ENSG00000223419	30742431	30742818	-	downstream	1961	1219	NearestLocation	NA	chr7:30740857-30741212	-2.36371	3.497	-7.17158	8.68746e-09	2.15592e-06	10.0485
chr1:54323315-54323897	chr1	54323315	54323897	583	*	2744	ENSG00000225632	54285405	54287371	+	downstream	37910	35944	NearestLocation	NA	chr1:54323315-54323897	-1.48677	4.35824	-7.17114	8.69999e-09	2.15592e-06	9.91817
chr15:40055512-40056087	chr15	40055512	40056087	576	*	26342	ENSG00000248508	40039311	40067290	+	inside	16201	11203	NearestLocation	SRP14-DT	chr15:40055512-40056087	-1.80233	4.41168	-7.16893	8.76282e-09	2.16516e-06	9.80189
chr5:103523380-103523686	chr5	103523380	103523686	307	*	63277	ENSG00000226926	103430406	103526618	-	inside	3238	2932	NearestLocation	PDZPH1P	chr5:103523380-103523686	-3.90612	2.49298	-7.16565	8.85738e-09	2.18165e-06	9.89451
chr3:111321889-111322180	chr3	111321889	111322180	292	*	54360	ENSG00000153283	111292719	111665750	+	inside	29170	29170	NearestLocation	CD96	chr3:111321889-111322180	-1.88186	3.32807	-7.16483	8.88105e-09	2.18165e-06	10.001
chr10:112810695-112811253	chr10	112810695	112811253	559	*	11398	ENSG00000260917	112823490	112827726	+	upstream	-12795	12237	NearestLocation	LOC103344931	chr10:112810695-112811253	-1.97268	3.71637	-7.16355	8.91835e-09	2.18448e-06	9.99139
chr14:95741217-95741490	chr14	95741217	95741490	274	*	25473	ENSG00000100721	95709967	95714196	-	upstream	-27021	27021	NearestLocation	TCL1A	chr14:95741217-95741490	-4.07023	2.25982	-7.16117	8.98785e-09	2.19516e-06	9.84305
chr12:122917535-122918010	chr12	122917535	122918010	476	*	20683	ENSG00000139722	122865328	122896444	-	upstream	-21091	21091	NearestLocation	VPS37B	chr12:122917535-122918010	-1.63516	4.00888	-7.15927	9.04365e-09	2.1961e-06	9.86322
chr6:41653168-41653458	chr6	41653168	41653458	291	*	67772	ENSG00000230913	41666906	41667649	+	upstream	-13738	13448	NearestLocation	NA	chr6:41653168-41653458	-3.16759	2.54238	-7.15851	9.06626e-09	2.1961e-06	9.96978
chr9:114790527-114790862	chr9	114790527	114790862	336	*	81363	ENSG00000274919	114774737	114775120	-	upstream	-15407	15407	NearestLocation	NA	chr9:114790527-114790862	-3.37	2.38548	-7.1584	9.06944e-09	2.1961e-06	9.90039
chr20:57308952-57309182	chr20	57308952	57309182	231	*	48805	ENSG00000252064	57311854	57311958	+	upstream	-2902	2672	NearestLocation	NA	chr20:57308952-57309182	-4.42607	1.34573	-7.15303	9.22985e-09	2.22453e-06	9.5884
chr6:37759203-37759591	chr6	37759203	37759591	389	*	67636	ENSG00000112139	37630679	37699306	-	upstream	-59897	59897	NearestLocation	MDGA1	chr6:37759203-37759591	-1.77761	3.39924	-7.15272	9.23936e-09	2.22453e-06	9.88256
chr10:126754955-126755256	chr10	126754955	126755256	302	*	11835	ENSG00000199321	126779702	126779774	-	downstream	24819	24446	NearestLocation	LOC124900294	chr10:126754955-126755256	-3.40234	2.23844	-7.14909	9.34964e-09	2.24471e-06	9.93146
chr12:8827659-8828396	chr12	8827659	8828396	738	*	17091	ENSG00000256661	8776219	8830947	-	inside	3288	2551	NearestLocation	NA	chr12:8827659-8828396	-3.28738	2.79218	-7.14798	9.38343e-09	2.24646e-06	9.99358
chr7:45363636-45363981	chr7	45363636	45363981	346	*	72170	ENSG00000234359	45391626	45392205	-	downstream	28569	27645	NearestLocation	ELK1P1	chr7:45363636-45363981	-4.5425	2.07973	-7.14088	9.60365e-09	2.28948e-06	9.71556
chr19:15296297-15296716	chr19	15296297	15296716	420	*	38011	ENSG00000141867	15235519	15332545	-	inside	36248	35829	NearestLocation	BRD4	chr19:15296297-15296716	-3.94561	1.9538	-7.14012	9.62772e-09	2.28948e-06	9.75313
chr8:37873965-37874837	chr8	37873965	37874837	873	*	76144	ENSG00000280064	37858949	37861333	+	downstream	15016	12632	NearestLocation	NA	chr8:37873965-37874837	-2.93658	3.36119	-7.13959	9.64418e-09	2.28948e-06	9.96068
chr5:119420310-119420563	chr5	119420310	119420563	254	*	63602	ENSG00000202092	119445716	119445833	+	upstream	-25406	25153	NearestLocation	RNA5SP190	chr5:119420310-119420563	-2.01838	2.59101	-7.13818	9.68887e-09	2.29366e-06	9.948
chr22:38901051-38901586	chr22	38901051	38901586	536	*	50952	ENSG00000235209	38921227	38924708	+	upstream	-20176	19641	NearestLocation	NA	chr22:38901051-38901586	-4.03727	1.69662	-7.13629	9.74895e-09	2.30146e-06	9.71224
chr1:22363286-22363874	chr1	22363286	22363874	589	*	1144	ENSG00000279625	22364630	22366482	-	downstream	3196	756	NearestLocation	NA	chr1:22363286-22363874	-2.45184	3.11967	-7.13277	9.86179e-09	2.32163e-06	9.94154
chr21:39737690-39738029	chr21	39737690	39738029	340	*	49727	ENSG00000183067	39745407	39802096	+	upstream	-7717	7378	NearestLocation	IGSF5	chr21:39737690-39738029	-2.64742	2.89015	-7.12557	1.00966e-08	2.37031e-06	9.92036
chr4:52852758-52853026	chr4	52852758	52853026	269	*	58315	ENSG00000128045	52862290	52866835	+	upstream	-9532	9264	NearestLocation	RASL11B	chr4:52852758-52853026	-3.69976	1.80303	-7.12371	1.01582e-08	2.37789e-06	9.68611
chr14:69357519-69357924	chr14	69357519	69357924	406	*	24587	ENSG00000280073	69357010	69359308	+	inside	509	509	NearestLocation	NA	chr14:69357519-69357924	-2.419	2.78358	-7.12279	1.01887e-08	2.37789e-06	9.92136
chr2:226561383-226562081	chr2	226561383	226562081	699	*	46223	ENSG00000263363	226658710	226658793	-	downstream	97410	96629	NearestLocation	MIR5702	chr2:226561383-226562081	-2.31834	2.81339	-7.12143	1.02341e-08	2.37789e-06	9.8984
chrX:94908129-94908679	chrX	94908129	94908679	551	*	83823	ENSG00000231001	94776739	94777567	-	upstream	-130562	130562	NearestLocation	NA	chrX:94908129-94908679	-3.82194	2.98666	-7.12058	1.02626e-08	2.37789e-06	9.87742
chr16:73253866-73254287	chr16	73253866	73254287	422	*	30776	ENSG00000261227	73232055	73233970	+	downstream	21811	19896	NearestLocation	NA	chr16:73253866-73254287	-2.86724	2.87918	-7.12038	1.02691e-08	2.37789e-06	9.91388
chr16:12517534-12517855	chr16	12517534	12517855	322	*	29159	ENSG00000260601	12545482	12546684	+	upstream	-27948	27627	NearestLocation	NA	chr16:12517534-12517855	-4.45984	1.75427	-7.11621	1.04101e-08	2.40396e-06	9.59487
chr11:62840582-62841815	chr11	62840582	62841815	1234	*	13906	ENSG00000133316	62832342	62841809	-	overlapStart	1227	6	NearestLocation	WDR74	chr11:62840582-62841815	1.06047	6.56752	7.11281	1.05265e-08	2.42423e-06	9.28748
chr8:42481337-42481915	chr8	42481337	42481915	579	*	76347	ENSG00000254131	42484600	42485019	+	upstream	-3263	2685	NearestLocation	NA	chr8:42481337-42481915	-2.27634	3.43862	-7.11143	1.05739e-08	2.42857e-06	9.85281
chr8:22203653-22204138	chr8	22203653	22204138	486	*	75676	ENSG00000168490	22219704	22232341	-	downstream	28688	15566	NearestLocation	PHYHIP	chr8:22203653-22204138	-1.93094	4.01541	-7.10929	1.06485e-08	2.43908e-06	9.78989
chr4:142886517-142886970	chr4	142886517	142886970	454	*	60014	ENSG00000109452	142023160	142847432	-	upstream	-39085	39085	NearestLocation	INPP4B	chr4:142886517-142886970	-1.81197	3.84165	-7.1084	1.06795e-08	2.43959e-06	9.79402
chr18:46356238-46356727	chr18	46356238	46356727	490	*	36165	ENSG00000141622	46326809	46463140	+	inside	29429	29429	NearestLocation	RNF165	chr18:46356238-46356727	-2.62277	2.74688	-7.10517	1.07929e-08	2.45243e-06	9.86522
chr3:119361127-119361666	chr3	119361127	119361666	540	*	54581	ENSG00000207310	119341834	119341940	-	upstream	-19187	19187	NearestLocation	RNU6-1127P	chr3:119361127-119361666	-1.8012	4.10215	-7.10432	1.08229e-08	2.45243e-06	9.73449
chr10:112769694-112769913	chr10	112769694	112769913	220	*	11394	ENSG00000260917	112823490	112827726	+	upstream	-53796	53577	NearestLocation	LOC103344931	chr10:112769694-112769913	-4.68297	1.56878	-7.10296	1.08712e-08	2.45243e-06	9.46475
chr7:48437853-48438262	chr7	48437853	48438262	410	*	72277	ENSG00000228173	48660575	48663305	-	downstream	225452	222313	NearestLocation	NA	chr7:48437853-48438262	-2.86413	2.12232	-7.10272	1.08797e-08	2.45243e-06	9.82638
chr10:110857631-110857880	chr10	110857631	110857880	250	*	11352	ENSG00000232470	110869743	110871594	+	upstream	-12112	11863	NearestLocation	NA	chr10:110857631-110857880	-4.92456	1.47307	-7.1027	1.08804e-08	2.45243e-06	9.51856
chr16:88245721-88246021	chr16	88245721	88246021	301	*	31351	ENSG00000261273	88234785	88302511	+	inside	10936	10936	NearestLocation	NA	chr16:88245721-88246021	-4.5687	1.8652	-7.09951	1.09943e-08	2.47152e-06	9.48475
chr21:31929655-31930047	chr21	31929655	31930047	393	*	49446	ENSG00000142149	31873315	32044633	+	inside	56340	56340	NearestLocation	HUNK	chr21:31929655-31930047	-3.14559	2.57343	-7.09508	1.11549e-08	2.50101e-06	9.77037
chr11:78950119-78950591	chr11	78950119	78950591	473	*	14899	ENSG00000255345	79092848	79098003	+	upstream	-142729	142257	NearestLocation	NA	chr11:78950119-78950591	-3.20567	2.66585	-7.09032	1.13298e-08	2.53351e-06	9.7604
chr13:30119405-30119857	chr13	30119405	30119857	453	*	21396	ENSG00000224511	30103178	30108875	-	upstream	-10530	10530	NearestLocation	LINC00365	chr13:30119405-30119857	-2.63876	2.67651	-7.08906	1.13764e-08	2.53724e-06	9.8091
chr16:68332252-68332864	chr16	68332252	68332864	613	*	30559	ENSG00000222177	68329387	68329529	-	upstream	-2723	2723	NearestLocation	RNU4-30P	chr16:68332252-68332864	-2.903	2.71821	-7.08801	1.14158e-08	2.53935e-06	9.80601
chr11:11454588-11455122	chr11	11454588	11455122	535	*	12548	ENSG00000254598	11351942	11353357	-	upstream	-101231	101231	NearestLocation	CSNK2A3	chr11:11454588-11455122	-2.34361	3.22729	-7.08566	1.15038e-08	2.5517e-06	9.76273
chr1:211249657-211249951	chr1	211249657	211249951	295	*	7044	ENSG00000117625	211258377	211316385	+	upstream	-8720	8426	NearestLocation	RCOR3	chr1:211249657-211249951	-2.43357	2.9657	-7.08492	1.15316e-08	2.5517e-06	9.80197
chr4:10173383-10174734	chr4	10173383	10174734	1352	*	57546	ENSG00000251296	10167159	10167765	-	upstream	-5618	5618	NearestLocation	NA	chr4:10173383-10174734	-1.33493	4.74703	-7.07844	1.17788e-08	2.59963e-06	9.50208
chr10:3992776-3993359	chr10	3992776	3993359	584	*	8398	ENSG00000274809	3991160	3991259	+	downstream	1616	1517	NearestLocation	MIR6078	chr10:3992776-3993359	-3.07529	3.3307	-7.07692	1.18372e-08	2.60573e-06	9.76199
chr4:72959476-72959884	chr4	72959476	72959884	409	*	58612	ENSG00000252955	72965178	72965303	+	upstream	-5702	5294	NearestLocation	RNU4ATAC9P	chr4:72959476-72959884	-3.77773	1.94938	-7.07395	1.19529e-08	2.62438e-06	9.55072
chr7:150398666-150399229	chr7	150398666	150399229	564	*	74834	ENSG00000239377	150379854	150383885	-	upstream	-14781	14781	NearestLocation	NA	chr7:150398666-150399229	-2.60888	3.59339	-7.06947	1.21297e-08	2.6563e-06	9.71814
chrX:97797110-97797404	chrX	97797110	97797404	295	*	83857	ENSG00000233887	97847263	97849017	+	upstream	-50153	49859	NearestLocation	NA	chrX:97797110-97797404	-3.71556	2.1569	-7.0652	1.23e-08	2.68667e-06	9.628
chr10:29237641-29238114	chr10	29237641	29238114	474	*	9013	ENSG00000120563	29289061	29318328	+	upstream	-51420	50947	NearestLocation	LYZL1	chr10:29237641-29238114	-2.46743	3.18183	-7.06247	1.24105e-08	2.69771e-06	9.72871
chr1:89590460-89590842	chr1	89590460	89590842	383	*	3584	ENSG00000230735	89629725	89676386	+	upstream	-39265	38883	NearestLocation	NA	chr1:89590460-89590842	-2.06413	3.26276	-7.06238	1.24142e-08	2.69771e-06	9.66074
chrX:13028813-13029344	chrX	13028813	13029344	532	*	82749	ENSG00000187268	13035618	13044682	-	downstream	15869	6274	NearestLocation	FAM9C	chrX:13028813-13029344	-1.67049	4.23612	-7.06098	1.24711e-08	2.69786e-06	9.60067
chr8:83188858-83189146	chr8	83188858	83189146	289	*	77199	ENSG00000253423	83200952	83202431	-	downstream	13573	11806	NearestLocation	LOC100533622	chr8:83188858-83189146	-4.43289	1.44082	-7.0608	1.24786e-08	2.69786e-06	9.41351
chr10:3970161-3970586	chr10	3970161	3970586	426	*	8397	ENSG00000274809	3991160	3991259	+	upstream	-20999	20574	NearestLocation	MIR6078	chr10:3970161-3970586	-2.40825	2.5172	-7.05956	1.25291e-08	2.70189e-06	9.72133
chr18:58886916-58887287	chr18	58886916	58887287	372	*	36558	ENSG00000074657	58862600	58986480	+	inside	24316	24316	NearestLocation	ZNF532	chr18:58886916-58887287	-2.74707	2.82795	-7.05375	1.277e-08	2.74684e-06	9.70267
chr5:132775425-132775789	chr5	132775425	132775789	365	*	63941	ENSG00000205089	132747445	132754403	+	downstream	27980	21022	NearestLocation	CCNI2	chr5:132775425-132775789	-2.55106	2.87925	-7.03834	1.34302e-08	2.87808e-06	9.65452
chr4:116516059-116516337	chr4	116516059	116516337	279	*	59560	ENSG00000250791	116489364	116515146	-	upstream	-913	913	NearestLocation	NA	chr4:116516059-116516337	-2.38426	2.82206	-7.03794	1.3448e-08	2.87808e-06	9.65186
chr1:55694164-55694654	chr1	55694164	55694654	491	*	2799	ENSG00000234810	55581037	55868248	+	inside	113127	113127	NearestLocation	NA	chr1:55694164-55694654	-4.56755	2.27026	-7.03561	1.35508e-08	2.89276e-06	9.40079
chr14:48561490-48561871	chr14	48561490	48561871	382	*	23872	ENSG00000258751	48396508	48491767	-	upstream	-69723	69723	NearestLocation	NA	chr14:48561490-48561871	-2.20464	3.45993	-7.03086	1.37635e-08	2.92831e-06	9.61727
chr10:73017967-73018626	chr10	73017967	73018626	660	*	9997	ENSG00000213700	73005833	73006595	-	upstream	-11372	11372	NearestLocation	RPL17P50	chr10:73017967-73018626	-1.60913	4.01028	-7.03035	1.37864e-08	2.92831e-06	9.39563
chr10:7233633-7233987	chr10	7233633	7233987	355	*	8490	ENSG00000235141	7295106	7295290	-	downstream	61657	61119	NearestLocation	NA	chr10:7233633-7233987	-2.04743	2.68612	-7.02825	1.38812e-08	2.94109e-06	9.57324
chr6:79610647-79610941	chr6	79610647	79610941	295	*	68601	ENSG00000198478	79631283	79703659	+	upstream	-20636	20342	NearestLocation	SH3BGRL2	chr6:79610647-79610941	-3.95965	1.77322	-7.02664	1.39549e-08	2.94548e-06	9.41819
chr2:46136465-46136945	chr2	46136465	46136945	481	*	41681	ENSG00000231336	46166789	46167978	-	downstream	31513	29844	NearestLocation	NA	chr2:46136465-46136945	-2.37487	3.4633	-7.02628	1.39715e-08	2.94548e-06	9.57476
chr20:37279265-37279881	chr20	37279265	37279881	617	*	48056	ENSG00000101363	37289638	37317260	+	upstream	-10373	9757	NearestLocation	MANBAL	chr20:37279265-37279881	-2.88253	3.14598	-7.02526	1.40178e-08	2.94791e-06	9.61185
chr20:57809614-57810215	chr20	57809614	57810215	602	*	48834	ENSG00000263453	57895394	57895444	+	upstream	-85780	85179	NearestLocation	NA	chr20:57809614-57810215	-3.3318	3.19145	-7.02409	1.40717e-08	2.95193e-06	9.57952
chrX:2894545-2895494	chrX	2894545	2895494	950	*	82612	ENSG00000229851	2904904	2906081	+	upstream	-10359	9410	NearestLocation	ARSD-AS1	chrX:2894545-2895494	-1.64038	3.99417	-7.02139	1.41969e-08	2.97083e-06	9.41934
chr2:204109641-204109949	chr2	204109641	204109949	309	*	45533	ENSG00000234714	204090457	204109849	+	overlapEnd	19184	100	NearestLocation	NA	chr2:204109641-204109949	-2.50878	2.66871	-7.02059	1.42342e-08	2.9713e-06	9.5978
chr12:52194961-52195476	chr12	52194961	52195476	516	*	18313	ENSG00000167767	52168996	52192000	-	upstream	-2961	2961	NearestLocation	KRT80	chr12:52194961-52195476	-2.00829	3.7884	-7.01792	1.43588e-08	2.98995e-06	9.54244
chr2:237298294-237299077	chr2	237298294	237299077	784	*	46635	ENSG00000224132	237257091	237257676	+	downstream	41203	40618	NearestLocation	NA	chr2:237298294-237299077	-4.21558	2.18833	-7.01448	1.45218e-08	3.01581e-06	9.36665
chr7:17942310-17942521	chr7	17942310	17942521	212	*	71342	ENSG00000279048	17940503	17942922	+	inside	1807	401	NearestLocation	NA	chr7:17942310-17942521	-2.34717	2.81381	-7.0138	1.45542e-08	3.01581e-06	9.57592
chr6:86609632-86610191	chr6	86609632	86610191	560	*	68743	ENSG00000218561	86729708	86730108	-	downstream	120476	119517	NearestLocation	NA	chr6:86609632-86610191	-1.57387	3.59596	-7.01123	1.4677e-08	3.03385e-06	9.39236
chr2:145123693-145123968	chr2	145123693	145123968	276	*	44127	ENSG00000235435	145294277	145331847	-	downstream	208154	170309	NearestLocation	NA	chr2:145123693-145123968	-4.2427	1.91681	-7.00751	1.48572e-08	3.06362e-06	9.32706
chr15:74389383-74389849	chr15	74389383	74389849	467	*	27593	ENSG00000277718	74379083	74390535	+	inside	10300	686	NearestLocation	NA	chr15:74389383-74389849	-1.84428	3.34781	-7.00343	1.50569e-08	3.09424e-06	9.45844
chr2:102100546-102100990	chr2	102100546	102100990	445	*	43122	ENSG00000115594	102064544	102179874	+	inside	36002	36002	NearestLocation	IL1R1	chr2:102100546-102100990	-3.5045	2.28323	-7.00202	1.51267e-08	3.09424e-06	9.44374
chr12:115209261-115209645	chr12	115209261	115209645	385	*	20357	ENSG00000257519	115263170	115270596	+	upstream	-53909	53525	NearestLocation	NA	chr12:115209261-115209645	-3.16896	2.82174	-7.00187	1.51341e-08	3.09424e-06	9.51109
chr2:96918767-96918942	chr2	96918767	96918942	176	*	42956	ENSG00000274206	96938923	96939203	+	upstream	-20156	19981	NearestLocation	NA	chr2:96918767-96918942	-4.17577	1.47639	-7.00141	1.51566e-08	3.09424e-06	9.25151
chr5:169098687-169099108	chr5	169098687	169099108	422	*	65333	ENSG00000248222	169013227	169037998	+	downstream	85460	60689	NearestLocation	NA	chr5:169098687-169099108	-3.77215	2.46192	-7.00078	1.51882e-08	3.09424e-06	9.41561
chr8:71131674-71132035	chr8	71131674	71132035	362	*	76956	ENSG00000254031	71155457	71204223	+	upstream	-23783	23422	NearestLocation	NA	chr8:71131674-71132035	-2.36757	3.50918	-7.00001	1.52263e-08	3.09454e-06	9.50176
chr21:36063787-36064077	chr21	36063787	36064077	291	*	49585	ENSG00000200213	36066545	36066652	+	upstream	-2758	2468	NearestLocation	RNU6-992P	chr21:36063787-36064077	-4.60385	1.50296	-6.99889	1.52826e-08	3.09857e-06	9.23058
chr18:50737038-50737406	chr18	50737038	50737406	369	*	36365	ENSG00000267713	50669510	50670215	+	downstream	67528	66823	NearestLocation	NA	chr18:50737038-50737406	-4.05856	1.91445	-6.99244	1.56089e-08	3.15716e-06	9.34345
chr7:130373432-130374228	chr7	130373432	130374228	797	*	74235	ENSG00000091704	130380339	130388114	+	upstream	-6907	6111	NearestLocation	CPA1	chr7:130373432-130374228	-1.15274	5.05366	-6.99099	1.56833e-08	3.16467e-06	9.11202
chr12:19965407-19965900	chr12	19965407	19965900	494	*	17456	ENSG00000256849	19941521	19943018	+	downstream	23886	22389	NearestLocation	TCP1P3	chr12:19965407-19965900	-2.11182	3.02051	-6.98931	1.57699e-08	3.17262e-06	9.45527
chr12:82766038-82766479	chr12	82766038	82766479	442	*	19506	ENSG00000179104	82686880	83134870	+	inside	79158	79158	NearestLocation	TMTC2	chr12:82766038-82766479	-1.70224	3.7228	-6.98822	1.5826e-08	3.17262e-06	9.38107
chr12:32984082-32984349	chr12	32984082	32984349	268	*	17810	ENSG00000257316	32985838	32987070	+	upstream	-1756	1489	NearestLocation	ASS1P14	chr12:32984082-32984349	-1.85271	4.27701	-6.98805	1.5835e-08	3.17262e-06	9.44944
chr9:85246605-85247110	chr9	85246605	85247110	506	*	80391	ENSG00000226590	85159682	85159950	+	downstream	86923	86655	NearestLocation	UBE2V1P10	chr9:85246605-85247110	-2.21608	3.00477	-6.98668	1.59062e-08	3.17936e-06	9.46023
chr11:13875677-13876083	chr11	13875677	13876083	407	*	12659	ENSG00000254927	13826843	13879499	-	inside	3822	3416	NearestLocation	NA	chr11:13875677-13876083	-4.51087	2.08688	-6.98458	1.60162e-08	3.19381e-06	9.21655
chrX:140201256-140201555	chrX	140201256	140201555	300	*	84463	ENSG00000231110	140216035	140216804	-	downstream	15548	14480	NearestLocation	LOC105373343	chrX:140201256-140201555	-4.85462	1.72216	-6.98073	1.62191e-08	3.2145e-06	9.11834
chr20:37332026-37332668	chr20	37332026	37332668	643	*	48063	ENSG00000197122	37344685	37406050	+	upstream	-12659	12017	NearestLocation	SRC	chr20:37332026-37332668	-1.56704	4.46848	-6.98071	1.62203e-08	3.2145e-06	9.37384
chr11:116073974-116074884	chr11	116073974	116074884	911	*	15793	ENSG00000239600	115951105	115951491	-	upstream	-122483	122483	NearestLocation	NA	chr11:116073974-116074884	-2.05441	4.00877	-6.98046	1.62337e-08	3.2145e-06	9.44799
chr3:35498694-35499224	chr3	35498694	35499224	531	*	52534	ENSG00000172995	35638945	35794496	+	upstream	-140251	139721	NearestLocation	ARPP21	chr3:35498694-35499224	-2.74793	2.92702	-6.97854	1.63364e-08	3.22729e-06	9.46455
chr5:40491671-40492062	chr5	40491671	40492062	392	*	62001	ENSG00000283286	40415137	40431491	+	downstream	76534	60180	NearestLocation	NA	chr5:40491671-40492062	-3.98016	2.06901	-6.97635	1.64539e-08	3.24294e-06	9.29679
chr2:174535229-174535444	chr2	174535229	174535444	216	*	44820	ENSG00000279884	174545385	174546335	-	downstream	11106	9941	NearestLocation	NA	chr2:174535229-174535444	-4.52767	1.48801	-6.9756	1.64942e-08	3.24335e-06	9.08343
chr16:12518445-12519055	chr16	12518445	12519055	611	*	29160	ENSG00000260601	12545482	12546684	+	upstream	-27037	26427	NearestLocation	NA	chr16:12518445-12519055	-2.33797	3.5454	-6.97373	1.65957e-08	3.25576e-06	9.42539
chr16:19121985-19122181	chr16	19121985	19122181	197	*	29308	ENSG00000261759	19119976	19121629	-	upstream	-356	356	NearestLocation	NA	chr16:19121985-19122181	-3.5652	1.46373	-6.96969	1.68166e-08	3.28482e-06	9.26388
chr18:44943291-44943941	chr18	44943291	44943941	651	*	36106	ENSG00000265957	44970082	44970166	-	downstream	26875	26141	NearestLocation	MIR4319	chr18:44943291-44943941	-1.9849	3.73656	-6.96961	1.68214e-08	3.28482e-06	9.38593
chr1:59331770-59332662	chr1	59331770	59332662	893	*	2917	ENSG00000172456	59296638	59810647	+	inside	35132	35132	NearestLocation	FGGY	chr1:59331770-59332662	-4.07997	2.26882	-6.96723	1.69531e-08	3.30294e-06	9.23133
chr2:78554226-78554546	chr2	78554226	78554546	321	*	42613	ENSG00000234877	78597911	78599406	+	upstream	-43685	43365	NearestLocation	NA	chr2:78554226-78554546	-3.9355	1.69429	-6.9656	1.7044e-08	3.31302e-06	9.17768
chr18:59458577-59458994	chr18	59458577	59458994	418	*	36582	ENSG00000267000	59459072	59465682	+	upstream	-495	78	NearestLocation	NA	chr18:59458577-59458994	-3.75226	2.2318	-6.96453	1.71038e-08	3.31705e-06	9.28414
chr8:127991696-127991948	chr8	127991696	127991948	253	*	78240	ENSG00000207110	127999131	127999294	+	upstream	-7435	7183	NearestLocation	RNVU1-32	chr8:127991696-127991948	-2.52086	3.2568	-6.96292	1.71942e-08	3.32696e-06	9.41592
chr14:92609266-92609632	chr14	92609266	92609632	367	*	25323	ENSG00000100599	92513774	92688994	+	inside	95492	79362	NearestLocation	RIN3	chr14:92609266-92609632	-3.29127	2.40837	-6.9606	1.73256e-08	3.34153e-06	9.31842
chr8:68699380-68699625	chr8	68699380	68699625	246	*	76909	ENSG00000239184	68695643	68695779	+	downstream	3737	3601	NearestLocation	RNA5SP269	chr8:68699380-68699625	-3.73433	1.85533	-6.95966	1.73788e-08	3.34153e-06	9.22529
chr12:69415805-69416866	chr12	69415805	69416866	1062	*	19113	ENSG00000241765	69422656	69422995	+	upstream	-6851	5790	NearestLocation	RPS26P45	chr12:69415805-69416866	-1.47484	4.693	-6.9595	1.73878e-08	3.34153e-06	9.23407
chr7:137014974-137015407	chr7	137014974	137015407	434	*	74406	ENSG00000223657	136938280	136938553	-	upstream	-76421	76421	NearestLocation	NA	chr7:137014974-137015407	-4.35312	1.73164	-6.95616	1.75793e-08	3.36862e-06	9.04295
chr11:90455370-90455794	chr11	90455370	90455794	425	*	15158	ENSG00000266703	90555774	90555857	-	downstream	100487	99980	NearestLocation	MIR4490	chr11:90455370-90455794	-2.24354	3.10266	-6.95566	1.76082e-08	3.36862e-06	9.34297
chr1:186348170-186348704	chr1	186348170	186348704	535	*	6215	ENSG00000047410	186311652	186375693	-	inside	27523	26989	NearestLocation	TPR	chr1:186348170-186348704	-3.05499	2.78777	-6.95289	1.77688e-08	3.38653e-06	9.38578
chr2:138493321-138493699	chr2	138493321	138493699	379	*	44026	ENSG00000228043	138418284	138501698	-	inside	8377	7999	NearestLocation	NA	chr2:138493321-138493699	-1.80708	3.59484	-6.95267	1.77818e-08	3.38653e-06	9.26161
chr17:40551237-40551526	chr17	40551237	40551526	290	*	33066	ENSG00000126353	40553769	40565472	-	downstream	14235	2243	NearestLocation	CCR7	chr17:40551237-40551526	-4.18377	1.38172	-6.95062	1.79015e-08	3.40168e-06	9.05718
chr2:5937876-5938762	chr2	5937876	5938762	887	*	40354	ENSG00000232044	5932687	6001275	+	inside	5189	5189	NearestLocation	NA	chr2:5937876-5938762	-1.28715	4.88216	-6.94256	1.83812e-08	3.48037e-06	9.05847
chr1:15725336-15725913	chr1	15725336	15725913	578	*	748	ENSG00000162461	15736405	15741396	+	upstream	-11069	10492	NearestLocation	SLC25A34	chr1:15725336-15725913	-2.40851	3.72963	-6.94228	1.83977e-08	3.48037e-06	9.31882
chr13:78020940-78021209	chr13	78020940	78021209	270	*	22480	ENSG00000229249	78012883	78053595	+	inside	8057	8057	NearestLocation	NA	chr13:78020940-78021209	-4.19365	1.99733	-6.94113	1.84675e-08	3.4858e-06	9.13892
chr18:58391215-58391644	chr18	58391215	58391644	430	*	36532	ENSG00000267396	58398663	58400082	-	downstream	8867	7019	NearestLocation	NA	chr18:58391215-58391644	-3.28593	2.20552	-6.93909	1.85911e-08	3.50133e-06	9.26167
chr8:29390470-29390791	chr8	29390470	29390791	322	*	75975	ENSG00000260253	29352420	29353170	-	upstream	-37300	37300	NearestLocation	NA	chr8:29390470-29390791	-3.71752	2.33367	-6.93354	1.89329e-08	3.5578e-06	9.19308
chr10:121935738-121936111	chr10	121935738	121936111	374	*	11690	ENSG00000107669	121740421	121928801	-	upstream	-6937	6937	NearestLocation	ATE1	chr10:121935738-121936111	-2.94031	2.65632	-6.93267	1.89866e-08	3.56e-06	9.30712
chr2:87542689-87542851	chr2	87542689	87542851	163	*	42796	ENSG00000214354	87565828	87566764	-	downstream	24075	22977	NearestLocation	NA	chr2:87542689-87542851	-2.87949	2.59998	-6.93145	1.90631e-08	3.56645e-06	9.3118
chr16:79400736-79401071	chr16	79400736	79401071	336	*	30963	ENSG00000261472	79505603	79516293	+	upstream	-104867	104532	NearestLocation	LOC124903729	chr16:79400736-79401071	-3.4536	2.3316	-6.92645	1.93782e-08	3.61741e-06	9.2886
chr18:64259954-64260216	chr18	64259954	64260216	263	*	36722	ENSG00000266952	64213082	64260055	-	overlapStart	101	101	NearestLocation	LINC01538	chr18:64259954-64260216	-2.4734	3.02806	-6.92469	1.94905e-08	3.62712e-06	9.2972
chr9:134355434-134355927	chr9	134355434	134355927	494	*	82297	ENSG00000263897	134379411	134379472	+	upstream	-23977	23484	NearestLocation	MIR4669	chr9:134355434-134355927	-3.32276	2.9835	-6.92362	1.95585e-08	3.62712e-06	9.28327
chr2:47727917-47728414	chr2	47727917	47728414	498	*	41781	ENSG00000224058	47731402	47732035	-	downstream	4118	2988	NearestLocation	NA	chr2:47727917-47728414	-2.88794	3.12733	-6.92362	1.95586e-08	3.62712e-06	9.29424
chr11:129732835-129733268	chr11	129732835	129733268	434	*	16424	ENSG00000255188	129788064	129788190	-	downstream	55355	54796	NearestLocation	NA	chr11:129732835-129733268	-3.77505	3.01418	-6.92157	1.96908e-08	3.63796e-06	9.26985
chr3:67930348-67930734	chr3	67930348	67930734	387	*	53755	ENSG00000183662	68004216	68545625	+	upstream	-73868	73482	NearestLocation	TAFA1	chr3:67930348-67930734	-2.40847	3.27226	-6.92138	1.97029e-08	3.63796e-06	9.28716
chr1:186645145-186645315	chr1	186645145	186645315	171	*	6221	ENSG00000073756	186671791	186680427	-	downstream	35282	26476	NearestLocation	PTGS2	chr1:186645145-186645315	-4.02451	1.67965	-6.92042	1.97655e-08	3.64157e-06	9.0915
chr8:79554225-79554807	chr8	79554225	79554807	583	*	77094	ENSG00000240540	79571153	79572335	-	downstream	18110	16346	NearestLocation	RPL3P9	chr8:79554225-79554807	-4.73389	2.15902	-6.91876	1.98729e-08	3.65342e-06	9.00834
chr6:152599234-152599408	chr6	152599234	152599408	175	*	70248	ENSG00000131018	152121684	152637801	-	inside	38567	38393	NearestLocation	SYNE1	chr6:152599234-152599408	-2.84651	2.16658	-6.9179	1.99294e-08	3.65589e-06	9.24014
chr2:74746416-74746889	chr2	74746416	74746889	474	*	42557	ENSG00000224646	74754670	74754819	-	downstream	8403	7781	NearestLocation	RPS28P5	chr2:74746416-74746889	-3.85609	1.94257	-6.91606	2.00496e-08	3.66998e-06	9.09137
chr7:139422205-139422467	chr7	139422205	139422467	263	*	74475	ENSG00000252332	139448740	139448843	+	upstream	-26535	26273	NearestLocation	RNU6-911P	chr7:139422205-139422467	-2.86067	2.76786	-6.91508	2.01144e-08	3.67391e-06	9.2625
chr14:48853042-48853584	chr14	48853042	48853584	543	*	23875	ENSG00000258381	48819360	48819593	+	downstream	33682	33449	NearestLocation	NA	chr14:48853042-48853584	-3.7723	2.48817	-6.91375	2.02024e-08	3.68205e-06	9.10783
chr13:68893613-68894126	chr13	68893613	68894126	514	*	22277	ENSG00000281778	68861284	68885325	-	upstream	-8288	8288	NearestLocation	LINC00550	chr13:68893613-68894126	-2.24897	3.19048	-6.91249	2.02859e-08	3.68308e-06	9.22627
chr14:75946860-75947160	chr14	75946860	75947160	301	*	24862	ENSG00000258876	75970924	75971587	+	upstream	-24064	23764	NearestLocation	NA	chr14:75946860-75947160	-2.77493	2.6979	-6.91236	2.0295e-08	3.68308e-06	9.2343
chr5:170748887-170749417	chr5	170748887	170749417	531	*	65398	ENSG00000094755	170763350	170814047	+	upstream	-14463	13933	NearestLocation	GABRP	chr5:170748887-170749417	-3.73808	2.69802	-6.91052	2.04176e-08	3.69675e-06	9.09198
chr4:2743080-2743627	chr4	2743080	2743627	548	*	57233	ENSG00000168884	2741648	2756376	-	inside	13296	1432	NearestLocation	TNIP2	chr4:2743080-2743627	-2.44501	2.76582	-6.90992	2.04576e-08	3.69675e-06	9.22535
chr17:13746374-13746810	chr17	13746374	13746810	437	*	32123	ENSG00000153976	13495689	13601927	-	upstream	-144447	144447	NearestLocation	HS3ST3A1	chr17:13746374-13746810	-3.61206	2.10816	-6.90877	2.05351e-08	3.70287e-06	9.14456
chr6:79614758-79615227	chr6	79614758	79615227	470	*	68602	ENSG00000198478	79631283	79703659	+	upstream	-16525	16056	NearestLocation	SH3BGRL2	chr6:79614758-79615227	-1.90807	3.49445	-6.90804	2.05841e-08	3.70382e-06	9.16931
chr2:105248385-105248954	chr2	105248385	105248954	570	*	43179	ENSG00000272861	105249404	105249794	-	downstream	1409	450	NearestLocation	NA	chr2:105248385-105248954	-1.98305	3.672	-6.90539	2.07639e-08	3.72827e-06	9.19293
chr4:68630435-68630764	chr4	68630435	68630764	330	*	58542	ENSG00000251074	68626847	68628899	-	upstream	-1536	1536	NearestLocation	NA	chr4:68630435-68630764	-1.72885	3.5348	-6.90339	2.09009e-08	3.74493e-06	9.12721
chr20:54228946-54229133	chr20	54228946	54229133	188	*	48726	ENSG00000280041	54249953	54250327	+	upstream	-21007	20820	NearestLocation	NA	chr20:54228946-54229133	-4.15073	1.21222	-6.9017	2.10173e-08	3.75321e-06	8.82424
chr17:4599738-4600947	chr17	4599738	4600947	1210	*	31730	ENSG00000261863	4610449	4617650	+	upstream	-10711	9502	NearestLocation	LINC01996	chr17:4599738-4600947	-1.02683	5.91293	-6.90143	2.10357e-08	3.75321e-06	8.66369
chr3:65953297-65953733	chr3	65953297	65953733	437	*	53701	ENSG00000272610	65872815	65954558	-	inside	1261	825	NearestLocation	MAGI1-IT1	chr3:65953297-65953733	-1.55966	4.06734	-6.90045	2.11034e-08	3.75738e-06	9.11064
chr7:35482073-35482671	chr7	35482073	35482671	599	*	71850	ENSG00000235464	35496021	35510263	-	downstream	28190	13350	NearestLocation	NA	chr7:35482073-35482671	-2.38603	3.48189	-6.89514	2.14744e-08	3.81542e-06	9.18028
chr5:112237543-112237828	chr5	112237543	112237828	286	*	63420	ENSG00000251076	112228283	112257309	+	inside	9260	9260	NearestLocation	LOC101927023	chr5:112237543-112237828	-2.36623	3.40688	-6.89445	2.15229e-08	3.81604e-06	9.20211
chr2:112591439-112591779	chr2	112591439	112591779	341	*	43379	ENSG00000228251	112590796	112591939	+	inside	643	160	NearestLocation	NA	chr2:112591439-112591779	-2.96754	2.49357	-6.89291	2.1632e-08	3.82737e-06	9.16228
chr2:158185061-158185309	chr2	158185061	158185309	249	*	44366	ENSG00000227480	158166650	158236169	+	inside	18411	18411	NearestLocation	CCDC148-AS1	chr2:158185061-158185309	-3.4629	2.51689	-6.8918	2.17111e-08	3.83336e-06	9.14141
chr18:47893997-47894387	chr18	47893997	47894387	391	*	36213	ENSG00000269365	47878295	47882444	+	downstream	15702	11553	NearestLocation	NA	chr18:47893997-47894387	-3.06279	2.6349	-6.89009	2.18333e-08	3.84694e-06	9.12406
chr3:49781510-49781845	chr3	49781510	49781845	336	*	53107	ENSG00000176095	49724294	49786542	-	inside	5032	4697	NearestLocation	IP6K1	chr3:49781510-49781845	-4.25511	1.68133	-6.88932	2.18886e-08	3.84867e-06	8.8955
chr10:121078661-121079142	chr10	121078661	121079142	482	*	11663	ENSG00000236762	121133090	121133723	-	downstream	55062	53948	NearestLocation	NA	chr10:121078661-121079142	-1.75604	3.54923	-6.88867	2.19346e-08	3.84878e-06	9.13156
chr1:226107411-226107762	chr1	226107411	226107762	352	*	7556	ENSG00000270598	226127178	226127346	+	upstream	-19767	19416	NearestLocation	NA	chr1:226107411-226107762	-2.88386	2.57409	-6.88476	2.22183e-08	3.8905e-06	9.14047
chr6:77383114-77383373	chr6	77383114	77383373	260	*	68559	ENSG00000276064	77343557	77343654	+	downstream	39557	39460	NearestLocation	NA	chr6:77383114-77383373	-4.23087	2.0968	-6.8793	2.26199e-08	3.95265e-06	8.96131
chr8:129077238-129078212	chr8	129077238	129078212	975	*	78265	ENSG00000281657	128904773	128966001	-	upstream	-111237	111237	NearestLocation	NA	chr8:129077238-129078212	-2.07439	3.9363	-6.87272	2.31137e-08	4.03063e-06	9.05456
chr2:162244570-162245009	chr2	162244570	162245009	440	*	44500	ENSG00000078098	162170684	162245151	-	inside	581	142	NearestLocation	FAP	chr2:162244570-162245009	-2.64146	2.86026	-6.8698	2.33364e-08	4.0611e-06	9.12295
chr5:17330456-17330797	chr5	17330456	17330797	342	*	61594	ENSG00000201715	17345616	17345955	+	upstream	-15160	14819	NearestLocation	NA	chr5:17330456-17330797	-2.45279	2.10579	-6.86507	2.37012e-08	4.11497e-06	9.10855
chr9:21095648-21095841	chr9	21095648	21095841	194	*	79386	ENSG00000225027	21106543	21106836	+	upstream	-10895	10702	NearestLocation	NA	chr9:21095648-21095841	-3.65972	1.96939	-6.86454	2.3743e-08	4.11497e-06	8.94695
chr20:56987325-56987577	chr20	56987325	56987577	253	*	48782	ENSG00000231078	57105741	57107128	+	upstream	-118416	118164	NearestLocation	NA	chr20:56987325-56987577	-4.07041	1.24693	-6.85726	2.43168e-08	4.20087e-06	8.77528
chr14:68404683-68405033	chr14	68404683	68405033	351	*	24504	ENSG00000258477	68421698	68422196	-	downstream	17513	16665	NearestLocation	NA	chr14:68404683-68405033	-3.07779	2.09136	-6.85661	2.43692e-08	4.20087e-06	9.0218
chr10:79228986-79229618	chr10	79228986	79229618	633	*	10244	ENSG00000108179	79347469	79355337	+	upstream	-118483	117851	NearestLocation	PPIF	chr10:79228986-79229618	-1.83378	4.25038	-6.85638	2.43873e-08	4.20087e-06	8.945
chr10:29839854-29840206	chr10	29839854	29840206	353	*	9045	ENSG00000237936	29891032	29891467	-	downstream	51613	50826	NearestLocation	NA	chr10:29839854-29840206	-3.37399	2.68214	-6.85233	2.4714e-08	4.24287e-06	9.01115
chr17:47810263-47810808	chr17	47810263	47810808	546	*	33519	ENSG00000006025	47807372	47821834	-	inside	11571	2891	NearestLocation	OSBPL7	chr17:47810263-47810808	-1.52001	4.42727	-6.85211	2.47313e-08	4.24287e-06	8.87328
chr16:68999123-68999426	chr16	68999123	68999426	304	*	30606	ENSG00000202497	69007052	69007155	-	downstream	8032	7626	NearestLocation	RNU6-898P	chr16:68999123-68999426	-4.3426	1.20053	-6.84937	2.49551e-08	4.27262e-06	8.61864
chr5:170307574-170308040	chr5	170307574	170308040	467	*	65367	ENSG00000250274	170308701	170312716	-	downstream	5142	661	NearestLocation	LOC100128059	chr5:170307574-170308040	-3.09436	2.80754	-6.84378	2.54176e-08	4.34233e-06	9.0239
chr17:40555722-40556041	chr17	40555722	40556041	320	*	33067	ENSG00000126353	40553769	40565472	-	inside	9750	1953	NearestLocation	CCR7	chr17:40555722-40556041	-4.29653	1.68956	-6.8429	2.54906e-08	4.34233e-06	8.79928
chr5:143213382-143213516	chr5	143213382	143213516	135	*	64484	ENSG00000230789	143192500	143194166	+	downstream	20882	19216	NearestLocation	ARHGAP26-IT1	chr5:143213382-143213516	-3.24049	1.37289	-6.8426	2.5516e-08	4.34233e-06	8.85608
chr3:111386126-111386401	chr3	111386126	111386401	276	*	54362	ENSG00000244142	111478737	111478943	+	upstream	-92611	92336	NearestLocation	NA	chr3:111386126-111386401	-4.13057	1.98132	-6.8397	2.57601e-08	4.37509e-06	8.87047
chr2:138434469-138434883	chr2	138434469	138434883	415	*	44023	ENSG00000232915	138412066	138413318	-	upstream	-21151	21151	NearestLocation	NA	chr2:138434469-138434883	-1.80405	3.07665	-6.83577	2.60953e-08	4.41735e-06	8.95662
chr6:106871999-106872408	chr6	106871999	106872408	410	*	69117	ENSG00000235142	106717452	106787541	-	upstream	-84458	84458	NearestLocation	LINC02532	chr6:106871999-106872408	-3.17284	2.53607	-6.83556	2.61132e-08	4.41735e-06	8.9737
chr2:43347850-43348028	chr2	43347850	43348028	179	*	41615	ENSG00000252804	43408307	43408412	+	upstream	-60457	60279	NearestLocation	NA	chr2:43347850-43348028	-3.2837	2.39708	-6.83222	2.6401e-08	4.45714e-06	8.94164
chr2:218282725-218283074	chr2	218282725	218283074	350	*	45927	ENSG00000135926	218274192	218292586	-	inside	9861	8533	NearestLocation	TMBIM1	chr2:218282725-218283074	-2.13541	3.52199	-6.83029	2.65686e-08	4.47652e-06	8.98356
chr1:185701682-185701944	chr1	185701682	185701944	263	*	6202	ENSG00000143341	185734551	186190949	+	upstream	-32869	32607	NearestLocation	HMCN1	chr1:185701682-185701944	-3.79404	2.18138	-6.82514	2.70218e-08	4.54385e-06	8.84972
chr11:12523595-12524149	chr11	12523595	12524149	555	*	12597	ENSG00000254847	12538083	12540967	-	downstream	17372	13934	NearestLocation	NA	chr11:12523595-12524149	-2.68781	2.7208	-6.82415	2.71103e-08	4.5497e-06	8.98067
chr20:52564737-52564949	chr20	52564737	52564949	213	*	48682	ENSG00000234821	52511252	52511568	+	downstream	53485	53169	NearestLocation	NA	chr20:52564737-52564949	-3.73107	1.50127	-6.82325	2.71903e-08	4.55083e-06	8.77323
chr9:14517234-14517679	chr9	14517234	14517679	446	*	79233	ENSG00000237137	14531916	14532042	-	downstream	14808	14237	NearestLocation	NA	chr9:14517234-14517679	-2.41894	3.16373	-6.82287	2.72244e-08	4.55083e-06	8.96877
chr9:126376928-126377255	chr9	126376928	126377255	328	*	81764	ENSG00000253079	126408041	126408410	-	downstream	31482	30786	NearestLocation	NA	chr9:126376928-126377255	-2.70432	3.02081	-6.82134	2.73614e-08	4.56473e-06	8.96834
chr12:114760208-114760604	chr12	114760208	114760604	397	*	20350	ENSG00000257517	114768674	114771851	+	upstream	-8466	8070	NearestLocation	NA	chr12:114760208-114760604	-2.80283	2.26645	-6.81983	2.74975e-08	4.57842e-06	8.95625
chr1:24605619-24606257	chr1	24605619	24606257	639	*	1266	ENSG00000239106	24625411	24625513	-	downstream	19894	19154	NearestLocation	NA	chr1:24605619-24606257	-4.68299	2.19353	-6.81613	2.78336e-08	4.62529e-06	8.76771
chr15:31364355-31365008	chr15	31364355	31365008	654	*	26136	ENSG00000169926	31326855	31435665	+	inside	37500	37500	NearestLocation	KLF13	chr15:31364355-31365008	-1.22182	4.49745	-6.81396	2.80324e-08	4.64249e-06	8.66262
chr7:2761968-2762105	chr7	2761968	2762105	138	*	70969	ENSG00000231357	2835621	2836022	+	upstream	-73653	73516	NearestLocation	LOC100131264	chr7:2761968-2762105	-4.34996	1.60871	-6.81381	2.80467e-08	4.64249e-06	8.67131
chr22:43101374-43101813	chr22	43101374	43101813	440	*	51227	ENSG00000234735	43092167	43092524	+	downstream	9207	8850	NearestLocation	RPS25P10	chr22:43101374-43101813	-3.9987	2.25301	-6.81309	2.81133e-08	4.64445e-06	8.82696
chr3:183315708-183316011	chr3	183315708	183316011	304	*	56417	ENSG00000202502	183258300	183258416	-	upstream	-57292	57292	NearestLocation	RNA5SP151	chr3:183315708-183316011	-2.61821	2.5021	-6.81247	2.81706e-08	4.64486e-06	8.94379
chr13:24875514-24875926	chr13	24875514	24875926	413	*	21191	ENSG00000151849	24882284	24922889	-	downstream	47375	6358	NearestLocation	CENPJ	chr13:24875514-24875926	-3.25021	2.22911	-6.81157	2.82533e-08	4.64946e-06	8.85892
chr14:39884250-39884576	chr14	39884250	39884576	327	*	23784	ENSG00000258526	39474840	39513780	+	downstream	409410	370470	NearestLocation	NA	chr14:39884250-39884576	-4.33353	1.91596	-6.81013	2.83873e-08	4.6514e-06	8.73351
chr1:116902124-116902315	chr1	116902124	116902315	192	*	4365	ENSG00000272715	116909149	116909531	-	downstream	7407	6834	NearestLocation	NA	chr1:116902124-116902315	-3.69403	2.50017	-6.80966	2.8432e-08	4.6514e-06	8.81574
chr1:231777980-231778315	chr1	231777980	231778315	336	*	7807	ENSG00000274121	231814982	231815186	+	upstream	-37002	36667	NearestLocation	NA	chr1:231777980-231778315	-2.93382	2.54841	-6.80965	2.84325e-08	4.6514e-06	8.93146
chr3:72625670-72626165	chr3	72625670	72626165	496	*	53869	ENSG00000239568	72583370	72583535	+	downstream	42300	42135	NearestLocation	NA	chr3:72625670-72626165	-3.18832	2.72561	-6.80868	2.85229e-08	4.6514e-06	8.90642
chr8:83910814-83911315	chr8	83910814	83911315	502	*	77205	ENSG00000254202	83912713	84140283	+	upstream	-1899	1398	NearestLocation	NA	chr8:83910814-83911315	-3.10401	2.41251	-6.80851	2.85395e-08	4.6514e-06	8.91476
chr10:34973831-34974229	chr10	34973831	34974229	399	*	9173	ENSG00000283000	34969909	34975578	+	inside	3922	1349	NearestLocation	NA	chr10:34973831-34974229	-2.91555	3.03775	-6.80561	2.88125e-08	4.68686e-06	8.91709
chr2:68807477-68808208	chr2	68807477	68808208	732	*	42267	ENSG00000237576	68832044	68837724	+	upstream	-24567	23836	NearestLocation	LINC01888	chr2:68807477-68808208	-3.68492	3.09793	-6.80467	2.89017e-08	4.69237e-06	8.88226
chr12:14850976-14851567	chr12	14850976	14851567	592	*	17342	ENSG00000111339	14825569	14843495	-	upstream	-7481	7481	NearestLocation	ART4	chr12:14850976-14851567	-2.43788	3.20514	-6.80196	2.91603e-08	4.7253e-06	8.89245
chr7:117291301-117291645	chr7	117291301	117291645	345	*	73899	ENSG00000238202	117300861	117322236	+	upstream	-9560	9216	NearestLocation	NA	chr7:117291301-117291645	-3.9696	2.69236	-6.80077	2.92741e-08	4.73469e-06	8.85357
chr13:39803191-39803581	chr13	39803191	39803581	391	*	21658	ENSG00000224351	39817741	39818049	-	downstream	14858	14160	NearestLocation	CDKN2AIPNLP3	chr13:39803191-39803581	-2.04347	3.05578	-6.79656	2.9682e-08	4.79152e-06	8.8823
chr10:14686441-14686569	chr10	14686441	14686569	129	*	8674	ENSG00000201766	14663395	14663494	-	upstream	-22947	22947	NearestLocation	RNA5SP302	chr10:14686441-14686569	-3.78453	1.06308	-6.79512	2.98226e-08	4.80507e-06	8.57389
chr7:107949290-107949524	chr7	107949290	107949524	235	*	73698	ENSG00000273055	107942116	107942740	+	downstream	7174	6550	NearestLocation	NA	chr7:107949290-107949524	-4.18255	1.53822	-6.79393	2.99401e-08	4.81321e-06	8.63515
chr1:22031346-22031826	chr1	22031346	22031826	481	*	1124	ENSG00000228397	22023990	22026048	-	upstream	-5298	5298	NearestLocation	LINC01635	chr1:22031346-22031826	-3.57855	2.75414	-6.79345	2.99867e-08	4.81321e-06	8.82433
chr20:31553190-31553551	chr20	31553190	31553551	362	*	47674	ENSG00000101898	31547504	31548049	+	downstream	5686	5141	NearestLocation	MCTS2	chr20:31553190-31553551	-2.92144	2.44607	-6.7912	3.0209e-08	4.83972e-06	8.87074
chr1:183699588-183700064	chr1	183699588	183700064	477	*	6133	ENSG00000270994	183709305	183710240	-	downstream	10652	9241	NearestLocation	LOC100420254	chr1:183699588-183700064	-3.15322	2.80296	-6.78937	3.0392e-08	4.85986e-06	8.81713
chr18:57712272-57712892	chr18	57712272	57712892	621	*	36498	ENSG00000202159	57755394	57755500	+	upstream	-43122	42502	NearestLocation	RNU6-742P	chr18:57712272-57712892	-1.647	3.89482	-6.78675	3.06543e-08	4.89256e-06	8.73332
chr15:90479397-90479994	chr15	90479397	90479994	598	*	28243	ENSG00000140577	90529925	90645345	+	upstream	-50528	49931	NearestLocation	CRTC3	chr15:90479397-90479994	-2.35294	3.13306	-6.78441	3.08908e-08	4.90228e-06	8.84803
chr11:7668513-7668716	chr11	7668513	7668716	204	*	12374	ENSG00000166394	7665100	7677222	-	inside	8709	3413	NearestLocation	CYB5R2	chr11:7668513-7668716	-3.28759	1.5727	-6.78434	3.08981e-08	4.90228e-06	8.68612
chr5:170179654-170180083	chr5	170179654	170180083	430	*	65358	ENSG00000249601	170191579	170199141	-	downstream	19487	11496	NearestLocation	NA	chr5:170179654-170180083	-2.91034	3.23536	-6.78408	3.09244e-08	4.90228e-06	8.8486
chr6:41739106-41739512	chr6	41739106	41739512	407	*	67780	ENSG00000112561	41683978	41736259	-	upstream	-2847	2847	NearestLocation	TFEB	chr6:41739106-41739512	-1.87454	3.67346	-6.78386	3.09466e-08	4.90228e-06	8.77089
chr12:121227308-121227709	chr12	121227308	121227709	402	*	20594	ENSG00000135124	121209857	121234106	+	inside	17451	6397	NearestLocation	P2RX4	chr12:121227308-121227709	-2.47822	2.89206	-6.78179	3.1158e-08	4.90944e-06	8.8466
chr16:85471912-85472431	chr16	85471912	85472431	520	*	31226	ENSG00000278716	85489813	85490831	+	upstream	-17901	17382	NearestLocation	NA	chr16:85471912-85472431	-2.27708	3.23967	-6.78118	3.12207e-08	4.90944e-06	8.80119
chr11:59255302-59255703	chr11	59255302	59255703	402	*	13679	ENSG00000225802	59255360	59259486	+	overlapStart	-58	58	NearestLocation	WARS1P1	chr11:59255302-59255703	-2.09386	3.44654	-6.78103	3.12359e-08	4.90944e-06	8.80054
chr4:132565031-132565442	chr4	132565031	132565442	412	*	59812	ENSG00000251398	132591089	132678503	+	upstream	-26058	25647	NearestLocation	LINC01256	chr4:132565031-132565442	-2.00921	3.62628	-6.78078	3.12616e-08	4.90944e-06	8.78901
chr15:74378767-74379224	chr15	74378767	74379224	458	*	27589	ENSG00000277718	74379083	74390535	+	overlapStart	-316	141	NearestLocation	NA	chr15:74378767-74379224	-2.99876	2.62665	-6.78059	3.12814e-08	4.90944e-06	8.84344
chr10:24618470-24618868	chr10	24618470	24618868	399	*	8897	ENSG00000199535	24640166	24640284	+	upstream	-21696	21298	NearestLocation	RNA5SP305	chr10:24618470-24618868	-1.92446	3.51553	-6.77858	3.14888e-08	4.93286e-06	8.77215
chr5:159923087-159923604	chr5	159923087	159923604	518	*	65134	ENSG00000170214	159916783	159972544	+	inside	6304	6304	NearestLocation	ADRA1B	chr5:159923087-159923604	-2.69068	2.59451	-6.77541	3.18181e-08	4.9677e-06	8.82346
chr11:16876086-16876391	chr11	16876086	16876391	306	*	12750	ENSG00000199883	16842253	16842587	+	downstream	33833	33499	NearestLocation	NA	chr11:16876086-16876391	-2.8754	2.55969	-6.77531	3.18284e-08	4.9677e-06	8.82111
chr10:32360329-32360536	chr10	32360329	32360536	208	*	9110	ENSG00000229327	32347397	32374488	+	inside	12932	12932	NearestLocation	EPC1-AS1	chr10:32360329-32360536	-3.55988	1.86998	-6.77405	3.19606e-08	4.97056e-06	8.71031
chr18:30334851-30335290	chr18	30334851	30335290	440	*	35795	ENSG00000283218	30298910	30298960	+	downstream	35941	35891	NearestLocation	MIR302F	chr18:30334851-30335290	-3.00125	2.36653	-6.77389	3.19775e-08	4.97056e-06	8.79728
chr7:46750363-46750910	chr7	46750363	46750910	548	*	72204	ENSG00000233539	46673785	46759851	-	inside	9488	8941	NearestLocation	LOC730338	chr7:46750363-46750910	-4.14554	2.05813	-6.77284	3.20887e-08	4.97056e-06	8.65539
chr2:28664189-28664618	chr2	28664189	28664618	430	*	41189	ENSG00000230730	28633282	28664540	-	overlapStart	351	78	NearestLocation	NA	chr2:28664189-28664618	-3.43757	3.28203	-6.77256	3.21178e-08	4.97056e-06	8.80769
chr1:176847066-176847550	chr1	176847066	176847550	485	*	5878	ENSG00000202609	177029363	177029445	-	downstream	182379	181813	NearestLocation	MIR488	chr1:176847066-176847550	-2.96794	3.10685	-6.77202	3.21743e-08	4.97056e-06	8.81182
chr11:128739019-128739366	chr11	128739019	128739366	348	*	16381	ENSG00000254703	128691672	128696023	-	upstream	-42996	42996	NearestLocation	SENCR	chr11:128739019-128739366	-3.09797	2.18308	-6.77164	3.22146e-08	4.97056e-06	8.76373
chr17:31695840-31696737	chr17	31695840	31696737	898	*	32705	ENSG00000266448	31709568	31709859	+	upstream	-13728	12831	NearestLocation	NA	chr17:31695840-31696737	-1.31978	4.58906	-6.77124	3.22573e-08	4.97056e-06	8.58724
chr3:154059912-154060077	chr3	154059912	154060077	166	*	55812	ENSG00000240068	154023835	154024298	+	downstream	36077	35614	NearestLocation	RPL21P42	chr3:154059912-154060077	-1.8445	3.52751	-6.76424	3.30085e-08	5.07708e-06	8.75516
chr8:144003518-144004014	chr8	144003518	144004014	497	*	78792	ENSG00000186583	144012414	144047085	+	upstream	-8896	8400	NearestLocation	SPATC1	chr8:144003518-144004014	-2.73503	2.59257	-6.76093	3.33695e-08	5.1233e-06	8.78092
chr4:64146069-64146300	chr4	64146069	64146300	232	*	58499	ENSG00000252104	64397694	64397787	-	downstream	251718	251394	NearestLocation	RNU6-191P	chr4:64146069-64146300	-4.0839	1.41511	-6.75984	3.34889e-08	5.12624e-06	8.48643
chr3:140854942-140855237	chr3	140854942	140855237	296	*	55449	ENSG00000261826	140865075	140867783	-	downstream	12841	9838	NearestLocation	NA	chr3:140854942-140855237	-3.36005	1.69466	-6.75881	3.36029e-08	5.12624e-06	8.63859
chr14:41426334-41426836	chr14	41426334	41426836	503	*	23803	ENSG00000279972	41514972	41515350	-	downstream	89016	88136	NearestLocation	NA	chr14:41426334-41426836	-3.89653	2.16075	-6.75863	3.36223e-08	5.12624e-06	8.68154
chr4:617700-618016	chr4	617700	618016	317	*	57112	ENSG00000133256	625584	670782	+	upstream	-7884	7568	NearestLocation	PDE6B	chr4:617700-618016	-3.19073	2.93789	-6.75822	3.36675e-08	5.12624e-06	8.73059
chr6:167669813-167670418	chr6	167669813	167670418	606	*	70720	ENSG00000272549	167666840	167679270	-	inside	9457	2973	NearestLocation	LINC02538	chr6:167669813-167670418	-3.18986	2.85375	-6.75793	3.37001e-08	5.12624e-06	8.76618
chr4:102718937-102719328	chr4	102718937	102719328	392	*	59270	ENSG00000248971	102728746	102730171	-	downstream	11234	9418	NearestLocation	KRT8P46	chr4:102718937-102719328	-2.02509	2.82916	-6.75704	3.37992e-08	5.12624e-06	8.74872
chr4:177761465-177761864	chr4	177761465	177761864	400	*	60742	ENSG00000231171	177728757	177990750	+	inside	32708	32708	NearestLocation	LINC01098	chr4:177761465-177761864	-3.39471	1.97983	-6.75661	3.38462e-08	5.12624e-06	8.68648
chr2:46290150-46290581	chr2	46290150	46290581	432	*	41693	ENSG00000116016	46293667	46386703	+	upstream	-3517	3086	NearestLocation	EPAS1	chr2:46290150-46290581	-3.02766	2.5225	-6.75636	3.38749e-08	5.12624e-06	8.74857
chr14:61388270-61388599	chr14	61388270	61388599	330	*	24247	ENSG00000247287	61298164	61322818	-	upstream	-65452	65452	NearestLocation	NA	chr14:61388270-61388599	-2.36914	2.54989	-6.75583	3.3933e-08	5.12624e-06	8.73393
chr5:78678412-78678619	chr5	78678412	78678619	208	*	62800	ENSG00000248909	78644265	78644845	-	upstream	-33567	33567	NearestLocation	NA	chr5:78678412-78678619	-2.46788	2.70865	-6.75478	3.40508e-08	5.13489e-06	8.74926
chr1:176601384-176601800	chr1	176601384	176601800	417	*	5870	ENSG00000237514	176616273	176616786	-	downstream	15402	14473	NearestLocation	NA	chr1:176601384-176601800	-3.88615	2.09106	-6.75219	3.43415e-08	5.16293e-06	8.64427
chr15:78008474-78008908	chr15	78008474	78008908	435	*	27793	ENSG00000259792	77993405	77995289	+	downstream	15069	13185	NearestLocation	NA	chr15:78008474-78008908	-3.60471	2.65323	-6.75204	3.43586e-08	5.16293e-06	8.64123
chr3:49512840-49513279	chr3	49512840	49513279	440	*	53092	ENSG00000226913	49549306	49554366	-	downstream	41526	36027	NearestLocation	BSN-DT	chr3:49512840-49513279	-2.60124	2.54501	-6.75087	3.44917e-08	5.17375e-06	8.74946
chr20:35264754-35265203	chr20	35264754	35265203	450	*	47930	ENSG00000279253	35262727	35264187	-	upstream	-567	567	NearestLocation	NA	chr20:35264754-35265203	-1.54634	4.47065	-6.75011	3.45782e-08	5.17756e-06	8.56997
chr1:118589572-118590045	chr1	118589572	118590045	474	*	4418	ENSG00000226126	118614333	118615646	-	downstream	26074	24288	NearestLocation	PSMC1P12	chr1:118589572-118590045	-2.12674	3.23812	-6.74802	3.48159e-08	5.20397e-06	8.6887
chr5:115453425-115454025	chr5	115453425	115454025	601	*	63503	ENSG00000249944	115489634	115489931	+	upstream	-36209	35609	NearestLocation	LOC112267949	chr5:115453425-115454025	-2.83292	2.87919	-6.7452	3.51409e-08	5.24329e-06	8.72754
chr2:41039840-41040205	chr2	41039840	41040205	366	*	41514	ENSG00000237442	41143780	41157555	+	upstream	-103940	103575	NearestLocation	HNRNPA1P57	chr2:41039840-41040205	-2.15622	3.35142	-6.7425	3.54539e-08	5.2807e-06	8.68424
chr7:47280839-47281029	chr7	47280839	47281029	191	*	72217	ENSG00000229192	47000620	47079128	-	upstream	-201711	201711	NearestLocation	NA	chr7:47280839-47281029	-3.98751	1.29293	-6.74027	3.57144e-08	5.30097e-06	8.47146
chr11:62064269-62064549	chr11	62064269	62064549	281	*	13828	ENSG00000254424	62072882	62073052	-	downstream	8783	8333	NearestLocation	NA	chr11:62064269-62064549	-2.89983	1.73398	-6.74022	3.57208e-08	5.30097e-06	8.65894
chr8:102632350-102632789	chr8	102632350	102632789	440	*	77633	ENSG00000253382	102621509	102622331	-	upstream	-10019	10019	NearestLocation	NA	chr8:102632350-102632789	-2.31374	3.37655	-6.73934	3.58238e-08	5.30097e-06	8.61577
chr20:16639356-16639771	chr20	16639356	16639771	416	*	47333	ENSG00000200494	16670641	16670742	-	downstream	31386	30870	NearestLocation	NA	chr20:16639356-16639771	-2.49744	2.89459	-6.7392	3.58402e-08	5.30097e-06	8.71243
chr9:131754710-131755065	chr9	131754710	131755065	356	*	82171	ENSG00000107263	131576770	131740074	-	upstream	-14636	14636	NearestLocation	RAPGEF1	chr9:131754710-131755065	-2.29039	3.70343	-6.73819	3.59601e-08	5.30945e-06	8.67678
chrX:46294334-46294666	chrX	46294334	46294666	333	*	83269	ENSG00000229145	46288016	46289128	-	upstream	-5206	5206	NearestLocation	ACTBP1	chrX:46294334-46294666	-3.64086	1.77648	-6.73098	3.68227e-08	5.42735e-06	8.54006
chr4:102339144-102339398	chr4	102339144	102339398	255	*	59247	ENSG00000241144	102348392	102348691	-	downstream	9547	8994	NearestLocation	RN7SL728P	chr4:102339144-102339398	-3.3457	1.92901	-6.72733	3.72673e-08	5.48334e-06	8.56099
chr15:50854475-50855079	chr15	50854475	50855079	605	*	26721	ENSG00000273674	50839875	50908599	-	inside	54124	14600	NearestLocation	NA	chr15:50854475-50855079	-2.73657	2.60207	-6.72617	3.74099e-08	5.49478e-06	8.66797
chr8:19682592-19683132	chr8	19682592	19683132	541	*	75602	ENSG00000253270	19678572	19688934	+	inside	4020	4020	NearestLocation	NA	chr8:19682592-19683132	-3.64533	2.83685	-6.72408	3.76674e-08	5.50679e-06	8.65457
chr2:232260088-232260424	chr2	232260088	232260424	337	*	46433	ENSG00000251485	232343116	232343903	+	upstream	-83028	82692	NearestLocation	NA	chr2:232260088-232260424	-4.6591	1.96952	-6.7238	3.77022e-08	5.50679e-06	8.3955
chr3:120438902-120439315	chr3	120438902	120439315	414	*	54623	ENSG00000163430	120392293	120451253	-	inside	12351	11938	NearestLocation	FSTL1	chr3:120438902-120439315	-2.07832	3.22073	-6.72369	3.77157e-08	5.50679e-06	8.62217
chr8:9608499-9608686	chr8	9608499	9608686	188	*	75365	ENSG00000253697	9658295	9658438	-	downstream	49939	49609	NearestLocation	NA	chr8:9608499-9608686	-2.09884	2.90307	-6.7234	3.77515e-08	5.50679e-06	8.65648
chr14:65214670-65215189	chr14	65214670	65215189	520	*	24400	ENSG00000255002	65212893	65222347	-	inside	7677	1777	NearestLocation	LINC02324	chr14:65214670-65215189	-4.39147	2.81423	-6.7192	3.82775e-08	5.57392e-06	8.56804
chr4:85508687-85509029	chr4	85508687	85509029	343	*	58943	ENSG00000138639	85475114	86002670	+	inside	33573	33573	NearestLocation	ARHGAP24	chr4:85508687-85509029	-1.74562	2.99918	-6.71774	3.84609e-08	5.58392e-06	8.55929
chr2:221767119-221767750	chr2	221767119	221767750	632	*	46107	ENSG00000234446	221637543	221641813	+	downstream	129576	125306	NearestLocation	NA	chr2:221767119-221767750	-3.62161	1.89451	-6.71761	3.8478e-08	5.58392e-06	8.50926
chr10:110717721-110718143	chr10	110717721	110718143	423	*	11342	ENSG00000252036	110756456	110756723	+	upstream	-38735	38313	NearestLocation	RN7SKP288	chr10:110717721-110718143	-3.20877	2.95258	-6.70932	3.95418e-08	5.71523e-06	8.59909
chr1:234746748-234747103	chr1	234746748	234747103	356	*	7907	ENSG00000279261	234757621	234760056	-	downstream	13308	10518	NearestLocation	LINC02961	chr1:234746748-234747103	-2.10087	2.91386	-6.70908	3.95728e-08	5.71523e-06	8.58004
chr19:10184626-10185157	chr19	10184626	10185157	532	*	37645	LRG_362	10133346	10195079	-	inside	10453	9922	NearestLocation	NA	chr19:10184626-10185157	-1.92038	3.33711	-6.70866	3.96274e-08	5.71523e-06	8.46543
chr14:65227209-65227601	chr14	65227209	65227601	393	*	24402	ENSG00000255002	65212893	65222347	-	upstream	-4862	4862	NearestLocation	LINC02324	chr14:65227209-65227601	-2.56152	2.86938	-6.70847	3.96526e-08	5.71523e-06	8.59149
chr14:92544093-92544399	chr14	92544093	92544399	307	*	25319	ENSG00000100599	92513774	92688994	+	inside	30319	30319	NearestLocation	RIN3	chr14:92544093-92544399	-3.47061	2.76722	-6.70786	3.9732e-08	5.71695e-06	8.611
chr7:48012034-48012353	chr7	48012034	48012353	320	*	72262	ENSG00000164744	47987148	48029119	-	inside	17085	16766	NearestLocation	SUN3	chr7:48012034-48012353	-3.35257	2.09273	-6.7071	3.9831e-08	5.72149e-06	8.5302
chrX:49034412-49035041	chrX	49034412	49035041	630	*	83376	ENSG00000068323	49028726	49043486	-	inside	9074	5686	NearestLocation	TFE3	chrX:49034412-49035041	-1.741	3.82433	-6.70656	3.9902e-08	5.72199e-06	8.51243
chr1:245791384-245791990	chr1	245791384	245791990	607	*	8197	ENSG00000231612	245673732	245676478	-	upstream	-114906	114906	NearestLocation	NA	chr1:245791384-245791990	-3.9314	2.21111	-6.70466	4.01516e-08	5.74805e-06	8.45589
chr6:53864226-53864533	chr6	53864226	53864533	308	*	68215	ENSG00000271218	53918974	53920788	-	downstream	56562	54441	NearestLocation	NA	chr6:53864226-53864533	-4.77066	1.62294	-6.70279	4.04003e-08	5.7739e-06	8.23605
chr2:19282428-19282585	chr2	19282428	19282585	158	*	40780	ENSG00000236204	18986451	19346748	-	inside	64320	64163	NearestLocation	LINC01376	chr2:19282428-19282585	-4.07724	1.0401	-6.70217	4.04825e-08	5.77572e-06	8.23777
chr9:127438391-127438849	chr9	127438391	127438849	459	*	81823	ENSG00000201302	127448501	127448630	-	downstream	10239	9652	NearestLocation	SNORA65	chr9:127438391-127438849	-2.21945	3.09533	-6.70167	4.05493e-08	5.77572e-06	8.58323
chr2:46408994-46409728	chr2	46408994	46409728	735	*	41702	ENSG00000228100	46392297	46394167	-	upstream	-14827	14827	NearestLocation	LINC01820	chr2:46408994-46409728	-2.18347	3.77472	-6.70028	4.07341e-08	5.79231e-06	8.5692
chr5:72655547-72655836	chr5	72655547	72655836	290	*	62619	ENSG00000248371	72574120	72660669	-	inside	5122	4833	NearestLocation	LINC02056	chr5:72655547-72655836	-4.05911	1.66136	-6.69936	4.08589e-08	5.80032e-06	8.33108
chr16:87945512-87946045	chr16	87945512	87946045	534	*	31340	ENSG00000260443	87945058	87945202	-	upstream	-310	310	NearestLocation	NA	chr16:87945512-87946045	-1.49167	4.34709	-6.69356	4.16447e-08	5.90198e-06	8.3488
chr5:72658245-72658531	chr5	72658245	72658531	287	*	62620	ENSG00000248371	72574120	72660669	-	inside	2424	2138	NearestLocation	LINC02056	chr5:72658245-72658531	-3.68562	1.39504	-6.693	4.17217e-08	5.90303e-06	8.42751
chr16:57500459-57501009	chr16	57500459	57501009	551	*	30193	ENSG00000125170	57471922	57487327	-	upstream	-13132	13132	NearestLocation	DOK4	chr16:57500459-57501009	-2.44504	3.57513	-6.69202	4.18565e-08	5.91223e-06	8.52722
chr3:170622784-170623154	chr3	170622784	170623154	371	*	56153	ENSG00000213174	170653846	170654259	-	downstream	31475	30692	NearestLocation	NA	chr3:170622784-170623154	-3.2456	2.44	-6.69143	4.19385e-08	5.91395e-06	8.50348
chr9:98250668-98250966	chr9	98250668	98250966	299	*	80855	ENSG00000095383	98198999	98255721	-	inside	5053	4755	NearestLocation	TBC1D2	chr9:98250668-98250966	-2.80772	2.35761	-6.69038	4.2084e-08	5.92134e-06	8.52786
chr8:49021022-49021268	chr8	49021022	49021268	247	*	76450	ENSG00000168333	49054311	49076090	+	upstream	-33289	33043	NearestLocation	PPDPFL	chr8:49021022-49021268	-3.27303	1.80705	-6.6899	4.21503e-08	5.92134e-06	8.45889
chr10:76433023-76433872	chr10	76433023	76433872	850	*	10110	ENSG00000230575	76437408	76438775	-	downstream	5752	3536	NearestLocation	NA	chr10:76433023-76433872	-1.89066	3.74075	-6.68954	4.22005e-08	5.92134e-06	8.52181
chr2:24362203-24362584	chr2	24362203	24362584	382	*	40971	ENSG00000198399	24202864	24360714	-	upstream	-1489	1489	NearestLocation	ITSN2	chr2:24362203-24362584	-4.36927	1.6748	-6.68782	4.24396e-08	5.94505e-06	8.38133
chr22:17338972-17339573	chr22	17338972	17339573	602	*	50004	ENSG00000231004	17329034	17329232	+	downstream	9938	9740	NearestLocation	NA	chr22:17338972-17339573	-2.00506	3.14088	-6.68568	4.27386e-08	5.94981e-06	8.46783
chr9:128298846-128299304	chr9	128298846	128299304	459	*	81931	ENSG00000272696	128316337	128316909	+	upstream	-17491	17033	NearestLocation	NA	chr9:128298846-128299304	-2.53549	2.68581	-6.68565	4.27428e-08	5.94981e-06	8.54068
chr21:39676027-39676676	chr21	39676027	39676676	650	*	49725	ENSG00000225330	39630271	39726085	+	inside	45756	45756	NearestLocation	NA	chr21:39676027-39676676	-1.90792	3.79799	-6.68541	4.27773e-08	5.94981e-06	8.49032
chr21:42973623-42974772	chr21	42973623	42974772	1150	*	49822	ENSG00000160199	42974510	43033931	+	overlapStart	-887	262	NearestLocation	PKNOX1	chr21:42973623-42974772	-1.11964	6.31687	-6.68525	4.28e-08	5.94981e-06	7.96249
chr17:20171806-20172129	chr17	20171806	20172129	324	*	32388	ENSG00000263494	20185082	20322973	+	upstream	-13276	12953	NearestLocation	NA	chr17:20171806-20172129	-1.46292	3.98181	-6.68507	4.28246e-08	5.94981e-06	8.36426
chr15:85137521-85138189	chr15	85137521	85138189	669	*	28037	ENSG00000259270	85178628	85178806	-	downstream	41285	40439	NearestLocation	NA	chr15:85137521-85138189	-1.841	3.56043	-6.68437	4.29236e-08	5.9538e-06	8.41941
chr8:48673744-48674670	chr8	48673744	48674670	927	*	76433	ENSG00000253892	48657260	48658894	-	upstream	-14850	14850	NearestLocation	NA	chr8:48673744-48674670	-1.41383	4.4279	-6.68305	4.311e-08	5.96824e-06	8.26517
chr2:160157831-160158419	chr2	160157831	160158419	589	*	44433	ENSG00000153246	159932006	160062610	-	upstream	-95221	95221	NearestLocation	PLA2R1	chr2:160157831-160158419	-1.3979	4.27229	-6.68206	4.32511e-08	5.96824e-06	8.30003
chr3:134597655-134597901	chr3	134597655	134597901	247	*	55259	ENSG00000154928	134597801	135260467	+	overlapStart	-146	100	NearestLocation	EPHB1	chr3:134597655-134597901	-2.19425	3.18919	-6.68176	4.32945e-08	5.96824e-06	8.52342
chr14:67392183-67392486	chr14	67392183	67392486	304	*	24460	ENSG00000100558	67386983	67412200	-	inside	20017	5200	NearestLocation	PLEK2	chr14:67392183-67392486	-2.76209	2.71905	-6.68165	4.33094e-08	5.96824e-06	8.51725
chr8:48792162-48792909	chr8	48792162	48792909	748	*	76439	ENSG00000034239	48710789	48735311	-	upstream	-56851	56851	NearestLocation	CLXN	chr8:48792162-48792909	-2.29157	3.45753	-6.67912	4.36712e-08	6.00834e-06	8.52045
chr10:97479944-97480331	chr10	97479944	97480331	388	*	10816	ENSG00000155229	97458324	97498794	-	inside	18850	18463	NearestLocation	MMS19	chr10:97479944-97480331	2.87562	3.61321	6.67743	4.39151e-08	6.0321e-06	8.50763
chr3:113148401-113148853	chr3	113148401	113148853	453	*	54434	ENSG00000243795	113142350	113167819	-	inside	19418	6051	NearestLocation	LINC02044	chr3:113148401-113148853	-2.72504	2.78369	-6.67686	4.39981e-08	6.03372e-06	8.5073
chr2:137411597-137411906	chr2	137411597	137411906	310	*	43997	ENSG00000212425	137512098	137512210	-	downstream	100613	100192	NearestLocation	RNA5SP105	chr2:137411597-137411906	-3.47867	2.54828	-6.67546	4.42014e-08	6.04291e-06	8.44159
chr3:41182638-41183075	chr3	41182638	41183075	438	*	52745	ENSG00000275256	41189041	41189236	+	upstream	-6403	5966	NearestLocation	MRPS31P1	chr3:41182638-41183075	-4.31204	2.41905	-6.67513	4.42488e-08	6.04291e-06	8.39257
chr1:24120195-24120680	chr1	24120195	24120680	486	*	1236	ENSG00000142661	24056035	24112175	-	upstream	-8020	8020	NearestLocation	MYOM3	chr1:24120195-24120680	-2.42092	2.78752	-6.67492	4.4279e-08	6.04291e-06	8.50753
chr16:17509203-17509495	chr16	17509203	17509495	293	*	29288	ENSG00000260945	17540331	17540985	-	downstream	31782	30836	NearestLocation	NA	chr16:17509203-17509495	-4.3363	1.64391	-6.6744	4.43546e-08	6.0435e-06	8.32687
chr5:61306879-61307038	chr5	61306879	61307038	160	*	62382	ENSG00000130449	61332273	61546170	+	upstream	-25394	25235	NearestLocation	ZSWIM6	chr5:61306879-61307038	-3.7569	1.78577	-6.67095	4.48617e-08	6.08846e-06	8.33874
chr5:115599568-115599811	chr5	115599568	115599811	244	*	63509	ENSG00000249249	115602057	115620659	+	upstream	-2489	2246	NearestLocation	NA	chr5:115599568-115599811	-1.73294	3.32776	-6.67092	4.48661e-08	6.08846e-06	8.45826
chr1:200894840-200895273	chr1	200894840	200895273	434	*	6428	ENSG00000163362	200891048	200915735	+	inside	3792	3792	NearestLocation	INAVA	chr1:200894840-200895273	-2.37026	3.903	-6.67069	4.49001e-08	6.08846e-06	8.46981
chr11:96098926-96099206	chr11	96098926	96099206	281	*	15316	ENSG00000242993	95963219	95963624	+	downstream	135707	135302	NearestLocation	RPL32P25	chr11:96098926-96099206	-3.12955	2.11813	-6.66872	4.51927e-08	6.11835e-06	8.41287
chr5:150112324-150113602	chr5	150112324	150113602	1279	*	64719	ENSG00000182578	150053291	150113372	-	overlapStart	1048	230	NearestLocation	CSF1R	chr5:150112324-150113602	-1.23594	5.16604	-6.66471	4.5792e-08	6.18959e-06	8.18304
chr12:108580457-108580970	chr12	108580457	108580970	514	*	20117	ENSG00000183160	108589846	108598320	-	downstream	17863	8876	NearestLocation	TMEM119	chr12:108580457-108580970	-4.21893	2.35312	-6.66393	4.59102e-08	6.19568e-06	8.31182
chr1:15214433-15214902	chr1	15214433	15214902	470	*	725	ENSG00000278480	15226373	15227549	+	upstream	-11940	11471	NearestLocation	NA	chr1:15214433-15214902	-2.77318	3.11246	-6.66153	4.62734e-08	6.23477e-06	8.45921
chr5:35213654-35214009	chr5	35213654	35214009	356	*	61850	ENSG00000113494	35048756	35230589	-	inside	16935	16580	NearestLocation	PRLR	chr5:35213654-35214009	-1.8416	3.5245	-6.66102	4.63516e-08	6.23539e-06	8.34071
chr16:70608509-70608883	chr16	70608509	70608883	375	*	30674	ENSG00000157368	70579895	70660682	+	inside	28614	28614	NearestLocation	IL34	chr16:70608509-70608883	-3.91744	3.02039	-6.65951	4.65828e-08	6.25656e-06	8.41747
chr11:107819283-107819729	chr11	107819283	107819729	447	*	15523	ENSG00000254702	107736009	107738718	-	upstream	-80565	80565	NearestLocation	NA	chr11:107819283-107819729	-2.63685	3.27154	-6.65902	4.66587e-08	6.25684e-06	8.4597
chr9:68794869-68795228	chr9	68794869	68795228	360	*	79999	ENSG00000236998	68788307	68789670	-	upstream	-5199	5199	NearestLocation	NA	chr9:68794869-68795228	-2.25148	3.25241	-6.65838	4.67565e-08	6.26006e-06	8.43042
chr4:81733061-81733282	chr4	81733061	81733282	222	*	58849	ENSG00000248282	81733385	81734207	-	downstream	1146	103	NearestLocation	MTCYBP44	chr4:81733061-81733282	-2.79539	2.13042	-6.65649	4.70483e-08	6.28483e-06	8.41446
chr2:96888560-96888848	chr2	96888560	96888848	289	*	42950	ENSG00000168758	96859716	96870757	-	upstream	-17803	17803	NearestLocation	SEMA4C	chr2:96888560-96888848	-3.23172	2.4929	-6.65622	4.70899e-08	6.28483e-06	8.3946
chr1:9531183-9531451	chr1	9531183	9531451	269	*	493	ENSG00000171612	9539482	9585179	+	upstream	-8299	8031	NearestLocation	SLC25A33	chr1:9531183-9531451	-3.67338	1.9087	-6.65166	4.78027e-08	6.36993e-06	8.29471
chr16:67312765-67312998	chr16	67312765	67312998	234	*	30479	ENSG00000201201	67321658	67321987	-	downstream	9222	8660	NearestLocation	RN7SKP118	chr16:67312765-67312998	-3.82529	1.40016	-6.65032	4.80133e-08	6.38722e-06	8.19335
chr20:50256621-50257004	chr20	50256621	50257004	384	*	48574	ENSG00000224397	50267486	50279795	+	upstream	-10865	10482	NearestLocation	PELATON	chr20:50256621-50257004	-1.73051	3.73211	-6.64958	4.813e-08	6.38722e-06	8.36972
chr16:68656569-68657245	chr16	68656569	68657245	677	*	30583	ENSG00000260860	68651056	68651948	-	upstream	-4621	4621	NearestLocation	NA	chr16:68656569-68657245	-1.71585	4.13809	-6.6494	4.81585e-08	6.38722e-06	8.27785
chr2:228762630-228762857	chr2	228762630	228762857	228	*	46282	ENSG00000237322	228753324	228753786	+	downstream	9306	8844	NearestLocation	RPL7L1P10	chr2:228762630-228762857	-2.96192	2.49365	-6.64849	4.83028e-08	6.39634e-06	8.42094
chr10:28496471-28497075	chr10	28496471	28497075	605	*	8978	ENSG00000237128	28433008	28495813	-	upstream	-658	658	NearestLocation	LINC02652	chr10:28496471-28497075	-1.85182	3.46123	-6.6477	4.8429e-08	6.40305e-06	8.30197
chr9:38114954-38115523	chr9	38114954	38115523	570	*	79907	ENSG00000200026	38147428	38147561	+	upstream	-32474	31905	NearestLocation	LOC124900277	chr9:38114954-38115523	-3.32569	2.6694	-6.64526	4.88204e-08	6.43402e-06	8.39319
chr16:81143844-81144596	chr16	81143844	81144596	753	*	31013	ENSG00000252608	81106533	81106639	-	upstream	-37205	37205	NearestLocation	RNU6-1191P	chr16:81143844-81144596	-1.86176	3.84336	-6.64454	4.89347e-08	6.43402e-06	8.29017
chr5:151592851-151593484	chr5	151592851	151593484	634	*	64852	ENSG00000086570	151504093	151568944	-	upstream	-23907	23907	NearestLocation	FAT2	chr5:151592851-151593484	-1.48783	3.96226	-6.64442	4.89544e-08	6.43402e-06	8.20072
chr8:20086730-20087283	chr8	20086730	20087283	554	*	75612	ENSG00000253775	20079305	20118442	+	inside	7425	7425	NearestLocation	NA	chr8:20086730-20087283	-1.74457	3.48968	-6.64435	4.89669e-08	6.43402e-06	8.33291
chr11:986700-986965	chr11	986700	986965	266	*	12121	ENSG00000222561	948421	948524	+	downstream	38279	38176	NearestLocation	RNU6-1025P	chr11:986700-986965	-4.10101	2.07054	-6.64317	4.91563e-08	6.44891e-06	8.25091
chr12:49868958-49869632	chr12	49868958	49869632	675	*	18182	ENSG00000242041	49863173	49863503	+	downstream	5785	5455	NearestLocation	NA	chr12:49868958-49869632	-1.58823	3.8702	-6.64199	4.93474e-08	6.46398e-06	8.1994
chr2:128547718-128548120	chr2	128547718	128548120	403	*	43791	ENSG00000227653	128518788	128519177	-	upstream	-28541	28541	NearestLocation	NA	chr2:128547718-128548120	-2.48089	2.76542	-6.64113	4.94878e-08	6.47236e-06	8.39631
chr7:110759136-110759316	chr7	110759136	110759316	181	*	73751	ENSG00000228540	110724159	110725825	-	upstream	-33311	33311	NearestLocation	NA	chr7:110759136-110759316	-3.11284	2.52562	-6.63983	4.97e-08	6.49009e-06	8.34168
chr13:103187525-103188067	chr13	103187525	103188067	543	*	22932	ENSG00000125255	103043998	103066846	-	upstream	-120679	120679	NearestLocation	SLC10A2	chr13:103187525-103188067	-3.34731	2.96334	-6.63697	5.01708e-08	6.5415e-06	8.36139
chr4:95118542-95118842	chr4	95118542	95118842	301	*	59125	ENSG00000138696	94757968	95158448	+	inside	360574	39606	NearestLocation	BMPR1B	chr4:95118542-95118842	-2.3764	3.09593	-6.6362	5.02978e-08	6.54799e-06	8.36208
chr20:32302521-32302851	chr20	32302521	32302851	331	*	47749	ENSG00000101350	32277664	32335011	+	inside	24857	24857	NearestLocation	KIF3B	chr20:32302521-32302851	-2.88645	2.52426	-6.63456	5.05698e-08	6.56524e-06	8.37601
chr13:108304088-108304453	chr13	108304088	108304453	366	*	23009	ENSG00000223177	108301212	108301331	-	upstream	-2757	2757	NearestLocation	RNA5SP39	chr13:108304088-108304453	-3.87123	1.54756	-6.63447	5.05853e-08	6.56524e-06	8.17588
chr2:71697139-71697441	chr2	71697139	71697441	303	*	42406	ENSG00000135636	71453722	71686768	+	downstream	243417	10371	NearestLocation	DYSF	chr2:71697139-71697441	-2.10589	2.91688	-6.63329	5.07809e-08	6.58055e-06	8.33546
chr8:95225437-95226014	chr8	95225437	95226014	578	*	77405	ENSG00000253351	95207007	95216374	-	upstream	-9063	9063	NearestLocation	LINC01298	chr8:95225437-95226014	-1.48928	4.16263	-6.63123	5.11274e-08	6.60878e-06	8.13564
chr5:112579746-112580210	chr5	112579746	112580210	465	*	63428	ENSG00000251014	112546973	112547505	+	downstream	32773	32241	NearestLocation	LOC100286958	chr5:112579746-112580210	-2.26126	2.97766	-6.63087	5.11875e-08	6.60878e-06	8.36642
chr6:51268716-51269014	chr6	51268716	51269014	299	*	68109	ENSG00000270306	51385282	51385849	-	downstream	117133	116268	NearestLocation	LOC100422449	chr6:51268716-51269014	-3.82888	1.96968	-6.6306	5.12326e-08	6.60878e-06	8.24574
chr4:169231922-169232149	chr4	169231922	169232149	228	*	60583	ENSG00000251171	169201794	169220349	+	downstream	30128	11573	NearestLocation	NA	chr4:169231922-169232149	-3.61298	2.17668	-6.63006	5.13254e-08	6.61067e-06	8.19123
chr17:58658289-58659260	chr17	58658289	58659260	972	*	33990	ENSG00000266826	58660580	58661599	-	downstream	3310	1320	NearestLocation	IGBP1P2	chr17:58658289-58659260	1.86075	5.63866	6.6276	5.17426e-08	6.6543e-06	8.03185
chr17:6567271-6567809	chr17	6567271	6567809	539	*	31812	ENSG00000091622	6451264	6556494	-	upstream	-10777	10777	NearestLocation	PITPNM3	chr17:6567271-6567809	-1.59557	4.14892	-6.62604	5.20091e-08	6.67845e-06	8.2447
chr9:109372201-109372926	chr9	109372201	109372926	726	*	81140	ENSG00000207329	109324685	109324796	+	downstream	47516	47405	NearestLocation	NA	chr9:109372201-109372926	-3.73397	2.49377	-6.62299	5.25335e-08	6.73557e-06	8.33357
chr13:30110191-30110665	chr13	30110191	30110665	475	*	21393	ENSG00000224511	30103178	30108875	-	upstream	-1316	1316	NearestLocation	LINC00365	chr13:30110191-30110665	-4.48221	2.2279	-6.62099	5.28798e-08	6.76974e-06	8.15464
chr2:10773566-10774822	chr2	10773566	10774822	1257	*	40555	ENSG00000272275	10767875	10770058	-	upstream	-3508	3508	NearestLocation	NA	chr2:10773566-10774822	-1.64458	4.7556	-6.61721	5.35416e-08	6.84412e-06	7.92432
chr10:102779650-102780041	chr10	102779650	102780041	392	*	11115	ENSG00000252994	102803929	102804031	+	upstream	-24279	23888	NearestLocation	RNU6-1231P	chr10:102779650-102780041	-2.53164	2.63875	-6.61646	5.36755e-08	6.8509e-06	8.32598
chr10:112738872-112739147	chr10	112738872	112739147	276	*	11391	ENSG00000233340	112671812	112677819	-	upstream	-61053	61053	NearestLocation	NA	chr10:112738872-112739147	-4.60374	1.60831	-6.61386	5.41368e-08	6.89939e-06	8.03181
chr6:157469219-157469935	chr6	157469219	157469935	717	*	70392	ENSG00000266617	157529132	157529200	+	upstream	-59913	59197	NearestLocation	MIR3692	chr6:157469219-157469935	-2.66162	2.81101	-6.61323	5.42481e-08	6.90319e-06	8.31605
chr13:44174564-44175150	chr13	44174564	44175150	587	*	21768	ENSG00000139656	44143543	44161257	-	upstream	-13307	13307	NearestLocation	SMIM2	chr13:44174564-44175150	-2.05283	3.41531	-6.61247	5.43851e-08	6.91025e-06	8.19931
chr3:129485698-129486085	chr3	129485698	129486085	388	*	55073	ENSG00000163914	129528640	129535169	+	upstream	-42942	42555	NearestLocation	RHO	chr3:129485698-129486085	-1.73788	3.35104	-6.61196	5.44767e-08	6.91153e-06	8.22179
chr1:244197962-244198433	chr1	244197962	244198433	472	*	8141	ENSG00000237759	244107365	244109011	+	downstream	90597	88951	NearestLocation	NA	chr1:244197962-244198433	-2.03026	3.43816	-6.61029	5.47772e-08	6.93884e-06	8.17217
chr2:53455038-53455524	chr2	53455038	53455524	487	*	41878	ENSG00000251942	53470447	53470629	-	downstream	15591	14923	NearestLocation	LOC124900528	chr2:53455038-53455524	-1.57191	4.04407	-6.60985	5.48557e-08	6.93884e-06	8.02998
chr6:168088319-168088971	chr6	168088319	168088971	653	*	70747	ENSG00000153303	168055745	168081557	-	upstream	-6762	6762	NearestLocation	FRMD1	chr6:168088319-168088971	-1.08564	4.80408	-6.60857	5.50875e-08	6.95103e-06	7.93816
chr17:77270187-77270319	chr17	77270187	77270319	133	*	34778	ENSG00000265121	77264180	77264776	-	upstream	-5411	5411	NearestLocation	NA	chr17:77270187-77270319	-3.09466	1.52658	-6.60841	5.51162e-08	6.95103e-06	8.2191
chr3:52367978-52368397	chr3	52367978	52368397	420	*	53278	ENSG00000239557	52373652	52374882	+	upstream	-5674	5255	NearestLocation	PPP2R5CP	chr3:52367978-52368397	-1.92532	3.08869	-6.60743	5.52941e-08	6.95459e-06	8.23941
chr17:50687321-50687719	chr17	50687321	50687719	399	*	33738	ENSG00000262967	50693448	50695449	+	upstream	-6127	5729	NearestLocation	NA	chr17:50687321-50687719	-1.62531	4.15941	-6.60735	5.53085e-08	6.95459e-06	8.17408
chr11:94588331-94588671	chr11	94588331	94588671	341	*	15253	ENSG00000280167	94559018	94559374	+	downstream	29313	28957	NearestLocation	NA	chr11:94588331-94588671	-2.53166	3.04327	-6.60567	5.56153e-08	6.98281e-06	8.25849
chr1:225694220-225694372	chr1	225694220	225694372	153	*	7519	ENSG00000227496	225700604	225752243	+	upstream	-6384	6232	NearestLocation	LOC102723834	chr1:225694220-225694372	-3.65131	1.36684	-6.60442	5.58452e-08	7.0013e-06	8.09958
chr20:13099822-13100033	chr20	13099822	13100033	212	*	47265	ENSG00000271426	13073667	13074312	-	upstream	-25510	25510	NearestLocation	NA	chr20:13099822-13100033	-4.09759	1.38857	-6.60297	5.61132e-08	7.0186e-06	8.02207
chr12:120244940-120245372	chr12	120244940	120245372	433	*	20525	ENSG00000240925	120247460	120247791	+	upstream	-2520	2088	NearestLocation	RPS20P31	chr12:120244940-120245372	-1.52798	4.14152	-6.60278	5.61488e-08	7.0186e-06	8.13408
chr5:169153520-169153719	chr5	169153520	169153719	200	*	65337	ENSG00000207619	169263601	169263694	-	downstream	110174	109882	NearestLocation	MIR585	chr5:169153520-169153719	-3.22255	2.08413	-6.60119	5.64434e-08	7.04503e-06	8.19826
chr6:3664720-3665109	chr6	3664720	3665109	390	*	66068	ENSG00000270477	3693923	3694075	-	downstream	29355	28814	NearestLocation	NA	chr6:3664720-3665109	-1.97066	3.58846	-6.60032	5.66043e-08	7.05041e-06	8.17132
chr1:87318271-87318571	chr1	87318271	87318571	301	*	3539	ENSG00000143013	87328468	87348923	+	upstream	-10197	9897	NearestLocation	LMO4	chr1:87318271-87318571	-4.46721	1.36532	-6.60006	5.66529e-08	7.05041e-06	8.04225
chr1:182244476-182244771	chr1	182244476	182244771	296	*	6046	ENSG00000232096	182182730	182183096	-	upstream	-61380	61380	NearestLocation	NA	chr1:182244476-182244771	-3.3053	1.95475	-6.59904	5.68435e-08	7.06377e-06	8.20468
chr2:169393170-169393575	chr2	169393170	169393575	406	*	44658	ENSG00000081479	169127109	169362685	-	upstream	-30485	30485	NearestLocation	LRP2	chr2:169393170-169393575	-1.99073	3.24618	-6.59795	5.70485e-08	7.07885e-06	8.18434
chr3:24472282-24472771	chr3	24472282	24472771	490	*	52241	ENSG00000224822	24455136	24459434	-	upstream	-12848	12848	NearestLocation	NA	chr3:24472282-24472771	-1.76584	2.89609	-6.59545	5.75199e-08	7.11338e-06	8.20415
chr14:68503351-68503673	chr14	68503351	68503673	323	*	24510	ENSG00000258477	68421698	68422196	-	upstream	-81155	81155	NearestLocation	NA	chr14:68503351-68503673	-1.85699	2.81235	-6.59495	5.76148e-08	7.11338e-06	8.17679
chr18:64200643-64201087	chr18	64200643	64201087	445	*	36721	ENSG00000179676	64080009	64149030	-	upstream	-51613	51613	NearestLocation	LINC00305	chr18:64200643-64201087	-4.44476	2.7354	-6.59461	5.76787e-08	7.11338e-06	8.21227
chr1:114505220-114505478	chr1	114505220	114505478	259	*	4265	ENSG00000197323	114392777	114511160	-	inside	5940	5682	NearestLocation	TRIM33	chr1:114505220-114505478	-3.66106	2.21227	-6.5944	5.77189e-08	7.11338e-06	8.19607
chr9:38020253-38020660	chr9	38020253	38020660	408	*	79892	ENSG00000255872	37588413	38068687	-	inside	48434	48027	NearestLocation	NA	chr9:38020253-38020660	-2.37573	2.78126	-6.59426	5.77463e-08	7.11338e-06	8.25616
chrX:106933179-106933845	chrX	106933179	106933845	667	*	83985	ENSG00000147223	106900063	106903335	-	upstream	-29844	29844	NearestLocation	RIPPLY1	chrX:106933179-106933845	-3.02445	2.81015	-6.59344	5.79025e-08	7.12227e-06	8.24518
chr9:68739647-68739875	chr9	68739647	68739875	229	*	79994	ENSG00000107242	68705414	69009176	+	inside	34233	34233	NearestLocation	PIP5K1B	chr9:68739647-68739875	-2.55609	2.51335	-6.5921	5.81577e-08	7.14329e-06	8.24946
chr5:170246453-170246898	chr5	170246453	170246898	446	*	65363	ENSG00000234511	170232447	170252575	+	inside	14006	5677	NearestLocation	C5orf58	chr5:170246453-170246898	-2.30347	2.80384	-6.58935	5.86867e-08	7.19596e-06	8.21684
chr12:49642388-49642825	chr12	49642388	49642825	438	*	18163	LRG_625	49623414	49644669	+	inside	18974	1844	NearestLocation	NA	chr12:49642388-49642825	-2.21146	3.947	-6.58877	5.87983e-08	7.19596e-06	8.10759
chr13:52211470-52211727	chr13	52211470	52211727	258	*	22067	ENSG00000243406	52167709	52194465	-	upstream	-17005	17005	NearestLocation	MRPS31P5	chr13:52211470-52211727	-2.48882	2.32595	-6.58816	5.89175e-08	7.19596e-06	8.23624
chr12:53420621-53420983	chr12	53420621	53420983	363	*	18419	ENSG00000135409	53423855	53431534	+	upstream	-3234	2872	NearestLocation	AMHR2	chr12:53420621-53420983	-1.8654	3.5035	-6.58811	5.89262e-08	7.19596e-06	8.1731
chr2:118913133-118913443	chr2	118913133	118913443	311	*	43497	ENSG00000019169	118942166	118994660	+	upstream	-29033	28723	NearestLocation	MARCO	chr2:118913133-118913443	-3.90538	1.61561	-6.58635	5.92696e-08	7.22747e-06	8.03651
chr5:74084985-74085925	chr5	74084985	74085925	941	*	62657	ENSG00000248474	74084068	74103216	-	inside	18231	917	NearestLocation	NA	chr5:74084985-74085925	-2.36888	3.58382	-6.58368	5.97936e-08	7.2809e-06	8.18293
chr2:159156857-159157119	chr2	159156857	159157119	263	*	44401	ENSG00000275141	159186835	159186901	+	upstream	-29978	29716	NearestLocation	MIR6888	chr2:159156857-159157119	-3.36878	2.35463	-6.5815	6.02234e-08	7.32272e-06	8.14778
chr16:10601388-10602346	chr16	10601388	10602346	959	*	29078	ENSG00000213853	10528422	10580698	-	upstream	-20690	20690	NearestLocation	EMP2	chr16:10601388-10602346	-1.72936	4.25691	-6.57762	6.0999e-08	7.4064e-06	7.95818
chr7:50580197-50580350	chr7	50580197	50580350	154	*	72313	ENSG00000132437	50458436	50565457	-	upstream	-14740	14740	NearestLocation	DDC	chr7:50580197-50580350	-3.59694	1.74171	-6.57662	6.11994e-08	7.42009e-06	8.08748
chr3:187968075-187968411	chr3	187968075	187968411	337	*	56662	ENSG00000224187	187958775	187976407	-	inside	8332	7996	NearestLocation	NA	chr3:187968075-187968411	-3.18965	2.28929	-6.57445	6.16383e-08	7.46197e-06	8.14563
chr21:15639247-15639494	chr21	15639247	15639494	248	*	49213	ENSG00000229425	15370500	15627342	-	upstream	-11905	11905	NearestLocation	LOC101927745;LOC105369302	chr21:15639247-15639494	-2.64382	2.25849	-6.57405	6.17208e-08	7.46197e-06	8.17917
chr8:58529760-58530096	chr8	58529760	58530096	337	*	76647	ENSG00000137575	58552924	58582860	+	upstream	-23164	22828	NearestLocation	SDCBP	chr8:58529760-58530096	-1.68644	3.20866	-6.57263	6.20098e-08	7.48623e-06	8.09408
chr12:3967626-3968207	chr12	3967626	3968207	582	*	16824	ENSG00000256969	4020977	4026658	+	upstream	-53351	52770	NearestLocation	NA	chr12:3967626-3968207	-2.13404	3.56358	-6.57161	6.22186e-08	7.50075e-06	8.1372
chr15:62780897-62781490	chr15	62780897	62781490	594	*	27045	ENSG00000211137	62823957	62824041	+	upstream	-43060	42467	NearestLocation	MIR190A	chr15:62780897-62781490	-3.2796	2.51661	-6.56896	6.27635e-08	7.5557e-06	8.13089
chr13:24884217-24884384	chr13	24884217	24884384	168	*	21192	ENSG00000151849	24882284	24922889	-	inside	38672	1933	NearestLocation	CENPJ	chr13:24884217-24884384	-4.09031	1.00209	-6.56635	6.33056e-08	7.60265e-06	7.78235
chr11:106389045-106389342	chr11	106389045	106389342	298	*	15496	ENSG00000255065	106310045	106311791	+	downstream	79000	77254	NearestLocation	NA	chr11:106389045-106389342	-3.82508	1.82375	-6.56622	6.3333e-08	7.60265e-06	8.05388
chr7:29300030-29300446	chr7	29300030	29300446	417	*	71665	ENSG00000237065	29212302	29213214	+	downstream	87728	86816	NearestLocation	NA	chr7:29300030-29300446	-1.47207	4.12517	-6.56348	6.39066e-08	7.66065e-06	8.00348
chr12:118302036-118302371	chr12	118302036	118302371	336	*	20463	ENSG00000240342	118246084	118246962	+	downstream	55952	55074	NearestLocation	RPS2P5	chr12:118302036-118302371	-3.21118	1.95224	-6.56221	6.41752e-08	7.68198e-06	8.06894
chr4:174383133-174383639	chr4	174383133	174383639	507	*	60683	ENSG00000249875	174354854	174376445	-	upstream	-6688	6688	NearestLocation	NA	chr4:174383133-174383639	-1.45598	3.96411	-6.56152	6.43213e-08	7.68862e-06	7.91756
chr6:42429737-42430213	chr6	42429737	42430213	477	*	67824	ENSG00000124496	42224931	42452051	-	inside	22314	21838	NearestLocation	TRERF1	chr6:42429737-42430213	-1.93919	3.75107	-6.5589	6.48788e-08	7.74434e-06	7.9691
chr3:97965481-97965760	chr3	97965481	97965760	280	*	54132	ENSG00000170854	97941818	97972457	-	inside	6976	6697	NearestLocation	RIOX2	chr3:97965481-97965760	-2.36008	2.39289	-6.5574	6.51991e-08	7.77163e-06	8.14008
chr11:19441985-19442609	chr11	19441985	19442609	625	*	12863	ENSG00000200687	19401872	19401981	-	upstream	-40004	40004	NearestLocation	RNA5SP335	chr11:19441985-19442609	-1.78701	3.33925	-6.55602	6.5497e-08	7.79617e-06	8.03286
chr9:121532801-121533151	chr9	121532801	121533151	351	*	81560	ENSG00000213467	121519816	121520424	-	upstream	-12377	12377	NearestLocation	NA	chr9:121532801-121533151	-3.28677	1.81496	-6.55549	6.56124e-08	7.79895e-06	8.06278
chr11:121281026-121281313	chr11	121281026	121281313	288	*	16081	ENSG00000109929	121292453	121308694	+	upstream	-11427	11140	NearestLocation	SC5D	chr11:121281026-121281313	-3.32501	1.85426	-6.55486	6.57474e-08	7.80405e-06	8.06871
chr9:135543617-135543894	chr9	135543617	135543894	278	*	82345	ENSG00000122136	135546139	135549969	+	upstream	-2522	2245	NearestLocation	OBP2A	chr9:135543617-135543894	-3.69124	1.80155	-6.55402	6.5931e-08	7.80865e-06	7.95499
chr7:152664554-152665066	chr7	152664554	152665066	513	*	74973	ENSG00000196584	152644779	152676165	-	inside	11611	11099	NearestLocation	XRCC2	chr7:152664554-152665066	-4.12172	1.95366	-6.55359	6.60233e-08	7.80865e-06	7.98779
chr10:80436425-80436887	chr10	80436425	80436887	463	*	10304	ENSG00000108219	80454166	80533123	+	upstream	-17741	17279	NearestLocation	TSPAN14	chr10:80436425-80436887	-1.84894	3.2045	-6.55321	6.61056e-08	7.80865e-06	8.01841
chr9:130325984-130326322	chr9	130325984	130326322	339	*	82082	ENSG00000148357	130265882	130434123	+	inside	60102	60102	NearestLocation	HMCN2	chr9:130325984-130326322	-2.99136	2.40652	-6.55299	6.61547e-08	7.80865e-06	8.11676
chr14:92650056-92650370	chr14	92650056	92650370	315	*	25326	ENSG00000100600	92703807	92748702	-	downstream	98646	53437	NearestLocation	LGMN	chr14:92650056-92650370	-4.49835	1.37328	-6.55167	6.64418e-08	7.82242e-06	7.91337
chr14:69345302-69345679	chr14	69345302	69345679	378	*	24585	ENSG00000280073	69357010	69359308	+	upstream	-11708	11331	NearestLocation	NA	chr14:69345302-69345679	-1.80272	3.58887	-6.55125	6.65333e-08	7.82242e-06	8.0303
chr9:109176487-109176749	chr9	109176487	109176749	263	*	81124	ENSG00000260230	109130293	109167291	-	upstream	-9196	9196	NearestLocation	FRRS1L	chr9:109176487-109176749	-2.94943	2.39864	-6.55119	6.65483e-08	7.82242e-06	8.11527
chr9:4620418-4620765	chr9	4620418	4620765	348	*	79037	ENSG00000225893	4633027	4633756	+	upstream	-12609	12262	NearestLocation	RPS6P11	chr9:4620418-4620765	-2.31924	3.68523	-6.54898	6.7033e-08	7.86848e-06	8.06521
chr6:158049090-158050014	chr6	158049090	158050014	925	*	70423	ENSG00000233496	158001107	158002383	+	downstream	47983	46707	NearestLocation	SYNJ2-IT1	chr6:158049090-158050014	-2.39592	3.24017	-6.54783	6.72878e-08	7.88747e-06	8.08386
chr8:101492235-101492778	chr8	101492235	101492778	544	*	77592	ENSG00000083307	101492432	101669726	+	overlapStart	-197	197	NearestLocation	GRHL2	chr8:101492235-101492778	-1.75449	4.41793	-6.54648	6.7588e-08	7.91172e-06	8.02809
chr5:31800267-31800700	chr5	31800267	31800700	434	*	61735	ENSG00000252373	31820564	31820638	-	downstream	20371	19864	NearestLocation	RNU6-358P	chr5:31800267-31800700	-1.55824	3.60209	-6.54368	6.82142e-08	7.97165e-06	7.88006
chr4:40283388-40283738	chr4	40283388	40283738	351	*	58052	ENSG00000250338	40265472	40266457	+	downstream	17916	16931	NearestLocation	NA	chr4:40283388-40283738	-2.88237	2.79313	-6.54295	6.8379e-08	7.97165e-06	8.08682
chr15:70342820-70343428	chr15	70342820	70343428	609	*	27430	ENSG00000259503	70321576	70326742	+	downstream	21244	16078	NearestLocation	NA	chr15:70342820-70343428	-2.23631	3.18095	-6.54277	6.842e-08	7.97165e-06	8.03169
chr9:124571064-124571540	chr9	124571064	124571540	477	*	81699	ENSG00000231744	124598707	124599580	-	downstream	28516	27167	NearestLocation	NA	chr9:124571064-124571540	-2.04724	3.10329	-6.54159	6.8686e-08	7.97165e-06	8.07325
chr3:193225742-193226102	chr3	193225742	193226102	361	*	56820	ENSG00000127252	193241125	193277738	+	upstream	-15383	15023	NearestLocation	PLAAT1	chr3:193225742-193226102	-2.46782	2.7285	-6.54151	6.87052e-08	7.97165e-06	8.0894
chr15:96232443-96232654	chr15	96232443	96232654	212	*	28407	ENSG00000278146	96230897	96231145	+	downstream	1546	1298	NearestLocation	NA	chr15:96232443-96232654	-3.65305	1.07274	-6.54097	6.88259e-08	7.97165e-06	7.91772
chr1:240644648-240644951	chr1	240644648	240644951	304	*	8055	ENSG00000228844	240636599	240637052	-	upstream	-7596	7596	NearestLocation	RPS11P2	chr1:240644648-240644951	-3.55341	1.81604	-6.54094	6.88333e-08	7.97165e-06	7.97078
chr6:167949221-167949539	chr6	167949221	167949539	319	*	70738	ENSG00000235994	167975924	167979776	-	downstream	30555	26385	NearestLocation	NA	chr6:167949221-167949539	-3.3455	2.08491	-6.54086	6.88525e-08	7.97165e-06	8.02216
chr12:30795149-30796075	chr12	30795149	30796075	927	*	17690	ENSG00000235884	30795681	30802711	+	overlapStart	-532	394	NearestLocation	NA	chr12:30795149-30796075	1.81214	4.34057	6.53937	6.91902e-08	7.99982e-06	7.9823
chr19:3520509-3521059	chr19	3520509	3521059	551	*	37256	ENSG00000252408	3521248	3521320	-	downstream	811	189	NearestLocation	NA	chr19:3520509-3521059	-1.45109	4.65127	-6.5386	6.93662e-08	8.00925e-06	7.81304
chr2:16620630-16621016	chr2	16620630	16621016	387	*	40722	ENSG00000197872	16549459	16666331	-	inside	45701	45315	NearestLocation	CYRIA	chr2:16620630-16621016	-1.75195	3.86546	-6.53815	6.94687e-08	8.00936e-06	7.89488
chr7:49626658-49626878	chr7	49626658	49626878	221	*	72289	ENSG00000279104	49760897	49762764	-	downstream	136106	134019	NearestLocation	NA	chr7:49626658-49626878	-3.54023	2.02806	-6.53777	6.95562e-08	8.00936e-06	7.91402
chr8:28608967-28609264	chr8	28608967	28609264	298	*	75945	ENSG00000012232	28600469	28755599	+	inside	8498	8498	NearestLocation	EXTL3	chr8:28608967-28609264	-1.53684	3.49307	-6.53718	6.96906e-08	8.01236e-06	7.9493
chr16:57514631-57515426	chr16	57514631	57515426	796	*	30197	ENSG00000135736	57512178	57536599	-	inside	21968	2453	NearestLocation	CCDC102A	chr16:57514631-57515426	-1.66707	4.46198	-6.53653	6.98407e-08	8.01236e-06	7.84683
chr8:126545127-126545609	chr8	126545127	126545609	483	*	78167	ENSG00000254010	126556896	126557433	+	upstream	-11769	11287	NearestLocation	NA	chr8:126545127-126545609	-2.02045	3.66661	-6.53642	6.98659e-08	8.01236e-06	7.96638
chr12:115937459-115937671	chr12	115937459	115937671	213	*	20376	ENSG00000258034	115961187	115962733	+	upstream	-23728	23516	NearestLocation	NA	chr12:115937459-115937671	-3.17254	1.90686	-6.53455	7.02988e-08	8.05111e-06	7.95998
chr2:149648451-149649064	chr2	149648451	149649064	614	*	44201	ENSG00000207270	149610668	149610774	-	upstream	-37677	37677	NearestLocation	RNU6-601P	chr2:149648451-149649064	-1.60195	4.28773	-6.5336	7.05173e-08	8.06523e-06	7.88865
chr13:35714540-35714951	chr13	35714540	35714951	412	*	21548	ENSG00000236036	35697524	35699256	+	downstream	17016	15284	NearestLocation	LINC00445	chr13:35714540-35714951	-2.27057	3.78288	-6.53243	7.079e-08	8.08552e-06	8.01376
chr8:79800500-79801002	chr8	79800500	79801002	503	*	77107	ENSG00000238884	79800133	79800195	-	upstream	-305	305	NearestLocation	LOC124902076	chr8:79800500-79801002	-3.17036	2.68549	-6.52958	7.14577e-08	8.1508e-06	8.04855
chr20:62377984-62378503	chr20	62377984	62378503	520	*	48975	ENSG00000273619	62386303	62386970	-	downstream	8986	7800	NearestLocation	NA	chr20:62377984-62378503	-1.59753	4.31216	-6.52716	7.20307e-08	8.20511e-06	7.86484
chr20:19775668-19775922	chr20	19775668	19775922	255	*	47457	ENSG00000268628	19756390	19758037	-	upstream	-17631	17631	NearestLocation	NA	chr20:19775668-19775922	-2.9308	2.39302	-6.52553	7.24185e-08	8.23313e-06	8.03673
chr11:1834254-1834578	chr11	1834254	1834578	325	*	12154	ENSG00000130598	1838989	1841680	+	upstream	-4735	4411	NearestLocation	TNNI2	chr11:1834254-1834578	-2.775	3.0248	-6.52531	7.24709e-08	8.23313e-06	8.037
chr3:77793889-77794191	chr3	77793889	77794191	303	*	53960	ENSG00000206891	77811741	77811844	-	downstream	17955	17550	NearestLocation	RNU6-217P	chr3:77793889-77794191	-2.12872	3.01359	-6.52434	7.2703e-08	8.24843e-06	8.00154
chr1:167669264-167669589	chr1	167669264	167669589	326	*	5593	ENSG00000241666	167627385	167630674	-	upstream	-38590	38590	NearestLocation	NA	chr1:167669264-167669589	-2.92433	2.71097	-6.52006	7.37358e-08	8.35026e-06	7.99715
chr3:124119046-124119314	chr3	124119046	124119314	269	*	54794	ENSG00000266383	124132929	124133025	+	upstream	-13883	13615	NearestLocation	MIR5002	chr3:124119046-124119314	-3.24201	2.09473	-6.51981	7.37976e-08	8.35026e-06	7.95564
chr13:100547815-100548186	chr13	100547815	100548186	372	*	22874	ENSG00000234354	100539901	100540248	-	upstream	-7567	7567	NearestLocation	NA	chr13:100547815-100548186	-3.26062	2.31315	-6.51875	7.40555e-08	8.35534e-06	7.92718
chr11:101216190-101216367	chr11	101216190	101216367	178	*	15382	ENSG00000255504	101208905	101209450	+	downstream	7285	6740	NearestLocation	NA	chr11:101216190-101216367	-4.00372	1.19542	-6.5187	7.40659e-08	8.35534e-06	7.69414
chr8:88673663-88673860	chr8	88673663	88673860	198	*	77276	ENSG00000271156	88808318	88808908	-	downstream	135245	134458	NearestLocation	NA	chr8:88673663-88673860	-4.04486	1.24518	-6.51827	7.41726e-08	8.35534e-06	7.76718
chr9:107410032-107410418	chr9	107410032	107410418	387	*	81082	ENSG00000226825	107420284	107430802	-	downstream	20770	9866	NearestLocation	NA	chr9:107410032-107410418	-3.07172	2.78719	-6.51801	7.42368e-08	8.35534e-06	8.00631
chr9:69182012-69182346	chr9	69182012	69182346	335	*	80024	ENSG00000283143	69174373	69248326	+	inside	7639	7639	NearestLocation	NA	chr9:69182012-69182346	-2.82577	2.69189	-6.51756	7.43463e-08	8.35656e-06	8.01056
chr17:62718415-62718956	chr17	62718415	62718956	542	*	34101	ENSG00000265702	62699244	62737922	+	inside	19171	18966	NearestLocation	LOC105371855	chr17:62718415-62718956	-2.9736	2.48491	-6.51673	7.45497e-08	8.3587e-06	7.99826
chr4:168880946-168881098	chr4	168880946	168881098	153	*	60565	ENSG00000201176	168885355	168885461	+	upstream	-4409	4257	NearestLocation	RNU6-853P	chr4:168880946-168881098	-3.70266	1.02619	-6.51668	7.45626e-08	8.3587e-06	7.66707
chr7:115840756-115841061	chr7	115840756	115841061	306	*	73857	ENSG00000199224	115833273	115833373	-	upstream	-7383	7383	NearestLocation	NA	chr7:115840756-115841061	-2.58404	2.86866	-6.51387	7.5256e-08	8.42529e-06	7.99707
chr20:64028091-64028468	chr20	64028091	64028468	378	*	49104	ENSG00000196421	64034344	64039962	+	upstream	-6253	5876	NearestLocation	C20orf204	chr20:64028091-64028468	-4.17627	2.65515	-6.51298	7.54764e-08	8.43882e-06	7.89828
chr9:114483431-114484126	chr9	114483431	114484126	696	*	81347	ENSG00000271214	114491564	114491741	+	upstream	-8133	7438	NearestLocation	NA	chr9:114483431-114484126	-2.05172	3.23558	-6.5117	7.57947e-08	8.45754e-06	7.87792
chrX:55116735-55116857	chrX	55116735	55116857	123	*	83489	ENSG00000278319	55101637	55102026	-	upstream	-14709	14709	NearestLocation	NA	chrX:55116735-55116857	-3.83951	0.562142	-6.51151	7.58434e-08	8.45754e-06	7.58585
chrX:94400565-94400928	chrX	94400565	94400928	364	*	83813	ENSG00000227521	94319038	94320025	+	downstream	81527	80540	NearestLocation	TUBB4BP8	chrX:94400565-94400928	-1.75508	4.01659	-6.51084	7.60107e-08	8.46404e-06	7.9143
chr12:46160589-46161030	chr12	46160589	46161030	442	*	17980	ENSG00000274591	46239106	46239473	-	downstream	78884	78076	NearestLocation	NA	chr12:46160589-46161030	-3.03131	2.38696	-6.51021	7.61688e-08	8.46404e-06	7.97892
chr11:47916415-47916988	chr11	47916415	47916988	574	*	13543	ENSG00000254780	47905323	47905607	-	upstream	-10808	10808	NearestLocation	NA	chr11:47916415-47916988	-1.74419	4.19415	-6.50998	7.62255e-08	8.46404e-06	7.6892
chr3:77795083-77795379	chr3	77795083	77795379	297	*	53961	ENSG00000206891	77811741	77811844	-	downstream	16761	16362	NearestLocation	RNU6-217P	chr3:77795083-77795379	-1.66605	4.58967	-6.5094	7.63717e-08	8.46404e-06	7.78625
chr16:57509887-57510533	chr16	57509887	57510533	647	*	30195	ENSG00000125170	57471922	57487327	-	upstream	-22560	22560	NearestLocation	DOK4	chr16:57509887-57510533	-1.41733	4.3198	-6.50929	7.6401e-08	8.46404e-06	7.5757
chr1:246425325-246425688	chr1	246425325	246425688	364	*	8208	ENSG00000207326	246426006	246426119	-	downstream	794	318	NearestLocation	NA	chr1:246425325-246425688	-1.63826	3.909	-6.50839	7.66263e-08	8.4779e-06	7.8843
chr16:72997068-72997530	chr16	72997068	72997530	463	*	30757	ENSG00000280092	73005601	73006141	-	downstream	9073	8071	NearestLocation	NA	chr16:72997068-72997530	-2.16017	3.25861	-6.50766	7.68119e-08	8.48737e-06	7.87332
chr17:28233819-28234192	chr17	28233819	28234192	374	*	32511	ENSG00000267259	28232590	28235281	-	inside	1462	1089	NearestLocation	NA	chr17:28233819-28234192	-3.02057	2.51937	-6.50559	7.73366e-08	8.53422e-06	7.96398
chr1:168243919-168244096	chr1	168243919	168244096	178	*	5627	ENSG00000214262	168245565	168247343	-	downstream	3424	1469	NearestLocation	ANKRD36BP1	chr1:168243919-168244096	-3.69327	1.91447	-6.50481	7.7535e-08	8.53623e-06	7.83249
chr6:155148966-155149308	chr6	155148966	155149308	343	*	70306	ENSG00000235381	155253139	155256724	-	downstream	107758	103831	NearestLocation	NA	chr6:155148966-155149308	2.40037	3.85876	6.50473	7.75563e-08	8.53623e-06	7.9676
chr18:7062101-7062509	chr18	7062101	7062509	409	*	35330	ENSG00000264475	7076817	7080123	+	upstream	-14716	14308	NearestLocation	NA	chr18:7062101-7062509	-3.86166	1.53085	-6.50326	7.79337e-08	8.56664e-06	7.81925
chr10:22658909-22659272	chr10	22658909	22659272	364	*	8842	ENSG00000279819	22693953	22694639	-	downstream	35730	34681	NearestLocation	NA	chr10:22658909-22659272	-2.2197	2.9327	-6.50013	7.87411e-08	8.64418e-06	7.94421
chr19:34386760-34387411	chr19	34386760	34387411	652	*	38602	ENSG00000266953	34396315	34409364	+	upstream	-9555	8904	NearestLocation	NA	chr19:34386760-34387411	-3.05531	3.18767	-6.49735	7.94659e-08	8.71246e-06	7.94817
chr7:113109746-113110063	chr7	113109746	113110063	318	*	73818	ENSG00000214194	113116718	113118613	-	downstream	8867	6655	NearestLocation	SMIM30	chr7:113109746-113110063	-2.29324	2.95626	-6.49603	7.98137e-08	8.73929e-06	7.88668
chr15:31163181-31163382	chr15	31163181	31163382	202	*	26123	ENSG00000134160	31001061	31161273	-	upstream	-1908	1908	NearestLocation	TRPM1	chr15:31163181-31163382	-2.73862	2.27528	-6.49394	8.03652e-08	8.78753e-06	7.91895
chr20:64261199-64261515	chr20	64261199	64261515	317	*	49125	ENSG00000203880	64255695	64287821	+	inside	5504	5504	NearestLocation	PCMTD2	chr20:64261199-64261515	-2.79065	2.65216	-6.4934	8.05085e-08	8.78753e-06	7.9383
chr13:47897437-47897814	chr13	47897437	47897814	378	*	21893	ENSG00000234689	47905329	47907357	-	downstream	9920	7515	NearestLocation	NA	chr13:47897437-47897814	-1.46169	4.00276	-6.49318	8.05653e-08	8.78753e-06	7.72522
chr2:197358049-197358360	chr2	197358049	197358360	312	*	45340	ENSG00000213104	197379701	197380892	-	downstream	22843	21341	NearestLocation	NA	chr2:197358049-197358360	-2.46655	2.77811	-6.49211	8.08519e-08	8.80745e-06	7.92063
chr19:29871324-29871416	chr19	29871324	29871416	93	*	38486	ENSG00000267433	29901696	29901869	-	downstream	30545	30280	NearestLocation	NA	chr19:29871324-29871416	-4.16537	1.44761	-6.49125	8.10797e-08	8.82093e-06	7.71578
chr13:35797400-35797532	chr13	35797400	35797532	133	*	21551	ENSG00000236036	35697524	35699256	+	downstream	99876	98144	NearestLocation	LINC00445	chr13:35797400-35797532	-3.90707	1.31113	-6.48929	8.16061e-08	8.86682e-06	7.68371
chr2:234355172-234355816	chr2	234355172	234355816	645	*	46516	ENSG00000237784	234329483	234329838	+	downstream	25689	25334	NearestLocation	NA	chr2:234355172-234355816	-2.01182	3.9669	-6.48844	8.18341e-08	8.88021e-06	7.78246
chr16:78535182-78535540	chr16	78535182	78535540	359	*	30940	ENSG00000261837	78534374	78535648	+	inside	808	108	NearestLocation	NA	chr16:78535182-78535540	-2.69825	2.43586	-6.48687	8.22602e-08	8.91503e-06	7.90607
chr3:64317143-64317336	chr3	64317143	64317336	194	*	53642	ENSG00000244564	64445231	64454832	+	upstream	-128088	127895	NearestLocation	PRICKLE2-DT	chr3:64317143-64317336	-3.05628	2.03731	-6.48646	8.23716e-08	8.9157e-06	7.86826
chr6:56250355-56250623	chr6	56250355	56250623	269	*	68251	ENSG00000219095	56276529	56276796	-	downstream	26441	25906	NearestLocation	NA	chr6:56250355-56250623	-2.39757	3.171	-6.48511	8.27391e-08	8.94405e-06	7.90613
chr11:125532787-125533001	chr11	125532787	125533001	215	*	16253	ENSG00000149547	125569216	125584687	+	upstream	-36429	36215	NearestLocation	EI24	chr11:125532787-125533001	-3.78455	1.14799	-6.4845	8.29041e-08	8.94954e-06	7.70878
chr22:20373292-20373829	chr22	20373292	20373829	538	*	50144	ENSG00000161133	20350578	20390758	-	inside	17466	16929	NearestLocation	NA	chr22:20373292-20373829	-2.70308	2.98715	-6.48411	8.30104e-08	8.94954e-06	7.90492
chr5:152116846-152117221	chr5	152116846	152117221	376	*	64885	ENSG00000254226	151949571	152270448	+	inside	167275	153227	NearestLocation	LINC01933	chr5:152116846-152117221	-2.75025	1.95824	-6.48376	8.31066e-08	8.94954e-06	7.88887
chr16:70396631-70396915	chr16	70396631	70396915	285	*	30665	ENSG00000260111	70379457	70399502	+	inside	17174	2587	NearestLocation	NA	chr16:70396631-70396915	-2.62216	2.95766	-6.48212	8.35576e-08	8.98092e-06	7.90212
chr14:96468559-96468698	chr14	96468559	96468698	140	*	25506	ENSG00000240051	96456576	96457041	-	upstream	-11518	11518	NearestLocation	RPL23AP10	chr14:96468559-96468698	-4.04097	0.915219	-6.48193	8.361e-08	8.98092e-06	7.60092
chrX:7252260-7252491	chrX	7252260	7252491	232	*	82678	ENSG00000101846	7219456	7354810	+	inside	32804	32804	NearestLocation	STS	chrX:7252260-7252491	-3.95719	1.52592	-6.4805	8.40046e-08	8.99096e-06	7.75889
chr12:105920043-105920880	chr12	105920043	105920880	838	*	20036	ENSG00000257773	106015897	106017006	+	upstream	-95854	95017	NearestLocation	NA	chr12:105920043-105920880	-2.73135	3.09966	-6.48035	8.40476e-08	8.99096e-06	7.89732
chr2:217249482-217250463	chr2	217249482	217250463	982	*	45879	ENSG00000251982	217251556	217251875	+	upstream	-2074	1093	NearestLocation	RN7SKP43	chr2:217249482-217250463	-3.23417	2.9877	-6.48034	8.40499e-08	8.99096e-06	7.89328
chr13:47809478-47809796	chr13	47809478	47809796	319	*	21891	ENSG00000228573	47825330	47835956	-	downstream	26478	15534	NearestLocation	NA	chr13:47809478-47809796	-2.98238	2.78593	-6.4799	8.41724e-08	8.99096e-06	7.87058
chr6:163352434-163352812	chr6	163352434	163352812	379	*	70614	ENSG00000217514	163363210	163363463	+	upstream	-10776	10398	NearestLocation	RPL37AP4	chr6:163352434-163352812	-1.87892	3.11932	-6.47967	8.42339e-08	8.99096e-06	7.82
chr5:24397515-24397944	chr5	24397515	24397944	430	*	61657	ENSG00000250694	24352309	24353443	-	upstream	-44072	44072	NearestLocation	NA	chr5:24397515-24397944	-3.66446	2.0709	-6.47858	8.45376e-08	9.00646e-06	7.83237
chr13:57345426-57345842	chr13	57345426	57345842	417	*	22139	ENSG00000234421	57314739	57315909	+	downstream	30687	29517	NearestLocation	NA	chr13:57345426-57345842	-1.8424	3.17	-6.47839	8.45917e-08	9.00646e-06	7.7656
chr14:96468922-96469138	chr14	96468922	96469138	217	*	25507	ENSG00000240051	96456576	96457041	-	upstream	-11881	11881	NearestLocation	RPL23AP10	chr14:96468922-96469138	-2.97649	1.99417	-6.47741	8.48657e-08	9.0243e-06	7.8347
chr12:2286313-2286987	chr12	2286313	2286987	675	*	16741	ENSG00000256721	2269776	2288937	+	inside	16537	1950	NearestLocation	NA	chr12:2286313-2286987	-2.12015	3.40977	-6.47702	8.49744e-08	9.02454e-06	7.79393
chr6:142518080-142518416	chr6	142518080	142518416	337	*	69971	ENSG00000236366	142526455	142637889	-	downstream	119809	8039	NearestLocation	LOC153910	chr6:142518080-142518416	-2.39843	2.56426	-6.47557	8.53802e-08	9.05629e-06	7.87715
chr8:126375237-126375692	chr8	126375237	126375692	456	*	78155	ENSG00000244791	126325495	126329535	+	downstream	49742	45702	NearestLocation	LOC101927657	chr8:126375237-126375692	-2.14548	3.64458	-6.47473	8.56169e-08	9.07004e-06	7.79487
chr4:155602270-155602689	chr4	155602270	155602689	420	*	60320	ENSG00000164116	155666711	155732349	+	upstream	-64441	64022	NearestLocation	GUCY1A1	chr4:155602270-155602689	-1.69417	3.57767	-6.47419	8.57707e-08	9.07499e-06	7.68165
chr20:24929933-24930241	chr20	24929933	24930241	309	*	47599	ENSG00000274173	24931840	24932983	+	upstream	-1907	1599	NearestLocation	NA	chr20:24929933-24930241	-3.21889	2.50598	-6.4731	8.608e-08	9.09461e-06	7.85059
chr20:31610629-31611025	chr20	31610629	31611025	397	*	47692	ENSG00000264395	31607186	31607240	+	downstream	3443	3389	NearestLocation	MIR3193	chr20:31610629-31611025	-1.38608	4.63008	-6.4724	8.6278e-08	9.09461e-06	7.60239
chr18:3446661-3446874	chr18	3446661	3446874	214	*	35226	ENSG00000266835	3466250	3478978	+	upstream	-19589	19376	NearestLocation	GAPLINC	chr18:3446661-3446874	-2.59693	2.6529	-6.4724	8.62781e-08	9.09461e-06	7.87111
chr4:184242954-184243394	chr4	184242954	184243394	441	*	60873	ENSG00000240159	184254509	184255330	+	upstream	-11555	11115	NearestLocation	RPL6P16	chr4:184242954-184243394	-2.98119	2.18417	-6.47127	8.66e-08	9.1172e-06	7.84085
chr15:50636248-50636477	chr15	50636248	50636477	230	*	26716	ENSG00000092439	50552473	50686815	-	inside	50567	50338	NearestLocation	TRPM7	chr15:50636248-50636477	-3.41804	1.56058	-6.46912	8.72153e-08	9.17059e-06	7.73719
chr3:133987175-133987425	chr3	133987175	133987425	251	*	55208	ENSG00000221972	133928145	133929812	-	upstream	-57363	57363	NearestLocation	NA	chr3:133987175-133987425	-2.94813	1.89697	-6.4671	8.77972e-08	9.22034e-06	7.81249
chr7:80145816-80146266	chr7	80145816	80146266	451	*	72874	ENSG00000127955	80133955	80219402	+	inside	11861	11861	NearestLocation	GNAI1	chr7:80145816-80146266	-1.38035	4.18454	-6.4658	8.81744e-08	9.24849e-06	7.6281
chr9:14487841-14488129	chr9	14487841	14488129	289	*	79230	ENSG00000237137	14531916	14532042	-	downstream	44201	43787	NearestLocation	NA	chr9:14487841-14488129	-2.55639	2.60018	-6.46273	8.90713e-08	9.33101e-06	7.8318
chr21:42955451-42955971	chr21	42955451	42955971	521	*	49816	ENSG00000264580	42950928	42951014	-	upstream	-4437	4437	NearestLocation	MIR5692B	chr21:42955451-42955971	-2.23991	3.05709	-6.46107	8.95624e-08	9.37088e-06	7.81014
chr18:50549379-50549609	chr18	50549379	50549609	231	*	36358	ENSG00000141639	50560078	50731824	+	upstream	-10699	10469	NearestLocation	MAPK4	chr18:50549379-50549609	-3.3338	2.03135	-6.45931	9.00826e-08	9.41369e-06	7.76176
chr1:2135345-2135809	chr1	2135345	2135809	465	*	120	ENSG00000271806	2141084	2145279	-	downstream	9934	5275	NearestLocation	NA	chr1:2135345-2135809	-1.10184	4.57649	-6.45802	9.0465e-08	9.42323e-06	7.35555
chr16:57292627-57293009	chr16	57292627	57293009	383	*	30174	ENSG00000102934	57248547	57284687	-	upstream	-7940	7940	NearestLocation	PLLP	chr16:57292627-57293009	-2.94579	2.91487	-6.45796	9.04849e-08	9.42323e-06	7.82533
chr2:236693530-236693966	chr2	236693530	236693966	437	*	46609	ENSG00000232328	236733382	236754363	+	upstream	-39852	39416	NearestLocation	NA	chr2:236693530-236693966	-3.15492	2.40408	-6.45761	9.05898e-08	9.42323e-06	7.79285
chr5:103409384-103409553	chr5	103409384	103409553	170	*	63271	ENSG00000250567	103408941	103412511	-	inside	3127	443	NearestLocation	NA	chr5:103409384-103409553	-3.85681	1.31584	-6.45751	9.06186e-08	9.42323e-06	7.58757
chr2:160209508-160209822	chr2	160209508	160209822	315	*	44436	ENSG00000115221	160099666	160271888	-	inside	62380	62066	NearestLocation	ITGB6	chr2:160209508-160209822	-3.49116	1.93971	-6.45478	9.14374e-08	9.49671e-06	7.68946
chr6:47093141-47093452	chr6	47093141	47093452	312	*	68045	ENSG00000153292	46997703	47042363	-	upstream	-50778	50778	NearestLocation	ADGRF1	chr6:47093141-47093452	-3.67955	1.88974	-6.454	9.16723e-08	9.50946e-06	7.74538
chr10:78471787-78472755	chr10	78471787	78472755	969	*	10195	ENSG00000282952	78538391	78551719	-	downstream	79932	65636	NearestLocation	NA	chr10:78471787-78472755	-2.55718	3.6023	-6.45269	9.20692e-08	9.53895e-06	7.81017
chr8:21453891-21454170	chr8	21453891	21454170	280	*	75642	ENSG00000254334	21298206	21309449	+	downstream	155685	144442	NearestLocation	LOC101929172	chr8:21453891-21454170	-3.88855	0.451823	-6.45157	9.24103e-08	9.56261e-06	7.42223
chr5:69299717-69299932	chr5	69299717	69299932	216	*	62557	ENSG00000213830	69313371	69313872	-	downstream	14155	13439	NearestLocation	NA	chr5:69299717-69299932	-3.60623	1.13381	-6.4509	9.26166e-08	9.56966e-06	7.6357
chr11:119424754-119425059	chr11	119424754	119425059	306	*	15984	ENSG00000154096	119417378	119424985	-	overlapStart	231	74	NearestLocation	THY1	chr11:119424754-119425059	-2.97905	2.93006	-6.45056	9.27185e-08	9.56966e-06	7.77203
chr1:9450305-9450685	chr1	9450305	9450685	381	*	488	ENSG00000252956	9437669	9437778	-	upstream	-12527	12527	NearestLocation	RNA5SP40	chr1:9450305-9450685	-2.67064	2.2011	-6.45024	9.28172e-08	9.56966e-06	7.8019
chr1:21902442-21903101	chr1	21902442	21903101	660	*	1105	ENSG00000232037	21908098	21908580	+	upstream	-5656	4997	NearestLocation	RPL21P29	chr1:21902442-21903101	-1.95429	3.97468	-6.44942	9.3067e-08	9.58375e-06	7.62036
chr16:66378646-66379347	chr16	66378646	66379347	702	*	30381	ENSG00000179776	66366622	66404786	+	inside	12024	12024	NearestLocation	CDH5	chr16:66378646-66379347	-1.51323	3.43504	-6.44845	9.33662e-08	9.6029e-06	7.60716
chr2:37802471-37802812	chr2	37802471	37802812	342	*	41419	ENSG00000225402	37816915	37817961	+	upstream	-14444	14103	NearestLocation	NA	chr2:37802471-37802812	-2.16159	3.04938	-6.44755	9.36447e-08	9.61986e-06	7.77447
chrX:2767669-2768513	chrX	2767669	2768513	845	*	82606	ENSG00000124343	2752050	2815927	+	inside	15619	15619	NearestLocation	XGY2;XG	chrX:2767669-2768513	-1.58849	4.68178	-6.44633	9.40212e-08	9.64685e-06	7.56979
chrX:74207350-74207856	chrX	74207350	74207856	507	*	83683	ENSG00000228492	74202834	74204595	+	downstream	4516	2755	NearestLocation	NA	chrX:74207350-74207856	-3.22518	2.65596	-6.44209	9.53454e-08	9.77089e-06	7.75389
chr18:63090338-63090649	chr18	63090338	63090649	312	*	36682	ENSG00000267766	63151114	63151320	-	downstream	60982	60465	NearestLocation	NA	chr18:63090338-63090649	-2.67119	2.63465	-6.44049	9.58485e-08	9.80167e-06	7.77185
chr5:36156118-36156600	chr5	36156118	36156600	483	*	61874	ENSG00000201223	36155119	36155222	+	downstream	999	896	NearestLocation	RNU6-1305P	chr5:36156118-36156600	-1.69447	3.39614	-6.4404	9.58771e-08	9.80167e-06	7.64806
chr13:30023243-30023755	chr13	30023243	30023755	513	*	21387	ENSG00000266505	30022021	30023800	-	inside	557	45	NearestLocation	NA	chr13:30023243-30023755	-4.30708	2.2373	-6.4395	9.61631e-08	9.81906e-06	7.69989
chr15:84898658-84899146	chr15	84898658	84899146	489	*	28026	ENSG00000156222	84884654	84945796	+	inside	14004	14004	NearestLocation	SLC28A1	chr15:84898658-84899146	-2.89591	2.85191	-6.43881	9.63818e-08	9.82187e-06	7.76138
chr20:25381926-25382171	chr20	25381926	25382171	246	*	47622	ENSG00000100997	25294743	25390983	-	inside	9057	8812	NearestLocation	ABHD12	chr20:25381926-25382171	-3.87994	1.26979	-6.43843	9.65026e-08	9.82187e-06	7.52952
chr2:88015600-88016518	chr2	88015600	88016518	919	*	42805	ENSG00000222724	88016354	88016547	-	overlapEnd	947	29	NearestLocation	RNU2-63P	chr2:88015600-88016518	1.86389	5.10818	6.43832	9.65383e-08	9.82187e-06	7.56215
chr10:44787632-44788094	chr10	44787632	44788094	463	*	9336	ENSG00000227395	44806443	44808223	+	upstream	-18811	18349	NearestLocation	EIF2AP4	chr10:44787632-44788094	-4.38225	2.41648	-6.43754	9.67867e-08	9.82597e-06	7.69107
chr1:62230620-62231127	chr1	62230620	62231127	508	*	2995	ENSG00000200174	62211557	62211666	+	downstream	19063	18954	NearestLocation	NA	chr1:62230620-62231127	-1.39955	4.51599	-6.43746	9.68104e-08	9.82597e-06	7.50499
chr2:117351480-117351744	chr2	117351480	117351744	265	*	43463	ENSG00000227291	117180892	117181562	-	upstream	-169918	169918	NearestLocation	NA	chr2:117351480-117351744	-2.92578	2.80073	-6.43709	9.69298e-08	9.82631e-06	7.75724
chr15:80208865-80209431	chr15	80208865	80209431	567	*	27885	ENSG00000259967	80165923	80166980	+	downstream	42942	41885	NearestLocation	NA	chr15:80208865-80209431	-2.33415	2.76412	-6.43546	9.7451e-08	9.85992e-06	7.75281
chr17:62720303-62720978	chr17	62720303	62720978	676	*	34102	ENSG00000265702	62699244	62737922	+	inside	21059	16944	NearestLocation	LOC105371855	chr17:62720303-62720978	-1.7277	3.88679	-6.43533	9.74939e-08	9.85992e-06	7.70136
chr18:48991720-48992101	chr18	48991720	48992101	382	*	36304	ENSG00000280335	49013106	49013819	+	upstream	-21386	21005	NearestLocation	NA	chr18:48991720-48992101	-1.90304	3.73547	-6.43439	9.77976e-08	9.86766e-06	7.64491
chr8:49018366-49018602	chr8	49018366	49018602	237	*	76449	ENSG00000168333	49054311	49076090	+	upstream	-35945	35709	NearestLocation	PPDPFL	chr8:49018366-49018602	-3.43283	2.81616	-6.43437	9.78034e-08	9.86766e-06	7.71135
chr5:112695242-112695385	chr5	112695242	112695385	144	*	63436	ENSG00000134982	112707498	112846239	+	upstream	-12256	12113	NearestLocation	APC	chr5:112695242-112695385	-4.17985	1.38631	-6.43329	9.81517e-08	9.89103e-06	7.4761
chr2:9102852-9103565	chr2	9102852	9103565	714	*	40432	ENSG00000242136	9103440	9105114	+	overlapStart	-588	125	NearestLocation	NA	chr2:9102852-9103565	-1.70329	4.29446	-6.43243	9.84321e-08	9.90751e-06	7.62235
chr15:63874605-63875020	chr15	63874605	63875020	416	*	27117	ENSG00000199156	63870930	63871019	-	upstream	-3586	3586	NearestLocation	MIR422A	chr15:63874605-63875020	-2.43809	3.04763	-6.43145	9.87484e-08	9.91947e-06	7.72201
chr17:2374892-2375380	chr17	2374892	2375380	489	*	31621	ENSG00000263345	2375061	2379306	-	overlapEnd	4414	169	NearestLocation	NA	chr17:2374892-2375380	-2.01535	2.80677	-6.43134	9.87851e-08	9.91947e-06	7.7205
chr6:122772850-122773042	chr6	122772850	122773042	193	*	69511	ENSG00000164434	122779475	122784074	+	upstream	-6625	6433	NearestLocation	FABP7	chr6:122772850-122773042	-3.39333	1.93135	-6.42991	9.92531e-08	9.95233e-06	7.65686
chr21:45318776-45319276	chr21	45318776	45319276	501	*	49917	ENSG00000184274	45300245	45305257	-	upstream	-13519	13519	NearestLocation	NA	chr21:45318776-45319276	-3.41187	3.04962	-6.42962	9.93472e-08	9.95233e-06	7.72545
chr12:12588530-12588823	chr12	12588530	12588823	294	*	17222	ENSG00000240424	12568201	12568776	-	upstream	-19754	19754	NearestLocation	RPL19P17	chr12:12588530-12588823	-4.12878	1.36304	-6.4291	9.9518e-08	9.95368e-06	7.55051
chr9:16145218-16145686	chr9	16145218	16145686	469	*	79268	ENSG00000205549	16203935	16276313	-	downstream	131095	58249	NearestLocation	LINC03041	chr9:16145218-16145686	-2.45313	2.9608	-6.42878	9.96228e-08	9.95368e-06	7.73484
chr9:21077313-21077797	chr9	21077313	21077797	485	*	79385	ENSG00000171855	21077105	21077963	-	inside	650	166	NearestLocation	IFNB1	chr9:21077313-21077797	-4.43729	1.64724	-6.42823	9.98045e-08	9.95368e-06	7.47754
chr4:12488649-12489101	chr4	12488649	12489101	453	*	57584	ENSG00000249995	12639086	12641009	+	upstream	-150437	149985	NearestLocation	ECM1P2	chr4:12488649-12489101	-2.3008	3.23699	-6.42783	9.9934e-08	9.95368e-06	7.71303
chr9:128002934-128003284	chr9	128002934	128003284	351	*	81894	ENSG00000167106	127940579	127980513	-	upstream	-22421	22421	NearestLocation	EEIG1	chr9:128002934-128003284	-2.4945	2.8207	-6.42777	9.99546e-08	9.95368e-06	7.73079
chr4:107351748-107352108	chr4	107351748	107352108	361	*	59364	ENSG00000155011	106921802	107283806	-	upstream	-67942	67942	NearestLocation	DKK2	chr4:107351748-107352108	-3.72329	1.57213	-6.42744	1.00065e-07	9.95368e-06	7.63407
chr5:145557460-145557623	chr5	145557460	145557623	164	*	64524	ENSG00000248125	145429868	145451099	+	downstream	127592	106361	NearestLocation	NA	chr5:145557460-145557623	-3.76259	0.83935	-6.42401	1.01203e-07	1.00551e-05	7.32665
chr4:60938689-60938946	chr4	60938689	60938946	258	*	58467	ENSG00000265829	60922619	60922684	+	downstream	16070	16005	NearestLocation	MIR548AG1	chr4:60938689-60938946	-2.2299	2.59937	-6.42329	1.01443e-07	1.00628e-05	7.71373
chr11:120908812-120909270	chr11	120908812	120909270	459	*	16067	ENSG00000250493	120867933	120894797	-	upstream	-14015	14015	NearestLocation	LOC101929227	chr11:120908812-120909270	-4.14786	1.6232	-6.42306	1.01518e-07	1.00628e-05	7.59274
chr3:112378493-112378679	chr3	112378493	112378679	187	*	54409	ENSG00000243081	112396647	112409134	-	downstream	30641	17968	NearestLocation	NA	chr3:112378493-112378679	-3.4849	1.14294	-6.42212	1.01834e-07	1.00822e-05	7.54596
chr5:41625562-41625982	chr5	41625562	41625982	421	*	62024	ENSG00000251478	41585882	41587787	-	upstream	-37775	37775	NearestLocation	TCP1P2	chr5:41625562-41625982	-2.12819	2.96733	-6.419	1.02889e-07	1.01631e-05	7.64675
chr2:184407044-184407485	chr2	184407044	184407485	442	*	45059	ENSG00000266808	184378975	184379044	+	downstream	28069	28000	NearestLocation	MIR548AE1	chr2:184407044-184407485	-2.16588	3.39142	-6.41899	1.0289e-07	1.01631e-05	7.63857
chr2:39739065-39739443	chr2	39739065	39739443	379	*	41493	ENSG00000138050	39736060	39779267	-	inside	40202	3005	NearestLocation	THUMPD2	chr2:39739065-39739443	-2.72044	2.39864	-6.41372	1.04694e-07	1.03292e-05	7.67531
chr10:22618230-22618806	chr10	22618230	22618806	577	*	8841	ENSG00000279819	22693953	22694639	-	downstream	76409	75147	NearestLocation	NA	chr10:22618230-22618806	-2.41749	2.88936	-6.41246	1.05132e-07	1.03603e-05	7.66189
chr11:121455197-121455514	chr11	121455197	121455514	318	*	16088	ENSG00000246790	121447331	121453013	-	upstream	-2184	2184	NearestLocation	NA	chr11:121455197-121455514	-3.26341	2.49258	-6.40719	1.06975e-07	1.05297e-05	7.65163
chr2:202932639-202933553	chr2	202932639	202933553	915	*	45510	ENSG00000232479	202924609	202925904	+	downstream	8030	6735	NearestLocation	KRT8P52	chr2:202932639-202933553	-1.30729	4.71523	-6.40472	1.07847e-07	1.06033e-05	7.23699
chr19:33047442-33047845	chr19	33047442	33047845	404	*	38541	ENSG00000267611	33051515	33051701	+	upstream	-4073	3670	NearestLocation	NA	chr19:33047442-33047845	-1.49424	4.74765	-6.40353	1.08274e-07	1.0633e-05	7.41911
chrX:9471671-9472101	chrX	9471671	9472101	431	*	82695	ENSG00000101849	9463295	9719743	+	inside	8376	8376	NearestLocation	TBL1X	chrX:9471671-9472101	-3.1691	2.5337	-6.40267	1.08579e-07	1.06505e-05	7.64145
chr8:124781238-124781744	chr8	124781238	124781744	507	*	78094	ENSG00000283609	124821985	124822051	+	upstream	-40747	40241	NearestLocation	MIR4662A	chr8:124781238-124781744	-2.45195	3.07335	-6.39819	1.10198e-07	1.07969e-05	7.61942
chr1:54428970-54429602	chr1	54428970	54429602	633	*	2751	ENSG00000232245	54416256	54420860	+	downstream	12714	8110	NearestLocation	NA	chr1:54428970-54429602	-1.60844	3.20077	-6.39776	1.10353e-07	1.07996e-05	7.48815
chr10:90743306-90743615	chr10	90743306	90743615	310	*	10583	ENSG00000148680	90740823	90857698	-	inside	114392	2483	NearestLocation	HTR7	chr10:90743306-90743615	-2.21831	2.9772	-6.39638	1.10856e-07	1.08363e-05	7.58903
chr11:76788603-76789061	chr11	76788603	76789061	459	*	14818	ENSG00000255100	76782581	76783062	-	upstream	-5541	5541	NearestLocation	TSKU-AS1	chr11:76788603-76789061	-2.80094	2.9984	-6.39581	1.11065e-07	1.08442e-05	7.6305
chr21:29407756-29407966	chr21	29407756	29407966	211	*	49383	ENSG00000232118	29370019	29376339	-	upstream	-31417	31417	NearestLocation	NA	chr21:29407756-29407966	-3.37985	2.1003	-6.39424	1.11641e-07	1.08819e-05	7.59487
chr7:29558023-29558375	chr7	29558023	29558375	353	*	71673	ENSG00000223813	29514225	29563670	-	inside	5647	5295	NearestLocation	NA	chr7:29558023-29558375	-1.87473	3.75715	-6.39406	1.11708e-07	1.08819e-05	7.57764
chr15:65346840-65347158	chr15	65346840	65347158	319	*	27200	ENSG00000174498	65327127	65378040	-	inside	31200	19713	NearestLocation	IGDCC3	chr15:65346840-65347158	-4.14498	1.80501	-6.39346	1.11931e-07	1.08911e-05	7.46083
chr1:116658614-116658929	chr1	116658614	116658929	316	*	4352	ENSG00000143061	116574399	116667755	-	inside	9141	8826	NearestLocation	IGSF3	chr1:116658614-116658929	-2.39829	2.5587	-6.39281	1.12171e-07	1.08923e-05	7.61089
chr4:172819048-172819317	chr4	172819048	172819317	270	*	60637	ENSG00000241652	173141643	173141938	+	upstream	-322595	322326	NearestLocation	RN7SL253P	chr4:172819048-172819317	-3.92424	1.76321	-6.39273	1.122e-07	1.08923e-05	7.39328
chr7:99898922-99899227	chr7	99898922	99899227	306	*	73321	ENSG00000146833	99876958	99919600	-	inside	20678	20373	NearestLocation	TRIM4	chr7:99898922-99899227	-2.68126	2.49412	-6.39156	1.12632e-07	1.09134e-05	7.61738
chr1:62307884-62308564	chr1	62307884	62308564	681	*	3003	ENSG00000201153	62298149	62298256	-	upstream	-9628	9628	NearestLocation	RNU6-371P	chr1:62307884-62308564	-1.22941	4.54322	-6.39145	1.12675e-07	1.09134e-05	7.22933
chr14:61525445-61525670	chr14	61525445	61525670	226	*	24260	ENSG00000258989	61529128	61657964	+	upstream	-3683	3458	NearestLocation	NA	chr14:61525445-61525670	-1.87413	2.78369	-6.38806	1.13939e-07	1.10232e-05	7.58549
chr12:46164263-46164528	chr12	46164263	46164528	266	*	17981	ENSG00000274591	46239106	46239473	-	downstream	75210	74578	NearestLocation	NA	chr12:46164263-46164528	-3.16404	1.96682	-6.38734	1.14212e-07	1.1037e-05	7.53529
chr1:21911168-21911847	chr1	21911168	21911847	680	*	1108	ENSG00000232037	21908098	21908580	+	downstream	3070	2588	NearestLocation	RPL21P29	chr1:21911168-21911847	-2.24921	4.06368	-6.38639	1.14569e-07	1.10483e-05	7.48979
chr1:153478347-153478621	chr1	153478347	153478621	275	*	4871	ENSG00000143556	153457744	153460701	-	upstream	-17646	17646	NearestLocation	S100A7	chr1:153478347-153478621	-3.73262	2.46626	-6.38634	1.14589e-07	1.10483e-05	7.54992
chr5:82909929-82910121	chr5	82909929	82910121	193	*	62911	ENSG00000248112	82919376	82921119	-	downstream	11190	9255	NearestLocation	NA	chr5:82909929-82910121	-3.71887	1.44618	-6.38586	1.14771e-07	1.10532e-05	7.45346
chr15:62472744-62473140	chr15	62472744	62473140	397	*	27033	ENSG00000171914	62390526	62844631	+	inside	82218	82218	NearestLocation	TLN2	chr15:62472744-62473140	-1.82464	3.62797	-6.38468	1.15216e-07	1.10835e-05	7.54443
chr15:55786333-55786752	chr15	55786333	55786752	420	*	26857	ENSG00000259369	55746639	55746767	+	downstream	39694	39566	NearestLocation	NA	chr15:55786333-55786752	-1.59	3.91401	-6.3839	1.15516e-07	1.10998e-05	7.46231
chr5:68419614-68420037	chr5	68419614	68420037	424	*	62535	ENSG00000248884	68430427	68434481	-	downstream	14867	10390	NearestLocation	NA	chr5:68419614-68420037	-2.48539	2.90667	-6.38306	1.15836e-07	1.11179e-05	7.5886
chr1:218642185-218642509	chr1	218642185	218642509	325	*	7268	ENSG00000212610	218541690	218541899	-	upstream	-100286	100286	NearestLocation	LOC124904666	chr1:218642185-218642509	-2.27419	3.19058	-6.38258	1.1602e-07	1.11229e-05	7.51311
chr15:70197639-70198698	chr15	70197639	70198698	1060	*	27420	ENSG00000259252	70195638	70198509	-	overlapStart	870	189	NearestLocation	NA	chr15:70197639-70198698	-2.58406	3.79208	-6.38061	1.16776e-07	1.11687e-05	7.50807
chr4:121614206-121614463	chr4	121614206	121614463	258	*	59653	ENSG00000164111	121667955	121697113	-	downstream	82907	53492	NearestLocation	ANXA5	chr4:121614206-121614463	-3.54282	1.69971	-6.38047	1.16827e-07	1.11687e-05	7.48262
chr9:15018281-15018638	chr9	15018281	15018638	358	*	79246	ENSG00000215237	14993312	15019729	+	inside	24969	1091	NearestLocation	NA	chr9:15018281-15018638	-1.73298	3.8545	-6.38	1.17011e-07	1.11687e-05	7.51043
chr2:226524442-226524697	chr2	226524442	226524697	256	*	46220	ENSG00000263363	226658710	226658793	-	downstream	134351	134013	NearestLocation	MIR5702	chr2:226524442-226524697	-2.61917	2.57117	-6.37996	1.17024e-07	1.11687e-05	7.58101
chr1:172682870-172683144	chr1	172682870	172683144	275	*	5759	LRG_58	172659045	172666873	+	downstream	23825	15997	NearestLocation	NA	chr1:172682870-172683144	-2.32012	3.40917	-6.37872	1.17506e-07	1.1202e-05	7.5736
chr1:242005047-242005542	chr1	242005047	242005542	496	*	8087	ENSG00000197769	241995490	241999073	-	upstream	-5974	5974	NearestLocation	MAP1LC3C	chr1:242005047-242005542	-1.90394	3.68283	-6.37824	1.17692e-07	1.12072e-05	7.49646
chr1:41353759-41354168	chr1	41353759	41354168	410	*	2196	ENSG00000204060	41361922	41383590	+	upstream	-8163	7754	NearestLocation	FOXO6	chr1:41353759-41354168	-4.17102	2.65642	-6.37655	1.18351e-07	1.12466e-05	7.53727
chr11:48061366-48061666	chr11	48061366	48061666	301	*	13554	ENSG00000263693	48096782	48096858	+	upstream	-35416	35116	NearestLocation	MIR3161	chr11:48061366-48061666	-2.315	2.93233	-6.37649	1.18371e-07	1.12466e-05	7.56262
chr11:131668975-131669690	chr11	131668975	131669690	716	*	16499	ENSG00000224795	131662131	131663583	-	upstream	-5392	5392	NearestLocation	NA	chr11:131668975-131669690	-1.95012	4.06115	-6.37328	1.19631e-07	1.13536e-05	7.48138
chr4:54525569-54525978	chr4	54525569	54525978	410	*	58361	ENSG00000251264	54440502	54446723	-	upstream	-78846	78846	NearestLocation	NA	chr4:54525569-54525978	-2.16136	2.62118	-6.37233	1.2001e-07	1.1365e-05	7.54703
chr11:64406208-64407039	chr11	64406208	64407039	832	*	14028	ENSG00000231680	64394342	64395831	-	upstream	-10377	10377	NearestLocation	LINC02723	chr11:64406208-64407039	-1.60888	4.38371	-6.37226	1.20036e-07	1.1365e-05	7.32384
chr6:35544684-35545396	chr6	35544684	35545396	713	*	67512	ENSG00000228559	35544632	35545669	+	inside	52	52	NearestLocation	NA	chr6:35544684-35545396	-2.06652	4.02904	-6.37196	1.20154e-07	1.1365e-05	7.42974
chr1:232413741-232414014	chr1	232413741	232414014	274	*	7824	ENSG00000116991	232397965	232561558	-	inside	147817	15776	NearestLocation	SIPA1L2	chr1:232413741-232414014	-3.11438	2.59642	-6.37113	1.20485e-07	1.138e-05	7.53928
chr9:100375787-100376040	chr9	100375787	100376040	254	*	80930	ENSG00000136891	100302077	100352939	-	upstream	-22848	22848	NearestLocation	TEX10	chr9:100375787-100376040	-2.62015	2.95531	-6.37089	1.20581e-07	1.138e-05	7.55242
chr13:64476060-64476466	chr13	64476060	64476466	407	*	22238	ENSG00000227674	63986371	64076011	-	upstream	-400049	400049	NearestLocation	LINC00355	chr13:64476060-64476466	-4.46605	1.02648	-6.37052	1.20727e-07	1.13811e-05	7.31103
chr3:79056598-79056845	chr3	79056598	79056845	248	*	53978	ENSG00000240964	78938009	78938292	-	upstream	-118306	118306	NearestLocation	RN7SL751P	chr3:79056598-79056845	-3.73153	1.45898	-6.36948	1.21141e-07	1.14074e-05	7.40262
chr2:58314116-58314312	chr2	58314116	58314312	197	*	41983	ENSG00000225226	58275877	58296548	+	downstream	38239	17568	NearestLocation	NA	chr2:58314116-58314312	-3.75002	1.65595	-6.36651	1.22336e-07	1.15072e-05	7.40074
chr19:4084121-4084556	chr19	4084121	4084556	436	*	37302	ENSG00000178951	4044364	4066945	-	upstream	-17176	17176	NearestLocation	ZBTB7A	chr19:4084121-4084556	-2.72626	3.86901	-6.36585	1.22602e-07	1.15112e-05	7.51614
chr3:64104602-64104852	chr3	64104602	64104852	251	*	53632	ENSG00000241101	64103470	64106056	+	inside	1132	1132	NearestLocation	NA	chr3:64104602-64104852	-2.57862	2.32589	-6.36573	1.2265e-07	1.15112e-05	7.5345
chr2:231010294-231010743	chr2	231010294	231010743	450	*	46341	ENSG00000173699	230996121	231025055	+	inside	14173	14173	NearestLocation	SPATA3	chr2:231010294-231010743	-2.46397	2.8172	-6.36538	1.22791e-07	1.15117e-05	7.51101
chr3:197372174-197372643	chr3	197372174	197372643	470	*	57062	ENSG00000075711	197042560	197299300	-	upstream	-72874	72874	NearestLocation	DLG1	chr3:197372174-197372643	-1.59723	4.06249	-6.36387	1.23405e-07	1.15564e-05	7.34862
chr6:167744995-167745987	chr6	167744995	167745987	993	*	70722	ENSG00000213065	167767083	167768568	-	downstream	23573	21096	NearestLocation	LOC100422263	chr6:167744995-167745987	-2.19317	3.35981	-6.36227	1.24055e-07	1.16045e-05	7.38427
chr17:75689206-75689751	chr17	75689206	75689751	546	*	34656	ENSG00000264270	75683543	75684799	-	upstream	-4407	4407	NearestLocation	NA	chr17:75689206-75689751	-1.76538	3.12574	-6.35986	1.25046e-07	1.16842e-05	7.42764
chr6:13863724-13864096	chr6	13863724	13864096	373	*	66453	ENSG00000272209	13825432	13826574	+	downstream	38292	37150	NearestLocation	NA	chr6:13863724-13864096	-1.39185	3.52207	-6.3592	1.25318e-07	1.16968e-05	7.32992
chr20:47434191-47434526	chr20	47434191	47434526	336	*	48451	ENSG00000224565	47391929	47412327	-	upstream	-21864	21864	NearestLocation	NA	chr20:47434191-47434526	-2.74599	2.77618	-6.35527	1.26956e-07	1.18366e-05	7.49076
chr8:55830222-55830470	chr8	55830222	55830470	249	*	76574	ENSG00000254087	55879813	56014168	+	upstream	-49591	49343	NearestLocation	LYN	chr8:55830222-55830470	-2.72215	2.59539	-6.35318	1.27834e-07	1.18949e-05	7.47691
chrX:150966204-150966658	chrX	150966204	150966658	455	*	84551	ENSG00000222796	150955494	150955587	-	upstream	-10617	10617	NearestLocation	NA	chrX:150966204-150966658	-2.58353	3.48362	-6.35311	1.27862e-07	1.18949e-05	7.48085
chr6:125046021-125046563	chr6	125046021	125046563	543	*	69536	ENSG00000111907	125119049	125264407	+	upstream	-73028	72486	NearestLocation	TPD52L1	chr6:125046021-125046563	-1.44554	4.25759	-6.35275	1.28013e-07	1.18959e-05	7.24524
chr21:36235049-36235581	chr21	36235049	36235581	533	*	49598	ENSG00000236830	36131767	36175815	-	upstream	-59234	59234	NearestLocation	CBR3-AS1	chr21:36235049-36235581	-2.82789	2.62082	-6.35198	1.28338e-07	1.19131e-05	7.49341
chr5:168309279-168309538	chr5	168309279	168309538	260	*	65288	ENSG00000113645	168291651	168472303	+	inside	17628	17628	NearestLocation	WWC1	chr5:168309279-168309538	-3.96818	1.09521	-6.35091	1.28795e-07	1.19388e-05	7.23597
chr1:172452662-172452991	chr1	172452662	172452991	330	*	5744	ENSG00000135845	172370189	172444086	-	upstream	-8576	8576	NearestLocation	PIGC	chr1:172452662-172452991	-2.77724	2.64339	-6.35067	1.28897e-07	1.19388e-05	7.48328
chr18:55932837-55933043	chr18	55932837	55933043	207	*	36463	ENSG00000260930	55881688	55920199	-	upstream	-12638	12638	NearestLocation	LINC01416	chr18:55932837-55933043	-4.67197	1.64409	-6.34812	1.29987e-07	1.202e-05	7.25698
chr7:2733220-2733530	chr7	2733220	2733530	311	*	70964	ENSG00000174945	2679522	2775500	+	inside	53698	41970	NearestLocation	AMZ1	chr7:2733220-2733530	-2.9795	2.54078	-6.34795	1.30057e-07	1.202e-05	7.47141
chr16:85520764-85521565	chr16	85520764	85521565	802	*	31231	ENSG00000278716	85489813	85490831	+	downstream	30951	29933	NearestLocation	NA	chr16:85520764-85521565	-2.59779	3.07316	-6.34758	1.30215e-07	1.20215e-05	7.47404
chr8:1326927-1327355	chr8	1326927	1327355	429	*	75177	ENSG00000275427	1296034	1302607	-	upstream	-24320	24320	NearestLocation	LOC286083	chr8:1326927-1327355	-2.65487	2.75995	-6.34663	1.30623e-07	1.2046e-05	7.47524
chr1:156086231-156086685	chr1	156086231	156086685	455	*	5086	ENSG00000160789	156082573	156140089	+	inside	3658	3658	NearestLocation	LMNA	chr1:156086231-156086685	-1.71074	4.15918	-6.34471	1.31456e-07	1.21097e-05	7.33893
chr17:78592364-78592776	chr17	78592364	78592776	413	*	34873	ENSG00000187775	78423697	78577394	-	upstream	-14970	14970	NearestLocation	DNAH17	chr17:78592364-78592776	-3.15436	2.69336	-6.34358	1.31947e-07	1.21417e-05	7.44936
chr1:116643386-116643774	chr1	116643386	116643774	389	*	4350	ENSG00000143061	116574399	116667755	-	inside	24369	23981	NearestLocation	IGSF3	chr1:116643386-116643774	-2.82543	2.64421	-6.34186	1.32697e-07	1.21635e-05	7.46154
chr9:19192926-19193210	chr9	19192926	19193210	285	*	79341	ENSG00000232176	19200335	19201046	-	downstream	8120	7125	NearestLocation	RPS6P10	chr9:19192926-19193210	-2.40831	2.68484	-6.34181	1.32719e-07	1.21635e-05	7.44837
chr21:36267930-36268213	chr21	36267930	36268213	284	*	49599	ENSG00000214867	36295173	36295702	-	downstream	27772	26960	NearestLocation	NA	chr21:36267930-36268213	-3.92327	1.60007	-6.34169	1.3277e-07	1.21635e-05	7.3328
chr13:49545714-49546026	chr13	49545714	49546026	313	*	21944	ENSG00000136144	49531946	49585583	-	inside	39869	13768	NearestLocation	RCBTB1	chr13:49545714-49546026	-1.91603	2.37111	-6.34166	1.32786e-07	1.21635e-05	7.43061
chr2:74739768-74740054	chr2	74739768	74740054	287	*	42553	ENSG00000224646	74754670	74754819	-	downstream	15051	14616	NearestLocation	RPS28P5	chr2:74739768-74740054	-4.12621	1.8559	-6.34139	1.32902e-07	1.21635e-05	7.29832
chr20:45448056-45448412	chr20	45448056	45448412	357	*	48343	ENSG00000277022	45435272	45448325	-	overlapStart	269	87	NearestLocation	NA	chr20:45448056-45448412	-3.23598	1.99165	-6.33955	1.33714e-07	1.22218e-05	7.36839
chr4:184196621-184197271	chr4	184196621	184197271	651	*	60872	ENSG00000164303	184088706	184221230	-	inside	24609	23959	NearestLocation	ENPP6	chr4:184196621-184197271	-3.52368	2.50093	-6.33929	1.33827e-07	1.22218e-05	7.41837
chr8:117650255-117650652	chr8	117650255	117650652	398	*	77883	ENSG00000239917	117523271	117524061	-	upstream	-126194	126194	NearestLocation	NA	chr8:117650255-117650652	-2.0319	3.59087	-6.33873	1.34076e-07	1.22314e-05	7.40246
chr2:178296970-178297253	chr2	178296970	178297253	284	*	44940	ENSG00000079156	178194481	178402891	+	inside	102489	102489	NearestLocation	OSBPL6	chr2:178296970-178297253	-3.33657	1.05058	-6.33795	1.3442e-07	1.22496e-05	7.28679
chr11:94776231-94776672	chr11	94776231	94776672	442	*	15267	ENSG00000255929	94545330	94740355	-	upstream	-35876	35876	NearestLocation	PIWIL4-AS1	chr11:94776231-94776672	-1.77444	3.72248	-6.33691	1.34882e-07	1.22659e-05	7.28567
chr9:134357091-134357318	chr9	134357091	134357318	228	*	82298	ENSG00000263897	134379411	134379472	+	upstream	-22320	22093	NearestLocation	MIR4669	chr9:134357091-134357318	-1.79964	3.24209	-6.33689	1.34888e-07	1.22659e-05	7.333
chr21:31284850-31285119	chr21	31284850	31285119	270	*	49408	ENSG00000237325	31452466	31453223	+	upstream	-167616	167347	NearestLocation	NA	chr21:31284850-31285119	-3.56754	2.10445	-6.33578	1.35386e-07	1.22979e-05	7.36705
chr1:116648279-116648627	chr1	116648279	116648627	349	*	4351	ENSG00000143061	116574399	116667755	-	inside	19476	19128	NearestLocation	IGSF3	chr1:116648279-116648627	-2.61685	2.73487	-6.3353	1.35601e-07	1.23042e-05	7.4347
chrX:87626955-87627278	chrX	87626955	87627278	324	*	83774	ENSG00000237506	87703343	87704203	-	downstream	77248	76065	NearestLocation	RPSAP15	chrX:87626955-87627278	-2.3908	3.48398	-6.33494	1.3576e-07	1.23042e-05	7.4231
chr5:155529341-155529711	chr5	155529341	155529711	371	*	65009	ENSG00000270442	155491336	155493598	+	downstream	38005	35743	NearestLocation	PPIGP1	chr5:155529341-155529711	-2.24214	2.67461	-6.33465	1.3589e-07	1.23042e-05	7.4301
chr3:16715315-16715751	chr3	16715315	16715751	437	*	52082	ENSG00000229271	16687986	16697479	-	upstream	-17836	17836	NearestLocation	NA	chr3:16715315-16715751	-4.56021	2.18655	-6.33421	1.36088e-07	1.23089e-05	7.38087
chr7:43785477-43785799	chr7	43785477	43785799	323	*	72079	ENSG00000229497	43767290	43767599	+	downstream	18187	17878	NearestLocation	NA	chr7:43785477-43785799	-3.39394	2.79178	-6.33372	1.36307e-07	1.23156e-05	7.40823
chr16:66476367-66476818	chr16	66476367	66476818	452	*	30390	ENSG00000261656	66469796	66481230	-	inside	4863	4412	NearestLocation	BEAN1-AS1	chr16:66476367-66476818	-1.91979	3.64212	-6.33221	1.3699e-07	1.23641e-05	7.37189
chr10:3714606-3714822	chr10	3714606	3714822	217	*	8375	ENSG00000229672	3751067	3763226	+	upstream	-36461	36245	NearestLocation	NA	chr10:3714606-3714822	-3.16574	1.6113	-6.33157	1.37279e-07	1.23702e-05	7.3572
chr12:121456405-121456969	chr12	121456405	121456969	565	*	20602	ENSG00000170633	121400041	121430623	+	downstream	56364	25782	NearestLocation	RNF34	chr12:121456405-121456969	-1.83181	3.35496	-6.33141	1.3735e-07	1.23702e-05	7.28723
chr6:119430910-119431059	chr6	119430910	119431059	150	*	69453	ENSG00000111885	119177209	119349761	-	upstream	-81149	81149	NearestLocation	MAN1A1	chr6:119430910-119431059	-4.12947	0.70623	-6.32861	1.38624e-07	1.24717e-05	7.07863
chr1:228721463-228721703	chr1	228721463	228721703	241	*	7682	ENSG00000116574	228735077	228746669	+	upstream	-13614	13374	NearestLocation	RHOU	chr1:228721463-228721703	-3.78319	1.08623	-6.32712	1.39311e-07	1.25203e-05	7.19911
chr6:71707107-71707363	chr6	71707107	71707363	257	*	68430	ENSG00000202069	71652474	71652611	-	upstream	-54496	54496	NearestLocation	RNU4-66P	chr6:71707107-71707363	-2.2138	3.02876	-6.32657	1.3956e-07	1.25251e-05	7.40689
chr1:55813838-55813959	chr1	55813838	55813959	122	*	2802	ENSG00000227104	55938714	55939280	-	downstream	125442	124755	NearestLocation	PIGQP1	chr1:55813838-55813959	-3.45751	1.46989	-6.32636	1.39661e-07	1.25251e-05	7.22795
chr17:43431101-43431536	chr17	43431101	43431536	436	*	33251	ENSG00000267151	43444707	43451200	+	upstream	-13606	13171	NearestLocation	MIR2117HG	chr17:43431101-43431536	-2.39842	3.10863	-6.32392	1.40789e-07	1.26042e-05	7.39604
chr2:9306946-9307281	chr2	9306946	9307281	336	*	40455	ENSG00000213772	9271292	9271628	-	upstream	-35318	35318	NearestLocation	NA	chr2:9306946-9307281	-1.77709	3.63122	-6.32381	1.4084e-07	1.26042e-05	7.2937
chr17:41796101-41796339	chr17	41796101	41796339	239	*	33120	ENSG00000173801	41754604	41786931	-	upstream	-9170	9170	NearestLocation	JUP	chr17:41796101-41796339	-2.16157	3.09441	-6.32274	1.41337e-07	1.26354e-05	7.3722
chr4:127845818-127846365	chr4	127845818	127846365	548	*	59746	ENSG00000261668	127840198	127844040	-	upstream	-1778	1778	NearestLocation	NA	chr4:127845818-127846365	-1.65332	4.11632	-6.32215	1.41614e-07	1.26467e-05	7.19145
chr2:86245280-86245596	chr2	86245280	86245596	317	*	42764	ENSG00000132313	86199355	86213794	+	downstream	45925	31486	NearestLocation	MRPL35	chr2:86245280-86245596	-3.56645	1.38536	-6.32174	1.41804e-07	1.26504e-05	7.26236
chr5:43432516-43432795	chr5	43432516	43432795	280	*	62086	ENSG00000151882	43376645	43412391	-	upstream	-20125	20125	NearestLocation	CCL28	chr5:43432516-43432795	-3.44129	2.32563	-6.32129	1.42015e-07	1.26559e-05	7.37069
chr4:26028214-26029517	chr4	26028214	26029517	1304	*	57850	ENSG00000283314	26070754	26104258	+	upstream	-42540	41237	NearestLocation	LINC02357	chr4:26028214-26029517	1.38677	5.62042	6.32075	1.42266e-07	1.26649e-05	7.07034
chr10:125126055-125126261	chr10	125126055	125126261	207	*	11802	ENSG00000175029	124984317	125161170	-	inside	35115	34909	NearestLocation	CTBP2	chr10:125126055-125126261	-2.30787	2.7634	-6.32012	1.42562e-07	1.2678e-05	7.38735
chr16:31130914-31131268	chr16	31130914	31131268	355	*	29746	ENSG00000261385	31131433	31131877	+	upstream	-519	165	NearestLocation	NA	chr16:31130914-31131268	-1.42908	4.65745	-6.31907	1.43057e-07	1.2695e-05	7.14528
chr7:67753877-67754188	chr7	67753877	67754188	312	*	72541	ENSG00000223948	67769629	67770468	-	downstream	16591	15441	NearestLocation	NA	chr7:67753877-67754188	-2.22619	2.54963	-6.31894	1.43118e-07	1.2695e-05	7.37149
chr5:151241377-151241674	chr5	151241377	151241674	298	*	64823	ENSG00000198624	151181052	151224145	-	upstream	-17232	17232	NearestLocation	CCDC69	chr5:151241377-151241674	-2.01228	3.62736	-6.31868	1.43244e-07	1.2695e-05	7.2746
chr19:38819201-38819612	chr19	38819201	38819612	412	*	38854	ENSG00000268756	38820166	38823223	+	upstream	-965	554	NearestLocation	NA	chr19:38819201-38819612	-3.52801	2.16474	-6.3183	1.43421e-07	1.2695e-05	7.30509
chr16:80620724-80621212	chr16	80620724	80621212	489	*	30989	ENSG00000260064	80627551	80628379	-	downstream	7655	6339	NearestLocation	NA	chr16:80620724-80621212	-3.58312	2.4987	-6.31813	1.43503e-07	1.2695e-05	7.33789
chr11:113446826-113447257	chr11	113446826	113447257	432	*	15703	ENSG00000265140	113450023	113450088	-	downstream	3262	2766	NearestLocation	MIR4301	chr11:113446826-113447257	-3.48321	2.45264	-6.31602	1.44507e-07	1.27705e-05	7.33245
chr1:183272186-183272940	chr1	183272186	183272940	755	*	6102	ENSG00000233562	183266602	183267285	+	downstream	5584	4901	NearestLocation	RPS3AP8	chr1:183272186-183272940	-1.31938	3.83864	-6.31366	1.45636e-07	1.28569e-05	7.06837
chr5:91341295-91341481	chr5	91341295	91341481	187	*	63060	ENSG00000240388	91354478	91354934	+	upstream	-13183	12997	NearestLocation	RPS18P7	chr5:91341295-91341481	-2.19356	2.53781	-6.31271	1.4609e-07	1.28615e-05	7.34361
chr2:72757319-72757528	chr2	72757319	72757528	210	*	42427	ENSG00000212378	72760534	72760602	+	upstream	-3215	3006	NearestLocation	LOC124900538	chr2:72757319-72757528	-3.49776	1.8047	-6.31265	1.46123e-07	1.28615e-05	7.24519
chr9:131092359-131092908	chr9	131092359	131092908	550	*	82119	ENSG00000126878	131096476	131123152	+	upstream	-4117	3568	NearestLocation	AIF1L	chr9:131092359-131092908	-2.15721	3.50518	-6.3126	1.46143e-07	1.28615e-05	7.20036
chr2:9315261-9315699	chr2	9315261	9315699	439	*	40456	ENSG00000213772	9271292	9271628	-	upstream	-43633	43633	NearestLocation	NA	chr2:9315261-9315699	-1.64775	4.14982	-6.31182	1.4652e-07	1.28813e-05	7.23272
chr10:59967054-59967464	chr10	59967054	59967464	411	*	9623	ENSG00000235931	59955430	59960913	-	upstream	-6141	6141	NearestLocation	LINC01553	chr10:59967054-59967464	-2.32967	3.30762	-6.31115	1.46845e-07	1.28965e-05	7.33713
chr1:116449739-116449924	chr1	116449739	116449924	186	*	4337	ENSG00000200547	116452536	116452627	+	upstream	-2797	2612	NearestLocation	NA	chr1:116449739-116449924	-2.75353	1.93988	-6.30933	1.47731e-07	1.29595e-05	7.32314
chr10:118960170-118960421	chr10	118960170	118960421	252	*	11570	ENSG00000213574	118932674	118933295	-	upstream	-26875	26875	NearestLocation	NA	chr10:118960170-118960421	-2.85901	2.5155	-6.30897	1.47906e-07	1.29595e-05	7.35639
chr2:96771867-96772212	chr2	96771867	96772212	346	*	42933	ENSG00000158158	96760902	96811891	+	inside	10965	10965	NearestLocation	CNNM4	chr2:96771867-96772212	-1.38491	4.32209	-6.30873	1.48021e-07	1.29595e-05	7.08488
chr4:17490578-17490985	chr4	17490578	17490985	408	*	57680	ENSG00000151552	17460261	17512234	-	inside	21656	21249	NearestLocation	QDPR	chr4:17490578-17490985	-1.52631	3.26398	-6.30788	1.48437e-07	1.29825e-05	7.1973
chr18:3236611-3236929	chr18	3236611	3236929	319	*	35215	ENSG00000272688	3246401	3247086	-	downstream	10475	9472	NearestLocation	NA	chr18:3236611-3236929	-2.51593	2.69492	-6.30747	1.4864e-07	1.29868e-05	7.3532
chr2:158463842-158464117	chr2	158463842	158464117	276	*	44369	ENSG00000144283	158456964	158682879	+	inside	6878	6878	NearestLocation	PKP4	chr2:158463842-158464117	-2.72635	2.77472	-6.30686	1.48941e-07	1.29997e-05	7.35108
chr14:38053764-38054033	chr14	38053764	38054033	270	*	23747	ENSG00000258696	38003113	38004847	-	upstream	-48917	48917	NearestLocation	NA	chr14:38053764-38054033	-2.91434	1.81781	-6.30583	1.49445e-07	1.30303e-05	7.30552
chr12:41142463-41142706	chr12	41142463	41142706	244	*	17865	ENSG00000165966	41188448	41574590	+	upstream	-45985	45742	NearestLocation	PDZRN4	chr12:41142463-41142706	-3.19182	1.96299	-6.30376	1.50472e-07	1.31064e-05	7.31943
chr9:33436269-33436783	chr9	33436269	33436783	515	*	79617	ENSG00000165272	33441154	33447611	-	downstream	11342	4371	NearestLocation	AQP3	chr9:33436269-33436783	-1.42731	3.65279	-6.30306	1.50816e-07	1.31229e-05	7.16885
chr5:180811790-180812163	chr5	180811790	180812163	374	*	65885	ENSG00000280161	180810401	180811384	+	downstream	1389	406	NearestLocation	NA	chr5:180811790-180812163	-2.36516	2.90942	-6.30259	1.51054e-07	1.31301e-05	7.28881
chr3:187946445-187946860	chr3	187946445	187946860	416	*	56661	ENSG00000236864	187932764	187946221	-	upstream	-224	224	NearestLocation	NA	chr3:187946445-187946860	-4.43314	2.12259	-6.30222	1.51236e-07	1.31324e-05	7.215
chr8:71694299-71694447	chr8	71694299	71694447	149	*	76968	ENSG00000254277	71675300	71702786	+	inside	18999	8339	NearestLocation	NA	chr8:71694299-71694447	-3.26882	2.55321	-6.30039	1.52151e-07	1.31983e-05	7.28693
chr13:29392227-29392496	chr13	29392227	29392496	270	*	21352	ENSG00000270680	29339566	29339869	-	upstream	-52358	52358	NearestLocation	NA	chr13:29392227-29392496	-3.55386	1.7315	-6.29603	1.54357e-07	1.33761e-05	7.1861
chr15:34812953-34813315	chr15	34812953	34813315	363	*	26226	ENSG00000159251	34788096	34796139	-	upstream	-16814	16814	NearestLocation	ACTC1	chr15:34812953-34813315	-2.18173	2.52941	-6.2956	1.54578e-07	1.33815e-05	7.2987
chr14:95661003-95661472	chr14	95661003	95661472	470	*	25470	ENSG00000275033	95662480	95662598	+	upstream	-1477	1008	NearestLocation	NA	chr14:95661003-95661472	-2.03654	3.44384	-6.29461	1.55083e-07	1.33908e-05	7.23189
chr3:123792829-123793218	chr3	123792829	123793218	390	*	54785	ENSG00000207002	123814077	123814207	+	upstream	-21248	20859	NearestLocation	LOC124906346	chr3:123792829-123793218	-2.53961	3.03363	-6.29458	1.55095e-07	1.33908e-05	7.30579
chr5:81245755-81246182	chr5	81245755	81246182	428	*	62883	ENSG00000248794	81242330	81242599	-	upstream	-3156	3156	NearestLocation	NA	chr5:81245755-81246182	-2.79279	3.36099	-6.29424	1.5527e-07	1.33908e-05	7.31184
chr17:39036097-39036388	chr17	39036097	39036388	292	*	32971	ENSG00000266048	39033926	39034042	-	upstream	-2055	2055	NearestLocation	NA	chr17:39036097-39036388	-2.36484	2.76263	-6.29385	1.55472e-07	1.33908e-05	7.30332
chr8:60784353-60784594	chr8	60784353	60784594	242	*	76707	ENSG00000254432	60808735	60809606	-	downstream	25253	24141	NearestLocation	NA	chr8:60784353-60784594	-2.58848	2.87346	-6.29365	1.55573e-07	1.33908e-05	7.30956
chr9:75616849-75617193	chr9	75616849	75617193	345	*	80186	ENSG00000236376	75579669	75588548	+	downstream	37180	28301	NearestLocation	NA	chr9:75616849-75617193	-2.21527	2.62333	-6.29344	1.55681e-07	1.33908e-05	7.30892
chr1:118081526-118081739	chr1	118081526	118081739	214	*	4407	ENSG00000155761	117953861	118185223	-	inside	103697	103484	NearestLocation	SPAG17	chr1:118081526-118081739	-3.08307	1.9683	-6.29323	1.55792e-07	1.33908e-05	7.25623
chr10:57625250-57625561	chr10	57625250	57625561	312	*	9573	ENSG00000235810	57513157	57513425	+	downstream	112093	111825	NearestLocation	NA	chr10:57625250-57625561	-2.60257	2.78565	-6.29262	1.56103e-07	1.3404e-05	7.30635
chr4:105022966-105023307	chr4	105022966	105023307	342	*	59317	ENSG00000276992	104996900	104997052	-	upstream	-25914	25914	NearestLocation	NA	chr4:105022966-105023307	-2.62631	2.70494	-6.29148	1.56692e-07	1.34409e-05	7.29217
chr5:116709235-116709421	chr5	116709235	116709421	187	*	63542	ENSG00000197575	116716243	116716650	+	upstream	-7008	6822	NearestLocation	RPS17P2	chr5:116709235-116709421	-4.01213	1.36265	-6.29099	1.56945e-07	1.3449e-05	7.0851
chr12:6528869-6529635	chr12	6528869	6529635	767	*	16936	ENSG00000255966	6532290	6533498	-	downstream	4629	2655	NearestLocation	NA	chr12:6528869-6529635	-1.649	3.98339	-6.29036	1.57273e-07	1.34635e-05	7.10279
chr9:34644806-34645154	chr9	34644806	34645154	349	*	79694	ENSG00000258728	34646645	34657113	+	upstream	-1839	1491	NearestLocation	NA	chr9:34644806-34645154	-2.8964	3.21589	-6.28982	1.57552e-07	1.34738e-05	7.29794
chr6:56480370-56480464	chr6	56480370	56480464	95	*	68257	ENSG00000220666	56431950	56433213	-	upstream	-47157	47157	NearestLocation	NA	chr6:56480370-56480464	-3.59262	0.92422	-6.28873	1.58119e-07	1.35086e-05	7.12738
chr1:81689606-81689937	chr1	81689606	81689937	332	*	3405	ENSG00000215875	81721693	81723068	+	upstream	-32087	31756	NearestLocation	ST13P20	chr1:81689606-81689937	-2.41072	2.86041	-6.28827	1.58358e-07	1.35155e-05	7.29307
chr13:113316063-113316283	chr13	113316063	113316283	221	*	23165	ENSG00000185896	113297241	113323672	+	inside	18822	7389	NearestLocation	LAMP1	chr13:113316063-113316283	-3.2207	2.34402	-6.28775	1.58634e-07	1.35254e-05	7.26106
chr17:12409200-12409358	chr17	12409200	12409358	159	*	32095	ENSG00000179136	12549782	12642854	+	upstream	-140582	140424	NearestLocation	LINC00670	chr17:12409200-12409358	-3.635	1.10251	-6.286	1.59552e-07	1.35599e-05	7.04939
chr1:62279037-62279504	chr1	62279037	62279504	468	*	2999	ENSG00000201153	62298149	62298256	-	downstream	19219	18645	NearestLocation	RNU6-371P	chr1:62279037-62279504	-1.45157	4.65811	-6.28578	1.59666e-07	1.35599e-05	7.12352
chrX:99242005-99242439	chrX	99242005	99242439	435	*	83868	ENSG00000270308	99656997	99657381	+	upstream	-414992	414558	NearestLocation	NA	chrX:99242005-99242439	2.57136	3.85479	6.28533	1.59906e-07	1.35599e-05	7.28367
chr2:16685014-16685332	chr2	16685014	16685332	319	*	40724	ENSG00000197872	16549459	16666331	-	upstream	-18683	18683	NearestLocation	CYRIA	chr2:16685014-16685332	-3.01853	2.20933	-6.285	1.60076e-07	1.35599e-05	7.25212
chr13:26022699-26023043	chr13	26022699	26023043	345	*	21230	ENSG00000180730	26044597	26051031	-	downstream	28332	21554	NearestLocation	SHISA2	chr13:26022699-26023043	-2.9553	2.61413	-6.28489	1.60134e-07	1.35599e-05	7.27196
chr5:142636066-142636338	chr5	142636066	142636338	273	*	64456	ENSG00000113578	142592178	142698070	-	inside	62004	43888	NearestLocation	FGF1	chr5:142636066-142636338	-3.53111	1.87678	-6.28489	1.60137e-07	1.35599e-05	7.23422
chr14:90784727-90784941	chr14	90784727	90784941	215	*	25246	ENSG00000213315	90766531	90766989	+	downstream	18196	17738	NearestLocation	RPS18P2	chr14:90784727-90784941	-4.24591	2.06253	-6.28485	1.60159e-07	1.35599e-05	7.16301
chr8:100443085-100443375	chr8	100443085	100443375	291	*	77540	ENSG00000253842	100428834	100430997	-	upstream	-12088	12088	NearestLocation	LOC124901990	chr8:100443085-100443375	2.79988	2.88816	6.28382	1.60701e-07	1.35884e-05	7.26523
chr8:13077488-13077914	chr8	13077488	13077914	427	*	75495	ENSG00000206996	13044350	13044456	+	downstream	33138	33032	NearestLocation	RNU6-842P	chr8:13077488-13077914	-1.44102	3.57241	-6.2835	1.60874e-07	1.35884e-05	7.14829
chr5:109239385-109239964	chr5	109239385	109239964	580	*	63348	ENSG00000249476	109237120	109326369	-	inside	86984	2265	NearestLocation	LOC285638	chr5:109239385-109239964	-2.32248	3.62872	-6.2833	1.60976e-07	1.35884e-05	7.20969
chr5:139814965-139815223	chr5	139814965	139815223	259	*	64276	ENSG00000146005	139795821	139844466	+	inside	19144	19144	NearestLocation	PSD2	chr5:139814965-139815223	-3.9378	1.63916	-6.28143	1.61972e-07	1.36589e-05	7.06696
chr3:34669309-34669902	chr3	34669309	34669902	594	*	52526	ENSG00000227498	34524818	34543880	-	upstream	-125429	125429	NearestLocation	NA	chr3:34669309-34669902	-1.92958	3.30037	-6.27942	1.63051e-07	1.37362e-05	7.14867
chr20:38167814-38168618	chr20	38167814	38168618	805	*	48110	ENSG00000198959	38127387	38166578	-	upstream	-1236	1236	NearestLocation	TGM2	chr20:38167814-38168618	-1.99386	4.14161	-6.27822	1.637e-07	1.37771e-05	7.17777
chr8:37859711-37860240	chr8	37859711	37860240	530	*	76143	ENSG00000280064	37858949	37861333	+	inside	762	762	NearestLocation	NA	chr8:37859711-37860240	-2.0484	3.1692	-6.27634	1.6472e-07	1.38394e-05	7.15297
chr13:60167154-60167594	chr13	60167154	60167594	441	*	22182	ENSG00000139734	59665583	60163987	-	upstream	-3167	3167	NearestLocation	DIAPH3	chr13:60167154-60167594	-2.08804	2.97493	-6.27625	1.64767e-07	1.38394e-05	7.20428
chr21:44083100-44083411	chr21	44083100	44083411	312	*	49854	ENSG00000241945	44107290	44131181	+	upstream	-24190	23879	NearestLocation	PWP2	chr21:44083100-44083411	-1.98438	2.46695	-6.27498	1.65461e-07	1.38814e-05	7.19989
chr7:88227157-88227545	chr7	88227157	88227545	389	*	73004	ENSG00000075142	88205118	88226993	-	upstream	-164	164	NearestLocation	SRI	chr7:88227157-88227545	-2.71807	2.70321	-6.27449	1.65729e-07	1.38814e-05	7.23585
chr17:75020444-75020609	chr17	75020444	75020609	166	*	34593	ENSG00000167862	75012670	75021261	+	inside	7774	652	NearestLocation	MRPL58	chr17:75020444-75020609	-3.61885	0.800188	-6.27403	1.65979e-07	1.38814e-05	7.04776
chr2:147779870-147780122	chr2	147779870	147780122	253	*	44145	ENSG00000229143	147810346	147810777	+	upstream	-30476	30224	NearestLocation	NA	chr2:147779870-147780122	-3.69905	1.4535	-6.27391	1.66043e-07	1.38814e-05	7.05295
chr22:35379167-35379491	chr22	35379167	35379491	325	*	50734	ENSG00000100292	35380361	35394214	+	upstream	-1194	870	NearestLocation	HMOX1	chr22:35379167-35379491	-2.19686	2.94533	-6.27383	1.66086e-07	1.38814e-05	7.23404
chrX:13272477-13272733	chrX	13272477	13272733	257	*	82761	ENSG00000235385	13266048	13303452	-	inside	30975	6429	NearestLocation	LINC02154	chrX:13272477-13272733	-2.16673	2.0147	-6.27157	1.67331e-07	1.39717e-05	7.2366
chr11:102014779-102015071	chr11	102014779	102015071	293	*	15398	ENSG00000137691	102047443	102084560	+	upstream	-32664	32372	NearestLocation	CFAP300	chr11:102014779-102015071	-2.36741	2.63571	-6.27102	1.67637e-07	1.39727e-05	7.22618
chr16:57992858-57993198	chr16	57992858	57993198	341	*	30252	ENSG00000103005	57999546	58021618	+	upstream	-6688	6348	NearestLocation	USB1	chr16:57992858-57993198	-2.48359	3.2732	-6.27082	1.67744e-07	1.39727e-05	7.22629
chr18:59610578-59610833	chr18	59610578	59610833	256	*	36588	ENSG00000267061	59563709	59568615	+	downstream	46869	41963	NearestLocation	NA	chr18:59610578-59610833	-3.44862	2.09749	-6.27065	1.67837e-07	1.39727e-05	7.1963
chr5:56211527-56211762	chr5	56211527	56211762	236	*	62259	ENSG00000251435	56192530	56193633	+	downstream	18997	17894	NearestLocation	NA	chr5:56211527-56211762	-2.64095	2.8459	-6.2687	1.68924e-07	1.40494e-05	7.23152
chr3:149564188-149564402	chr3	149564188	149564402	215	*	55685	ENSG00000252581	149525631	149525726	+	downstream	38557	38462	NearestLocation	RNU6-1098P	chr3:149564188-149564402	-2.74125	1.52194	-6.26825	1.69175e-07	1.40527e-05	7.1993
chr22:17357793-17358026	chr22	17357793	17358026	234	*	50006	ENSG00000099954	17359949	17558149	+	upstream	-2156	1923	NearestLocation	CECR2	chr22:17357793-17358026	-3.68427	1.68744	-6.26796	1.69336e-07	1.40527e-05	7.07318
chr4:19241967-19242224	chr4	19241967	19242224	258	*	57720	ENSG00000279379	19257951	19258337	-	downstream	16370	15727	NearestLocation	NA	chr4:19241967-19242224	-3.13951	1.91067	-6.26774	1.69461e-07	1.40527e-05	7.17437
chr11:1830942-1831271	chr11	1830942	1831271	330	*	12152	ENSG00000149043	1828307	1837521	+	inside	2635	2635	NearestLocation	SYT8	chr11:1830942-1831271	-4.0689	1.82549	-6.266	1.70433e-07	1.41194e-05	7.12562
chr6:41767041-41767743	chr6	41767041	41767743	703	*	67782	ENSG00000269387	41764292	41764460	-	upstream	-2581	2581	NearestLocation	NA	chr6:41767041-41767743	-1.40928	4.55266	-6.26467	1.71183e-07	1.41677e-05	6.80265
chr4:169849614-169849766	chr4	169849614	169849766	153	*	60602	ENSG00000248625	169832653	169833363	+	downstream	16961	16251	NearestLocation	LOC402192	chr4:169849614-169849766	-3.77338	1.46068	-6.26315	1.72044e-07	1.42251e-05	7.05286
chr5:116704784-116705115	chr5	116704784	116705115	332	*	63541	ENSG00000197575	116716243	116716650	+	upstream	-11459	11128	NearestLocation	RPS17P2	chr5:116704784-116705115	-1.90304	3.7304	-6.26098	1.73281e-07	1.43125e-05	7.16572
chr16:61412979-61413376	chr16	61412979	61413376	398	*	30321	ENSG00000260600	61691756	61693750	-	downstream	280771	278380	NearestLocation	NA	chr16:61412979-61413376	-3.42956	1.99357	-6.2607	1.73439e-07	1.43125e-05	7.11034
chr11:121459491-121459845	chr11	121459491	121459845	355	*	16089	ENSG00000246790	121447331	121453013	-	upstream	-6478	6478	NearestLocation	NA	chr11:121459491-121459845	-3.91985	2.20443	-6.26014	1.73765e-07	1.43255e-05	7.12335
chr18:31294443-31294659	chr18	31294443	31294659	217	*	35809	ENSG00000134760	31318089	31357029	+	upstream	-23646	23430	NearestLocation	DSG1	chr18:31294443-31294659	-3.2126	2.3483	-6.2589	1.74476e-07	1.43623e-05	7.17794
chr4:75542887-75543180	chr4	75542887	75543180	294	*	58671	ENSG00000174792	75556048	75565885	+	upstream	-13161	12868	NearestLocation	ODAPH	chr4:75542887-75543180	-3.20421	2.18287	-6.25857	1.74663e-07	1.43623e-05	7.10725
chr8:141942155-141942420	chr8	141942155	141942420	266	*	78674	ENSG00000254183	141968091	141968841	-	downstream	26686	25671	NearestLocation	NA	chr8:141942155-141942420	-2.66874	2.75838	-6.25845	1.74735e-07	1.43623e-05	7.18363
chr1:157080739-157081078	chr1	157080739	157081078	340	*	5200	ENSG00000224520	157073257	157074703	+	downstream	7482	6036	NearestLocation	KRT8P45	chr1:157080739-157081078	-2.32212	2.79886	-6.25753	1.75267e-07	1.43623e-05	7.13144
chr12:45260133-45260502	chr12	45260133	45260502	370	*	17946	ENSG00000278351	45256473	45256726	+	downstream	3660	3407	NearestLocation	NA	chr12:45260133-45260502	-1.86122	3.09217	-6.25729	1.75404e-07	1.43623e-05	7.14065
chr8:126498007-126498218	chr8	126498007	126498218	212	*	78164	ENSG00000253220	126498149	126500303	+	overlapStart	-142	69	NearestLocation	NA	chr8:126498007-126498218	-3.72378	1.19602	-6.25713	1.75495e-07	1.43623e-05	7.00636
chr15:100463590-100463823	chr15	100463590	100463823	234	*	28521	ENSG00000154227	100400395	100544995	-	inside	81405	63195	NearestLocation	CERS3	chr15:100463590-100463823	-3.23726	1.90934	-6.25679	1.75697e-07	1.43623e-05	7.16263
chr7:3558389-3558651	chr7	3558389	3558651	263	*	71007	ENSG00000236510	3642815	3643784	-	downstream	85395	84164	NearestLocation	NA	chr7:3558389-3558651	-3.4007	2.50796	-6.25673	1.75731e-07	1.43623e-05	7.09621
chr1:5393503-5393964	chr1	5393503	5393964	462	*	257	ENSG00000260972	5492978	5494674	+	upstream	-99475	99014	NearestLocation	NA	chr1:5393503-5393964	-3.02215	1.98023	-6.25672	1.75737e-07	1.43623e-05	7.13025
chr3:172307131-172307363	chr3	172307131	172307363	233	*	56209	ENSG00000279862	172301654	172303052	-	upstream	-4079	4079	NearestLocation	NA	chr3:172307131-172307363	-3.16154	2.30618	-6.25421	1.77194e-07	1.44643e-05	7.15904
chr9:34671359-34671765	chr9	34671359	34671765	407	*	79701	ENSG00000187186	34664163	34666112	-	upstream	-5247	5247	NearestLocation	LOC730098	chr9:34671359-34671765	-3.56102	2.33171	-6.25399	1.77327e-07	1.44643e-05	7.15906
chr7:152540499-152540802	chr7	152540499	152540802	304	*	74970	ENSG00000231139	152590641	152590941	-	downstream	50442	49839	NearestLocation	NA	chr7:152540499-152540802	-3.30648	2.15231	-6.25344	1.77646e-07	1.4472e-05	7.15351
chr15:83352885-83353085	chr15	83352885	83353085	201	*	27973	ENSG00000169594	83255903	83284714	-	upstream	-68171	68171	NearestLocation	BNC1	chr15:83352885-83353085	-3.85335	1.60061	-6.25324	1.77762e-07	1.4472e-05	7.01225
chr2:174678655-174678762	chr2	174678655	174678762	108	*	44832	LRG_374	174559574	174682899	-	inside	4244	4137	NearestLocation	NA	chr2:174678655-174678762	-3.97307	1.02756	-6.2526	1.78142e-07	1.4489e-05	6.97451
chr8:53384666-53384799	chr8	53384666	53384799	134	*	76507	ENSG00000260484	53388701	53390872	-	downstream	6206	3902	NearestLocation	NA	chr8:53384666-53384799	-3.63589	1.3437	-6.25176	1.78633e-07	1.4515e-05	7.02204
chr2:8535038-8535543	chr2	8535038	8535543	506	*	40400	ENSG00000231435	8543592	8575501	-	downstream	40463	8049	NearestLocation	NA	chr2:8535038-8535543	-1.93249	3.58582	-6.25147	1.78807e-07	1.45152e-05	7.04117
chr9:79759550-79759759	chr9	79759550	79759759	210	*	80289	ENSG00000240979	79726069	79726321	+	downstream	33481	33229	NearestLocation	NA	chr9:79759550-79759759	-3.32577	2.0726	-6.25096	1.79109e-07	1.45258e-05	7.1374
chr15:71252132-71252611	chr15	71252132	71252611	480	*	27462	ENSG00000259964	71147650	71189042	-	upstream	-63090	63090	NearestLocation	THSD4-AS1	chr15:71252132-71252611	-2.1651	2.86933	-6.24825	1.80713e-07	1.46419e-05	7.14313
chr7:66880116-66880415	chr7	66880116	66880415	300	*	72519	ENSG00000230295	66880708	66882981	+	upstream	-592	293	NearestLocation	NA	chr7:66880116-66880415	-2.58214	2.41811	-6.24776	1.8101e-07	1.46487e-05	7.15895
chr14:45785360-45785567	chr14	45785360	45785567	208	*	23844	ENSG00000258616	45706250	45715952	-	upstream	-69408	69408	NearestLocation	LINC02303	chr14:45785360-45785567	-3.18209	1.91277	-6.24753	1.81143e-07	1.46487e-05	7.09655
chr2:20803227-20803520	chr2	20803227	20803520	294	*	40886	ENSG00000118961	20684014	20823130	-	inside	19903	19610	NearestLocation	LDAH	chr2:20803227-20803520	-2.25717	3.31093	-6.24669	1.81649e-07	1.46757e-05	7.11636
chr6:164006544-164006794	chr6	164006544	164006794	251	*	70633	ENSG00000260422	164084023	164085661	-	downstream	79117	77229	NearestLocation	NA	chr6:164006544-164006794	-2.99811	1.73781	-6.24561	1.82296e-07	1.47139e-05	7.12598
chr9:109278278-109278528	chr9	109278278	109278528	251	*	81133	ENSG00000237124	109300186	109301172	+	upstream	-21908	21658	NearestLocation	MTND2P11	chr9:109278278-109278528	-4.21238	1.48896	-6.24378	1.83399e-07	1.47667e-05	6.98141
chr20:19767177-19767435	chr20	19767177	19767435	259	*	47456	ENSG00000268628	19756390	19758037	-	upstream	-9140	9140	NearestLocation	NA	chr20:19767177-19767435	-1.66374	3.33596	-6.24366	1.83473e-07	1.47667e-05	7.03829
chr9:127237862-127238105	chr9	127237862	127238105	244	*	81813	ENSG00000136895	127224265	127393660	+	inside	13597	13597	NearestLocation	GARNL3	chr9:127237862-127238105	-3.74529	1.62207	-6.24344	1.83609e-07	1.47667e-05	6.87756
chr6:90403639-90404358	chr6	90403639	90404358	720	*	68858	ENSG00000260271	90345219	90362632	+	downstream	58420	41007	NearestLocation	NA	chr6:90403639-90404358	-1.13888	4.95136	-6.24337	1.83647e-07	1.47667e-05	6.77793
chr14:91127377-91127996	chr14	91127377	91127996	620	*	25261	ENSG00000221102	91126425	91126553	+	downstream	952	824	NearestLocation	SNORA11B	chr14:91127377-91127996	-3.20608	2.63135	-6.24197	1.84501e-07	1.48179e-05	7.14251
chr2:105853818-105854079	chr2	105853818	105854079	262	*	43206	ENSG00000235522	105846534	105857177	-	inside	3359	3098	NearestLocation	NA	chr2:105853818-105854079	-1.60998	3.37603	-6.24175	1.84633e-07	1.48179e-05	7.00343
chr14:92724587-92725429	chr14	92724587	92725429	843	*	25332	ENSG00000100600	92703807	92748702	-	inside	24115	20780	NearestLocation	LGMN	chr14:92724587-92725429	-2.805	3.42378	-6.23903	1.86297e-07	1.49373e-05	7.13325
chr1:229007697-229008048	chr1	229007697	229008048	352	*	7699	ENSG00000282111	229022773	229038274	-	downstream	30577	14725	NearestLocation	NA	chr1:229007697-229008048	-4.15151	1.29981	-6.23873	1.86483e-07	1.49381e-05	6.84877
chr2:196208826-196209281	chr2	196208826	196209281	456	*	45309	ENSG00000081320	196133566	196176503	-	upstream	-32323	32323	NearestLocation	STK17B	chr2:196208826-196209281	-2.85226	2.86565	-6.23786	1.87017e-07	1.49667e-05	7.13403
chr20:37309823-37310477	chr20	37309823	37310477	655	*	48059	ENSG00000101363	37289638	37317260	+	inside	20185	6783	NearestLocation	MANBAL	chr20:37309823-37310477	-2.14662	2.99601	-6.23742	1.87289e-07	1.49743e-05	7.08271
chr4:95190719-95191463	chr4	95190719	95191463	745	*	59127	ENSG00000271474	95549129	95552457	+	upstream	-358410	357666	NearestLocation	NA	chr4:95190719-95191463	-1.53047	4.0838	-6.23686	1.87635e-07	1.49878e-05	6.93806
chr1:229208031-229208169	chr1	229208031	229208169	139	*	7711	ENSG00000233920	229223461	229227562	-	downstream	19531	15292	NearestLocation	NA	chr1:229208031-229208169	-4.23001	0.892314	-6.236	1.8817e-07	1.50164e-05	6.81012
chr9:78072702-78073008	chr9	78072702	78073008	307	*	80253	ENSG00000156052	77716087	78031458	-	upstream	-41244	41244	NearestLocation	GNAQ	chr9:78072702-78073008	-3.54862	1.5776	-6.23461	1.89033e-07	1.5065e-05	7.02985
chr21:34814576-34814926	chr21	34814576	34814926	351	*	49561	ENSG00000234380	34745757	34784886	+	downstream	68819	29690	NearestLocation	LINC01426	chr21:34814576-34814926	-2.21488	2.57487	-6.23445	1.89135e-07	1.5065e-05	7.09907
chr16:26464633-26465042	chr16	26464633	26465042	410	*	29498	ENSG00000228480	26354796	26358355	-	upstream	-106278	106278	NearestLocation	NA	chr16:26464633-26465042	-1.96064	3.10707	-6.23201	1.90664e-07	1.51726e-05	7.07079
chr15:84804241-84804603	chr15	84804241	84804603	363	*	28020	ENSG00000136383	84816680	84873482	+	upstream	-12439	12077	NearestLocation	ALPK3	chr15:84804241-84804603	-2.46456	2.71319	-6.23075	1.9146e-07	1.52216e-05	7.11232
chr2:58973842-58974315	chr2	58973842	58974315	474	*	42005	ENSG00000222030	59217708	59279400	+	upstream	-243866	243393	NearestLocation	LINC01793	chr2:58973842-58974315	-1.27999	4.72794	-6.23046	1.91644e-07	1.5222e-05	6.84851
chr2:189506599-189506900	chr2	189506599	189506900	302	*	45155	ENSG00000233996	189486480	189487992	-	upstream	-18607	18607	NearestLocation	NA	chr2:189506599-189506900	-1.52199	3.40316	-6.22931	1.92371e-07	1.52561e-05	6.97486
chr1:206100473-206100717	chr1	206100473	206100717	245	*	6825	ENSG00000198049	206109692	206117699	-	downstream	17226	8975	NearestLocation	AVPR1B	chr1:206100473-206100717	-3.40557	1.76392	-6.22921	1.92433e-07	1.52561e-05	7.03205
chr20:18669722-18670055	chr20	18669722	18670055	334	*	47431	ENSG00000232136	18642782	18643634	-	upstream	-26088	26088	NearestLocation	NA	chr20:18669722-18670055	-3.89199	2.01082	-6.22866	1.92782e-07	1.52644e-05	7.04724
chr12:11666062-11666670	chr12	11666062	11666670	609	*	17167	ENSG00000139083	11649854	11895402	+	inside	16208	16208	NearestLocation	ETV6	chr12:11666062-11666670	-1.9179	3.33417	-6.22848	1.92899e-07	1.52644e-05	6.98035
chr1:87450782-87451128	chr1	87450782	87451128	347	*	3545	ENSG00000199318	87453240	87453373	-	downstream	2591	2112	NearestLocation	RNA5SP52	chr1:87450782-87451128	-2.11071	3.24675	-6.22603	1.94464e-07	1.53725e-05	7.07121
chr8:67712060-67712573	chr8	67712060	67712573	514	*	76890	ENSG00000255130	67732587	67735665	+	upstream	-20527	20014	NearestLocation	NA	chr8:67712060-67712573	-1.58444	3.41564	-6.22565	1.9471e-07	1.53725e-05	6.94067
chr12:51348130-51348784	chr12	51348130	51348784	655	*	18246	ENSG00000139610	51328443	51346679	-	upstream	-1451	1451	NearestLocation	CELA1	chr12:51348130-51348784	-2.85999	1.95207	-6.22545	1.94838e-07	1.53725e-05	7.07808
chr13:64274437-64274722	chr13	64274437	64274722	286	*	22235	ENSG00000227674	63986371	64076011	-	upstream	-198426	198426	NearestLocation	LINC00355	chr13:64274437-64274722	-3.3881	2.67577	-6.22521	1.9499e-07	1.53725e-05	7.07916
chr3:46966864-46967182	chr3	46966864	46967182	319	*	52953	ENSG00000160796	46979683	47009703	+	upstream	-12819	12501	NearestLocation	NBEAL2	chr3:46966864-46967182	-1.83052	3.72109	-6.2233	1.96225e-07	1.54554e-05	6.97307
chr2:72013122-72013584	chr2	72013122	72013584	463	*	42417	ENSG00000233971	71984182	71984434	-	upstream	-28688	28688	NearestLocation	NA	chr2:72013122-72013584	-1.65506	4.09102	-6.2228	1.96548e-07	1.54665e-05	6.88467
chr13:29704573-29704980	chr13	29704573	29704980	408	*	21366	ENSG00000139514	29509410	29595688	-	upstream	-108885	108885	NearestLocation	SLC7A1	chr13:29704573-29704980	-2.23828	3.16286	-6.22169	1.97269e-07	1.54902e-05	7.03664
chr11:61536777-61537546	chr11	61536777	61537546	770	*	13774	ENSG00000256443	61539516	61542259	-	downstream	5482	1970	NearestLocation	NA	chr11:61536777-61537546	-1.60064	4.65057	-6.22165	1.97293e-07	1.54902e-05	6.79524
chr6:41741724-41742050	chr6	41741724	41742050	327	*	67781	ENSG00000112561	41683978	41736259	-	upstream	-5465	5465	NearestLocation	TFEB	chr6:41741724-41742050	-2.85064	3.17802	-6.22149	1.97398e-07	1.54902e-05	7.08317
chr5:9265426-9266272	chr5	9265426	9266272	847	*	61299	ENSG00000248537	9363275	9422481	+	upstream	-97849	97003	NearestLocation	NA	chr5:9265426-9266272	-1.02371	4.93187	-6.2212	1.9759e-07	1.5491e-05	6.64334
chr14:78163575-78163996	chr14	78163575	78163996	422	*	24992	ENSG00000021645	78170373	79868290	+	upstream	-6798	6377	NearestLocation	NRXN3	chr14:78163575-78163996	-3.07931	2.44833	-6.22082	1.97834e-07	1.54957e-05	7.06682
chr6:8207225-8207510	chr6	8207225	8207510	286	*	66266	ENSG00000124802	8073360	8102578	-	upstream	-104647	104647	NearestLocation	EEF1E1	chr6:8207225-8207510	-3.77992	1.49102	-6.22	1.98375e-07	1.5511e-05	6.93004
chr8:17386926-17387352	chr8	17386926	17387352	427	*	75547	ENSG00000003987	17298030	17413528	-	inside	26602	26176	NearestLocation	MTMR7	chr8:17386926-17387352	-2.59843	2.31359	-6.21997	1.98395e-07	1.5511e-05	7.07729
chr20:56924958-56925704	chr20	56924958	56925704	747	*	48778	ENSG00000207158	56785981	56786087	-	upstream	-138871	138871	NearestLocation	RNU6-929P	chr20:56924958-56925704	1.56319	4.33821	6.2194	1.98769e-07	1.55259e-05	6.91493
chr7:67470355-67470739	chr7	67470355	67470739	385	*	72536	ENSG00000235475	67335976	67340024	+	downstream	134379	130331	NearestLocation	NA	chr7:67470355-67470739	-3.48522	1.7898	-6.21582	2.01129e-07	1.56958e-05	6.89475
chr1:169615840-169616092	chr1	169615840	169616092	253	*	5669	ENSG00000174175	169588849	169630193	-	inside	14353	14101	NearestLocation	SELP	chr1:169615840-169616092	-3.28624	1.97326	-6.21491	2.01732e-07	1.57284e-05	6.97752
chr12:104408678-104408974	chr12	104408678	104408974	297	*	20004	ENSG00000171310	104455295	104762014	+	upstream	-46617	46321	NearestLocation	CHST11	chr12:104408678-104408974	-1.34981	3.87287	-6.21463	2.01918e-07	1.57285e-05	6.86724
chr2:156182173-156182443	chr2	156182173	156182443	271	*	44315	ENSG00000226383	156011530	156254950	-	inside	72777	72507	NearestLocation	LINC01876	chr2:156182173-156182443	-1.87517	3.09999	-6.21327	2.0283e-07	1.5785e-05	7.00051
chr1:183160028-183160335	chr1	183160028	183160335	308	*	6093	ENSG00000224468	183138402	183141282	-	upstream	-18746	18746	NearestLocation	LAMC1-AS1	chr1:183160028-183160335	-2.26232	3.1767	-6.2125	2.03343e-07	1.57979e-05	7.02145
chr9:95634539-95635037	chr9	95634539	95635037	499	*	80738	ENSG00000228142	95650154	95715718	+	upstream	-15615	15117	NearestLocation	NA	chr9:95634539-95635037	-1.94293	3.03166	-6.21231	2.03469e-07	1.57979e-05	6.96364
chr1:168690185-168690686	chr1	168690185	168690686	502	*	5644	ENSG00000143196	168695459	168729264	-	downstream	39079	4773	NearestLocation	DPT	chr1:168690185-168690686	-3.92815	2.17964	-6.21198	2.0369e-07	1.57979e-05	6.93763
chr11:76155577-76155868	chr11	76155577	76155868	292	*	14778	ENSG00000255421	76137315	76137731	-	upstream	-17846	17846	NearestLocation	NA	chr11:76155577-76155868	-3.7251	2.33603	-6.21191	2.03741e-07	1.57979e-05	6.98863
chr4:61094645-61095253	chr4	61094645	61095253	609	*	58472	ENSG00000240152	61143656	61153962	+	upstream	-49011	48403	NearestLocation	LINC02271	chr4:61094645-61095253	-3.55985	2.20831	-6.21118	2.04228e-07	1.58212e-05	7.02952
chr1:207746448-207746636	chr1	207746448	207746636	189	*	6898	LRG_155	207752038	207795516	+	upstream	-5590	5402	NearestLocation	NA	chr1:207746448-207746636	-2.20639	2.49444	-6.21013	2.04941e-07	1.58523e-05	7.03724
chr16:24944236-24944514	chr16	24944236	24944514	279	*	29468	ENSG00000140750	24919385	25015666	-	inside	71430	24851	NearestLocation	ARHGAP17	chr16:24944236-24944514	-2.92178	2.26276	-6.21004	2.05004e-07	1.58523e-05	7.03095
chr10:126321463-126321767	chr10	126321463	126321767	305	*	11828	ENSG00000213170	126272818	126273411	+	downstream	48645	48052	NearestLocation	NA	chr10:126321463-126321767	-3.68816	1.61733	-6.20861	2.0597e-07	1.59102e-05	6.8731
chr14:78637985-78638382	chr14	78637985	78638382	398	*	25003	ENSG00000258719	78695321	78698122	-	downstream	60137	56939	NearestLocation	NA	chr14:78637985-78638382	-1.73511	3.0503	-6.20838	2.06129e-07	1.59102e-05	6.93881
chr2:79005111-79005608	chr2	79005111	79005608	498	*	42616	ENSG00000143954	79025686	79028505	+	upstream	-20575	20078	NearestLocation	REG3G	chr2:79005111-79005608	-3.05913	2.31271	-6.20748	2.06739e-07	1.59428e-05	7.02394
chr18:72504990-72505198	chr18	72504990	72505198	209	*	36814	ENSG00000264315	72618267	72619222	+	upstream	-113277	113069	NearestLocation	NA	chr18:72504990-72505198	-3.18576	2.22288	-6.20544	2.08136e-07	1.60359e-05	6.96912
chr3:160869824-160870198	chr3	160869824	160870198	375	*	56017	ENSG00000163590	160755602	161078907	+	inside	114222	114222	NearestLocation	PPM1L	chr3:160869824-160870198	-2.205	3.47917	-6.20501	2.08431e-07	1.60381e-05	6.95173
chr8:41323339-41323925	chr8	41323339	41323925	587	*	76268	ENSG00000104332	41261958	41309497	-	upstream	-13842	13842	NearestLocation	SFRP1	chr8:41323339-41323925	-2.40841	3.62444	-6.20485	2.08543e-07	1.60381e-05	6.93915
chr5:31867915-31868229	chr5	31867915	31868229	315	*	61744	ENSG00000243914	31847271	31848148	+	downstream	20644	19767	NearestLocation	RPL5P14	chr5:31867915-31868229	-2.93346	2.69401	-6.20444	2.08828e-07	1.60455e-05	7.02891
chr18:27405063-27405273	chr18	27405063	27405273	211	*	35759	ENSG00000263611	27397952	27401904	+	downstream	7111	3159	NearestLocation	LOC105372041	chr18:27405063-27405273	-3.94673	1.75353	-6.20228	2.10321e-07	1.61456e-05	6.92637
chr8:101051476-101051904	chr8	101051476	101051904	429	*	77568	ENSG00000248599	101052054	101076251	+	upstream	-578	150	NearestLocation	FLJ42969	chr8:101051476-101051904	-1.8619	3.14112	-6.20169	2.10727e-07	1.61601e-05	6.97362
chr11:95595843-95596560	chr11	95595843	95596560	718	*	15303	ENSG00000255605	95698086	95700623	+	upstream	-102243	101526	NearestLocation	NA	chr11:95595843-95596560	-1.52246	3.54955	-6.20145	2.10892e-07	1.61601e-05	6.80189
chr18:77380150-77380343	chr18	77380150	77380343	194	*	36938	ENSG00000264015	77421619	77560763	+	upstream	-41469	41276	NearestLocation	NA	chr18:77380150-77380343	-3.59949	1.51469	-6.20103	2.11186e-07	1.6168e-05	6.86312
chr17:65530152-65530709	chr17	65530152	65530709	558	*	34243	LRG_296	65528563	65561622	-	inside	31470	1589	NearestLocation	NA	chr17:65530152-65530709	-2.35471	3.69896	-6.20073	2.11395e-07	1.61694e-05	6.97893
chr9:99371436-99371705	chr9	99371436	99371705	270	*	80908	ENSG00000277465	99368447	99368566	+	downstream	2989	2870	NearestLocation	NA	chr9:99371436-99371705	-2.46425	2.77768	-6.19897	2.1263e-07	1.62492e-05	6.99329
chr6:104486150-104486271	chr6	104486150	104486271	122	*	69054	ENSG00000218173	104687241	104687671	+	upstream	-201091	200970	NearestLocation	NA	chr6:104486150-104486271	-3.81068	0.595517	-6.19686	2.14117e-07	1.63481e-05	6.66927
chr19:948547-948749	chr19	948547	948749	203	*	37053	ENSG00000275162	956485	958149	+	upstream	-7938	7736	NearestLocation	NA	chr19:948547-948749	-3.79437	1.24533	-6.19649	2.14378e-07	1.63533e-05	6.81396
chr12:52230992-52231471	chr12	52230992	52231471	480	*	18321	ENSG00000257649	52229093	52229588	-	upstream	-1404	1404	NearestLocation	NA	chr12:52230992-52231471	-1.78305	3.88102	-6.19595	2.14756e-07	1.63674e-05	6.9016
chr3:130329940-130330172	chr3	130329940	130330172	233	*	55112	ENSG00000172752	130345516	130484844	+	upstream	-15576	15344	NearestLocation	COL6A5	chr3:130329940-130330172	-3.3229	1.72447	-6.19527	2.15239e-07	1.63895e-05	6.95022
chr11:113550143-113550536	chr11	113550143	113550536	394	*	15711	ENSG00000149295	113409615	113475691	-	upstream	-74452	74452	NearestLocation	DRD2	chr11:113550143-113550536	-2.04395	3.34777	-6.19372	2.16344e-07	1.64437e-05	6.87227
chr16:64434649-64434950	chr16	64434649	64434950	302	*	30345	ENSG00000259846	64364781	64600247	+	inside	69868	69868	NearestLocation	NA	chr16:64434649-64434950	-3.3467	2.18992	-6.19358	2.16446e-07	1.64437e-05	6.95773
chr11:68776092-68776373	chr11	68776092	68776373	282	*	14401	ENSG00000132749	68707440	68751564	-	upstream	-24528	24528	NearestLocation	TESMIN	chr11:68776092-68776373	-3.40882	2.08981	-6.19346	2.16533e-07	1.64437e-05	6.96396
chr15:63019571-63020056	chr15	63019571	63020056	486	*	27073	ENSG00000140416	63042632	63071915	+	upstream	-23061	22576	NearestLocation	TPM1	chr15:63019571-63020056	-1.64593	4.1981	-6.19108	2.18235e-07	1.65581e-05	6.8259
chr5:95857188-95857657	chr5	95857188	95857657	470	*	63144	ENSG00000251409	95835943	95852721	-	upstream	-4467	4467	NearestLocation	NA	chr5:95857188-95857657	-2.96174	2.72928	-6.19069	2.18521e-07	1.6565e-05	6.98441
chr10:124486724-124486951	chr10	124486724	124486951	228	*	11773	ENSG00000229455	124489823	124490578	-	downstream	3854	2872	NearestLocation	NA	chr10:124486724-124486951	-3.42251	1.96594	-6.18985	2.19125e-07	1.65959e-05	6.96271
chr18:55736030-55736419	chr18	55736030	55736419	390	*	36453	ENSG00000267284	55721063	55788761	+	inside	14967	14967	NearestLocation	NA	chr18:55736030-55736419	-3.95114	1.37197	-6.18782	2.20598e-07	1.66926e-05	6.79012
chr22:32607036-32607310	chr22	32607036	32607310	275	*	50667	ENSG00000236054	32583300	32584204	+	downstream	23736	22832	NearestLocation	NA	chr22:32607036-32607310	-2.18676	3.09427	-6.18745	2.20864e-07	1.66978e-05	6.96396
chr14:99436342-99436541	chr14	99436342	99436541	200	*	25564	ENSG00000272439	99444306	99444412	+	upstream	-7964	7765	NearestLocation	RNU6-91P	chr14:99436342-99436541	-2.7362	1.90675	-6.18615	2.21816e-07	1.67548e-05	6.95124
chr10:7866123-7866628	chr10	7866123	7866628	506	*	8506	ENSG00000233990	7833618	7833957	-	upstream	-32166	32166	NearestLocation	NA	chr10:7866123-7866628	-3.09905	1.98508	-6.18527	2.22464e-07	1.67888e-05	6.89358
chr7:16678826-16679159	chr7	16678826	16679159	334	*	71318	ENSG00000136261	16646131	16706523	+	inside	32695	27364	NearestLocation	BZW2	chr7:16678826-16679159	-2.36995	2.82152	-6.18477	2.22831e-07	1.68015e-05	6.96302
chr20:45872720-45872976	chr20	45872720	45872976	257	*	48357	ENSG00000168612	45881227	45885266	+	upstream	-8507	8251	NearestLocation	ZSWIM1	chr20:45872720-45872976	-3.16249	2.40793	-6.18425	2.23208e-07	1.6815e-05	6.96335
chr13:102911367-102911730	chr13	102911367	102911730	364	*	22926	ENSG00000278445	102903339	102904000	+	downstream	8028	7367	NearestLocation	NA	chr13:102911367-102911730	-2.0104	2.88349	-6.18353	2.23743e-07	1.68403e-05	6.943
chr2:169406929-169407185	chr2	169406929	169407185	257	*	44659	ENSG00000081479	169127109	169362685	-	upstream	-44244	44244	NearestLocation	LRP2	chr2:169406929-169407185	-4.00225	1.83379	-6.1825	2.24508e-07	1.68829e-05	6.84301
chr1:96444683-96445042	chr1	96444683	96445042	360	*	3819	ENSG00000228502	96446930	96448318	+	upstream	-2247	1888	NearestLocation	NA	chr1:96444683-96445042	-3.23905	2.31213	-6.18184	2.24993e-07	1.69044e-05	6.90569
chr6:81294053-81294276	chr6	81294053	81294276	224	*	68631	ENSG00000226089	81527102	81534915	-	downstream	240862	232826	NearestLocation	NA	chr6:81294053-81294276	-3.48623	1.86204	-6.18057	2.25941e-07	1.69487e-05	6.89624
chr10:14185519-14186095	chr10	14185519	14186095	577	*	8657	ENSG00000235410	14074284	14087605	+	downstream	111235	97914	NearestLocation	NA	chr10:14185519-14186095	1.46639	6.19451	6.18051	2.25983e-07	1.69487e-05	6.37982
chr8:27361727-27362400	chr8	27361727	27362400	674	*	75890	ENSG00000120899	27311482	27459391	+	inside	50245	50245	NearestLocation	PTK2B	chr8:27361727-27362400	-1.25833	5.0519	-6.17941	2.26807e-07	1.69955e-05	6.60004
chr8:133129035-133129363	chr8	133129035	133129363	329	*	78386	ENSG00000155926	133036724	133103054	-	upstream	-25981	25981	NearestLocation	SLA	chr8:133129035-133129363	-2.50343	2.48225	-6.17818	2.27731e-07	1.70497e-05	6.94694
chr10:49599054-49599240	chr10	49599054	49599240	187	*	9458	ENSG00000070748	49609095	49665104	+	upstream	-10041	9855	NearestLocation	CHAT	chr10:49599054-49599240	-3.30062	2.26288	-6.17788	2.27955e-07	1.70513e-05	6.90791
chr6:132919496-132919755	chr6	132919496	132919755	260	*	69743	ENSG00000279960	132891924	132893819	+	downstream	27572	25677	NearestLocation	NA	chr6:132919496-132919755	-2.45803	2.04778	-6.17582	2.29506e-07	1.71498e-05	6.93775
chr9:109444989-109445255	chr9	109444989	109445255	267	*	81146	ENSG00000070159	109375466	109498313	-	inside	53324	53058	NearestLocation	PTPN3	chr9:109444989-109445255	-3.65213	1.71429	-6.1756	2.29675e-07	1.71498e-05	6.81874
chr5:141785553-141786071	chr5	141785553	141786071	519	*	64382	ENSG00000278925	141825708	141826325	-	downstream	40772	39637	NearestLocation	NA	chr5:141785553-141786071	-2.05162	3.43025	-6.17495	2.30172e-07	1.71717e-05	6.7641
chr11:120908500-120908809	chr11	120908500	120908809	310	*	16066	ENSG00000250493	120867933	120894797	-	upstream	-13703	13703	NearestLocation	LOC101929227	chr11:120908500-120908809	-3.78263	1.72813	-6.1708	2.33343e-07	1.7393e-05	6.79094
chr4:158805577-158805930	chr4	158805577	158805930	354	*	60376	ENSG00000206703	158794590	158794696	-	upstream	-10881	10881	NearestLocation	RNU6-128P	chr4:158805577-158805930	-1.90883	3.21002	-6.16935	2.34463e-07	1.74611e-05	6.82678
chr2:217357946-217358688	chr2	217357946	217358688	743	*	45883	ENSG00000278004	217283370	217283523	+	downstream	74576	74423	NearestLocation	NA	chr2:217357946-217358688	-1.72934	3.65554	-6.16718	2.3615e-07	1.75713e-05	6.78796
chr12:45705338-45705712	chr12	45705338	45705712	375	*	17961	ENSG00000273015	45718046	45727775	-	downstream	22437	12334	NearestLocation	NA	chr12:45705338-45705712	-1.83654	3.04967	-6.16631	2.36825e-07	1.76061e-05	6.80504
chr2:147780498-147780659	chr2	147780498	147780659	162	*	44146	ENSG00000229143	147810346	147810777	+	upstream	-29848	29687	NearestLocation	NA	chr2:147780498-147780659	-3.92017	1.6568	-6.16399	2.38646e-07	1.77259e-05	6.74599
chr11:12914420-12914879	chr11	12914420	12914879	460	*	12630	ENSG00000203258	12921186	12922925	-	downstream	8505	6307	NearestLocation	NA	chr11:12914420-12914879	1.44255	5.05257	6.16303	2.39406e-07	1.77667e-05	6.70492
chr5:81167524-81168176	chr5	81167524	81168176	653	*	62876	ENSG00000249772	81113385	81114852	-	upstream	-52672	52672	NearestLocation	NA	chr5:81167524-81168176	-2.66976	3.47356	-6.16223	2.40035e-07	1.77979e-05	6.89178
chr6:90406854-90407403	chr6	90406854	90407403	550	*	68860	ENSG00000260271	90345219	90362632	+	downstream	61635	44222	NearestLocation	NA	chr6:90406854-90407403	-1.46248	3.91391	-6.16008	2.41747e-07	1.79091e-05	6.5962
chr8:34267036-34267310	chr8	34267036	34267310	275	*	76072	ENSG00000254033	34229294	34248946	-	upstream	-18090	18090	NearestLocation	NA	chr8:34267036-34267310	-2.5897	2.32295	-6.1583	2.43168e-07	1.79987e-05	6.88052
chr4:37440177-37440469	chr4	37440177	37440469	293	*	57958	ENSG00000154274	37453941	37623495	+	upstream	-13764	13472	NearestLocation	C4orf19	chr4:37440177-37440469	-2.17838	2.60507	-6.15798	2.43428e-07	1.80022e-05	6.8623
chr17:77036754-77037011	chr17	77036754	77037011	258	*	34766	ENSG00000276202	77014880	77015138	+	downstream	21874	21616	NearestLocation	NA	chr17:77036754-77037011	-4.18455	1.57757	-6.15748	2.43827e-07	1.8016e-05	6.68762
chr6:157724248-157724472	chr6	157724248	157724472	225	*	70399	ENSG00000130340	157700387	157945077	+	inside	23861	23861	NearestLocation	SNX9	chr6:157724248-157724472	-3.53639	2.19345	-6.15707	2.44162e-07	1.8025e-05	6.8235
chr1:205515726-205516270	chr1	205515726	205516270	545	*	6788	ENSG00000117266	205504595	205532793	+	inside	11131	11131	NearestLocation	CDK18	chr1:205515726-205516270	-1.29391	4.34793	-6.15673	2.44431e-07	1.80286e-05	6.58039
chr7:138127023-138127343	chr7	138127023	138127343	321	*	74438	ENSG00000233951	138122202	138124595	+	downstream	4821	2428	NearestLocation	NA	chr7:138127023-138127343	-3.81097	1.35385	-6.15625	2.44818e-07	1.80286e-05	6.68126
chr1:228925065-228925408	chr1	228925065	228925408	344	*	7692	ENSG00000271399	228858010	228858556	+	downstream	67055	66509	NearestLocation	NA	chr1:228925065-228925408	-4.33414	1.63612	-6.15621	2.44849e-07	1.80286e-05	6.72507
chr19:12293726-12294257	chr19	12293726	12294257	532	*	37799	ENSG00000197857	12224686	12294887	-	inside	1161	630	NearestLocation	ZNF44	chr19:12293726-12294257	-1.46529	4.17201	-6.15435	2.46359e-07	1.81241e-05	6.67591
chr7:25726212-25726624	chr7	25726212	25726624	413	*	71539	ENSG00000223561	25593351	25750994	-	inside	24782	24370	NearestLocation	LINC03007	chr7:25726212-25726624	-1.22323	4.22076	-6.15277	2.47645e-07	1.82029e-05	6.58173
chr9:21133469-21133783	chr9	21133469	21133783	315	*	79388	ENSG00000275980	21135598	21136350	-	downstream	2881	1815	NearestLocation	NA	chr9:21133469-21133783	-3.47036	1.61946	-6.14896	2.50778e-07	1.84172e-05	6.76871
chr2:65326278-65326583	chr2	65326278	65326583	306	*	42187	ENSG00000232693	65373700	65380685	-	downstream	54407	47117	NearestLocation	NA	chr2:65326278-65326583	-3.20781	1.85416	-6.14832	2.5131e-07	1.84403e-05	6.77782
chr4:186622274-186622569	chr4	186622274	186622569	296	*	60946	ENSG00000168412	186533655	186555567	-	upstream	-66707	66707	NearestLocation	MTNR1A	chr4:186622274-186622569	-1.86148	2.26085	-6.14798	2.51593e-07	1.84451e-05	6.81347
chr17:62163876-62164145	chr17	62163876	62164145	270	*	34082	ENSG00000266066	62136972	62140639	-	upstream	-23237	23237	NearestLocation	POLRMTP1	chr17:62163876-62164145	-3.98698	1.41125	-6.14691	2.52481e-07	1.84942e-05	6.73609
chr2:138641304-138641732	chr2	138641304	138641732	429	*	44032	ENSG00000237772	138604510	138613167	+	downstream	36794	28137	NearestLocation	LINC02631	chr2:138641304-138641732	-3.10559	2.42339	-6.14526	2.53865e-07	1.85795e-05	6.81596
chr9:34372681-34373145	chr9	34372681	34373145	465	*	79659	ENSG00000164976	34366670	34376853	-	inside	4172	3708	NearestLocation	MYORG	chr9:34372681-34373145	-1.68098	4.05029	-6.14443	2.54556e-07	1.86113e-05	6.66703
chr17:14222691-14222837	chr17	14222691	14222837	147	*	32132	ENSG00000231595	14210488	14217922	+	downstream	12203	4769	NearestLocation	NA	chr17:14222691-14222837	-4.23757	1.68584	-6.14396	2.54955e-07	1.86113e-05	6.64975
chr9:12930766-12931358	chr9	12930766	12931358	593	*	79196	ENSG00000214121	12972843	12973438	-	downstream	42672	41485	NearestLocation	NA	chr9:12930766-12931358	-4.5151	2.71625	-6.14384	2.55058e-07	1.86113e-05	6.79202
chr2:218259102-218259745	chr2	218259102	218259745	644	*	45922	ENSG00000179921	218259496	218263859	+	overlapStart	-394	249	NearestLocation	GPBAR1	chr2:218259102-218259745	-1.62433	4.26093	-6.14369	2.55178e-07	1.86113e-05	6.69547
chr13:61129338-61129589	chr13	61129338	61129589	252	*	22209	ENSG00000266663	61199798	61199880	-	downstream	70542	70209	NearestLocation	MIR3169	chr13:61129338-61129589	-1.84517	3.03261	-6.14298	2.55776e-07	1.86216e-05	6.77615
chr3:107981526-107982107	chr3	107981526	107982107	582	*	54305	ENSG00000279277	108036718	108038445	-	downstream	56919	54611	NearestLocation	NA	chr3:107981526-107982107	-1.1435	4.53425	-6.14287	2.55871e-07	1.86216e-05	6.46546
chr2:69638675-69638958	chr2	69638675	69638958	284	*	42299	ENSG00000196975	69644425	69827100	+	upstream	-5750	5467	NearestLocation	ANXA4	chr2:69638675-69638958	-3.93826	1.24906	-6.14274	2.55978e-07	1.86216e-05	6.62755
chrX:112857323-112857867	chrX	112857323	112857867	545	*	84153	ENSG00000243011	112855874	112856162	+	downstream	1449	1161	NearestLocation	RN7SL266P	chrX:112857323-112857867	-2.86682	3.15451	-6.14222	2.56425e-07	1.86381e-05	6.82245
chr10:64316451-64316835	chr10	64316451	64316835	385	*	9729	ENSG00000235489	64168959	64170850	-	upstream	-145601	145601	NearestLocation	NA	chr10:64316451-64316835	-2.79179	2.65597	-6.14092	2.57523e-07	1.87019e-05	6.8282
chr6:139644898-139645126	chr6	139644898	139645126	229	*	69919	ENSG00000205695	139659928	139661513	+	upstream	-15030	14802	NearestLocation	LOC100129554	chr6:139644898-139645126	-3.96651	1.48923	-6.13931	2.58893e-07	1.87853e-05	6.59242
chr9:115944212-115944836	chr9	115944212	115944836	625	*	81404	ENSG00000204148	115888169	115925207	-	upstream	-19005	19005	NearestLocation	LINC00474	chr9:115944212-115944836	-3.3445	2.772	-6.1385	2.59585e-07	1.88193e-05	6.77819
chr20:24930472-24930920	chr20	24930472	24930920	449	*	47600	ENSG00000274173	24931840	24932983	+	upstream	-1368	920	NearestLocation	NA	chr20:24930472-24930920	-1.6837	3.43946	-6.13639	2.61403e-07	1.8935e-05	6.67789
chrX:8191064-8191530	chrX	8191064	8191530	467	*	82681	ENSG00000177504	8169944	8171267	-	upstream	-19797	19797	NearestLocation	VCX2	chrX:8191064-8191530	-1.94723	3.17057	-6.13519	2.62436e-07	1.89872e-05	6.7629
chr13:77760855-77761285	chr13	77760855	77761285	431	*	22468	ENSG00000266325	77698012	77698116	-	upstream	-62739	62739	NearestLocation	MIR3665	chr13:77760855-77761285	-2.91949	2.43338	-6.13504	2.62572e-07	1.89872e-05	6.81177
chr2:66962654-66963056	chr2	66962654	66963056	403	*	42236	ENSG00000232688	66921510	66922457	-	upstream	-40197	40197	NearestLocation	LINC01628	chr2:66962654-66963056	-3.07718	2.21416	-6.13451	2.63033e-07	1.90043e-05	6.79968
chr1:204562596-204562981	chr1	204562596	204562981	386	*	6714	ENSG00000200408	204562413	204562521	-	upstream	-75	75	NearestLocation	RNA5SP74	chr1:204562596-204562981	-2.91558	2.80448	-6.12867	2.68151e-07	1.93576e-05	6.78803
chr2:64784668-64785108	chr2	64784668	64785108	441	*	42154	ENSG00000275588	64817378	64817675	+	upstream	-32710	32270	NearestLocation	RN7SL341P	chr2:64784668-64785108	-3.04143	2.57598	-6.12808	2.6867e-07	1.93786e-05	6.78994
chr11:45934632-45934768	chr11	45934632	45934768	137	*	13429	ENSG00000165905	45921621	45929096	+	downstream	13011	5536	NearestLocation	LARGE2	chr11:45934632-45934768	-2.55273	2.77369	-6.12703	2.69599e-07	1.9429e-05	6.78682
chr3:141093878-141094499	chr3	141093878	141094499	622	*	55472	ENSG00000251270	141115124	141124182	-	downstream	30304	20625	NearestLocation	NA	chr3:141093878-141094499	-1.75572	3.71018	-6.12528	2.71162e-07	1.9525e-05	6.64955
chr12:91108152-91108470	chr12	91108152	91108470	319	*	19639	ENSG00000139329	91102629	91111831	-	inside	3679	3361	NearestLocation	LUM	chr12:91108152-91108470	-4.09641	1.12397	-6.12111	2.74926e-07	1.97678e-05	6.53384
chr19:4990284-4990568	chr19	4990284	4990568	285	*	37377	ENSG00000127663	4969113	5153595	+	inside	21171	21171	NearestLocation	KDM4B	chr19:4990284-4990568	-2.85096	2.60268	-6.12102	2.74999e-07	1.97678e-05	6.7678
chr21:31948617-31949193	chr21	31948617	31949193	577	*	49448	ENSG00000237138	32020966	32021782	-	downstream	73165	71773	NearestLocation	NA	chr21:31948617-31949193	-3.24912	2.3943	-6.12046	2.7551e-07	1.97877e-05	6.74349
chr20:34060573-34061294	chr20	34060573	34061294	722	*	47875	ENSG00000264616	34049119	34049190	+	downstream	11454	11383	NearestLocation	MIR4755	chr20:34060573-34061294	-2.00861	2.98753	-6.12007	2.75868e-07	1.97966e-05	6.70207
chr13:42968979-42969168	chr13	42968979	42969168	190	*	21735	ENSG00000133106	42886388	42992271	-	inside	23292	23103	NearestLocation	EPSTI1	chr13:42968979-42969168	-2.42966	3.03934	-6.11964	2.76259e-07	1.98079e-05	6.75744
chr2:46431292-46431746	chr2	46431292	46431746	455	*	41704	ENSG00000187600	46429190	46484425	+	inside	2102	2102	NearestLocation	LINC02583	chr2:46431292-46431746	-2.85509	2.39337	-6.1192	2.76656e-07	1.98196e-05	6.75593
chr1:206895360-206895640	chr1	206895360	206895640	281	*	6865	ENSG00000162892	206897443	206904139	+	upstream	-2083	1803	NearestLocation	IL24	chr1:206895360-206895640	-2.72445	2.73407	-6.11887	2.76958e-07	1.98202e-05	6.76122
chr4:157405107-157405422	chr4	157405107	157405422	316	*	60353	ENSG00000234111	157572490	157576154	+	upstream	-167383	167068	NearestLocation	LINC02433	chr4:157405107-157405422	-2.43239	2.14606	-6.11868	2.77132e-07	1.98202e-05	6.7569
chr1:119731152-119731403	chr1	119731152	119731403	252	*	4461	ENSG00000134240	119747996	119768905	-	downstream	37753	16593	NearestLocation	HMGCS2	chr1:119731152-119731403	-2.55686	2.60354	-6.11642	2.79209e-07	1.99519e-05	6.7535
chr17:48488555-48489057	chr17	48488555	48489057	503	*	33562	ENSG00000206805	48479097	48479198	+	downstream	9458	9357	NearestLocation	NA	chr17:48488555-48489057	-4.16537	2.15041	-6.11228	2.83047e-07	2.01945e-05	6.65408
chr13:48808766-48808967	chr13	48808766	48808967	202	*	21913	ENSG00000225131	48771128	48771827	+	downstream	37638	36939	NearestLocation	PSME2P2	chr13:48808766-48808967	-3.83145	1.05818	-6.11225	2.8308e-07	2.01945e-05	6.50456
chr9:34993542-34994184	chr9	34993542	34994184	643	*	79714	ENSG00000137094	34989641	34998900	+	inside	3901	3901	NearestLocation	DNAJB5	chr9:34993542-34994184	1.66051	4.02654	6.11154	2.83743e-07	2.02221e-05	6.6167
chr11:95304565-95305032	chr11	95304565	95305032	468	*	15297	ENSG00000149212	95165513	95232541	-	upstream	-72024	72024	NearestLocation	SESN3	chr11:95304565-95305032	-4.22877	1.74139	-6.11108	2.8417e-07	2.02221e-05	6.58096
chr1:111214552-111214936	chr1	111214552	111214936	385	*	4152	ENSG00000162777	111187174	111204535	-	upstream	-10017	10017	NearestLocation	DENND2D	chr1:111214552-111214936	-2.58686	2.75354	-6.11107	2.84183e-07	2.02221e-05	6.73675
chr19:4062486-4062861	chr19	4062486	4062861	376	*	37298	ENSG00000268670	4061615	4062749	-	overlapStart	263	112	NearestLocation	NA	chr19:4062486-4062861	-3.39138	2.74313	-6.11016	2.8504e-07	2.02661e-05	6.73388
chr10:16844221-16844798	chr10	16844221	16844798	578	*	8721	ENSG00000148484	16590611	16817528	-	upstream	-26693	26693	NearestLocation	RSU1	chr10:16844221-16844798	-2.58939	2.79363	-6.10963	2.85533e-07	2.02713e-05	6.72848
chr12:108619806-108620159	chr12	108619806	108620159	354	*	20121	ENSG00000257221	108628687	108641318	+	upstream	-8881	8528	NearestLocation	NA	chr12:108619806-108620159	-3.32335	2.79949	-6.10957	2.85592e-07	2.02713e-05	6.72791
chr3:159362526-159362877	chr3	159362526	159362877	352	*	55948	ENSG00000244249	159386756	159387440	-	downstream	24914	23879	NearestLocation	RPS2P19	chr3:159362526-159362877	-3.05527	2.74061	-6.10833	2.86761e-07	2.03372e-05	6.72808
chr18:9709487-9710114	chr18	9709487	9710114	628	*	35432	ENSG00000168461	9708165	9862551	+	inside	1322	1322	NearestLocation	RAB31	chr18:9709487-9710114	-1.21219	4.32229	-6.10733	2.8771e-07	2.03875e-05	6.44238
chr4:123478783-123479358	chr4	123478783	123479358	576	*	59691	ENSG00000249125	123490268	123522106	+	upstream	-11485	10910	NearestLocation	NA	chr4:123478783-123479358	-1.4174	4.14351	-6.10636	2.88635e-07	2.0436e-05	6.4503
chr8:134857966-134858304	chr8	134857966	134858304	339	*	78483	ENSG00000251218	134849935	134881899	+	inside	8031	8031	NearestLocation	LOC101927845	chr8:134857966-134858304	-1.9689	3.01739	-6.1058	2.89171e-07	2.04568e-05	6.68929
chr10:87550780-87551100	chr10	87550780	87551100	321	*	10513	ENSG00000107789	87504875	87553460	+	inside	45905	2360	NearestLocation	MINPP1	chr10:87550780-87551100	-1.66584	3.78194	-6.10394	2.90952e-07	2.05657e-05	6.53106
chr22:29814076-29814394	chr22	29814076	29814394	319	*	50529	ENSG00000100325	29788608	29838304	-	inside	24228	23910	NearestLocation	ASCC2	chr22:29814076-29814394	-3.71526	1.75687	-6.10322	2.9164e-07	2.05971e-05	6.60647
chr11:72776867-72777298	chr11	72776867	72777298	432	*	14601	ENSG00000265064	72783530	72783592	+	upstream	-6663	6232	NearestLocation	MIR4692	chr11:72776867-72777298	-3.08031	3.058	-6.10221	2.92615e-07	2.06217e-05	6.70768
chr15:27235248-27235414	chr15	27235248	27235414	167	*	26040	ENSG00000214254	27208089	27208635	-	upstream	-26613	26613	NearestLocation	LOC100420466	chr15:27235248-27235414	-3.69216	1.29226	-6.10212	2.92701e-07	2.06217e-05	6.52401
chr8:13365136-13365714	chr8	13365136	13365714	579	*	75504	ENSG00000253257	13353401	13353530	-	upstream	-11606	11606	NearestLocation	NA	chr8:13365136-13365714	-2.61085	2.9091	-6.10194	2.92879e-07	2.06217e-05	6.70458
chr10:99427542-99427899	chr10	99427542	99427899	358	*	10898	ENSG00000120053	99396870	99430624	-	inside	3082	2725	NearestLocation	GOT1	chr10:99427542-99427899	-3.79819	1.86727	-6.10185	2.92962e-07	2.06217e-05	6.68297
chr11:957279-957569	chr11	957279	957569	291	*	12119	ENSG00000222561	948421	948524	+	downstream	8858	8755	NearestLocation	RNU6-1025P	chr11:957279-957569	-3.30151	1.678	-6.09937	2.95366e-07	2.07621e-05	6.62741
chr11:93099862-93100101	chr11	93099862	93100101	240	*	15191	ENSG00000278892	93071529	93072031	+	downstream	28333	27831	NearestLocation	NA	chr11:93099862-93100101	3.60274	1.30943	6.09915	2.95588e-07	2.07621e-05	6.60637
chr1:208136445-208136773	chr1	208136445	208136773	329	*	6918	ENSG00000076356	208022242	208244320	-	inside	107875	107547	NearestLocation	PLXNA2	chr1:208136445-208136773	-3.09042	2.22164	-6.09904	2.95691e-07	2.07621e-05	6.69173
chr11:126111415-126111943	chr11	126111415	126111943	529	*	16276	ENSG00000261257	126100505	126102413	-	upstream	-9002	9002	NearestLocation	NA	chr11:126111415-126111943	-3.30384	2.74741	-6.09861	2.96111e-07	2.07623e-05	6.68681
chr10:76250781-76251275	chr10	76250781	76251275	495	*	10105	ENSG00000265486	76242022	76242301	-	upstream	-8480	8480	NearestLocation	RN7SL518P	chr10:76250781-76251275	-3.68585	2.08075	-6.09837	2.9635e-07	2.07623e-05	6.65077
chr6:9532502-9532764	chr6	9532502	9532764	263	*	66283	ENSG00000225775	9124221	9161777	-	upstream	-370725	370725	NearestLocation	NA	chr6:9532502-9532764	-2.60408	2.4453	-6.09828	2.96429e-07	2.07623e-05	6.69404
chr19:35750225-35750490	chr19	35750225	35750490	266	*	38686	ENSG00000267796	35748361	35754519	+	inside	1864	1864	NearestLocation	LIN37	chr19:35750225-35750490	-2.25419	2.90129	-6.09785	2.96856e-07	2.07674e-05	6.62353
chr19:29587527-29587882	chr19	29587527	29587882	356	*	38457	ENSG00000105171	29604017	29617237	+	upstream	-16490	16135	NearestLocation	POP4	chr19:29587527-29587882	-3.22417	2.12636	-6.09771	2.96992e-07	2.07674e-05	6.63173
chr2:9103972-9104193	chr2	9103972	9104193	222	*	40433	ENSG00000242136	9103440	9105114	+	inside	532	532	NearestLocation	NA	chr2:9103972-9104193	-2.06544	3.23675	-6.09715	2.97539e-07	2.07885e-05	6.62277
chr21:36509997-36510219	chr21	36509997	36510219	223	*	49608	ENSG00000223741	36485983	36487411	-	upstream	-22586	22586	NearestLocation	NA	chr21:36509997-36510219	-2.36328	2.2072	-6.09575	2.98919e-07	2.08524e-05	6.68814
chr1:226327757-226328134	chr1	226327757	226328134	378	*	7572	ENSG00000275406	226331999	226333655	-	downstream	5898	3865	NearestLocation	NA	chr1:226327757-226328134	-2.41428	2.70414	-6.09572	2.98946e-07	2.08524e-05	6.67822
chr5:134144039-134144573	chr5	134144039	134144573	535	*	63994	ENSG00000081059	134114711	134151865	+	inside	29328	7292	NearestLocation	TCF7	chr5:134144039-134144573	-2.04672	3.13546	-6.09466	2.99992e-07	2.09082e-05	6.56257
chr17:7141880-7142113	chr17	7141880	7142113	234	*	31831	ENSG00000213876	7140930	7141592	+	downstream	950	288	NearestLocation	RPL7AP64	chr17:7141880-7142113	-3.32914	1.55645	-6.09404	3.00614e-07	2.09343e-05	6.60668
chr1:225766317-225766617	chr1	225766317	225766617	301	*	7526	ENSG00000143742	225777813	225790466	+	upstream	-11496	11196	NearestLocation	SRP9	chr1:225766317-225766617	-4.27649	1.33207	-6.09354	3.01112e-07	2.09517e-05	6.51063
chr1:208117566-208118143	chr1	208117566	208118143	578	*	6916	ENSG00000076356	208022242	208244320	-	inside	126754	95324	NearestLocation	PLXNA2	chr1:208117566-208118143	-4.21809	1.47445	-6.09323	3.01419e-07	2.09559e-05	6.51794
chr15:67178519-67179230	chr15	67178519	67179230	712	*	27309	ENSG00000259202	67142734	67146939	-	upstream	-31580	31580	NearestLocation	NA	chr15:67178519-67179230	-1.86382	3.3536	-6.09285	3.01795e-07	2.09649e-05	6.57484
chr2:218444641-218444987	chr2	218444641	218444987	347	*	45948	ENSG00000127831	218419092	218453295	+	inside	25549	8308	NearestLocation	VIL1	chr2:218444641-218444987	-2.44102	2.70023	-6.09224	3.02403e-07	2.09789e-05	6.66381
chr18:6925674-6926128	chr18	6925674	6926128	455	*	35326	ENSG00000264127	6926944	6928210	+	upstream	-1270	816	NearestLocation	SCML2P1	chr18:6925674-6926128	-2.07407	2.84126	-6.09215	3.02492e-07	2.09789e-05	6.62724
chr2:129821416-129821917	chr2	129821416	129821917	502	*	43817	ENSG00000229536	129869193	129877553	-	downstream	56137	47276	NearestLocation	LINC02572	chr2:129821416-129821917	-2.04317	3.6018	-6.09163	3.03007e-07	2.09974e-05	6.5802
chr7:36906506-36906718	chr7	36906506	36906718	213	*	71894	ENSG00000221325	36919357	36919432	-	downstream	12926	12639	NearestLocation	MIR1200	chr7:36906506-36906718	-3.52353	1.25605	-6.09092	3.03722e-07	2.10297e-05	6.47443
chr1:28648639-28649471	chr1	28648639	28649471	833	*	1570	ENSG00000270103	28648600	28648730	+	overlapEnd	39	39	NearestLocation	NA	chr1:28648639-28649471	1.56226	5.43435	6.08949	3.05155e-07	2.11118e-05	6.26919
chr17:50428946-50429295	chr17	50428946	50429295	350	*	33712	ENSG00000167107	50426158	50474845	+	inside	2788	2788	NearestLocation	ACSF2	chr17:50428946-50429295	-2.42197	2.42749	-6.08848	3.06174e-07	2.1165e-05	6.66403
chr22:32539629-32540121	chr22	32539629	32540121	493	*	50666	ENSG00000236054	32583300	32584204	+	upstream	-43671	43179	NearestLocation	NA	chr22:32539629-32540121	-2.48551	3.19268	-6.08695	3.07726e-07	2.12445e-05	6.65762
chr21:46213715-46214031	chr21	46213715	46214031	317	*	49961	ENSG00000223901	46220269	46225364	+	upstream	-6554	6238	NearestLocation	NA	chr21:46213715-46214031	-3.90531	2.03823	-6.08662	3.08059e-07	2.12445e-05	6.59201
chr5:1124999-1125267	chr5	1124999	1125267	269	*	61084	ENSG00000113504	1050376	1112035	-	upstream	-12964	12964	NearestLocation	SLC12A7	chr5:1124999-1125267	-3.67439	1.88028	-6.08634	3.08348e-07	2.12445e-05	6.58209
chr9:117387565-117387825	chr9	117387565	117387825	261	*	81445	ENSG00000148219	116425225	117415070	-	inside	27505	27245	NearestLocation	ASTN2	chr9:117387565-117387825	-2.5985	1.93793	-6.08618	3.08506e-07	2.12445e-05	6.6572
chr20:5028743-5029058	chr20	5028743	5029058	316	*	47092	ENSG00000234573	5013520	5013724	-	upstream	-15019	15019	NearestLocation	RPS21P7	chr20:5028743-5029058	-1.9637	2.90438	-6.08594	3.08753e-07	2.12445e-05	6.63173
chr4:47824842-47825300	chr4	47824842	47825300	459	*	58191	ENSG00000282917	47831385	47896709	+	upstream	-6543	6085	NearestLocation	LOC101927179	chr4:47824842-47825300	-2.7533	3.41335	-6.08587	3.08829e-07	2.12445e-05	6.64428
chr8:116324850-116325128	chr8	116324850	116325128	279	*	77852	ENSG00000249917	115950511	116325059	-	overlapStart	209	69	NearestLocation	LINC00536	chr8:116324850-116325128	-2.66706	2.44948	-6.08546	3.0924e-07	2.12555e-05	6.6565
chr7:127731790-127732008	chr7	127731790	127732008	219	*	74086	ENSG00000197157	127652180	128092609	+	inside	79610	79610	NearestLocation	SND1	chr7:127731790-127732008	-3.49837	0.840493	-6.08452	3.102e-07	2.13043e-05	6.45758
chr4:169133887-169134358	chr4	169133887	169134358	472	*	60581	ENSG00000214671	169166272	169167117	+	upstream	-32385	31914	NearestLocation	RPL6P12	chr4:169133887-169134358	-2.45627	2.15409	-6.08424	3.10494e-07	2.13067e-05	6.6435
chr16:4464427-4464738	chr16	4464427	4464738	312	*	28918	ENSG00000103415	4474690	4510347	+	upstream	-10263	9952	NearestLocation	HMOX2	chr16:4464427-4464738	-2.56514	3.03899	-6.08379	3.10953e-07	2.13067e-05	6.64848
chr3:110343465-110343774	chr3	110343465	110343774	310	*	54341	ENSG00000240895	110527482	110529582	-	downstream	186117	183708	NearestLocation	NA	chr3:110343465-110343774	-2.71645	2.90453	-6.08357	3.11181e-07	2.13067e-05	6.64826
chr14:23653104-23653295	chr14	23653104	23653295	192	*	23436	ENSG00000100867	23630115	23645639	+	downstream	22989	7465	NearestLocation	DHRS2	chr14:23653104-23653295	-4.13769	1.77765	-6.08336	3.11392e-07	2.13067e-05	6.4941
chr12:52199421-52199626	chr12	52199421	52199626	206	*	18314	ENSG00000167767	52168996	52192000	-	upstream	-7421	7421	NearestLocation	KRT80	chr12:52199421-52199626	-3.24636	2.20764	-6.08326	3.11493e-07	2.13067e-05	6.6357
chr3:113222493-113222819	chr3	113222493	113222819	327	*	54438	ENSG00000144857	113211003	113287459	+	inside	11490	11490	NearestLocation	BOC	chr3:113222493-113222819	-3.29396	1.97448	-6.08277	3.12005e-07	2.13245e-05	6.46888
chr13:20975153-20975553	chr13	20975153	20975553	401	*	21093	ENSG00000213621	20961310	20962195	+	downstream	13843	12958	NearestLocation	RPSAP54	chr13:20975153-20975553	-4.13594	2.23849	-6.08151	3.133e-07	2.13709e-05	6.56397
chr3:73569385-73569517	chr3	73569385	73569517	133	*	53895	ENSG00000239119	73593940	73594002	-	downstream	24617	24423	NearestLocation	RNU7-119P	chr3:73569385-73569517	-3.96438	1.17484	-6.08134	3.13473e-07	2.13709e-05	6.42058
chr17:68320373-68320664	chr17	68320373	68320664	292	*	34354	ENSG00000108932	68267026	68291267	-	upstream	-29106	29106	NearestLocation	SLC16A6	chr17:68320373-68320664	-2.23995	3.14833	-6.08127	3.13548e-07	2.13709e-05	6.6262
chr7:129592371-129592676	chr7	129592371	129592676	306	*	74199	ENSG00000273329	129604548	129611630	-	downstream	19259	11872	NearestLocation	NA	chr7:129592371-129592676	-2.7378	2.32666	-6.08113	3.13692e-07	2.13709e-05	6.64141
chr3:117671833-117672005	chr3	117671833	117672005	173	*	54538	ENSG00000240393	117674342	117675144	-	downstream	3311	2337	NearestLocation	LOC100421670	chr3:117671833-117672005	-3.5131	1.64741	-6.07995	3.14915e-07	2.1437e-05	6.50518
chr1:157134554-157134813	chr1	157134554	157134813	260	*	5207	ENSG00000117036	157121191	157138474	-	inside	3920	3661	NearestLocation	ETV3	chr1:157134554-157134813	-2.66776	2.26964	-6.07842	3.16515e-07	2.15286e-05	6.62866
chr12:2636614-2636733	chr12	2636614	2636733	120	*	16749	ENSG00000203648	2659937	2660969	+	upstream	-23323	23204	NearestLocation	NA	chr12:2636614-2636733	-3.73034	0.874902	-6.07626	3.1877e-07	2.16521e-05	6.4439
chr7:38833220-38833605	chr7	38833220	38833605	386	*	71954	ENSG00000006715	38722963	38932394	-	inside	99174	98789	NearestLocation	VPS41	chr7:38833220-38833605	-2.97677	2.39094	-6.0762	3.18841e-07	2.16521e-05	6.61249
chr3:170686556-170686708	chr3	170686556	170686708	153	*	56154	ENSG00000244738	170656562	170662123	+	downstream	29994	24433	NearestLocation	NA	chr3:170686556-170686708	-2.99528	1.87209	-6.0752	3.19891e-07	2.1706e-05	6.57452
chr6:4336861-4337535	chr6	4336861	4337535	675	*	66104	ENSG00000231811	4345743	4347037	-	downstream	10176	8208	NearestLocation	LOC101927888	chr6:4336861-4337535	-3.54391	2.52293	-6.07469	3.2043e-07	2.1718e-05	6.58429
chr10:78726019-78726505	chr10	78726019	78726505	487	*	10205	ENSG00000228683	78696062	78697022	-	upstream	-28997	28997	NearestLocation	NA	chr10:78726019-78726505	-3.84392	1.66088	-6.07455	3.20581e-07	2.1718e-05	6.44067
chr11:112258632-112258889	chr11	112258632	112258889	258	*	15670	ENSG00000268472	112260265	112261396	+	upstream	-1633	1376	NearestLocation	LOC100132686	chr11:112258632-112258889	-3.73165	0.805186	-6.07337	3.21827e-07	2.1785e-05	6.38275
chr16:77300170-77300461	chr16	77300170	77300461	292	*	30894	ENSG00000261063	77201474	77249957	-	upstream	-50213	50213	NearestLocation	NA	chr16:77300170-77300461	-3.18398	1.51385	-6.0727	3.2254e-07	2.18044e-05	6.52628
chr5:103414642-103414914	chr5	103414642	103414914	273	*	63272	ENSG00000250567	103408941	103412511	-	upstream	-2131	2131	NearestLocation	NA	chr5:103414642-103414914	-2.53051	2.55092	-6.07262	3.22629e-07	2.18044e-05	6.60146
chr8:101063692-101064054	chr8	101063692	101064054	363	*	77569	ENSG00000248599	101052054	101076251	+	inside	11638	11638	NearestLocation	FLJ42969	chr8:101063692-101064054	-2.451	3.06093	-6.07195	3.23337e-07	2.18272e-05	6.60147
chr5:139445537-139445908	chr5	139445537	139445908	372	*	64241	ENSG00000170464	139408588	139444491	-	upstream	-1046	1046	NearestLocation	DNAJC18	chr5:139445537-139445908	-2.66979	2.86978	-6.07167	3.23637e-07	2.18272e-05	6.61
chr16:75070631-75070819	chr16	75070631	75070819	189	*	30823	ENSG00000247033	75108601	75110712	-	downstream	40081	37782	NearestLocation	NA	chr16:75070631-75070819	-3.59463	2.36292	-6.07158	3.23738e-07	2.18272e-05	6.53314
chr7:148462697-148462994	chr7	148462697	148462994	298	*	74725	ENSG00000274133	148445786	148446299	+	downstream	16911	16398	NearestLocation	LOC392145	chr7:148462697-148462994	-3.42636	1.49682	-6.07099	3.24364e-07	2.18519e-05	6.5395
chr1:160658156-160658756	chr1	160658156	160658756	601	*	5340	ENSG00000117090	160608100	160647295	-	upstream	-10861	10861	NearestLocation	SLAMF1	chr1:160658156-160658756	-2.73871	2.40733	-6.07073	3.24646e-07	2.18519e-05	6.60969
chr13:98106010-98106193	chr13	98106010	98106193	184	*	22760	ENSG00000152767	98142562	98455176	+	upstream	-36552	36369	NearestLocation	FARP1	chr13:98106010-98106193	-3.39429	2.59256	-6.06998	3.25453e-07	2.18519e-05	6.56872
chr11:77088731-77089091	chr11	77088731	77089091	361	*	14832	ENSG00000254550	77102840	77103331	+	upstream	-14109	13749	NearestLocation	OMP	chr11:77088731-77089091	-2.71833	2.72204	-6.06987	3.25565e-07	2.18519e-05	6.60747
chr6:52566871-52567296	chr6	52566871	52567296	426	*	68148	ENSG00000065308	52497402	52576915	-	inside	10044	9619	NearestLocation	TRAM2	chr6:52566871-52567296	-1.53167	3.41241	-6.06983	3.25611e-07	2.18519e-05	6.41266
chr18:59528863-59529256	chr18	59528863	59529256	394	*	36585	ENSG00000267061	59563709	59568615	+	upstream	-34846	34453	NearestLocation	NA	chr18:59528863-59529256	-4.16803	2.68062	-6.06965	3.25801e-07	2.18519e-05	6.58424
chr2:168529938-168530278	chr2	168529938	168530278	341	*	44633	ENSG00000265694	168582943	168583018	+	upstream	-53005	52665	NearestLocation	MIR4774	chr2:168529938-168530278	-2.34253	3.1743	-6.06955	3.25908e-07	2.18519e-05	6.54071
chr14:20768096-20768505	chr14	20768096	20768505	410	*	23258	ENSG00000181552	20768427	20770948	+	overlapStart	-331	78	NearestLocation	EDDM3B	chr14:20768096-20768505	-4.01615	1.7296	-6.06855	3.26983e-07	2.19066e-05	6.5237
chr11:76624814-76625225	chr11	76624814	76625225	412	*	14805	ENSG00000255479	76625462	76626834	-	downstream	2020	237	NearestLocation	NA	chr11:76624814-76625225	-2.37703	3.17876	-6.0681	3.27479e-07	2.19225e-05	6.57085
chr10:63115892-63116100	chr10	63115892	63116100	209	*	9694	ENSG00000199446	63110139	63110246	+	downstream	5753	5646	NearestLocation	RNU6-543P	chr10:63115892-63116100	-2.15103	3.01718	-6.06733	3.28313e-07	2.19236e-05	6.5774
chr6:165566335-165566684	chr6	165566335	165566684	350	*	70647	ENSG00000206681	165718235	165718338	-	downstream	152003	151551	NearestLocation	RNU6-730P	chr6:165566335-165566684	-2.68426	2.60648	-6.06728	3.28358e-07	2.19236e-05	6.5994
chr12:120760262-120760586	chr12	120760262	120760586	325	*	20570	ENSG00000255946	120740470	120761592	-	inside	1330	1006	NearestLocation	NA	chr12:120760262-120760586	-2.79309	2.33502	-6.06726	3.28379e-07	2.19236e-05	6.59766
chr22:31149936-31150100	chr22	31149936	31150100	165	*	50604	ENSG00000214125	31155966	31156647	-	downstream	6711	5866	NearestLocation	NA	chr22:31149936-31150100	-3.48736	1.14508	-6.06685	3.28829e-07	2.19236e-05	6.48317
chrX:2973611-2973972	chrX	2973611	2973972	362	*	82617	ENSG00000157399	2934632	2968310	-	upstream	-5301	5301	NearestLocation	ARSL	chrX:2973611-2973972	-3.52914	2.21313	-6.06676	3.28925e-07	2.19236e-05	6.4955
chr20:41406983-41407226	chr20	41406983	41407226	244	*	48228	ENSG00000229398	41382383	41383107	+	downstream	24600	23876	NearestLocation	LOC100419859	chr20:41406983-41407226	-3.01008	1.52095	-6.06665	3.29047e-07	2.19236e-05	6.54706
chr18:74269290-74269647	chr18	74269290	74269647	358	*	36840	ENSG00000166347	74250847	74292016	-	inside	22726	18443	NearestLocation	CYB5A	chr18:74269290-74269647	-2.66892	2.05539	-6.06553	3.30266e-07	2.19875e-05	6.59359
chr1:202018405-202019350	chr1	202018405	202019350	946	*	6523	ENSG00000249007	202011370	202015657	+	downstream	7035	2748	NearestLocation	NA	chr1:202018405-202019350	-1.32705	4.75025	-6.06428	3.3163e-07	2.20609e-05	6.20305
chrX:68599238-68599711	chrX	68599238	68599711	474	*	83567	ENSG00000236735	68600099	68600473	+	upstream	-861	388	NearestLocation	RPL31P63	chrX:68599238-68599711	-3.54592	2.25174	-6.06128	3.34927e-07	2.22313e-05	6.51714
chr11:107849539-107850099	chr11	107849539	107850099	561	*	15526	ENSG00000240652	107908420	107908764	+	upstream	-58881	58321	NearestLocation	NA	chr11:107849539-107850099	-2.23327	2.80347	-6.06125	3.34965e-07	2.22313e-05	6.54783
chr12:65937226-65937665	chr12	65937226	65937665	440	*	18903	ENSG00000256083	65934777	65948479	-	inside	11253	2449	NearestLocation	NA	chr12:65937226-65937665	-2.80295	2.37017	-6.06123	3.34978e-07	2.22313e-05	6.57621
chr3:27685556-27685733	chr3	27685556	27685733	178	*	52321	ENSG00000232766	27703129	27703568	-	downstream	18012	17396	NearestLocation	KIAA1143P2	chr3:27685556-27685733	-3.57965	1.64923	-6.05991	3.36443e-07	2.22867e-05	6.43466
chr13:44364405-44365214	chr13	44364405	44365214	810	*	21774	ENSG00000277831	44369365	44369877	-	downstream	5472	4151	NearestLocation	NA	chr13:44364405-44365214	-1.97556	3.52981	-6.05989	3.36467e-07	2.22867e-05	6.44555
chr14:29821297-29821505	chr14	29821297	29821505	209	*	23569	ENSG00000252686	29811916	29812018	+	downstream	9381	9279	NearestLocation	RNU6-1234P	chr14:29821297-29821505	-3.05929	2.0053	-6.05977	3.36601e-07	2.22867e-05	6.53226
chr2:138335023-138335369	chr2	138335023	138335369	347	*	44021	ENSG00000237939	138307319	138307970	+	downstream	27704	27053	NearestLocation	NA	chr2:138335023-138335369	-2.30083	3.05328	-6.05823	3.38311e-07	2.23819e-05	6.55724
chr6:43798726-43799185	chr6	43798726	43799185	460	*	67914	ENSG00000283573	43803193	43842625	+	upstream	-4467	4008	NearestLocation	NA	chr6:43798726-43799185	-1.76241	3.42685	-6.05796	3.38613e-07	2.23819e-05	6.44274
chr5:36745219-36745607	chr5	36745219	36745607	389	*	61907	ENSG00000250155	36666214	36725195	-	upstream	-20024	20024	NearestLocation	LOC107986412	chr5:36745219-36745607	-1.725	4.76949	-6.05777	3.38831e-07	2.23819e-05	6.3644
chr9:99801888-99802144	chr9	99801888	99802144	257	*	80916	ENSG00000237461	99585786	99819889	-	inside	18001	17745	NearestLocation	LOC101928438	chr9:99801888-99802144	-2.97438	2.23254	-6.05704	3.39645e-07	2.24181e-05	6.53748
chr3:31892095-31892468	chr3	31892095	31892468	374	*	52411	ENSG00000197385	31981771	31991628	+	upstream	-89676	89303	NearestLocation	ZNF860	chr3:31892095-31892468	-1.39034	3.6937	-6.05605	3.40759e-07	2.24742e-05	6.38167
chr6:165658247-165658761	chr6	165658247	165658761	515	*	70650	ENSG00000206681	165718235	165718338	-	downstream	60091	59474	NearestLocation	RNU6-730P	chr6:165658247-165658761	-2.14266	2.85226	-6.05471	3.4227e-07	2.25563e-05	6.53921
chr5:177494332-177495180	chr5	177494332	177495180	849	*	65739	ENSG00000248996	177494995	177503647	+	overlapStart	-663	185	NearestLocation	NA	chr5:177494332-177495180	1.69769	4.86706	6.05438	3.42643e-07	2.25633e-05	6.35238
chr10:34728938-34729168	chr10	34728938	34729168	231	*	9160	ENSG00000215184	34675635	34676041	-	upstream	-52897	52897	NearestLocation	NA	chr10:34728938-34729168	-3.0389	1.89058	-6.0533	3.43859e-07	2.26258e-05	6.51833
chr1:225754672-225755104	chr1	225754672	225755104	433	*	7524	ENSG00000223306	225741275	225741380	+	downstream	13397	13292	NearestLocation	RNU6-1304P	chr1:225754672-225755104	-2.65353	2.02644	-6.05296	3.4425e-07	2.2634e-05	6.55185
chr1:42991967-42992606	chr1	42991967	42992606	640	*	2281	ENSG00000207256	42991438	42991544	+	downstream	529	423	NearestLocation	RNU6-880P	chr1:42991967-42992606	-3.23159	2.59484	-6.05136	3.46076e-07	2.27276e-05	6.53123
chr7:68587782-68587954	chr7	68587782	68587954	173	*	72549	ENSG00000228429	68640798	68641584	+	upstream	-53016	52844	NearestLocation	LOC100419458	chr7:68587782-68587954	-3.44055	1.33507	-6.05124	3.46211e-07	2.27276e-05	6.40293
chr21:45403896-45404439	chr21	45403896	45404439	544	*	49925	ENSG00000273796	45403809	45404369	-	overlapStart	473	70	NearestLocation	NA	chr21:45403896-45404439	1.50134	4.34563	6.05097	3.4652e-07	2.27299e-05	6.43329
chr11:76577067-76577694	chr11	76577067	76577694	628	*	14799	ENSG00000254755	76591023	76591211	+	upstream	-13956	13329	NearestLocation	NA	chr11:76577067-76577694	-1.07885	4.68322	-6.05074	3.46782e-07	2.27299e-05	6.08932
chr5:156037247-156037483	chr5	156037247	156037483	237	*	65017	ENSG00000170624	155870344	156767788	+	inside	166903	166903	NearestLocation	SGCD	chr5:156037247-156037483	-2.55748	1.99504	-6.04992	3.47718e-07	2.27736e-05	6.54027
chr4:95463038-95463307	chr4	95463038	95463307	270	*	59132	ENSG00000271474	95549129	95552457	+	upstream	-86091	85822	NearestLocation	NA	chr4:95463038-95463307	-3.99971	2.22431	-6.0496	3.48091e-07	2.27805e-05	6.44106
chr7:67100811-67101345	chr7	67100811	67101345	535	*	72526	ENSG00000233383	67089257	67089470	-	upstream	-11341	11341	NearestLocation	NA	chr7:67100811-67101345	-1.2565	4.47853	-6.04791	3.50035e-07	2.289e-05	6.23029
chr1:244887232-244887619	chr1	244887232	244887619	388	*	8168	ENSG00000273175	244864738	244865272	+	downstream	22494	21960	NearestLocation	NA	chr1:244887232-244887619	-3.10153	2.36455	-6.04732	3.50715e-07	2.29168e-05	6.53512
chr7:73746590-73746821	chr7	73746590	73746821	232	*	72651	ENSG00000106077	73736094	73738867	-	upstream	-7723	7723	NearestLocation	ABHD11	chr7:73746590-73746821	-2.89603	1.94238	-6.04678	3.51335e-07	2.29397e-05	6.52707
chr11:78950793-78951353	chr11	78950793	78951353	561	*	14900	ENSG00000255345	79092848	79098003	+	upstream	-142055	141495	NearestLocation	NA	chr11:78950793-78951353	-3.42151	2.32884	-6.04598	3.52264e-07	2.29781e-05	6.49974
chr6:109347861-109348181	chr6	109347861	109348181	321	*	69214	ENSG00000218632	109327175	109327914	-	upstream	-19947	19947	NearestLocation	RPL7P28	chr6:109347861-109348181	-3.80294	2.00353	-6.04581	3.52467e-07	2.29781e-05	6.43942
chr11:75763040-75763132	chr11	75763040	75763132	93	*	14767	ENSG00000062282	75759512	75801535	+	inside	3528	3528	NearestLocation	DGAT2	chr11:75763040-75763132	-3.63904	1.05503	-6.04532	3.53032e-07	2.29875e-05	6.37887
chr2:28683395-28683692	chr2	28683395	28683692	298	*	41190	ENSG00000222232	28683976	28684083	+	upstream	-581	284	NearestLocation	RNA5SP89	chr2:28683395-28683692	-1.03984	4.77366	-6.04522	3.53153e-07	2.29875e-05	6.12951
chrX:110967070-110967316	chrX	110967070	110967316	247	*	84105	ENSG00000077264	110944285	111227361	+	inside	22785	22785	NearestLocation	PAK3	chrX:110967070-110967316	-3.11094	2.62116	-6.04485	3.5359e-07	2.29983e-05	6.5225
chr3:17116386-17116567	chr3	17116386	17116567	182	*	52092	ENSG00000226441	17042742	17044192	-	upstream	-72194	72194	NearestLocation	NA	chr3:17116386-17116567	-3.76089	0.898603	-6.04311	3.5562e-07	2.31126e-05	6.29505
chr16:57484047-57484283	chr16	57484047	57484283	237	*	30191	ENSG00000125170	57471922	57487327	-	inside	3280	3044	NearestLocation	DOK4	chr16:57484047-57484283	-2.58559	2.56601	-6.04123	3.57834e-07	2.32386e-05	6.51697
chr8:22986942-22987522	chr8	22986942	22987522	581	*	75732	ENSG00000008853	22987417	23020199	+	overlapStart	-475	105	NearestLocation	RHOBTB2	chr8:22986942-22987522	-1.1574	4.72492	-6.04075	3.58405e-07	2.32579e-05	6.11381
chr9:106755670-106756109	chr9	106755670	106756109	440	*	81054	ENSG00000228143	106722350	106722930	+	downstream	33320	32740	NearestLocation	NA	chr9:106755670-106756109	-1.96507	2.75637	-6.03942	3.59977e-07	2.33421e-05	6.49122
chr16:25119565-25119949	chr16	25119565	25119949	385	*	29481	ENSG00000205629	25111729	25178231	+	inside	7836	7836	NearestLocation	LCMT1	chr16:25119565-25119949	-2.76066	2.25165	-6.03918	3.6026e-07	2.33425e-05	6.5109
chr2:80517321-80517666	chr2	80517321	80517666	346	*	42644	ENSG00000237031	80572681	80618777	-	downstream	101456	55015	NearestLocation	NA	chr2:80517321-80517666	-1.76271	3.10613	-6.03783	3.61868e-07	2.34288e-05	6.30036
chr12:12990687-12991059	chr12	12990687	12991059	373	*	17264	ENSG00000013583	12974864	13000273	-	inside	9586	9214	NearestLocation	HEBP1	chr12:12990687-12991059	-1.75081	2.87283	-6.03422	3.66205e-07	2.36915e-05	6.39773
chr8:57725895-57726089	chr8	57725895	57726089	195	*	76618	ENSG00000254139	57746149	57750199	+	upstream	-20254	20060	NearestLocation	LINC03018	chr8:57725895-57726089	-3.65309	1.41102	-6.03382	3.66688e-07	2.37046e-05	6.33597
chr6:75813566-75813864	chr6	75813566	75813864	299	*	68529	ENSG00000252156	75768059	75768158	-	upstream	-45408	45408	NearestLocation	RNU6-155P	chr6:75813566-75813864	-2.8186	2.73809	-6.03322	3.67419e-07	2.37338e-05	6.48875
chr3:32335835-32336055	chr3	32335835	32336055	221	*	52437	ENSG00000153551	32391671	32483067	+	upstream	-55836	55616	NearestLocation	CMTM7	chr3:32335835-32336055	-3.60947	1.76833	-6.03227	3.6857e-07	2.379e-05	6.4072
chr1:32339577-32339946	chr1	32339577	32339946	370	*	1760	ENSG00000175130	32333832	32336379	-	upstream	-3198	3198	NearestLocation	MARCKSL1	chr1:32339577-32339946	-2.66976	2.69261	-6.03062	3.7058e-07	2.38887e-05	6.48284
chr16:84827033-84827457	chr16	84827033	84827457	425	*	31168	ENSG00000260859	84828263	84829242	+	upstream	-1230	806	NearestLocation	NA	chr16:84827033-84827457	-2.30265	2.71121	-6.03055	3.70662e-07	2.38887e-05	6.47828
chr9:69389506-69390025	chr9	69389506	69390025	520	*	80040	ENSG00000243888	69428248	69428721	-	downstream	39215	38223	NearestLocation	NA	chr9:69389506-69390025	-3.26583	2.14753	-6.02674	3.75354e-07	2.41727e-05	6.46487
chr3:123678078-123678465	chr3	123678078	123678465	388	*	54776	ENSG00000250174	123689644	123692407	+	upstream	-11566	11179	NearestLocation	MYLK-AS2	chr3:123678078-123678465	-2.09648	2.84342	-6.02621	3.76013e-07	2.41967e-05	6.44172
chr16:52805638-52806145	chr16	52805638	52806145	508	*	30009	ENSG00000260326	52934813	52935635	+	upstream	-129175	128668	NearestLocation	NA	chr16:52805638-52806145	-3.11244	1.9076	-6.02368	3.79167e-07	2.43812e-05	6.42921
chr8:38744959-38745271	chr8	38744959	38745271	313	*	76203	ENSG00000207258	38744020	38744131	+	downstream	939	828	NearestLocation	NA	chr8:38744959-38745271	-2.7497	1.81887	-6.02312	3.7986e-07	2.44072e-05	6.45739
chr11:73195301-73195714	chr11	73195301	73195714	414	*	14628	ENSG00000256568	73176694	73181696	+	downstream	18607	13605	NearestLocation	NA	chr11:73195301-73195714	-1.81564	3.23201	-6.02228	3.80919e-07	2.44568e-05	6.3807
chr18:44937484-44937656	chr18	44937484	44937656	173	*	36105	ENSG00000265957	44970082	44970166	-	downstream	32682	32426	NearestLocation	MIR4319	chr18:44937484-44937656	-3.69819	1.84781	-6.02098	3.82563e-07	2.45437e-05	6.36075
chr3:78268613-78269221	chr3	78268613	78269221	609	*	53968	ENSG00000240241	78266940	78294731	+	inside	1673	1673	NearestLocation	NA	chr3:78268613-78269221	-2.04037	3.49437	-6.02011	3.83658e-07	2.45953e-05	6.37599
chr18:55748211-55748655	chr18	55748211	55748655	445	*	36455	ENSG00000267284	55721063	55788761	+	inside	27148	27148	NearestLocation	NA	chr18:55748211-55748655	-2.07061	3.29022	-6.01983	3.84016e-07	2.45996e-05	6.27032
chr2:192660710-192660970	chr2	192660710	192660970	261	*	45261	ENSG00000232227	192644102	192645387	-	upstream	-15323	15323	NearestLocation	NA	chr2:192660710-192660970	-4.06506	2.94929	-6.01909	3.84948e-07	2.46408e-05	6.42613
chr12:115443423-115443809	chr12	115443423	115443809	387	*	20363	ENSG00000257726	115363012	115364745	+	downstream	80411	78678	NearestLocation	NA	chr12:115443423-115443809	-1.77968	2.66716	-6.01865	3.85507e-07	2.46579e-05	6.33877
chr9:107361728-107362145	chr9	107361728	107362145	418	*	81079	ENSG00000226825	107420284	107430802	-	downstream	69074	58139	NearestLocation	NA	chr9:107361728-107362145	-3.63768	1.84888	-6.01746	3.8702e-07	2.4736e-05	6.39138
chr7:110830908-110831082	chr7	110830908	110831082	175	*	73754	ENSG00000228540	110724159	110725825	-	upstream	-105083	105083	NearestLocation	NA	chr7:110830908-110831082	-3.81052	1.3167	-6.017	3.87619e-07	2.47556e-05	6.31023
chr2:2673442-2673713	chr2	2673442	2673713	272	*	40289	ENSG00000234929	2641989	2656630	-	upstream	-16812	16812	NearestLocation	NA	chr2:2673442-2673713	-2.24188	2.63954	-6.01652	3.88232e-07	2.47761e-05	6.43786
chr2:123129055-123129505	chr2	123129055	123129505	451	*	43661	ENSG00000232740	123066151	123073481	-	upstream	-55574	55574	NearestLocation	LINC01826	chr2:123129055-123129505	-1.74007	3.07276	-6.01459	3.90703e-07	2.49029e-05	6.28705
chr22:49119587-49119898	chr22	49119587	49119898	312	*	51443	ENSG00000226142	49213911	49214247	-	downstream	94660	94013	NearestLocation	NA	chr22:49119587-49119898	-1.38482	3.57502	-6.01451	3.90807e-07	2.49029e-05	6.27544
chr4:10298902-10299045	chr4	10298902	10299045	144	*	57548	ENSG00000251338	10294463	10295579	-	upstream	-3323	3323	NearestLocation	LOC100422639	chr4:10298902-10299045	-3.11712	1.16606	-6.01413	3.91296e-07	2.49154e-05	6.36369
chr2:43217810-43218210	chr2	43217810	43218210	401	*	41604	ENSG00000152518	43222402	43226609	-	downstream	8799	4192	NearestLocation	ZFP36L2	chr2:43217810-43218210	1.74334	3.94504	6.01223	3.93756e-07	2.50373e-05	6.39341
chr3:127817462-127817842	chr3	127817462	127817842	381	*	54971	ENSG00000074416	127689062	127823250	-	inside	5788	5408	NearestLocation	MGLL	chr3:127817462-127817842	-3.35201	1.38211	-6.0122	3.93802e-07	2.50373e-05	6.32873
chr2:84894051-84894500	chr2	84894051	84894500	450	*	42672	ENSG00000279992	84895085	84895221	-	downstream	1170	585	NearestLocation	NA	chr2:84894051-84894500	-1.6628	4.19041	-6.01169	3.9446e-07	2.50603e-05	6.17582
chr1:57271424-57271688	chr1	57271424	57271688	265	*	2846	ENSG00000227935	57386576	57387450	+	upstream	-115152	114888	NearestLocation	NA	chr1:57271424-57271688	-3.51947	2.48412	-6.00965	3.97127e-07	2.52063e-05	6.40979
chr3:33091714-33092405	chr3	33091714	33092405	692	*	52488	ENSG00000188167	33090421	33096801	-	inside	5087	1293	NearestLocation	TMPPE	chr3:33091714-33092405	-2.44715	2.87772	-6.00948	3.97353e-07	2.52063e-05	6.35603
chr16:66408471-66408978	chr16	66408471	66408978	508	*	30385	ENSG00000246898	66408524	66412135	+	overlapStart	-53	53	NearestLocation	NA	chr16:66408471-66408978	-1.31425	4.29229	-6.00921	3.97709e-07	2.521e-05	6.17116
chr20:15785625-15785761	chr20	15785625	15785761	137	*	47314	ENSG00000224274	15619494	15619819	-	upstream	-165806	165806	NearestLocation	ENSAP1	chr20:15785625-15785761	-3.90144	1.35452	-6.00873	3.9834e-07	2.52312e-05	6.25655
chr8:42468364-42468842	chr8	42468364	42468842	479	*	76344	ENSG00000254131	42484600	42485019	+	upstream	-16236	15758	NearestLocation	NA	chr8:42468364-42468842	-1.50875	4.05218	-6.00745	4.00018e-07	2.53185e-05	6.23553
chr18:33355369-33355984	chr18	33355369	33355984	616	*	35875	ENSG00000166960	32937402	33441101	-	inside	85732	85117	NearestLocation	CCDC178	chr18:33355369-33355984	-2.08913	3.53885	-6.00652	4.01254e-07	2.53778e-05	6.3533
chr1:231027283-231027387	chr1	231027283	231027387	105	*	7774	ENSG00000227934	231021611	231022183	+	downstream	5672	5100	NearestLocation	NA	chr1:231027283-231027387	-3.99094	1.57555	-6.00568	4.02366e-07	2.54228e-05	6.23025
chr4:160364763-160364981	chr4	160364763	160364981	219	*	60423	ENSG00000250997	160521829	160522311	-	downstream	157548	156848	NearestLocation	NA	chr4:160364763-160364981	-3.66013	1.25468	-6.00553	4.02564e-07	2.54228e-05	6.285
chr3:131778624-131778890	chr3	131778624	131778890	267	*	55134	ENSG00000265859	131985855	131985931	-	downstream	207307	206965	NearestLocation	MIR5704	chr3:131778624-131778890	-2.96434	2.21696	-6.00504	4.03218e-07	2.54241e-05	6.38184
chr15:70293622-70294017	chr15	70293622	70294017	396	*	27427	ENSG00000259503	70321576	70326742	+	upstream	-27954	27559	NearestLocation	NA	chr15:70293622-70294017	-2.18917	2.55788	-6.00503	4.03231e-07	2.54241e-05	6.37833
chr7:21617919-21618152	chr7	21617919	21618152	234	*	71417	ENSG00000105877	21543215	21901839	+	inside	74704	74704	NearestLocation	DNAH11	chr7:21617919-21618152	-2.20919	2.45251	-6.00484	4.03486e-07	2.54241e-05	6.39477
chr3:52526957-52527326	chr3	52526957	52527326	370	*	53293	ENSG00000168273	52534013	52579237	+	upstream	-7056	6687	NearestLocation	SMIM4	chr3:52526957-52527326	-3.7866	2.75989	-6.00374	4.04945e-07	2.54888e-05	6.3724
chr14:75972948-75973267	chr14	75972948	75973267	320	*	24864	ENSG00000258876	75970924	75971587	+	downstream	2024	1361	NearestLocation	NA	chr14:75972948-75973267	-2.91038	2.5652	-6.00361	4.05114e-07	2.54888e-05	6.39441
chr7:77873519-77873753	chr7	77873519	77873753	235	*	72833	ENSG00000222432	77895880	77895992	+	upstream	-22361	22127	NearestLocation	NA	chr7:77873519-77873753	-3.77368	1.20612	-6.00288	4.06098e-07	2.55293e-05	6.23039
chr19:13169866-13170273	chr19	13169866	13170273	408	*	37885	ENSG00000213253	13157959	13158788	-	upstream	-11078	11078	NearestLocation	NA	chr19:13169866-13170273	-1.65923	3.94276	-6.00268	4.06361e-07	2.55293e-05	6.06882
chr19:14190527-14190839	chr19	14190527	14190839	313	*	37944	ENSG00000072071	14147743	14206187	-	inside	15660	15348	NearestLocation	ADGRL1	chr19:14190527-14190839	-3.37044	1.83575	-6.00143	4.08039e-07	2.56158e-05	6.32956
chr12:108304631-108304972	chr12	108304631	108304972	342	*	20106	ENSG00000257281	108281103	108282235	-	upstream	-22396	22396	NearestLocation	LOC196469	chr12:108304631-108304972	-2.16898	3.8103	-6.00117	4.08392e-07	2.56189e-05	6.34901
chr2:62477439-62477976	chr2	62477439	62477976	538	*	42084	ENSG00000241625	62491178	62491468	+	upstream	-13739	13202	NearestLocation	RN7SL18P	chr2:62477439-62477976	-1.41939	4.33614	-6.00058	4.09189e-07	2.565e-05	6.07717
chr1:93988980-93989344	chr1	93988980	93989344	365	*	3743	ENSG00000233129	93934479	93935244	-	upstream	-53736	53736	NearestLocation	NA	chr1:93988980-93989344	-2.76101	2.27182	-5.99925	4.10986e-07	2.57274e-05	6.37344
chr11:68763217-68763651	chr11	68763217	68763651	435	*	14400	ENSG00000132749	68707440	68751564	-	upstream	-11653	11653	NearestLocation	TESMIN	chr11:68763217-68763651	-1.80879	3.72842	-5.99914	4.11143e-07	2.57274e-05	6.24206
chr5:91220946-91221333	chr5	91220946	91221333	388	*	63052	ENSG00000212930	91223419	91223967	+	upstream	-2473	2086	NearestLocation	NA	chr5:91220946-91221333	-4.11947	0.947917	-5.99893	4.1142e-07	2.57274e-05	6.24497
chr2:206721270-206721418	chr2	206721270	206721418	149	*	45587	ENSG00000232125	206651621	206718396	-	upstream	-2874	2874	NearestLocation	DYTN	chr2:206721270-206721418	-2.75304	1.85183	-5.99877	4.11638e-07	2.57274e-05	6.34862
chr3:119360023-119360328	chr3	119360023	119360328	306	*	54580	ENSG00000207310	119341834	119341940	-	upstream	-18083	18083	NearestLocation	RNU6-1127P	chr3:119360023-119360328	-2.42375	2.83919	-5.99823	4.12371e-07	2.57542e-05	6.38331
chr8:130499089-130499497	chr8	130499089	130499497	409	*	78320	ENSG00000153317	130052104	130443660	-	upstream	-55429	55429	NearestLocation	ASAP1	chr8:130499089-130499497	-1.82494	3.49434	-5.99785	4.12898e-07	2.57614e-05	6.3176
chr3:120682477-120682691	chr3	120682477	120682691	215	*	54639	ENSG00000113924	120628173	120682571	-	overlapStart	94	94	NearestLocation	HGD	chr3:120682477-120682691	-2.0758	2.5686	-5.9977	4.13095e-07	2.57614e-05	6.37706
chr15:64571876-64572248	chr15	64571876	64572248	373	*	27145	ENSG00000243403	64592979	64593326	+	upstream	-21103	20731	NearestLocation	NA	chr15:64571876-64572248	-2.1274	2.407	-5.99571	4.15818e-07	2.59122e-05	6.35773
chr2:32235388-32235663	chr2	32235388	32235663	276	*	41296	ENSG00000201113	32214456	32214562	-	upstream	-20826	20826	NearestLocation	RNU6-647P	chr2:32235388-32235663	-2.778	2.2811	-5.99504	4.16737e-07	2.59504e-05	6.35991
chr4:24598139-24598413	chr4	24598139	24598413	275	*	57802	ENSG00000109606	24517441	24584550	-	upstream	-13589	13589	NearestLocation	DHX15	chr4:24598139-24598413	-2.89559	2.10098	-5.99395	4.18238e-07	2.60247e-05	6.34984
chr11:77127925-77128340	chr11	77127925	77128340	416	*	14836	ENSG00000137474	77128264	77215239	+	overlapStart	-339	76	NearestLocation	MYO7A	chr11:77127925-77128340	-1.25507	5.16974	-5.993	4.19545e-07	2.60684e-05	5.95926
chr1:19445832-19446324	chr1	19445832	19446324	493	*	992	ENSG00000240490	19424384	19424671	+	downstream	21448	21161	NearestLocation	NA	chr1:19445832-19446324	-1.87916	4.20201	-5.993	4.19555e-07	2.60684e-05	6.23085
chr20:54269032-54269383	chr20	54269032	54269383	352	*	48730	ENSG00000280041	54249953	54250327	+	downstream	19079	18705	NearestLocation	NA	chr20:54269032-54269383	-2.02736	3.38684	-5.99247	4.2028e-07	2.60943e-05	6.33424
chr18:6781148-6781673	chr18	6781148	6781673	526	*	35320	ENSG00000266441	6728821	6729862	-	upstream	-51286	51286	NearestLocation	NA	chr18:6781148-6781673	-1.39139	4.14243	-5.99098	4.22357e-07	2.62041e-05	6.08002
chr1:46724861-46725213	chr1	46724861	46725213	353	*	2495	ENSG00000159658	46675159	46719064	-	upstream	-5797	5797	NearestLocation	EFCAB14	chr1:46724861-46725213	-2.12866	2.96649	-5.99017	4.23491e-07	2.62552e-05	6.3188
chr12:9638729-9638953	chr12	9638729	9638953	225	*	17115	ENSG00000233719	9641723	9643011	+	upstream	-2994	2770	NearestLocation	GOT2P3	chr12:9638729-9638953	-3.76761	1.3536	-5.98946	4.24475e-07	2.6297e-05	6.24316
chr2:149219736-149220214	chr2	149219736	149220214	479	*	44188	ENSG00000224337	149320593	149321436	+	upstream	-100857	100379	NearestLocation	NA	chr2:149219736-149220214	-2.92339	2.89487	-5.98879	4.25413e-07	2.63358e-05	6.34427
chr9:134661818-134662767	chr9	134661818	134662767	950	*	82318	ENSG00000204011	134649385	134652843	-	upstream	-8975	8975	NearestLocation	NA	chr9:134661818-134662767	-1.38217	4.34127	-5.98742	4.2735e-07	2.64364e-05	5.95865
chr10:8366135-8366731	chr10	8366135	8366731	597	*	8522	ENSG00000226990	8400860	8461863	+	upstream	-34725	34129	NearestLocation	NA	chr10:8366135-8366731	-1.29045	4.05558	-5.98677	4.28263e-07	2.64383e-05	6.11918
chr4:173209600-173209940	chr4	173209600	173209940	341	*	60648	ENSG00000245213	173131928	173169652	-	upstream	-39948	39948	NearestLocation	GALNT7-DT	chr4:173209600-173209940	-1.29907	4.23726	-5.98673	4.28314e-07	2.64383e-05	6.09645
chr10:79949417-79949739	chr10	79949417	79949739	323	*	10279	ENSG00000273372	79968213	79973213	+	upstream	-18796	18474	NearestLocation	NA	chr10:79949417-79949739	-2.8405	2.70592	-5.98673	4.28316e-07	2.64383e-05	6.33178
chr3:136914096-136914301	chr3	136914096	136914301	206	*	55323	ENSG00000214283	136899076	136900076	-	upstream	-14020	14020	NearestLocation	NA	chr3:136914096-136914301	-3.66343	1.40347	-5.98568	4.2981e-07	2.64856e-05	6.23429
chr11:60866995-60867337	chr11	60866995	60867337	343	*	13727	ENSG00000149506	60867562	60875693	+	upstream	-567	225	NearestLocation	ZP1	chr11:60866995-60867337	-2.27418	2.73768	-5.98563	4.29878e-07	2.64856e-05	6.31436
chr11:86172771-86173207	chr11	86172771	86173207	437	*	15040	ENSG00000200877	86153227	86153334	+	downstream	19544	19437	NearestLocation	RNU6-560P	chr11:86172771-86173207	-1.55139	3.22865	-5.98553	4.3002e-07	2.64856e-05	6.19211
chr2:222882583-222882747	chr2	222882583	222882747	165	*	46143	ENSG00000123983	222860934	222944639	+	inside	21649	21649	NearestLocation	ACSL3	chr2:222882583-222882747	-2.66149	1.85864	-5.98398	4.32219e-07	2.66017e-05	6.33132
chr21:15160751-15160906	chr21	15160751	15160906	156	*	49197	ENSG00000236471	15067070	15067837	+	downstream	93681	92914	NearestLocation	NA	chr21:15160751-15160906	-3.66927	1.3816	-5.98307	4.33529e-07	2.6663e-05	6.19906
chr4:53695554-53695924	chr4	53695554	53695924	371	*	58341	ENSG00000072201	53459301	53701405	-	inside	5851	5481	NearestLocation	LNX1	chr4:53695554-53695924	-1.74595	2.6885	-5.98248	4.34364e-07	2.6695e-05	6.24014
chr2:181943448-181943677	chr2	181943448	181943677	230	*	45012	ENSG00000150722	181954241	182131398	+	upstream	-10793	10564	NearestLocation	PPP1R1C	chr2:181943448-181943677	-2.62131	2.31514	-5.98178	4.35369e-07	2.67369e-05	6.33103
chr5:80180773-80181128	chr5	80180773	80181128	356	*	62832	ENSG00000251675	80128361	80143883	+	downstream	52412	36890	NearestLocation	NA	chr5:80180773-80181128	-2.41935	3.03735	-5.98157	4.35677e-07	2.67369e-05	6.3135
chr17:56528729-56529178	chr17	56528729	56529178	450	*	33852	ENSG00000243058	56573040	56573195	+	upstream	-44311	43862	NearestLocation	NA	chr17:56528729-56529178	-1.75615	3.4023	-5.98127	4.36105e-07	2.67438e-05	6.24168
chr22:32950021-32950347	chr22	32950021	32950347	327	*	50680	ENSG00000228194	33014980	33015461	+	upstream	-64959	64633	NearestLocation	NA	chr22:32950021-32950347	-3.10083	1.99011	-5.98036	4.37409e-07	2.68044e-05	6.27667
chr10:80504400-80504659	chr10	80504400	80504659	260	*	10323	ENSG00000226659	80529597	80535942	-	downstream	31542	24938	NearestLocation	TSPAN14-AS1	chr10:80504400-80504659	-2.31435	2.81898	-5.97921	4.39078e-07	2.68597e-05	6.31727
chr2:46339856-46340489	chr2	46339856	46340489	634	*	41700	ENSG00000116016	46293667	46386703	+	inside	46189	46189	NearestLocation	EPAS1	chr2:46339856-46340489	-2.79149	2.98528	-5.9791	4.39243e-07	2.68597e-05	6.28453
chr20:56936806-56937020	chr20	56936806	56937020	215	*	48779	ENSG00000207158	56785981	56786087	-	upstream	-150719	150719	NearestLocation	RNU6-929P	chr20:56936806-56937020	-3.56206	1.82008	-5.97908	4.39263e-07	2.68597e-05	6.25963
chr2:14288084-14288412	chr2	14288084	14288412	329	*	40638	ENSG00000251859	14274622	14274725	-	upstream	-13359	13359	NearestLocation	RNU6-1288P	chr2:14288084-14288412	-2.6759	3.19683	-5.97872	4.39786e-07	2.68723e-05	6.30043
chr5:132788435-132788791	chr5	132788435	132788791	357	*	63943	ENSG00000164402	132750817	132807241	-	inside	18806	18450	NearestLocation	SEPTIN8	chr5:132788435-132788791	-3.5094	1.56343	-5.97731	4.41838e-07	2.69575e-05	6.26616
chr4:120871014-120871488	chr4	120871014	120871488	475	*	59635	ENSG00000251609	120895494	120897083	-	downstream	26069	24006	NearestLocation	NA	chr4:120871014-120871488	-3.39555	2.55777	-5.97729	4.41866e-07	2.69575e-05	6.2863
chr18:21404253-21404720	chr18	21404253	21404720	468	*	35599	ENSG00000221139	21450653	21450756	-	downstream	46503	45933	NearestLocation	LOC124900410	chr18:21404253-21404720	-2.17695	2.63795	-5.97711	4.42135e-07	2.69575e-05	6.2651
chr12:52672380-52672749	chr12	52672380	52672749	370	*	18339	ENSG00000167768	52674736	52680407	-	downstream	8027	1987	NearestLocation	KRT1	chr12:52672380-52672749	-2.0158	2.91115	-5.9757	4.44193e-07	2.70635e-05	6.28024
chr1:228747488-228748089	chr1	228747488	228748089	602	*	7685	ENSG00000116574	228735077	228746669	+	downstream	12411	819	NearestLocation	RHOU	chr1:228747488-228748089	-1.61153	3.21342	-5.97492	4.4534e-07	2.71139e-05	6.14438
chr10:103881775-103881964	chr10	103881775	103881964	190	*	11185	ENSG00000260461	103877374	103879761	-	upstream	-2014	2014	NearestLocation	NA	chr10:103881775-103881964	-3.68749	1.44964	-5.97378	4.47013e-07	2.71901e-05	6.14462
chr15:62832345-62832635	chr15	62832345	62832635	291	*	27052	ENSG00000211137	62823957	62824041	+	downstream	8388	8304	NearestLocation	MIR190A	chr15:62832345-62832635	-2.43291	2.67778	-5.97363	4.47234e-07	2.71901e-05	6.28611
chr5:56447303-56447569	chr5	56447303	56447569	267	*	62270	ENSG00000248727	56457795	56481946	-	downstream	34643	10226	NearestLocation	LINC01948	chr5:56447303-56447569	-3.81929	1.51301	-5.97331	4.47708e-07	2.71995e-05	6.1584
chr6:150573100-150573581	chr6	150573100	150573581	482	*	70183	ENSG00000120278	150599883	150843665	+	upstream	-26783	26302	NearestLocation	PLEKHG1	chr6:150573100-150573581	-2.94297	3.44157	-5.9717	4.50096e-07	2.73066e-05	6.26607
chr11:7551775-7551926	chr11	7551775	7551926	152	*	12360	ENSG00000254864	7568866	7572046	-	downstream	20271	16940	NearestLocation	NA	chr11:7551775-7551926	-2.97599	1.3683	-5.97168	4.50117e-07	2.73066e-05	6.23954
chr7:143210559-143210929	chr7	143210559	143210929	371	*	74629	ENSG00000221937	143222037	143223079	+	upstream	-11478	11108	NearestLocation	TAS2R40	chr7:143210559-143210929	-3.1668	2.09218	-5.96951	4.53346e-07	2.74526e-05	6.27018
chr16:56919593-56919881	chr16	56919593	56919881	289	*	30150	ENSG00000051108	56932048	56944863	+	upstream	-12455	12167	NearestLocation	HERPUD1	chr16:56919593-56919881	-3.50625	1.77127	-5.96942	4.53484e-07	2.74526e-05	6.22491
chr3:127595416-127595606	chr3	127595416	127595606	191	*	54954	ENSG00000073111	127598223	127622436	+	upstream	-2807	2617	NearestLocation	MCM2	chr3:127595416-127595606	-3.68801	2.0259	-5.96935	4.53588e-07	2.74526e-05	6.24109
chr10:33498314-33498647	chr10	33498314	33498647	334	*	9139	ENSG00000226412	33578931	33600040	-	downstream	101726	80284	NearestLocation	NA	chr10:33498314-33498647	-2.22753	2.30516	-5.9692	4.53818e-07	2.74526e-05	6.28586
chr3:30550360-30550768	chr3	30550360	30550768	409	*	52371	ENSG00000227549	30524990	30526213	-	upstream	-24147	24147	NearestLocation	NA	chr3:30550360-30550768	-2.18572	2.87615	-5.96863	4.54674e-07	2.74848e-05	6.24444
chr3:192850279-192850971	chr3	192850279	192850971	693	*	56801	ENSG00000180611	192796815	192918161	-	inside	67882	53464	NearestLocation	MB21D2	chr3:192850279-192850971	-2.1778	3.59002	-5.96827	4.55213e-07	2.74977e-05	6.21103
chr1:33338660-33339137	chr1	33338660	33339137	478	*	1836	ENSG00000222112	33336566	33336864	-	upstream	-1796	1796	NearestLocation	RN7SKP16	chr1:33338660-33339137	-1.63844	3.87382	-5.96534	4.59638e-07	2.77446e-05	6.14577
chr4:176478128-176478367	chr4	176478128	176478367	240	*	60722	ENSG00000248480	176631392	176633231	-	downstream	155103	153025	NearestLocation	NA	chr4:176478128-176478367	-3.43221	1.61202	-5.96513	4.59955e-07	2.77446e-05	6.19405
chr1:215243415-215243713	chr1	215243415	215243713	299	*	7203	ENSG00000232809	215376484	215377374	+	upstream	-133069	132771	NearestLocation	NA	chr1:215243415-215243713	-3.04477	2.37138	-5.96279	4.63514e-07	2.79394e-05	6.22644
chr9:124809206-124809581	chr9	124809206	124809581	376	*	81716	ENSG00000185585	124777158	124814885	+	inside	32048	5304	NearestLocation	OLFML2A	chr9:124809206-124809581	-1.9804	3.0009	-5.96144	4.65577e-07	2.80267e-05	6.1973
chr3:42077838-42078202	chr3	42077838	42078202	365	*	52775	ENSG00000229339	42051181	42051694	-	upstream	-26144	26144	NearestLocation	NA	chr3:42077838-42078202	-3.70629	1.6524	-5.96141	4.65623e-07	2.80267e-05	6.16955
chr2:38515624-38515922	chr2	38515624	38515922	299	*	41449	ENSG00000231367	38406719	38515740	-	overlapStart	116	116	NearestLocation	LINC02613	chr2:38515624-38515922	-2.69257	2.72502	-5.96095	4.66329e-07	2.80492e-05	6.24872
chr7:121307266-121307540	chr7	121307266	121307540	275	*	73957	ENSG00000002745	121325367	121341104	+	upstream	-18101	17827	NearestLocation	WNT16	chr7:121307266-121307540	-2.22407	2.73069	-5.96014	4.6758e-07	2.81046e-05	6.25996
chr1:208166813-208167075	chr1	208166813	208167075	263	*	6920	ENSG00000076356	208022242	208244320	-	inside	77507	77245	NearestLocation	PLXNA2	chr1:208166813-208167075	-1.84927	3.7318	-5.95887	4.69544e-07	2.82026e-05	6.1707
chr13:106859386-106859940	chr13	106859386	106859940	555	*	22986	ENSG00000174408	106863816	106864286	-	downstream	4900	3876	NearestLocation	NA	chr13:106859386-106859940	-1.52946	4.3751	-5.95855	4.70045e-07	2.82038e-05	5.99857
chr13:97258784-97259138	chr13	97258784	97259138	355	*	22740	ENSG00000139793	97221434	97394120	+	inside	37350	37350	NearestLocation	MBNL2	chr13:97258784-97259138	-1.53718	3.23724	-5.95824	4.70526e-07	2.82038e-05	6.07032
chr12:80196451-80196877	chr12	80196451	80196877	427	*	19444	ENSG00000165899	80209453	80379090	+	upstream	-13002	12576	NearestLocation	OTOGL	chr12:80196451-80196877	-3.04929	2.52636	-5.95821	4.70563e-07	2.82038e-05	6.25782
chr5:10539094-10539482	chr5	10539094	10539482	389	*	61368	ENSG00000280017	10541454	10543192	+	upstream	-2360	1972	NearestLocation	NA	chr5:10539094-10539482	-3.41248	1.19212	-5.95732	4.71952e-07	2.82671e-05	6.17587
chr17:72501368-72501741	chr17	72501368	72501741	374	*	34458	ENSG00000263680	72425939	72428852	+	downstream	75429	72516	NearestLocation	NA	chr17:72501368-72501741	-2.65122	3.05161	-5.95583	4.74275e-07	2.83862e-05	6.24367
chr3:184669534-184669909	chr3	184669534	184669909	376	*	56509	ENSG00000177383	184710367	184712002	-	downstream	42468	40458	NearestLocation	MAGEF1	chr3:184669534-184669909	-2.39627	2.694	-5.95382	4.77434e-07	2.85551e-05	6.23104
chr3:54901120-54901517	chr3	54901120	54901517	398	*	53385	ENSG00000243715	54874605	54901255	-	overlapStart	135	135	NearestLocation	CACNA2D3-AS1	chr3:54901120-54901517	-3.35248	1.44691	-5.95316	4.78474e-07	2.85971e-05	6.13624
chr14:75209758-75209991	chr14	75209758	75209991	234	*	24813	ENSG00000252013	75202081	75202169	-	upstream	-7589	7589	NearestLocation	RNU4ATAC14P	chr14:75209758-75209991	-4.00045	0.902653	-5.95166	4.80844e-07	2.87185e-05	5.98864
chr3:183966243-183966829	chr3	183966243	183966829	587	*	56445	ENSG00000223882	184006338	184011419	+	upstream	-40095	39509	NearestLocation	ABCC5-AS1	chr3:183966243-183966829	-2.41508	2.70811	-5.95112	4.81701e-07	2.87494e-05	6.2141
chr11:61513188-61513697	chr11	61513188	61513697	510	*	13770	ENSG00000204950	61508800	61511018	+	downstream	4388	2170	NearestLocation	LRRC10B	chr11:61513188-61513697	-1.74291	3.79014	-5.9495	4.84281e-07	2.88831e-05	6.07312
chr11:110379201-110379644	chr11	110379201	110379644	444	*	15611	ENSG00000254416	110355130	110406400	+	inside	24071	24071	NearestLocation	NA	chr11:110379201-110379644	-2.83421	2.14803	-5.94859	4.85736e-07	2.89495e-05	6.22562
chr8:118012439-118012708	chr8	118012439	118012708	270	*	77899	LRG_493	117799363	118111819	-	inside	99380	99111	NearestLocation	NA	chr8:118012439-118012708	-1.37527	4.13686	-5.94826	4.86272e-07	2.8961e-05	5.96801
chr7:50555791-50556062	chr7	50555791	50556062	272	*	72312	ENSG00000132437	50458436	50565457	-	inside	9666	9395	NearestLocation	DDC	chr7:50555791-50556062	-2.79918	2.14105	-5.94789	4.86867e-07	2.89761e-05	6.22578
chr2:195475310-195475708	chr2	195475310	195475708	399	*	45293	ENSG00000224099	195448532	195478925	+	inside	26778	3217	NearestLocation	NA	chr2:195475310-195475708	-3.15463	2.24437	-5.94594	4.90005e-07	2.91244e-05	6.17759
chr6:158452236-158452689	chr6	158452236	158452689	454	*	70445	ENSG00000243373	158437797	158438088	+	downstream	14439	14148	NearestLocation	RN7SL173P	chr6:158452236-158452689	-3.74543	2.4285	-5.94591	4.90047e-07	2.91244e-05	6.20549
chr6:36691928-36692188	chr6	36691928	36692188	261	*	67565	ENSG00000255587	36697851	36733183	+	upstream	-5923	5663	NearestLocation	RAB44	chr6:36691928-36692188	-3.86543	1.43619	-5.94564	4.90487e-07	2.91302e-05	6.09147
chr2:227817859-227818211	chr2	227817859	227818211	353	*	46263	ENSG00000115009	227813842	227817564	+	downstream	4017	295	NearestLocation	CCL20	chr2:227817859-227818211	2.36341	1.86053	5.94408	4.93017e-07	2.92599e-05	6.21166
chr8:134848907-134849394	chr8	134848907	134849394	488	*	78482	ENSG00000251218	134849935	134881899	+	upstream	-1028	541	NearestLocation	LOC101927845	chr8:134848907-134849394	-3.04715	2.07549	-5.94341	4.94113e-07	2.93045e-05	6.19329
chr2:74881269-74881563	chr2	74881269	74881563	295	*	42567	ENSG00000204792	74918148	74938418	+	upstream	-36879	36585	NearestLocation	LINC01291	chr2:74881269-74881563	-1.67516	3.18737	-5.94055	4.98785e-07	2.95609e-05	6.02581
chr17:43367321-43368082	chr17	43367321	43368082	762	*	33241	ENSG00000279602	43360041	43361361	-	upstream	-5960	5960	NearestLocation	NA	chr17:43367321-43368082	2.32475	4.32126	5.93998	4.99722e-07	2.95957e-05	6.0786
chr3:179504354-179504958	chr3	179504354	179504958	605	*	56335	ENSG00000181260	179464346	179465328	+	downstream	40008	39026	NearestLocation	MTHFD2P7	chr3:179504354-179504958	-3.01762	1.63734	-5.93891	5.01497e-07	2.96801e-05	6.17616
chr19:14525840-14526087	chr19	14525840	14526087	248	*	37970	ENSG00000132002	14514770	14529770	-	inside	3930	3683	NearestLocation	DNAJB1	chr19:14525840-14526087	-2.68637	2.36851	-5.93717	5.04377e-07	2.98153e-05	6.17473
chr4:124018743-124019335	chr4	124018743	124019335	593	*	59701	ENSG00000250484	124062462	124062990	+	upstream	-43719	43127	NearestLocation	PPIAP76	chr4:124018743-124019335	-2.4597	3.39199	-5.93692	5.04791e-07	2.98153e-05	6.13846
chr4:152063883-152064171	chr4	152063883	152064171	289	*	60214	ENSG00000245954	152100754	152104720	+	upstream	-36871	36583	NearestLocation	LINC02273	chr4:152063883-152064171	-2.31065	3.01376	-5.9369	5.04836e-07	2.98153e-05	6.15249
chr14:76976058-76976528	chr14	76976058	76976528	471	*	24912	ENSG00000243225	76968683	76969145	+	downstream	7375	6913	NearestLocation	NA	chr14:76976058-76976528	-1.88419	3.68171	-5.9362	5.05991e-07	2.98626e-05	5.96769
chr1:67570377-67570855	chr1	67570377	67570855	479	*	3169	ENSG00000238139	67561073	67561446	+	downstream	9304	8931	NearestLocation	NA	chr1:67570377-67570855	-2.25684	3.11443	-5.93529	5.07516e-07	2.99318e-05	6.16655
chr4:53956208-53956499	chr4	53956208	53956499	292	*	58345	ENSG00000250815	53927499	53928138	-	upstream	-28070	28070	NearestLocation	NA	chr4:53956208-53956499	-3.01623	1.87245	-5.93474	5.08446e-07	2.99626e-05	6.12395
chr22:35638480-35638788	chr22	35638480	35638788	309	*	50748	ENSG00000198125	35606764	35637951	-	upstream	-529	529	NearestLocation	MB	chr22:35638480-35638788	-2.78592	2.89376	-5.93456	5.08746e-07	2.99626e-05	6.18411
chr12:88566495-88566745	chr12	88566495	88566745	251	*	19583	ENSG00000281333	88580531	88598218	+	upstream	-14036	13786	NearestLocation	NA	chr12:88566495-88566745	-2.37027	2.04598	-5.93417	5.09397e-07	2.99802e-05	6.18172
chr1:94554621-94554973	chr1	94554621	94554973	353	*	3769	ENSG00000117525	94529225	94541800	-	upstream	-12821	12821	NearestLocation	F3	chr1:94554621-94554973	-1.80641	3.53602	-5.93336	5.1076e-07	3.00395e-05	6.10398
chr16:62240809-62241220	chr16	62240809	62241220	412	*	30331	ENSG00000207441	62187540	62187646	-	upstream	-53163	53163	NearestLocation	RNU6-21P	chr16:62240809-62241220	-1.63311	3.48193	-5.93302	5.11339e-07	3.00527e-05	6.0764
chr13:98961241-98961716	chr13	98961241	98961716	476	*	22804	ENSG00000231981	98949719	98950447	-	upstream	-10794	10794	NearestLocation	RPL7L1P12	chr13:98961241-98961716	-2.80654	3.09276	-5.93135	5.14149e-07	3.01969e-05	6.15063
chr16:68379576-68379684	chr16	68379576	68379684	109	*	30563	ENSG00000279693	68367325	68370262	-	upstream	-9314	9314	NearestLocation	NA	chr16:68379576-68379684	-3.94475	1.09972	-5.93107	5.14635e-07	3.02008e-05	5.92908
chr2:46309542-46309942	chr2	46309542	46309942	401	*	41696	ENSG00000116016	46293667	46386703	+	inside	15875	15875	NearestLocation	EPAS1	chr2:46309542-46309942	-2.48893	2.31077	-5.93071	5.15236e-07	3.02008e-05	6.17044
chr4:26212603-26212867	chr4	26212603	26212867	265	*	57858	ENSG00000168214	26163455	26435131	+	inside	49148	49148	NearestLocation	RBPJ	chr4:26212603-26212867	-3.39921	1.58124	-5.93068	5.15285e-07	3.02008e-05	6.11137
chr14:61485244-61485452	chr14	61485244	61485452	209	*	24255	ENSG00000258989	61529128	61657964	+	upstream	-43884	43676	NearestLocation	NA	chr14:61485244-61485452	-2.68778	2.3038	-5.92999	5.1646e-07	3.0234e-05	6.1636
chr3:184616469-184616728	chr3	184616469	184616728	260	*	56500	ENSG00000182580	184561784	184582409	+	downstream	54685	34060	NearestLocation	EPHB3	chr3:184616469-184616728	-2.95667	2.20936	-5.92993	5.16565e-07	3.0234e-05	6.13076
chr3:36890170-36890524	chr3	36890170	36890524	355	*	52561	ENSG00000234073	36880184	36880729	-	upstream	-9441	9441	NearestLocation	LOC107986032	chr3:36890170-36890524	-2.23193	3.35747	-5.92835	5.19271e-07	3.03714e-05	6.09223
chr7:134834757-134835329	chr7	134834757	134835329	573	*	74351	ENSG00000122786	134744252	134970728	+	inside	90505	90505	NearestLocation	CALD1	chr7:134834757-134835329	-1.62613	3.7672	-5.92662	5.22244e-07	3.04893e-05	5.98378
chr1:110737335-110737546	chr1	110737335	110737546	212	*	4140	ENSG00000199710	110764408	110764506	-	downstream	27171	26862	NearestLocation	NA	chr1:110737335-110737546	-3.8326	0.749706	-5.9266	5.22281e-07	3.04893e-05	5.90437
chr19:34085367-34085717	chr19	34085367	34085717	351	*	38585	ENSG00000186008	34092561	34093310	-	downstream	7943	6844	NearestLocation	RPS4XP21	chr19:34085367-34085717	-1.93836	2.563	-5.92655	5.22365e-07	3.04893e-05	6.0964
chr16:78591736-78591853	chr16	78591736	78591853	118	*	30944	ENSG00000279129	78550739	78553296	-	upstream	-38440	38440	NearestLocation	NA	chr16:78591736-78591853	-4.00209	0.925291	-5.92593	5.23432e-07	3.05209e-05	5.96064
chr10:52642195-52642403	chr10	52642195	52642403	209	*	9519	ENSG00000228651	52556702	52755409	-	inside	113214	85493	NearestLocation	NA	chr10:52642195-52642403	-3.27957	1.55014	-5.92543	5.24291e-07	3.05209e-05	6.08306
chr14:53175063-53175297	chr14	53175063	53175297	235	*	24009	ENSG00000237356	53169054	53687258	+	inside	6009	6009	NearestLocation	NA	chr14:53175063-53175297	-3.3641	1.73987	-5.9254	5.24343e-07	3.05209e-05	6.10898
chr11:73275393-73275662	chr11	73275393	73275662	270	*	14640	ENSG00000171631	73264505	73298617	+	inside	10888	10888	NearestLocation	P2RY6	chr11:73275393-73275662	-2.76321	2.86055	-5.92522	5.24651e-07	3.05209e-05	6.13335
chr3:183967696-183968101	chr3	183967696	183968101	406	*	56446	ENSG00000223882	184006338	184011419	+	upstream	-38642	38237	NearestLocation	ABCC5-AS1	chr3:183967696-183968101	-2.91162	1.84984	-5.92519	5.24708e-07	3.05209e-05	6.08074
chr1:63920289-63920682	chr1	63920289	63920682	394	*	3054	ENSG00000228056	63843196	63843685	-	upstream	-76604	76604	NearestLocation	NA	chr1:63920289-63920682	-2.23833	3.17482	-5.92487	5.25255e-07	3.05259e-05	6.14945
chr5:67746306-67746571	chr5	67746306	67746571	266	*	62523	ENSG00000249721	67692812	67693200	-	upstream	-53106	53106	NearestLocation	NA	chr5:67746306-67746571	-3.14136	2.08197	-5.92472	5.25514e-07	3.05259e-05	6.15098
chr1:228809927-228810521	chr1	228809927	228810521	595	*	7687	ENSG00000271475	228776312	228776865	+	downstream	33615	33062	NearestLocation	LOC100421842	chr1:228809927-228810521	-2.04957	3.93492	-5.92424	5.2636e-07	3.05541e-05	6.03929
chr7:30930655-30930862	chr7	30930655	30930862	208	*	71742	ENSG00000106128	30938669	30993254	+	upstream	-8014	7807	NearestLocation	GHRHR	chr7:30930655-30930862	-4.16983	1.32544	-5.92358	5.27495e-07	3.0599e-05	5.92456
chr15:25967176-25967505	chr15	25967176	25967505	330	*	26003	ENSG00000258965	25928146	25928575	-	upstream	-38601	38601	NearestLocation	NA	chr15:25967176-25967505	-3.28995	1.86331	-5.92293	5.2863e-07	3.06439e-05	6.09125
chr2:62664868-62665122	chr2	62664868	62665122	255	*	42090	ENSG00000226622	62590255	62662654	-	upstream	-2214	2214	NearestLocation	NA	chr2:62664868-62665122	-2.42263	2.63468	-5.92169	5.30807e-07	3.07491e-05	6.14345
chr3:124837725-124838043	chr3	124837725	124838043	319	*	54842	ENSG00000243986	124862094	124863317	-	downstream	25592	24051	NearestLocation	ENO1P3	chr3:124837725-124838043	-1.6412	3.23244	-5.92041	5.33049e-07	3.08579e-05	6.02785
chr14:61566638-61566856	chr14	61566638	61566856	219	*	24267	ENSG00000232774	61570540	61658696	+	upstream	-3902	3684	NearestLocation	LINC03033	chr14:61566638-61566856	-3.294	1.71613	-5.91873	5.36e-07	3.10003e-05	6.03553
chr4:170102554-170102764	chr4	170102554	170102764	211	*	60612	ENSG00000248822	170099818	170100104	+	downstream	2736	2450	NearestLocation	APOBEC3AP1	chr4:170102554-170102764	-3.20959	1.65021	-5.9186	5.36242e-07	3.10003e-05	6.08582
chr12:94656661-94656861	chr12	94656661	94656861	201	*	19727	ENSG00000057704	94567124	94650562	-	upstream	-6099	6099	NearestLocation	TMCC3	chr12:94656661-94656861	-3.57964	1.07854	-5.91835	5.36678e-07	3.10044e-05	5.97803
chr5:36442413-36442754	chr5	36442413	36442754	342	*	61881	ENSG00000222178	36485343	36485440	+	upstream	-42930	42589	NearestLocation	RNA5SP181	chr5:36442413-36442754	-1.72432	3.52188	-5.91559	5.41587e-07	3.12667e-05	5.98053
chr9:38016841-38017712	chr9	38016841	38017712	872	*	79890	ENSG00000255872	37588413	38068687	-	inside	51846	50975	NearestLocation	NA	chr9:38016841-38017712	1.64273	4.72465	5.91534	5.42024e-07	3.12688e-05	5.95809
chr7:123650629-123650881	chr7	123650629	123650881	253	*	74004	ENSG00000170807	123655807	123664290	+	upstream	-5178	4926	NearestLocation	LMOD2	chr7:123650629-123650881	-2.82454	2.60713	-5.91515	5.42361e-07	3.12688e-05	6.11918
chrX:110036294-110036609	chrX	110036294	110036609	316	*	84074	ENSG00000208013	110055329	110055426	+	upstream	-19035	18720	NearestLocation	MIR652	chrX:110036294-110036609	-3.2885	1.41657	-5.91484	5.4293e-07	3.12803e-05	6.05269
chr5:77824448-77824705	chr5	77824448	77824705	258	*	62764	ENSG00000213763	77784881	77786003	+	downstream	39567	38445	NearestLocation	NA	chr5:77824448-77824705	-1.87547	3.11576	-5.91454	5.43465e-07	3.12899e-05	6.07587
chr9:11258077-11258444	chr9	11258077	11258444	368	*	79179	ENSG00000230365	11275314	11276314	-	downstream	18237	16870	NearestLocation	NA	chr9:11258077-11258444	-2.45985	2.50571	-5.91408	5.44286e-07	3.1297e-05	6.1072
chr12:94625699-94625804	chr12	94625699	94625804	106	*	19726	ENSG00000057704	94567124	94650562	-	inside	24863	24758	NearestLocation	TMCC3	chr12:94625699-94625804	-3.92634	0.664716	-5.91406	5.44328e-07	3.1297e-05	5.86138
chr3:41717648-41717944	chr3	41717648	41717944	297	*	52758	ENSG00000252409	41687868	41688033	-	upstream	-29615	29615	NearestLocation	NA	chr3:41717648-41717944	-3.62174	1.51001	-5.91322	5.4584e-07	3.13626e-05	6.01395
chr6:3711889-3712053	chr6	3711889	3712053	165	*	66070	ENSG00000270477	3693923	3694075	-	upstream	-17814	17814	NearestLocation	NA	chr6:3711889-3712053	-3.54492	1.04538	-5.91276	5.46656e-07	3.13883e-05	5.95136
chr17:8724435-8724821	chr17	8724435	8724821	387	*	31982	ENSG00000161973	8729934	8745219	-	downstream	20784	5113	NearestLocation	CCDC42	chr17:8724435-8724821	-2.23133	2.59033	-5.91239	5.47334e-07	3.1406e-05	6.10589
chr16:10932960-10933415	chr16	10932960	10933415	456	*	29089	ENSG00000280153	10933903	10936280	+	upstream	-943	488	NearestLocation	NA	chr16:10932960-10933415	-3.55862	1.81195	-5.91132	5.49263e-07	3.14953e-05	6.05546
chr11:16923908-16924468	chr11	16923908	16924468	561	*	12755	ENSG00000244398	16974693	16975013	-	downstream	51105	50225	NearestLocation	RPL36AP37	chr11:16923908-16924468	-1.75745	3.75968	-5.90981	5.52006e-07	3.16312e-05	5.98547
chr11:78921518-78921847	chr11	78921518	78921847	330	*	14896	ENSG00000255345	79092848	79098003	+	upstream	-171330	171001	NearestLocation	NA	chr11:78921518-78921847	-2.92656	2.38655	-5.90744	5.56338e-07	3.18579e-05	6.09903
chr7:87944466-87944781	chr7	87944466	87944781	316	*	72999	ENSG00000008277	87934143	88202889	+	inside	10323	10323	NearestLocation	ADAM22	chr7:87944466-87944781	-3.32783	1.54998	-5.90702	5.57105e-07	3.18802e-05	6.0238
chr1:116466124-116466537	chr1	116466124	116466537	414	*	4339	ENSG00000233154	116423724	116478842	-	inside	12718	12305	NearestLocation	LINC01762	chr1:116466124-116466537	-1.7722	3.06666	-5.90619	5.58629e-07	3.19378e-05	5.98881
chr5:2779469-2779760	chr5	2779469	2779760	292	*	61164	ENSG00000249541	2787451	2788549	-	downstream	9080	7691	NearestLocation	LOC100130748	chr5:2779469-2779760	-3.23174	2.39797	-5.90606	5.58865e-07	3.19378e-05	6.09406
chr4:185897022-185897472	chr4	185897022	185897472	451	*	60932	ENSG00000235149	185918140	185919460	+	upstream	-21118	20668	NearestLocation	NA	chr4:185897022-185897472	-2.5612	2.49435	-5.90575	5.59437e-07	3.1949e-05	6.0939
chr5:56415542-56415670	chr5	56415542	56415670	129	*	62267	ENSG00000250787	56381781	56382075	+	downstream	33761	33467	NearestLocation	HMGN1P17	chr5:56415542-56415670	-3.91504	1.7982	-5.90409	5.62518e-07	3.21033e-05	6.0366
chr1:19164607-19165041	chr1	19164607	19165041	435	*	975	ENSG00000127481	19074506	19210276	-	inside	45669	45235	NearestLocation	UBR4	chr1:19164607-19165041	-2.74477	1.76163	-5.89987	5.70394e-07	3.25309e-05	6.05975
chr2:7377927-7378464	chr2	7377927	7378464	538	*	40383	ENSG00000229727	7421261	7450254	+	upstream	-43334	42797	NearestLocation	LOC100506274	chr2:7377927-7378464	-1.54805	4.24918	-5.89962	5.70857e-07	3.25354e-05	5.87464
chr18:49597580-49597844	chr18	49597580	49597844	265	*	36322	ENSG00000101670	49560699	49599182	+	inside	36881	1338	NearestLocation	LIPG	chr18:49597580-49597844	-2.31325	2.43353	-5.89928	5.71512e-07	3.25508e-05	6.07009
chr8:37903816-37904377	chr8	37903816	37904377	562	*	76148	ENSG00000156675	37858618	37899467	-	upstream	-4349	4349	NearestLocation	RAB11FIP1	chr8:37903816-37904377	-1.38426	4.42549	-5.89794	5.74032e-07	3.26607e-05	5.78416
chr10:79238602-79239031	chr10	79238602	79239031	430	*	10247	ENSG00000108179	79347469	79355337	+	upstream	-108867	108438	NearestLocation	PPIF	chr10:79238602-79239031	-3.74023	2.19912	-5.89785	5.74211e-07	3.26607e-05	6.01753
chr13:69264425-69264997	chr13	69264425	69264997	573	*	22281	ENSG00000237534	69222346	69292154	+	inside	42079	27157	NearestLocation	NA	chr13:69264425-69264997	-2.35378	2.87387	-5.89726	5.75322e-07	3.26881e-05	6.02168
chr12:32983410-32983673	chr12	32983410	32983673	264	*	17809	ENSG00000257316	32985838	32987070	+	upstream	-2428	2165	NearestLocation	ASS1P14	chr12:32983410-32983673	-2.69934	2.27009	-5.89719	5.75466e-07	3.26881e-05	6.06538
chr10:59895716-59896037	chr10	59895716	59896037	322	*	9618	ENSG00000108091	59788763	59906656	-	inside	10940	10619	NearestLocation	CCDC6	chr10:59895716-59896037	-1.54664	3.4242	-5.89614	5.77452e-07	3.2779e-05	5.85825
chr17:2084455-2084738	chr17	2084455	2084738	284	*	31602	ENSG00000262810	2089681	2101560	+	upstream	-5226	4943	NearestLocation	NA	chr17:2084455-2084738	-2.44069	2.70242	-5.89472	5.80157e-07	3.29105e-05	6.05404
chr4:108224604-108224931	chr4	108224604	108224931	328	*	59394	ENSG00000138795	108047545	108168956	-	upstream	-55648	55648	NearestLocation	LEF1	chr4:108224604-108224931	-2.44841	2.61836	-5.89247	5.84484e-07	3.31338e-05	6.04791
chr11:129323023-129323221	chr11	129323023	129323221	199	*	16408	ENSG00000255259	129295286	129296481	-	upstream	-26542	26542	NearestLocation	ZNF123P	chr11:129323023-129323221	-2.76435	1.92358	-5.89207	5.85252e-07	3.31551e-05	6.0172
chr14:77004064-77004574	chr14	77004064	77004574	511	*	24919	ENSG00000273729	77028086	77031572	+	upstream	-24022	23512	NearestLocation	NA	chr14:77004064-77004574	-2.23469	2.8633	-5.89157	5.86221e-07	3.31765e-05	5.94471
chr15:42121788-42122104	chr15	42121788	42122104	317	*	26497	ENSG00000159337	42067009	42094554	-	upstream	-27234	27234	NearestLocation	PLA2G4D	chr15:42121788-42122104	-4.06206	2.11236	-5.89147	5.86412e-07	3.31765e-05	6.0063
chr17:62856024-62856173	chr17	62856024	62856173	150	*	34111	ENSG00000264907	62841101	62841645	+	downstream	14923	14379	NearestLocation	NA	chr17:62856024-62856173	-3.87201	0.530791	-5.89098	5.87364e-07	3.32082e-05	5.8
chr17:50511628-50512005	chr17	50511628	50512005	378	*	33717	ENSG00000136449	50508384	50531501	+	inside	3244	3244	NearestLocation	MYCBPAP	chr17:50511628-50512005	-2.43366	3.18412	-5.88963	5.89973e-07	3.33161e-05	6.02289
chr2:197097548-197097961	chr2	197097548	197097961	414	*	45327	ENSG00000224442	197028711	197030143	-	upstream	-67405	67405	NearestLocation	NA	chr2:197097548-197097961	-2.36087	2.87638	-5.88959	5.90059e-07	3.33161e-05	6.0298
chr6:75874212-75874647	chr6	75874212	75874647	436	*	68530	ENSG00000223169	75865239	75865335	-	upstream	-8877	8877	NearestLocation	RNA5SP209	chr6:75874212-75874647	-3.04417	2.33976	-5.88886	5.91483e-07	3.33743e-05	6.0371
chr4:152688183-152688498	chr4	152688183	152688498	316	*	60234	ENSG00000170006	152618632	152680165	-	upstream	-8018	8018	NearestLocation	TMEM154	chr4:152688183-152688498	-2.80361	2.47749	-5.8881	5.92972e-07	3.3436e-05	6.03335
chr4:170122271-170122565	chr4	170122271	170122565	295	*	60613	ENSG00000248739	170141292	170142532	-	downstream	20261	18727	NearestLocation	NA	chr4:170122271-170122565	-2.80114	2.3348	-5.88618	5.96733e-07	3.36257e-05	6.03135
chr9:12916104-12916410	chr9	12916104	12916410	307	*	79195	ENSG00000222658	12885321	12885417	+	downstream	30783	30687	NearestLocation	NA	chr9:12916104-12916410	-3.6927	2.18202	-5.88565	5.97776e-07	3.36621e-05	5.93671
chr6:24550127-24550315	chr6	24550127	24550315	189	*	66724	ENSG00000218186	24598012	24599790	+	upstream	-47885	47697	NearestLocation	KRT8P43	chr6:24550127-24550315	-3.67414	1.28613	-5.88498	5.99101e-07	3.37143e-05	5.89967
chr10:63829264-63829548	chr10	63829264	63829548	285	*	9718	ENSG00000213609	63902451	63903245	-	downstream	73981	72903	NearestLocation	RPL7AP50	chr10:63829264-63829548	-3.69037	1.66315	-5.88447	6.00103e-07	3.37483e-05	5.94401
chr11:72816513-72816868	chr11	72816513	72816868	356	*	14609	ENSG00000168010	72814308	72843674	+	inside	2205	2205	NearestLocation	ATG16L2	chr11:72816513-72816868	-2.66625	2.57806	-5.88384	6.01348e-07	3.37959e-05	5.99494
chr2:208031726-208032012	chr2	208031726	208032012	287	*	45658	ENSG00000185078	208031383	208031953	-	overlapStart	227	59	NearestLocation	RPL9P14	chr2:208031726-208032012	-2.56727	2.61017	-5.88355	6.01933e-07	3.38064e-05	6.02434
chr2:213172695-213172933	chr2	213172695	213172933	239	*	45768	ENSG00000236193	213155806	213167712	-	upstream	-4983	4983	NearestLocation	NA	chr2:213172695-213172933	-2.79937	2.47384	-5.88287	6.03277e-07	3.38511e-05	6.02141
chr11:18900241-18900833	chr11	18900241	18900833	593	*	12848	ENSG00000255536	18910436	18911396	-	downstream	11155	9603	NearestLocation	MRGPRX5P	chr11:18900241-18900833	-1.55089	3.67705	-5.8827	6.03609e-07	3.38511e-05	5.90485
chr6:99844675-99844871	chr6	99844675	99844871	197	*	69004	ENSG00000229315	99993944	100076413	+	upstream	-149269	149073	NearestLocation	MCHR2-AS1	chr6:99844675-99844871	-3.24206	1.27728	-5.88254	6.03927e-07	3.38511e-05	5.93341
chr11:93817447-93817896	chr11	93817447	93817896	450	*	15227	ENSG00000206911	93827622	93827734	+	upstream	-10175	9726	NearestLocation	NA	chr11:93817447-93817896	-1.69735	3.3536	-5.88202	6.04971e-07	3.38872e-05	5.90798
chr9:92738522-92738910	chr9	92738522	92738910	389	*	80630	ENSG00000185963	92711363	92764812	-	inside	26290	25902	NearestLocation	BICD2	chr9:92738522-92738910	-1.91028	3.23575	-5.8813	6.06416e-07	3.39457e-05	5.8513
chrX:74063852-74064071	chrX	74063852	74064071	220	*	83678	ENSG00000203397	74066083	74066592	+	upstream	-2231	2012	NearestLocation	NA	chrX:74063852-74064071	-1.72063	2.48228	-5.88034	6.08328e-07	3.40265e-05	5.93537
chr1:12022725-12023002	chr1	12022725	12023002	278	*	629	ENSG00000202461	12024012	12024124	-	downstream	1399	1010	NearestLocation	NA	chr1:12022725-12023002	-4.1631	1.57222	-5.88017	6.08662e-07	3.40265e-05	5.8736
chr15:34799468-34799993	chr15	34799468	34799993	526	*	26224	ENSG00000159251	34788096	34796139	-	upstream	-3329	3329	NearestLocation	ACTC1	chr15:34799468-34799993	-2.03255	3.57651	-5.87916	6.10709e-07	3.41184e-05	5.91278
chr2:9292482-9292838	chr2	9292482	9292838	357	*	40454	ENSG00000213772	9271292	9271628	-	upstream	-20854	20854	NearestLocation	NA	chr2:9292482-9292838	-1.45718	3.37922	-5.87887	6.11288e-07	3.41282e-05	5.76732
chr11:47189358-47189693	chr11	47189358	47189693	336	*	13502	ENSG00000243802	47191181	47191542	-	downstream	2184	1488	NearestLocation	NA	chr11:47189358-47189693	-2.70931	2.59827	-5.87858	6.1187e-07	3.41383e-05	6.0079
chr15:89346569-89346780	chr15	89346569	89346780	212	*	28160	ENSG00000261441	89335053	89336161	+	downstream	11516	10408	NearestLocation	NA	chr15:89346569-89346780	2.76077	2.6816	5.87785	6.13348e-07	3.41982e-05	5.98169
chr3:3739728-3740402	chr3	3739728	3740402	675	*	51572	ENSG00000175928	3799437	3847703	+	upstream	-59709	59035	NearestLocation	LRRN1	chr3:3739728-3740402	-1.90431	3.27363	-5.87531	6.18509e-07	3.44498e-05	5.87748
chr6:39274738-39275089	chr6	39274738	39275089	352	*	67680	ENSG00000124780	39299001	39314553	-	downstream	39815	23912	NearestLocation	KCNK17	chr6:39274738-39275089	-3.75454	1.52186	-5.87523	6.18674e-07	3.44498e-05	5.90321
chr4:72209804-72210023	chr4	72209804	72210023	220	*	58594	ENSG00000250877	72323028	72330751	+	upstream	-113224	113005	NearestLocation	NA	chr4:72209804-72210023	-1.5814	3.26616	-5.87502	6.19101e-07	3.4451e-05	5.89337
chr9:6592221-6592587	chr9	6592221	6592587	367	*	79096	ENSG00000237158	6568844	6569360	+	downstream	23377	22861	NearestLocation	NA	chr9:6592221-6592587	-3.50363	1.39328	-5.87456	6.20035e-07	3.44803e-05	5.93476
chr11:78943927-78944245	chr11	78943927	78944245	319	*	14898	ENSG00000255345	79092848	79098003	+	upstream	-148921	148603	NearestLocation	NA	chr11:78943927-78944245	-3.34996	1.75643	-5.87387	6.21449e-07	3.45137e-05	5.90579
chr10:34978163-34978547	chr10	34978163	34978547	385	*	9174	ENSG00000283000	34969909	34975578	+	downstream	8254	2585	NearestLocation	NA	chr10:34978163-34978547	-1.63862	3.28896	-5.87387	6.21451e-07	3.45137e-05	5.88069
chr10:20276244-20276447	chr10	20276244	20276447	204	*	8782	ENSG00000228339	20350049	20351100	+	upstream	-73805	73602	NearestLocation	AMD1P1	chr10:20276244-20276447	-3.19116	1.91259	-5.87352	6.22164e-07	3.45307e-05	5.96024
chr5:154289744-154290226	chr5	154289744	154290226	483	*	64932	ENSG00000253119	154337471	154338452	-	downstream	48708	47245	NearestLocation	HNRNPA3P7	chr5:154289744-154290226	-3.94742	0.853769	-5.8717	6.25897e-07	3.47152e-05	5.80238
chr1:31511156-31511657	chr1	31511156	31511657	502	*	1684	ENSG00000265961	31503631	31503744	-	upstream	-7412	7412	NearestLocation	NA	chr1:31511156-31511657	-1.85584	3.32552	-5.87123	6.2687e-07	3.47464e-05	5.88269
chr8:48764007-48765055	chr8	48764007	48765055	1049	*	76437	ENSG00000034239	48710789	48735311	-	upstream	-28696	28696	NearestLocation	CLXN	chr8:48764007-48765055	-1.36191	4.79718	-5.87098	6.27401e-07	3.47531e-05	5.69703
chr1:240498929-240499399	chr1	240498929	240499399	471	*	8051	ENSG00000224359	240530452	240530862	+	upstream	-31523	31053	NearestLocation	NA	chr1:240498929-240499399	-1.20074	4.13129	-5.87057	6.28236e-07	3.47766e-05	5.59921
chr4:101864758-101864944	chr4	101864758	101864944	187	*	59237	ENSG00000251149	101972423	101972798	+	upstream	-107665	107479	NearestLocation	MTND5P5	chr4:101864758-101864944	-3.1503	1.38905	-5.86836	6.32828e-07	3.50079e-05	5.90053
chr1:92924488-92924869	chr1	92924488	92924869	382	*	3678	ENSG00000229052	92930696	92934098	+	upstream	-6208	5827	NearestLocation	NA	chr1:92924488-92924869	-2.61962	2.74913	-5.86753	6.34567e-07	3.50812e-05	5.97169
chr17:28274626-28275057	chr17	28274626	28275057	432	*	32516	ENSG00000264029	28274657	28275716	-	overlapEnd	1090	31	NearestLocation	NA	chr17:28274626-28275057	-3.00717	2.26296	-5.86683	6.36026e-07	3.5139e-05	5.96177
chr6:3714251-3714376	chr6	3714251	3714376	126	*	66071	ENSG00000270477	3693923	3694075	-	upstream	-20176	20176	NearestLocation	NA	chr6:3714251-3714376	-3.58889	1.21661	-5.8666	6.36526e-07	3.51437e-05	5.8646
chr15:84672007-84672126	chr15	84672007	84672126	120	*	28012	ENSG00000197696	84655129	84658563	-	upstream	-13444	13444	NearestLocation	NMB	chr15:84672007-84672126	-3.72082	0.74427	-5.86613	6.37503e-07	3.51747e-05	5.76175
chr13:97179428-97179807	chr13	97179428	97179807	380	*	22734	ENSG00000233124	97172469	97179622	-	overlapStart	194	185	NearestLocation	LINC00456	chr13:97179428-97179807	-1.96048	2.64929	-5.8648	6.40295e-07	3.53058e-05	5.9098
chr15:74648803-74649116	chr15	74648803	74649116	314	*	27616	ENSG00000260919	74613194	74615596	-	upstream	-33207	33207	NearestLocation	NA	chr15:74648803-74649116	-3.29255	1.08952	-5.86368	6.42675e-07	3.5414e-05	5.84864
chr11:37988027-37988253	chr11	37988027	37988253	227	*	13263	ENSG00000279004	38013510	38014141	-	downstream	26114	25257	NearestLocation	NA	chr11:37988027-37988253	-2.57696	2.06841	-5.86281	6.44526e-07	3.54704e-05	5.96026
chr17:73827690-73828241	chr17	73827690	73828241	552	*	34523	ENSG00000177338	73750330	73828520	-	inside	830	279	NearestLocation	NA	chr17:73827690-73828241	1.5227	3.9822	5.8628	6.44535e-07	3.54704e-05	5.79027
chr16:81277743-81278065	chr16	81277743	81278065	323	*	31022	ENSG00000280182	81261924	81264091	-	upstream	-13652	13652	NearestLocation	NA	chr16:81277743-81278065	-2.11426	2.40891	-5.86221	6.45801e-07	3.55169e-05	5.93754
chr4:88136319-88136601	chr4	88136319	88136601	283	*	59009	ENSG00000241853	88163579	88163967	+	upstream	-27260	26978	NearestLocation	RPL31P24	chr4:88136319-88136601	-3.73025	1.11442	-5.86161	6.47068e-07	3.55497e-05	5.76181
chr8:101368887-101369143	chr8	101368887	101369143	257	*	77586	ENSG00000254063	101366417	101367005	-	upstream	-1882	1882	NearestLocation	NA	chr8:101368887-101369143	-2.02325	2.46706	-5.86153	6.47235e-07	3.55497e-05	5.9109
chr11:69906345-69906820	chr11	69906345	69906820	476	*	14472	ENSG00000260348	69909184	69910994	-	downstream	4649	2364	NearestLocation	NA	chr11:69906345-69906820	-2.13165	3.13107	-5.86081	6.48783e-07	3.56117e-05	5.90316
chr9:24118257-24118553	chr9	24118257	24118553	297	*	79457	ENSG00000277608	23955760	23956444	+	downstream	162497	161813	NearestLocation	LOC100419692	chr9:24118257-24118553	-2.37274	2.9678	-5.86039	6.49682e-07	3.56379e-05	5.95182
chr11:35295789-35295965	chr11	35295789	35295965	177	*	13179	ENSG00000255004	35281813	35286009	+	downstream	13976	9780	NearestLocation	SLC1A2-AS1	chr11:35295789-35295965	-3.58174	1.69416	-5.8594	6.51811e-07	3.57315e-05	5.84984
chr20:33792984-33793479	chr20	33792984	33793479	496	*	47862	ENSG00000230753	33787373	33811097	-	inside	18113	5611	NearestLocation	ZNF341-AS1	chr20:33792984-33793479	-3.67987	2.48305	-5.85862	6.53489e-07	3.5771e-05	5.91779
chr19:44878521-44878837	chr19	44878521	44878837	317	*	39208	ENSG00000130204	44890569	44903689	+	upstream	-12048	11732	NearestLocation	TOMM40	chr19:44878521-44878837	-3.19896	2.22661	-5.85848	6.53794e-07	3.5771e-05	5.92997
chr10:35268776-35269019	chr10	35268776	35269019	244	*	9186	ENSG00000200097	35250959	35251052	-	upstream	-17724	17724	NearestLocation	RNU6-1167P	chr10:35268776-35269019	-3.81138	2.22875	-5.85847	6.53797e-07	3.5771e-05	5.93698
chr2:149155136-149155481	chr2	149155136	149155481	346	*	44184	ENSG00000228236	149068596	149068910	-	upstream	-86226	86226	NearestLocation	NA	chr2:149155136-149155481	-2.92108	2.19715	-5.85739	6.56132e-07	3.5857e-05	5.92645
chr21:40887056-40887315	chr21	40887056	40887315	260	*	49737	ENSG00000230859	40863994	40864473	+	downstream	23062	22583	NearestLocation	YRDCP3	chr21:40887056-40887315	-2.91878	1.85879	-5.85735	6.56214e-07	3.5857e-05	5.93046
chr19:38857634-38857953	chr19	38857634	38857953	320	*	38860	ENSG00000104824	38836388	38852347	-	upstream	-5287	5287	NearestLocation	HNRNPL	chr19:38857634-38857953	-2.93346	2.05867	-5.85656	6.57935e-07	3.59278e-05	5.92884
chr16:30858135-30858487	chr16	30858135	30858487	353	*	29706	ENSG00000260083	30875222	30895220	+	upstream	-17087	16735	NearestLocation	MIR762HG	chr16:30858135-30858487	-3.26619	1.80677	-5.85514	6.61013e-07	3.60727e-05	5.89004
chr9:121334445-121334693	chr9	121334445	121334693	249	*	81554	ENSG00000283430	121300103	121332603	+	downstream	34342	1842	NearestLocation	NA	chr9:121334445-121334693	-3.95293	1.04868	-5.85464	6.62113e-07	3.61094e-05	5.75816
chr10:21821055-21821265	chr10	21821055	21821265	211	*	8824	ENSG00000252634	21785292	21785587	+	downstream	35763	35468	NearestLocation	RN7SKP219	chr10:21821055-21821265	-2.90915	2.20213	-5.85344	6.6473e-07	3.62289e-05	5.92468
chr5:170178880-170179136	chr5	170178880	170179136	257	*	65357	ENSG00000249601	170191579	170199141	-	downstream	20261	12443	NearestLocation	NA	chr5:170178880-170179136	-3.58116	1.7047	-5.85161	6.68756e-07	3.64147e-05	5.86964
chr10:114336938-114337260	chr10	114336938	114337260	323	*	11459	ENSG00000275024	114280725	114281258	-	upstream	-55680	55680	NearestLocation	NA	chr10:114336938-114337260	-2.34519	2.62535	-5.85143	6.69156e-07	3.64147e-05	5.91955
chr20:41392953-41393305	chr20	41392953	41393305	353	*	48225	ENSG00000229398	41382383	41383107	+	downstream	10570	9846	NearestLocation	LOC100419859	chr20:41392953-41393305	-1.57017	3.64997	-5.8513	6.69429e-07	3.64147e-05	5.70505
chr10:103543612-103543781	chr10	103543612	103543781	170	*	11154	ENSG00000226431	103549075	103550964	+	upstream	-5463	5294	NearestLocation	NA	chr10:103543612-103543781	-2.15076	2.9093	-5.85102	6.70053e-07	3.64253e-05	5.89882
chr6:75396252-75396620	chr6	75396252	75396620	369	*	68518	ENSG00000221332	75398860	75399067	-	downstream	2815	2240	NearestLocation	LOC124901509	chr6:75396252-75396620	-3.14033	2.06216	-5.84978	6.7281e-07	3.65517e-05	5.89569
chr6:159812577-159812760	chr6	159812577	159812760	184	*	70524	ENSG00000146453	159800249	159820704	+	inside	12328	7944	NearestLocation	PNLDC1	chr6:159812577-159812760	-2.7101	2.50469	-5.84935	6.73745e-07	3.65579e-05	5.91811
chr13:46197398-46197534	chr13	46197398	46197534	137	*	21842	ENSG00000136167	46125920	46211871	-	inside	14473	14337	NearestLocation	LCP1	chr13:46197398-46197534	-3.70103	0.776141	-5.84934	6.73787e-07	3.65579e-05	5.72988
chr12:48631073-48631430	chr12	48631073	48631430	358	*	18082	ENSG00000224709	48627888	48628782	+	downstream	3185	2291	NearestLocation	OR11M1P	chr12:48631073-48631430	-2.0586	2.61221	-5.84846	6.75737e-07	3.66192e-05	5.88194
chr14:96279443-96280064	chr14	96279443	96280064	622	*	25497	ENSG00000258729	96275046	96276723	-	upstream	-2720	2720	NearestLocation	NA	chr14:96279443-96280064	-2.6145	2.75504	-5.84844	6.75781e-07	3.66192e-05	5.91543
chrX:107731749-107732487	chrX	107731749	107732487	739	*	84019	ENSG00000157514	107713221	107777342	-	inside	45593	18528	NearestLocation	TSC22D3	chrX:107731749-107732487	1.71761	4.50412	5.84766	6.77527e-07	3.66904e-05	5.76321
chr4:24973523-24973968	chr4	24973523	24973968	446	*	57813	ENSG00000181982	24806117	24980204	-	inside	6681	6236	NearestLocation	CCDC149	chr4:24973523-24973968	-2.47099	3.03838	-5.84733	6.78258e-07	3.67065e-05	5.91052
chr13:113013047-113013681	chr13	113013047	113013681	635	*	23153	ENSG00000269376	113009671	113010319	+	downstream	3376	2728	NearestLocation	NA	chr13:113013047-113013681	-3.39181	2.61156	-5.84617	6.80855e-07	3.68235e-05	5.90593
chr15:58548958-58549393	chr15	58548958	58549393	436	*	26933	ENSG00000259476	58521311	58523371	+	downstream	27647	25587	NearestLocation	NA	chr15:58548958-58549393	-3.35929	2.3088	-5.84549	6.82393e-07	3.68832e-05	5.85393
chr11:75463518-75463870	chr11	75463518	75463870	353	*	14748	ENSG00000149243	75422394	75430629	-	upstream	-32889	32889	NearestLocation	KLHL35	chr11:75463518-75463870	-1.52701	3.76646	-5.84502	6.83433e-07	3.68957e-05	5.69354
chr21:22200562-22200756	chr21	22200562	22200756	195	*	49275	ENSG00000202339	22205192	22205332	+	upstream	-4630	4436	NearestLocation	RNU4-45P	chr21:22200562-22200756	-4.06103	1.52966	-5.845	6.83495e-07	3.68957e-05	5.728
chr2:230381005-230381312	chr2	230381005	230381312	308	*	46313	ENSG00000279964	230410700	230412529	-	downstream	31524	29388	NearestLocation	NA	chr2:230381005-230381312	-3.88949	1.008	-5.84366	6.86512e-07	3.7035e-05	5.77266
chr13:30022835-30023213	chr13	30022835	30023213	379	*	21386	ENSG00000266505	30022021	30023800	-	inside	965	587	NearestLocation	NA	chr13:30022835-30023213	-3.52734	1.85021	-5.84336	6.872e-07	3.70485e-05	5.8721
chr12:84402776-84403127	chr12	84402776	84403127	352	*	19525	ENSG00000258358	84448625	84449878	-	downstream	47102	45498	NearestLocation	NA	chr12:84402776-84403127	-2.8533	1.44833	-5.84228	6.89643e-07	3.71565e-05	5.88047
chr1:21961375-21961576	chr1	21961375	21961576	202	*	1116	ENSG00000283234	21950679	21956871	-	upstream	-4504	4504	NearestLocation	NA	chr1:21961375-21961576	-4.01248	1.03595	-5.84163	6.91116e-07	3.72123e-05	5.65652
chr12:94588292-94588727	chr12	94588292	94588727	436	*	19721	ENSG00000257847	94590821	94591093	+	upstream	-2529	2094	NearestLocation	NA	chr12:94588292-94588727	-2.94306	2.15455	-5.84119	6.92112e-07	3.72293e-05	5.88805
chr9:16304421-16304780	chr9	16304421	16304780	360	*	79276	ENSG00000205549	16203935	16276313	-	upstream	-28108	28108	NearestLocation	LINC03041	chr9:16304421-16304780	-1.80433	2.70345	-5.84111	6.92311e-07	3.72293e-05	5.84165
chr8:81779028-81779255	chr8	81779028	81779255	228	*	77182	ENSG00000253334	81791823	81815714	+	upstream	-12795	12568	NearestLocation	NA	chr8:81779028-81779255	-2.34933	2.93305	-5.84061	6.9344e-07	3.72663e-05	5.87873
chr11:108945424-108945669	chr11	108945424	108945669	246	*	15572	ENSG00000203334	108957718	108959797	+	upstream	-12294	12049	NearestLocation	NA	chr11:108945424-108945669	-2.86756	2.07946	-5.84022	6.94343e-07	3.72913e-05	5.87637
chr22:30328469-30328946	chr22	30328469	30328946	478	*	50554	ENSG00000099992	30291990	30327046	-	upstream	-1423	1423	NearestLocation	TBC1D10A	chr22:30328469-30328946	-1.96652	3.79501	-5.83994	6.9498e-07	3.73018e-05	5.79833
chr2:15642324-15642687	chr2	15642324	15642687	364	*	40673	ENSG00000224194	15668684	15680484	-	downstream	38160	25997	NearestLocation	NA	chr2:15642324-15642687	-2.52498	3.14078	-5.83801	6.99418e-07	3.75162e-05	5.88207
chr7:129958700-129959047	chr7	129958700	129959047	348	*	74219	ENSG00000199516	129954693	129954794	+	downstream	4007	3906	NearestLocation	NA	chr7:129958700-129959047	-1.6132	4.00505	-5.83763	7.00289e-07	3.75223e-05	5.65108
chr7:131586159-131586635	chr7	131586159	131586635	477	*	74273	ENSG00000128567	131500262	131558217	-	upstream	-27942	27942	NearestLocation	PODXL	chr7:131586159-131586635	-1.40426	4.31434	-5.83758	7.00416e-07	3.75223e-05	5.54944
chr12:30026965-30027162	chr12	30026965	30027162	198	*	17681	ENSG00000276431	30169881	30170091	-	downstream	143126	142719	NearestLocation	NA	chr12:30026965-30027162	-2.55007	2.4936	-5.83689	7.01993e-07	3.7583e-05	5.87793
chr4:32140618-32140943	chr4	32140618	32140943	326	*	57918	ENSG00000251129	31997397	32155406	+	inside	143221	14463	NearestLocation	NA	chr4:32140618-32140943	-1.75567	3.35569	-5.83606	7.03919e-07	3.76623e-05	5.78445
chr2:5725863-5726488	chr2	5725863	5726488	626	*	40345	ENSG00000236106	5726449	5730342	+	overlapStart	-586	39	NearestLocation	LOC112268411	chr2:5725863-5726488	1.53529	4.5843	5.83479	7.06879e-07	3.77968e-05	5.72626
chr19:283366-283739	chr19	283366	283739	374	*	36994	ENSG00000141934	281040	291504	-	inside	8138	2326	NearestLocation	PLPP2	chr19:283366-283739	-1.99145	2.74005	-5.834	7.08726e-07	3.78638e-05	5.7927
chr11:102256317-102256604	chr11	102256317	102256604	288	*	15409	ENSG00000254422	102229851	102230922	-	upstream	-25395	25395	NearestLocation	NA	chr11:102256317-102256604	-3.22797	2.27471	-5.83387	7.09024e-07	3.78638e-05	5.85292
chr14:24396134-24396450	chr14	24396134	24396450	317	*	23502	ENSG00000205978	24398786	24419288	+	upstream	-2652	2336	NearestLocation	NYNRIN	chr14:24396134-24396450	-2.36235	2.35062	-5.83329	7.10387e-07	3.79127e-05	5.86505
chr18:9133270-9133472	chr18	9133270	9133472	203	*	35408	ENSG00000101745	9136228	9285985	+	upstream	-2958	2756	NearestLocation	ANKRD12	chr18:9133270-9133472	-2.40436	2.51019	-5.83286	7.1139e-07	3.79423e-05	5.86662
chr2:173802535-173802862	chr2	173802535	173802862	328	*	44788	ENSG00000270460	173811076	173811392	+	upstream	-8541	8214	NearestLocation	NA	chr2:173802535-173802862	-2.14003	2.78462	-5.83214	7.13083e-07	3.79976e-05	5.84148
chr2:12168460-12168753	chr2	12168460	12168753	294	*	40614	ENSG00000264089	12199130	12199201	+	upstream	-30670	30377	NearestLocation	MIR3681	chr2:12168460-12168753	-2.67462	2.1267	-5.83203	7.13323e-07	3.79976e-05	5.85913
chr7:151428319-151429387	chr7	151428319	151429387	1069	*	74909	ENSG00000241456	151427683	151439124	+	inside	636	636	NearestLocation	NA	chr7:151428319-151429387	-1.0115	4.95651	-5.83109	7.15541e-07	3.80918e-05	5.33387
chr18:44495272-44495590	chr18	44495272	44495590	319	*	36076	ENSG00000277899	44522366	44523074	+	upstream	-27094	26776	NearestLocation	MLECP1	chr18:44495272-44495590	-3.11692	1.91748	-5.83057	7.16774e-07	3.81335e-05	5.83068
chr1:62288125-62288608	chr1	62288125	62288608	484	*	3001	ENSG00000201153	62298149	62298256	-	downstream	10131	9541	NearestLocation	RNU6-371P	chr1:62288125-62288608	-1.33384	3.51134	-5.82946	7.19392e-07	3.82487e-05	5.6176
chr1:94105371-94106188	chr1	94105371	94106188	818	*	3753	ENSG00000198691	93992835	94121132	-	inside	15761	14944	NearestLocation	ABCA4	chr1:94105371-94106188	-1.43246	4.2677	-5.82787	7.23172e-07	3.84098e-05	5.59239
chr2:18824337-18824680	chr2	18824337	18824680	344	*	40772	ENSG00000224626	18784807	18787752	+	downstream	39530	36585	NearestLocation	NA	chr2:18824337-18824680	-2.87857	2.21582	-5.82781	7.23328e-07	3.84098e-05	5.83137
chr11:15011833-15012127	chr11	15011833	15012127	295	*	12708	ENSG00000250640	14987671	14988694	-	upstream	-23139	23139	NearestLocation	NA	chr11:15011833-15012127	-3.7116	1.46397	-5.82641	7.26676e-07	3.85635e-05	5.73375
chr1:231037984-231038379	chr1	231037984	231038379	396	*	7775	ENSG00000182118	231018958	231040246	-	inside	2262	1867	NearestLocation	FAM89A	chr1:231037984-231038379	-2.49756	2.1838	-5.82576	7.28231e-07	3.86218e-05	5.84466
chr16:55914443-55914680	chr16	55914443	55914680	238	*	30097	ENSG00000159398	55846154	55956031	-	inside	41588	41351	NearestLocation	CES5A	chr16:55914443-55914680	-3.42488	1.58296	-5.82388	7.3275e-07	3.88371e-05	5.73889
chr8:33513495-33514525	chr8	33513495	33514525	1031	*	76060	ENSG00000239039	33513475	33513578	+	overlapEnd	20	20	NearestLocation	SNORD13	chr8:33513495-33514525	1.11836	5.92131	5.82362	7.33376e-07	3.8846e-05	5.27222
chr4:173235130-173235449	chr4	173235130	173235449	320	*	60651	ENSG00000221296	173268160	173268233	+	upstream	-33030	32711	NearestLocation	MIR548T	chr4:173235130-173235449	-3.36649	2.54024	-5.82224	7.36723e-07	3.89989e-05	5.83302
chr15:94317286-94317726	chr15	94317286	94317726	441	*	28378	ENSG00000258632	94273496	94274005	+	downstream	43790	43281	NearestLocation	RPL26P5	chr15:94317286-94317726	-2.79257	3.15318	-5.82197	7.37383e-07	3.90095e-05	5.78034
chr16:80614051-80614287	chr16	80614051	80614287	237	*	30986	ENSG00000260064	80627551	80628379	-	downstream	14328	13264	NearestLocation	NA	chr16:80614051-80614287	-2.49641	1.90143	-5.82164	7.38184e-07	3.90275e-05	5.83214
chr15:38071701-38071891	chr15	38071701	38071891	191	*	26290	ENSG00000236914	38069481	38072959	-	inside	1258	1068	NearestLocation	LINC01852	chr15:38071701-38071891	-2.24365	2.48249	-5.82043	7.41119e-07	3.91583e-05	5.81407
chr11:72327533-72327796	chr11	72327533	72327796	264	*	14560	ENSG00000256739	72351347	72353210	+	upstream	-23814	23551	NearestLocation	NA	chr11:72327533-72327796	-3.49068	1.73435	-5.81985	7.42539e-07	3.92088e-05	5.76849
chr14:61281226-61281621	chr14	61281226	61281621	396	*	24240	ENSG00000182107	61277370	61281840	-	inside	614	219	NearestLocation	TMEM30B	chr14:61281226-61281621	-1.5069	4.84933	-5.81862	7.45549e-07	3.93433e-05	5.5849
chr7:68583328-68583748	chr7	68583328	68583748	421	*	72548	ENSG00000228429	68640798	68641584	+	upstream	-57470	57050	NearestLocation	LOC100419458	chr7:68583328-68583748	-3.48282	1.95132	-5.81834	7.46259e-07	3.93562e-05	5.79697
chr4:38724143-38724541	chr4	38724143	38724541	399	*	58011	ENSG00000222230	38758791	38758892	-	downstream	34749	34250	NearestLocation	RNA5SP158	chr4:38724143-38724541	-2.20352	2.99853	-5.81649	7.50813e-07	3.95718e-05	5.7886
chr2:222433430-222433584	chr2	222433430	222433584	155	*	46124	ENSG00000163082	222424517	222560948	+	inside	8913	8913	NearestLocation	SGPP2	chr2:222433430-222433584	-3.32233	2.33089	-5.815	7.54515e-07	3.97197e-05	5.73967
chr4:91092491-91092663	chr4	91092491	91092663	173	*	59080	ENSG00000248984	91108023	91112790	-	downstream	20299	15360	NearestLocation	NA	chr4:91092491-91092663	-3.42076	2.12924	-5.81498	7.54557e-07	3.97197e-05	5.79339
chr1:155120249-155120604	chr1	155120249	155120604	356	*	5002	ENSG00000202027	155120490	155120598	+	includeFeature	-241	6	NearestLocation	NA	chr1:155120249-155120604	-3.37848	2.24522	-5.81397	7.57072e-07	3.98068e-05	5.79338
chr5:97907575-97908003	chr5	97907575	97908003	429	*	63204	ENSG00000248202	97881420	97922695	+	inside	26155	14692	NearestLocation	LINC02234	chr5:97907575-97908003	-2.32538	2.82827	-5.81394	7.57151e-07	3.98068e-05	5.78088
chr4:177450397-177450680	chr4	177450397	177450680	284	*	60736	ENSG00000250131	177444979	177677126	+	inside	5418	5418	NearestLocation	NA	chr4:177450397-177450680	-3.74512	0.844187	-5.81229	7.61281e-07	3.99991e-05	5.66838
chr9:79756486-79756694	chr9	79756486	79756694	209	*	80288	ENSG00000240979	79726069	79726321	+	downstream	30417	30165	NearestLocation	NA	chr9:79756486-79756694	-3.22815	1.82042	-5.81106	7.64365e-07	4.00941e-05	5.7676
chr12:67413589-67414021	chr12	67413589	67414021	433	*	18963	ENSG00000256355	67424272	67424986	-	downstream	11397	10251	NearestLocation	NTAN1P3	chr12:67413589-67414021	-1.64593	3.49584	-5.81103	7.64436e-07	4.00941e-05	5.64831
chr12:76014047-76014276	chr12	76014047	76014276	230	*	19312	ENSG00000257453	76030494	76031378	+	upstream	-16447	16218	NearestLocation	NA	chr12:76014047-76014276	-2.9896	1.75656	-5.811	7.64509e-07	4.00941e-05	5.78786
chr2:101972972-101973483	chr2	101972972	101973483	512	*	43113	ENSG00000281162	101962056	101987167	+	inside	10916	10916	NearestLocation	NA	chr2:101972972-101973483	-1.54531	3.11302	-5.81061	7.65486e-07	4.01206e-05	5.63495
chr7:10924394-10924632	chr7	10924394	10924632	239	*	71227	ENSG00000189043	10931951	10940256	-	downstream	15862	7319	NearestLocation	NDUFA4	chr7:10924394-10924632	-3.003	1.89146	-5.80982	7.67506e-07	4.02015e-05	5.768
chr12:101713332-101713581	chr12	101713332	101713581	250	*	19910	ENSG00000199933	101719808	101719918	+	upstream	-6476	6227	NearestLocation	RNY1P16	chr12:101713332-101713581	-2.70674	2.46221	-5.80959	7.68087e-07	4.02071e-05	5.77315
chr7:13421771-13422113	chr7	13421771	13422113	343	*	71275	ENSG00000237713	13339201	13365049	-	upstream	-56722	56722	NearestLocation	NA	chr7:13421771-13422113	-3.08158	2.26909	-5.80846	7.70937e-07	4.03107e-05	5.7911
chr8:20842304-20842505	chr8	20842304	20842505	202	*	75634	ENSG00000253866	20934435	20934837	-	downstream	92533	91930	NearestLocation	NA	chr8:20842304-20842505	-3.28977	1.08626	-5.80843	7.71017e-07	4.03107e-05	5.62742
chr17:69348443-69348720	chr17	69348443	69348720	278	*	34399	ENSG00000252352	69355133	69355218	-	downstream	6775	6413	NearestLocation	NA	chr17:69348443-69348720	-2.58884	2.32981	-5.80815	7.71733e-07	4.03233e-05	5.78989
chr12:2064126-2064519	chr12	2064126	2064519	394	*	16730	LRG_334	2053250	2697949	+	inside	10876	10876	NearestLocation	NA	chr12:2064126-2064519	-2.36115	2.97579	-5.8075	7.73376e-07	4.03842e-05	5.77905
chr16:64438003-64438205	chr16	64438003	64438205	203	*	30346	ENSG00000259846	64364781	64600247	+	inside	73222	73222	NearestLocation	NA	chr16:64438003-64438205	-3.34754	1.91087	-5.80667	7.75511e-07	4.04494e-05	5.70453
chr5:174416169-174416551	chr5	174416169	174416551	383	*	65579	ENSG00000249306	174336295	174532457	+	inside	79874	79874	NearestLocation	LINC01411	chr5:174416169-174416551	-2.8597	2.283	-5.80659	7.75693e-07	4.04494e-05	5.78054
chrX:112967289-112967554	chrX	112967289	112967554	266	*	84155	ENSG00000252930	112919132	112919230	+	downstream	48157	48059	NearestLocation	RNU6-1015P	chrX:112967289-112967554	-2.22781	2.55642	-5.80645	7.76056e-07	4.04494e-05	5.75391
chr18:70276685-70277110	chr18	70276685	70277110	426	*	36792	ENSG00000170677	70288901	70330200	+	upstream	-12216	11791	NearestLocation	SOCS6	chr18:70276685-70277110	-1.56269	3.27843	-5.80616	7.76809e-07	4.04573e-05	5.63052
chr1:175881570-175882041	chr1	175881570	175882041	472	*	5846	ENSG00000224718	175877343	175880468	+	downstream	4227	1102	NearestLocation	LINC01657	chr1:175881570-175882041	-1.94562	3.43093	-5.80602	7.77162e-07	4.04573e-05	5.71056
chr15:28281986-28282250	chr15	28281986	28282250	265	*	26052	ENSG00000256338	28315651	28316059	+	upstream	-33665	33401	NearestLocation	RPL41P2	chr15:28281986-28282250	-4.06269	1.6215	-5.80563	7.78167e-07	4.04846e-05	5.65432
chr22:31600411-31600882	chr22	31600411	31600882	472	*	50628	ENSG00000214093	31559483	31559939	+	downstream	40928	40472	NearestLocation	RPS18P14	chr22:31600411-31600882	-3.19933	2.34181	-5.80544	7.78643e-07	4.04846e-05	5.74742
chr3:171936264-171936783	chr3	171936264	171936783	520	*	56193	ENSG00000234717	171876352	171900740	-	upstream	-35524	35524	NearestLocation	NA	chr3:171936264-171936783	-3.2934	2.64049	-5.80472	7.80489e-07	4.05558e-05	5.76891
chr5:43414018-43414354	chr5	43414018	43414354	337	*	62083	ENSG00000151882	43376645	43412391	-	upstream	-1627	1627	NearestLocation	CCL28	chr5:43414018-43414354	-3.48238	1.28303	-5.80444	7.81222e-07	4.0569e-05	5.69795
chr7:30166115-30166664	chr7	30166115	30166664	550	*	71705	ENSG00000225907	30167804	30168004	+	upstream	-1689	1140	NearestLocation	RPS27P16	chr7:30166115-30166664	-1.53831	3.4268	-5.80076	7.9074e-07	4.10338e-05	5.61902
chr12:80868648-80869000	chr12	80868648	80869000	353	*	19464	ENSG00000258215	80860955	80861508	-	upstream	-7140	7140	NearestLocation	NA	chr12:80868648-80869000	-2.88733	1.81055	-5.80046	7.9154e-07	4.10338e-05	5.75678
chr5:6193327-6193621	chr5	6193327	6193621	295	*	61214	ENSG00000278913	6134303	6137171	+	downstream	59024	56156	NearestLocation	NA	chr5:6193327-6193621	-1.8844	3.20135	-5.80042	7.91625e-07	4.10338e-05	5.68542
chr4:10050227-10050497	chr4	10050227	10050497	271	*	57538	ENSG00000109667	9771153	10054936	-	inside	4709	4439	NearestLocation	SLC2A9	chr4:10050227-10050497	-2.73292	2.04247	-5.79982	7.93195e-07	4.10523e-05	5.75045
chr9:131744659-131745294	chr9	131744659	131745294	636	*	82170	ENSG00000107263	131576770	131740074	-	upstream	-4585	4585	NearestLocation	RAPGEF1	chr9:131744659-131745294	-1.27067	4.42336	-5.79981	7.93228e-07	4.10523e-05	5.3047
chr5:124581537-124582183	chr5	124581537	124582183	647	*	63710	ENSG00000248296	124492775	124536348	-	upstream	-45189	45189	NearestLocation	NA	chr5:124581537-124582183	-1.85563	3.56252	-5.79973	7.93436e-07	4.10523e-05	5.67763
chr6:15089833-15090305	chr6	15089833	15090305	473	*	66488	ENSG00000234261	14661829	15090003	-	overlapStart	170	170	NearestLocation	NA	chr6:15089833-15090305	-2.26801	2.46697	-5.79909	7.95111e-07	4.11139e-05	5.7486
chr4:128791907-128792045	chr4	128791907	128792045	139	*	59782	ENSG00000077684	128809623	128875224	+	upstream	-17716	17578	NearestLocation	JADE1	chr4:128791907-128792045	-3.85145	1.50521	-5.79855	7.96534e-07	4.11624e-05	5.67404
chr17:43315936-43316397	chr17	43315936	43316397	462	*	33233	ENSG00000236383	43216941	43305397	-	upstream	-10539	10539	NearestLocation	CCDC200	chr17:43315936-43316397	1.67786	4.76191	5.79812	7.97646e-07	4.11947e-05	5.50172
chr3:128435041-128435510	chr3	128435041	128435510	470	*	55005	ENSG00000242049	128463594	128472317	+	upstream	-28553	28084	NearestLocation	DNAJB8-AS1	chr3:128435041-128435510	-1.32533	4.52768	-5.79694	8.00753e-07	4.133e-05	5.36133
chr18:36382483-36382887	chr18	36382483	36382887	405	*	35966	ENSG00000134775	36297714	36780055	+	inside	84769	84769	NearestLocation	FHOD3	chr18:36382483-36382887	-3.68106	1.60486	-5.7966	8.01659e-07	4.13516e-05	5.66358
chr9:38154410-38154971	chr9	38154410	38154971	562	*	79908	ENSG00000200026	38147428	38147561	+	downstream	6982	6849	NearestLocation	LOC124900277	chr9:38154410-38154971	-1.97565	3.67521	-5.79584	8.0366e-07	4.14295e-05	5.6491
chr1:56032344-56032762	chr1	56032344	56032762	419	*	2804	ENSG00000233079	55945087	55950119	+	downstream	87257	82225	NearestLocation	LINC01755	chr1:56032344-56032762	-1.96147	2.85925	-5.79554	8.04454e-07	4.14453e-05	5.69794
chr14:36363818-36364074	chr14	36363818	36364074	257	*	23712	ENSG00000188831	36371165	36372383	+	upstream	-7347	7091	NearestLocation	DPPA3P2	chr14:36363818-36364074	-2.46672	2.07901	-5.79481	8.06389e-07	4.15186e-05	5.74847
chr11:43747562-43747722	chr11	43747562	43747722	161	*	13310	ENSG00000283483	43733761	43734564	+	downstream	13801	12998	NearestLocation	NA	chr11:43747562-43747722	-3.14523	2.06997	-5.79464	8.06856e-07	4.15186e-05	5.73627
chr6:44594390-44594987	chr6	44594390	44594987	598	*	67985	ENSG00000279076	44551577	44553281	+	downstream	42813	41109	NearestLocation	NA	chr6:44594390-44594987	-1.36303	4.82187	-5.79398	8.08613e-07	4.15837e-05	5.41217
chr15:71975533-71975909	chr15	71975533	71975909	377	*	27476	ENSG00000261632	71972206	72040265	+	inside	3327	3327	NearestLocation	NA	chr15:71975533-71975909	-1.7684	3.32044	-5.79376	8.09191e-07	4.15882e-05	5.55975
chr3:141828919-141829320	chr3	141828919	141829320	402	*	55524	ENSG00000228398	141865012	141865279	-	downstream	36360	35692	NearestLocation	NA	chr3:141828919-141829320	-1.23593	4.07493	-5.793	8.11229e-07	4.16677e-05	5.44461
chr19:20385138-20385409	chr19	20385138	20385409	272	*	38349	ENSG00000268461	20389658	20390689	+	upstream	-4520	4249	NearestLocation	NA	chr19:20385138-20385409	-3.41023	1.22213	-5.79085	8.16991e-07	4.19382e-05	5.63439
chr8:133722917-133723464	chr8	133722917	133723464	548	*	78451	ENSG00000253970	133754811	133755450	+	upstream	-31894	31347	NearestLocation	MTND2P7	chr8:133722917-133723464	-1.98683	2.85777	-5.78853	8.2325e-07	4.22339e-05	5.66234
chr3:18967978-18968529	chr3	18967978	18968529	552	*	52122	ENSG00000251761	18954943	18955049	-	upstream	-12929	12929	NearestLocation	RNU6-138P	chr3:18967978-18968529	-1.31853	3.59545	-5.78814	8.24326e-07	4.22635e-05	5.45077
chr13:113274062-113274441	chr13	113274062	113274441	380	*	23163	ENSG00000232662	113276616	113277734	+	upstream	-2554	2175	NearestLocation	LDHBP1	chr13:113274062-113274441	-3.26527	2.48539	-5.78719	8.26897e-07	4.23697e-05	5.71177
chr1:110771351-110771601	chr1	110771351	110771601	251	*	4141	ENSG00000199710	110764408	110764506	-	upstream	-6845	6845	NearestLocation	NA	chr1:110771351-110771601	-2.17612	2.34806	-5.78661	8.2847e-07	4.24246e-05	5.71288
chr2:9957972-9958379	chr2	9957972	9958379	408	*	40498	ENSG00000134317	9951693	10002277	+	inside	6279	6279	NearestLocation	GRHL1	chr2:9957972-9958379	-3.28642	0.853628	-5.78631	8.2929e-07	4.2441e-05	5.57571
chrX:48701092-48701276	chrX	48701092	48701276	185	*	83351	ENSG00000101945	48695554	48709012	+	inside	5538	5538	NearestLocation	SUV39H1	chrX:48701092-48701276	-3.81271	1.04384	-5.78546	8.31635e-07	4.25353e-05	5.5486
chr5:85605409-85605949	chr5	85605409	85605949	541	*	62961	ENSG00000251066	85549409	85549952	+	downstream	56000	55457	NearestLocation	NA	chr5:85605409-85605949	-2.24419	2.48335	-5.7852	8.3234e-07	4.25457e-05	5.68302
chr8:58137877-58138135	chr8	58137877	58138135	259	*	76633	ENSG00000242595	58113189	58113622	-	upstream	-24255	24255	NearestLocation	RPL26P26	chr8:58137877-58138135	-2.13062	3.38856	-5.78465	8.33849e-07	4.25968e-05	5.64064
chr9:36163149-36163832	chr9	36163149	36163832	684	*	79796	ENSG00000185972	36169394	36171334	+	upstream	-6245	5562	NearestLocation	CCIN	chr9:36163149-36163832	1.64377	4.74267	5.78447	8.34344e-07	4.25968e-05	5.59503
chr16:67882920-67883610	chr16	67882920	67883610	691	*	30525	ENSG00000263126	67882461	67886367	+	inside	459	459	NearestLocation	NA	chr16:67882920-67883610	-2.24176	3.43583	-5.78314	8.38004e-07	4.27579e-05	5.6726
chr9:34484635-34485031	chr9	34484635	34485031	397	*	79674	ENSG00000251697	34478622	34478905	+	downstream	6013	5730	NearestLocation	RN7SKP24	chr9:34484635-34485031	-1.469	3.02409	-5.78278	8.39e-07	4.27589e-05	5.56077
chr14:102589663-102590079	chr14	102589663	102590079	417	*	25727	ENSG00000089902	102592661	102730576	+	upstream	-2998	2582	NearestLocation	RCOR1	chr14:102589663-102590079	-1.91984	3.37031	-5.78277	8.39033e-07	4.27589e-05	5.62842
chr10:24235524-24235831	chr10	24235524	24235831	308	*	8875	ENSG00000277563	24255246	24255333	+	upstream	-19722	19415	NearestLocation	NA	chr10:24235524-24235831	-1.70663	3.28433	-5.78234	8.40215e-07	4.27934e-05	5.54193
chr9:105064365-105064934	chr9	105064365	105064934	570	*	81010	ENSG00000201583	105096756	105097061	+	upstream	-32391	31822	NearestLocation	NA	chr9:105064365-105064934	-1.24997	4.45662	-5.78158	8.42308e-07	4.28522e-05	5.36088
chr9:124818497-124819072	chr9	124818497	124819072	576	*	81719	ENSG00000136918	124853417	124857890	+	upstream	-34920	34345	NearestLocation	WDR38	chr9:124818497-124819072	-1.47817	3.90929	-5.78156	8.42382e-07	4.28522e-05	5.53632
chr7:23295213-23295498	chr7	23295213	23295498	286	*	71467	ENSG00000156928	23298739	23311729	+	upstream	-3526	3241	NearestLocation	MALSU1	chr7:23295213-23295498	-2.63842	2.01548	-5.77959	8.47859e-07	4.3105e-05	5.70128
chr7:24201366-24201529	chr7	24201366	24201529	164	*	71494	ENSG00000228944	24196662	24255719	-	inside	54353	4704	NearestLocation	NA	chr7:24201366-24201529	-3.29727	1.45503	-5.77852	8.50862e-07	4.32056e-05	5.60874
chr14:91257256-91257848	chr14	91257256	91257848	593	*	25269	ENSG00000260810	91258299	91259003	+	upstream	-1043	451	NearestLocation	NA	chr14:91257256-91257848	-1.48044	4.32509	-5.77804	8.52202e-07	4.32056e-05	5.41987
chr7:4872390-4872702	chr7	4872390	4872702	313	*	71040	ENSG00000213935	4865432	4865804	-	upstream	-6586	6586	NearestLocation	RPL22P16	chr7:4872390-4872702	-3.7174	1.86598	-5.77801	8.52296e-07	4.32056e-05	5.60298
chr12:42213068-42213339	chr12	42213068	42213339	272	*	17881	ENSG00000015153	42157104	42238349	-	inside	25281	25010	NearestLocation	YAF2	chr12:42213068-42213339	-2.92055	2.337	-5.77789	8.52608e-07	4.32056e-05	5.68975
chr22:42529489-42529784	chr22	42529489	42529784	296	*	51191	ENSG00000189306	42509968	42519802	-	upstream	-9687	9687	NearestLocation	RRP7A	chr22:42529489-42529784	-1.97348	3.3651	-5.77789	8.52628e-07	4.32056e-05	5.5813
chr3:58060860-58061127	chr3	58060860	58061127	268	*	53489	ENSG00000136068	58008400	58172251	+	inside	52460	52460	NearestLocation	FLNB	chr3:58060860-58061127	-1.72676	3.06807	-5.77774	8.53037e-07	4.32056e-05	5.60603
chr8:130639472-130639942	chr8	130639472	130639942	471	*	78332	ENSG00000253656	130595299	130655712	-	inside	16240	15770	NearestLocation	NA	chr8:130639472-130639942	-2.89878	2.58621	-5.77745	8.53855e-07	4.32056e-05	5.68435
chr17:34654297-34654591	chr17	34654297	34654591	295	*	32785	ENSG00000278860	34614409	34614809	+	downstream	39888	39488	NearestLocation	NA	chr17:34654297-34654591	-2.61878	2.28681	-5.77743	8.53917e-07	4.32056e-05	5.69417
chr3:74287604-74287893	chr3	74287604	74287893	290	*	53911	ENSG00000213452	74135959	74136892	+	downstream	151645	150712	NearestLocation	NA	chr3:74287604-74287893	3.00416	2.24066	5.77713	8.54763e-07	4.32175e-05	5.68595
chr14:68669274-68669512	chr14	68669274	68669512	239	*	24521	ENSG00000258623	68683411	68685565	-	downstream	16291	13899	NearestLocation	NA	chr14:68669274-68669512	-1.56726	2.95158	-5.77698	8.55171e-07	4.32175e-05	5.52475
chr5:56759612-56759851	chr5	56759612	56759851	240	*	62278	ENSG00000228650	56770799	56772303	+	upstream	-11187	10948	NearestLocation	NA	chr5:56759612-56759851	-2.64696	1.88069	-5.77641	8.5678e-07	4.3273e-05	5.67765
chr13:45467415-45467647	chr13	45467415	45467647	233	*	21820	ENSG00000136152	45464898	45536630	+	inside	2517	2517	NearestLocation	COG3	chr13:45467415-45467647	-3.23737	0.90699	-5.77609	8.57683e-07	4.32928e-05	5.59312
chr3:141089385-141089687	chr3	141089385	141089687	303	*	55471	ENSG00000251270	141115124	141124182	-	downstream	34797	25437	NearestLocation	NA	chr3:141089385-141089687	-1.814	4.03924	-5.77571	8.58758e-07	4.33213e-05	5.53657
chr8:62459241-62459477	chr8	62459241	62459477	237	*	76756	ENSG00000254050	62473217	62474269	-	downstream	15028	13740	NearestLocation	NA	chr8:62459241-62459477	-3.83782	1.20763	-5.7754	8.5965e-07	4.33405e-05	5.59358
chr10:44952768-44953220	chr10	44952768	44953220	453	*	9350	ENSG00000107551	44959407	44995891	+	upstream	-6639	6187	NearestLocation	RASSF4	chr10:44952768-44953220	-1.50656	4.11991	-5.77518	8.60251e-07	4.3345e-05	5.47698
chr5:31937758-31938018	chr5	31937758	31938018	261	*	61750	ENSG00000266243	31936102	31936159	-	upstream	-1599	1599	NearestLocation	MIR4279	chr5:31937758-31938018	-2.64895	1.80966	-5.7746	8.61905e-07	4.34025e-05	5.68566
chr1:167869464-167869947	chr1	167869464	167869947	484	*	5611	ENSG00000143199	167809388	167914215	-	inside	44751	44268	NearestLocation	ADCY10	chr1:167869464-167869947	-2.19005	3.1112	-5.77404	8.63506e-07	4.34573e-05	5.63881
chr7:78576285-78576669	chr7	78576285	78576669	385	*	72848	ENSG00000226230	78486530	78487028	+	downstream	89755	89257	NearestLocation	NA	chr7:78576285-78576669	-1.53469	3.72896	-5.77208	8.69101e-07	4.3713e-05	5.49473
chr15:96325906-96326159	chr15	96325906	96326159	254	*	28411	ENSG00000185551	96325938	96340263	+	overlapStart	-32	32	NearestLocation	NR2F2	chr15:96325906-96326159	-2.43356	2.77233	-5.77146	8.70875e-07	4.37762e-05	5.67119
chr3:46046281-46046481	chr3	46046281	46046481	201	*	52918	ENSG00000173578	46017024	46027742	-	upstream	-18539	18539	NearestLocation	XCR1	chr3:46046281-46046481	-2.93366	2.13308	-5.76846	8.79529e-07	4.41647e-05	5.66196
chr10:89814337-89814549	chr10	89814337	89814549	213	*	10571	ENSG00000232229	89829510	89840861	+	upstream	-15173	14961	NearestLocation	LINC00865	chr10:89814337-89814549	-3.66082	1.10854	-5.76832	8.79912e-07	4.41647e-05	5.48439
chrX:80489258-80489455	chrX	80489258	80489455	198	*	83734	ENSG00000230247	80529037	80530027	+	upstream	-39779	39582	NearestLocation	HNRNPH3P1	chrX:80489258-80489455	-3.76274	1.10551	-5.76824	8.80167e-07	4.41647e-05	5.54133
chr7:142487118-142487374	chr7	142487118	142487374	257	*	74593	ENSG00000253188	142487863	142488295	+	upstream	-745	489	NearestLocation	TRBV6-7	chr7:142487118-142487374	-3.42575	1.99013	-5.7653	8.88712e-07	4.45671e-05	5.60083
chr22:17974085-17974310	chr22	17974085	17974310	226	*	50042	ENSG00000207780	17980868	17980961	-	downstream	6876	6558	NearestLocation	MIR648	chr22:17974085-17974310	-2.6677	2.47632	-5.76499	8.89637e-07	4.45871e-05	5.65407
chr17:17018610-17019025	chr17	17018610	17019025	416	*	32238	ENSG00000260328	17011914	17014990	-	upstream	-3620	3620	NearestLocation	NA	chr17:17018610-17019025	-1.80656	3.32315	-5.76422	8.91873e-07	4.46727e-05	5.51418
chr3:134057824-134058102	chr3	134057824	134058102	279	*	55214	ENSG00000243832	134055256	134057648	-	upstream	-176	176	NearestLocation	LINC02000	chr3:134057824-134058102	-3.51458	1.69066	-5.76394	8.92693e-07	4.46874e-05	5.592
chr20:32682480-32683044	chr20	32682480	32683044	565	*	47787	ENSG00000175730	32690180	32690815	-	downstream	8335	7136	NearestLocation	NA	chr20:32682480-32683044	-2.33191	3.3453	-5.76278	8.96123e-07	4.48326e-05	5.55947
chr17:66474896-66475125	chr17	66474896	66475125	230	*	34271	ENSG00000264630	66398069	66416854	-	upstream	-58042	58042	NearestLocation	NA	chr17:66474896-66475125	-2.07047	3.1328	-5.76253	8.96862e-07	4.48431e-05	5.64058
chr12:12942046-12942302	chr12	12942046	12942302	257	*	17258	ENSG00000111291	12940775	12952147	-	inside	10101	1271	NearestLocation	GPRC5D	chr12:12942046-12942302	-2.98069	2.31195	-5.76129	9.0054e-07	4.50005e-05	5.61496
chr3:107993050-107993474	chr3	107993050	107993474	425	*	54306	ENSG00000279277	108036718	108038445	-	downstream	45395	43244	NearestLocation	NA	chr3:107993050-107993474	-1.75326	3.06831	-5.75964	9.05435e-07	4.52184e-05	5.53994
chr2:217672543-217672886	chr2	217672543	217672886	344	*	45891	ENSG00000224414	217693895	217696763	+	upstream	-21352	21009	NearestLocation	LOC100533848	chr2:217672543-217672886	-2.58993	1.90089	-5.75824	9.0961e-07	4.54001e-05	5.63408
chr12:104367195-104367536	chr12	104367195	104367536	342	*	20001	ENSG00000255150	104303739	104305205	+	downstream	63456	61990	NearestLocation	EID3	chr12:104367195-104367536	-1.52622	3.91741	-5.75775	9.11078e-07	4.54354e-05	5.48441
chr22:30298329-30299012	chr22	30298329	30299012	684	*	50549	ENSG00000248751	30285238	30299482	-	inside	1153	470	NearestLocation	NA	chr22:30298329-30299012	-1.94708	3.57688	-5.75754	9.11728e-07	4.54354e-05	5.47255
chr3:41131243-41131620	chr3	41131243	41131620	378	*	52740	ENSG00000233919	41162287	41168547	-	downstream	37304	30667	NearestLocation	NA	chr3:41131243-41131620	-1.22613	4.10749	-5.75746	9.11956e-07	4.54354e-05	5.35449
chr18:35890371-35890631	chr18	35890371	35890631	261	*	35946	ENSG00000207797	35904818	35904926	-	downstream	14555	14187	NearestLocation	MIR187	chr18:35890371-35890631	-2.39069	3.18841	-5.75729	9.1246e-07	4.54354e-05	5.59882
chr5:39370607-39370944	chr5	39370607	39370944	338	*	61981	LRG_32	39284275	39364553	-	upstream	-6054	6054	NearestLocation	NA	chr5:39370607-39370944	-3.99713	1.41787	-5.75637	9.15229e-07	4.55465e-05	5.51278
chr15:57496991-57497842	chr15	57496991	57497842	852	*	26897	ENSG00000261489	57477484	57478329	-	upstream	-18662	18662	NearestLocation	NA	chr15:57496991-57497842	-2.22729	3.22185	-5.75619	9.15772e-07	4.55467e-05	5.59188
chr6:131333843-131333999	chr6	131333843	131333999	157	*	69696	ENSG00000219776	131469059	131469536	+	upstream	-135216	135060	NearestLocation	RPL21P67	chr6:131333843-131333999	-3.89178	1.00142	-5.75565	9.174e-07	4.5601e-05	5.47995
chr4:41052508-41052643	chr4	41052508	41052643	136	*	58093	ENSG00000199790	41084607	41084713	+	upstream	-32099	31964	NearestLocation	RNU6-836P	chr4:41052508-41052643	-3.49881	1.27087	-5.7548	9.19991e-07	4.57029e-05	5.51222
chr12:75892733-75893247	chr12	75892733	75893247	515	*	19295	ENSG00000258091	75926213	75926467	+	upstream	-33480	32966	NearestLocation	NA	chr12:75892733-75893247	-2.15476	3.09596	-5.75461	9.20553e-07	4.57041e-05	5.5629
chr10:132403846-132404153	chr10	132403846	132404153	308	*	11975	ENSG00000171813	132397168	132417863	+	inside	6678	6678	NearestLocation	PWWP2B	chr10:132403846-132404153	-1.81374	3.11137	-5.75315	9.25004e-07	4.58982e-05	5.45151
chr19:16097932-16098304	chr19	16097932	16098304	373	*	38034	ENSG00000267373	16103761	16104254	-	downstream	6322	5457	NearestLocation	NA	chr19:16097932-16098304	-2.60774	2.62016	-5.75162	9.29665e-07	4.60791e-05	5.61161
chr16:89837673-89838294	chr16	89837673	89838294	622	*	31462	ENSG00000204991	89818179	89871319	+	inside	19494	19494	NearestLocation	SPIRE2	chr16:89837673-89838294	-1.92766	2.71619	-5.7516	9.29737e-07	4.60791e-05	5.54676
chr1:56332046-56332427	chr1	56332046	56332427	382	*	2808	ENSG00000260971	56248294	56258571	-	upstream	-73475	73475	NearestLocation	NA	chr1:56332046-56332427	-2.26913	2.41478	-5.75111	9.31238e-07	4.61265e-05	5.61138
chr17:77388448-77389039	chr17	77388448	77389039	592	*	34791	ENSG00000264060	77396984	77397054	-	downstream	8606	7945	NearestLocation	MIR4316	chr17:77388448-77389039	-2.74732	2.76809	-5.75051	9.33076e-07	4.61905e-05	5.60245
chr13:35599493-35599762	chr13	35599493	35599762	270	*	21544	ENSG00000236036	35697524	35699256	+	upstream	-98031	97762	NearestLocation	LINC00445	chr13:35599493-35599762	-2.23175	3.16529	-5.75022	9.33969e-07	4.61997e-05	5.60199
chr5:150142864-150143166	chr5	150142864	150143166	303	*	64726	ENSG00000113721	150113837	150155872	-	inside	13008	12706	NearestLocation	PDGFRB	chr5:150142864-150143166	-3.02432	2.79945	-5.75009	9.34352e-07	4.61997e-05	5.60861
chr22:31207152-31207683	chr22	31207152	31207683	532	*	50606	ENSG00000254835	31205264	31205616	-	upstream	-1536	1536	NearestLocation	NA	chr22:31207152-31207683	-2.41027	2.58417	-5.74981	9.35239e-07	4.62166e-05	5.59146
chr11:12516754-12517003	chr11	12516754	12517003	250	*	12596	ENSG00000254847	12538083	12540967	-	downstream	24213	21080	NearestLocation	NA	chr11:12516754-12517003	-3.21406	1.68738	-5.74958	9.35928e-07	4.62193e-05	5.57033
chr7:89545443-89545843	chr7	89545443	89545843	401	*	73018	ENSG00000227863	89443974	89494262	+	downstream	101469	51181	NearestLocation	LOC105375387	chr7:89545443-89545843	-3.66458	0.495243	-5.74943	9.36384e-07	4.62193e-05	5.42084
chr19:16447013-16447231	chr19	16447013	16447231	219	*	38048	ENSG00000267703	16440946	16443584	+	downstream	6067	3429	NearestLocation	NA	chr19:16447013-16447231	-2.60222	2.52976	-5.74807	9.40596e-07	4.64002e-05	5.60244
chr16:77289272-77289787	chr16	77289272	77289787	516	*	30892	ENSG00000261063	77201474	77249957	-	upstream	-39315	39315	NearestLocation	NA	chr16:77289272-77289787	-1.05969	4.5762	-5.74778	9.41512e-07	4.64183e-05	5.14252
chr18:44229739-44230024	chr18	44229739	44230024	286	*	36073	ENSG00000267573	44320800	44322257	-	downstream	92518	90776	NearestLocation	KRT8P5	chr18:44229739-44230024	-3.40561	1.93599	-5.7474	9.42679e-07	4.64489e-05	5.45316
chr7:7100179-7100715	chr7	7100179	7100715	537	*	71170	ENSG00000201218	7102573	7102681	-	downstream	2502	1858	NearestLocation	NA	chr7:7100179-7100715	-1.01404	4.87154	-5.74683	9.44431e-07	4.64676e-05	5.12839
chr3:161031255-161031488	chr3	161031255	161031488	234	*	56022	ENSG00000169251	161104696	161253532	+	upstream	-73441	73208	NearestLocation	NMD3	chr3:161031255-161031488	-3.62186	1.44616	-5.74677	9.44643e-07	4.64676e-05	5.53382
chr2:174026469-174026950	chr2	174026469	174026950	482	*	44801	ENSG00000260868	174025280	174027163	+	inside	1189	213	NearestLocation	LINC01960	chr2:174026469-174026950	-1.39765	4.20115	-5.74675	9.44704e-07	4.64676e-05	5.33797
chrX:154049842-154049975	chrX	154049842	154049975	134	*	84637	ENSG00000184216	154010500	154019989	-	upstream	-29853	29853	NearestLocation	IRAK1	chrX:154049842-154049975	-3.30517	1.08626	-5.74632	9.46045e-07	4.65066e-05	5.52956
chr9:89759584-89759948	chr9	89759584	89759948	365	*	80549	ENSG00000226206	89799695	89821753	+	upstream	-40111	39747	NearestLocation	NA	chr9:89759584-89759948	-3.63985	0.869519	-5.74553	9.48496e-07	4.66e-05	5.4118
chr12:45490321-45490486	chr12	45490321	45490486	166	*	17958	ENSG00000257368	45444766	45445438	+	downstream	45555	44883	NearestLocation	LOC100128248	chr12:45490321-45490486	-3.61684	0.94873	-5.74448	9.51774e-07	4.67271e-05	5.40498
chr2:41989874-41990106	chr2	41989874	41990106	233	*	41533	ENSG00000226398	42015625	42025302	-	downstream	35428	25519	NearestLocation	NA	chr2:41989874-41990106	-2.53615	2.57579	-5.74435	9.52184e-07	4.67271e-05	5.58439
chr2:190984657-190984984	chr2	190984657	190984984	328	*	45206	ENSG00000229023	190992639	190993567	-	downstream	8910	7655	NearestLocation	NA	chr2:190984657-190984984	-3.09357	1.92892	-5.74331	9.55461e-07	4.68583e-05	5.55226
chr14:96461875-96462197	chr14	96461875	96462197	323	*	25505	ENSG00000240051	96456576	96457041	-	upstream	-4834	4834	NearestLocation	RPL23AP10	chr14:96461875-96462197	-1.78558	2.99452	-5.74299	9.56468e-07	4.68583e-05	5.47849
chr10:88042483-88042799	chr10	88042483	88042799	317	*	10524	ENSG00000227905	88048135	88049823	-	downstream	7340	5336	NearestLocation	NA	chr10:88042483-88042799	-2.14021	3.30279	-5.74297	9.56517e-07	4.68583e-05	5.55869
chr1:162552929-162553115	chr1	162552929	162553115	187	*	5449	ENSG00000259788	162560227	162561308	-	downstream	8379	7112	NearestLocation	NA	chr1:162552929-162553115	-2.66608	2.23589	-5.74266	9.57494e-07	4.6879e-05	5.58375
chrX:13234382-13234602	chrX	13234382	13234602	221	*	82759	ENSG00000235385	13266048	13303452	-	downstream	69070	31446	NearestLocation	LINC02154	chrX:13234382-13234602	-3.5211	1.7847	-5.74197	9.5967e-07	4.69221e-05	5.53022
chr5:84435828-84436299	chr5	84435828	84436299	472	*	62953	ENSG00000164176	83940554	84384793	-	upstream	-51035	51035	NearestLocation	EDIL3	chr5:84435828-84436299	-1.50831	4.18118	-5.74187	9.59984e-07	4.69221e-05	5.18506
chr7:92653191-92653424	chr7	92653191	92653424	234	*	73085	ENSG00000206763	92701708	92701814	-	downstream	48623	48284	NearestLocation	RNU6-10P	chr7:92653191-92653424	-1.90068	2.84398	-5.74186	9.60033e-07	4.69221e-05	5.52997
chr5:104237666-104237940	chr5	104237666	104237940	275	*	63283	ENSG00000239808	104260531	104260826	-	downstream	23160	22591	NearestLocation	RN7SL255P	chr5:104237666-104237940	-3.71343	1.804	-5.74168	9.60604e-07	4.69229e-05	5.53136
chr6:107059759-107059905	chr6	107059759	107059905	147	*	69123	ENSG00000130349	107028213	107051342	+	downstream	31546	8417	NearestLocation	MTRES1	chr6:107059759-107059905	-2.44953	2.68837	-5.74081	9.63356e-07	4.70185e-05	5.57976
chr3:185793610-185794102	chr3	185793610	185794102	493	*	56550	ENSG00000265470	185767847	185767904	-	upstream	-25706	25706	NearestLocation	MIR548AQ	chr3:185793610-185794102	-2.67749	2.68929	-5.74071	9.6367e-07	4.70185e-05	5.57297
chr17:51653994-51654246	chr17	51653994	51654246	253	*	33787	ENSG00000279743	51761260	51763397	-	downstream	109403	107014	NearestLocation	NA	chr17:51653994-51654246	2.44431	2.68647	5.74039	9.64686e-07	4.70409e-05	5.57517
chr6:15922472-15922728	chr6	15922472	15922728	257	*	66519	ENSG00000214027	15934782	15935315	+	upstream	-12310	12054	NearestLocation	NA	chr6:15922472-15922728	-3.35086	0.938996	-5.7396	9.67205e-07	4.71366e-05	5.41757
chr4:99458890-99459166	chr4	99458890	99459166	277	*	59188	ENSG00000196344	99412261	99435737	-	upstream	-23153	23153	NearestLocation	ADH7	chr4:99458890-99459166	-2.11616	3.19165	-5.73937	9.67926e-07	4.71447e-05	5.54353
chr3:141082788-141083074	chr3	141082788	141083074	287	*	55467	ENSG00000175093	141051402	141148611	+	inside	31386	31386	NearestLocation	SPSB4	chr3:141082788-141083074	-3.24472	1.88064	-5.73865	9.70238e-07	4.72301e-05	5.54237
chr22:39463396-39463725	chr22	39463396	39463725	330	*	51012	ENSG00000128268	39457344	39492194	+	inside	6052	6052	NearestLocation	MGAT3	chr22:39463396-39463725	-3.78038	2.06522	-5.73839	9.7105e-07	4.72399e-05	5.52248
chr6:145841723-145841961	chr6	145841723	145841961	239	*	70065	ENSG00000118496	145793502	145814753	-	upstream	-26970	26970	NearestLocation	FBXO30	chr6:145841723-145841961	-2.85765	1.92489	-5.73824	9.71554e-07	4.72399e-05	5.56801
chr9:99411761-99412014	chr9	99411761	99412014	254	*	80911	ENSG00000271086	99355337	99377240	-	upstream	-34521	34521	NearestLocation	NAMA	chr9:99411761-99412014	-2.68013	2.41087	-5.73773	9.73168e-07	4.72913e-05	5.55244
chr1:193448861-193449470	chr1	193448861	193449470	610	*	6295	ENSG00000232077	193304745	193365953	+	downstream	144116	82908	NearestLocation	LINC01031	chr1:193448861-193449470	-3.08744	2.69787	-5.73707	9.75282e-07	4.73668e-05	5.5464
chr18:46062651-46063125	chr18	46062651	46063125	475	*	36143	ENSG00000152229	45983536	46072272	-	inside	9621	9147	NearestLocation	PSTPIP2	chr18:46062651-46063125	-1.83384	3.15692	-5.73667	9.76572e-07	4.73699e-05	5.42759
chr17:72435033-72435335	chr17	72435033	72435335	303	*	34454	ENSG00000263680	72425939	72428852	+	downstream	9094	6181	NearestLocation	NA	chr17:72435033-72435335	-1.37294	2.90002	-5.73652	9.77069e-07	4.73699e-05	5.40978
chr6:35003863-35004408	chr6	35003863	35004408	546	*	67470	ENSG00000187762	35023522	35023831	+	upstream	-19659	19114	NearestLocation	NA	chr6:35003863-35004408	-1.8971	2.94746	-5.73638	9.77519e-07	4.73699e-05	5.46848
chr2:122519849-122520070	chr2	122519849	122520070	222	*	43653	ENSG00000237856	123065321	123067722	+	upstream	-545472	545251	NearestLocation	NA	chr2:122519849-122520070	-2.90685	2.13289	-5.73635	9.77613e-07	4.73699e-05	5.55893
chr9:91678584-91679168	chr9	91678584	91679168	585	*	80590	ENSG00000283351	91636264	91636345	-	upstream	-42239	42239	NearestLocation	MIR3910-2	chr9:91678584-91679168	-1.3609	3.99319	-5.73618	9.7814e-07	4.73699e-05	5.35768
chr22:23242371-23243349	chr22	23242371	23243349	979	*	50272	ENSG00000240160	23261782	23262071	-	downstream	19700	18433	NearestLocation	RN7SL263P	chr22:23242371-23243349	1.65544	4.84531	5.73557	9.80108e-07	4.74381e-05	5.30599
chr5:56733741-56733835	chr5	56733741	56733835	95	*	62274	ENSG00000228650	56770799	56772303	+	upstream	-37058	36964	NearestLocation	NA	chr5:56733741-56733835	-3.39721	1.11584	-5.73524	9.81166e-07	4.74622e-05	5.46535
chr7:7221744-7222043	chr7	7221744	7222043	300	*	71174	ENSG00000230825	7255154	7277779	+	upstream	-33410	33111	NearestLocation	LINC03016	chr7:7221744-7222043	-1.80528	3.4046	-5.7346	9.83254e-07	4.75121e-05	5.46512
chr17:15920708-15921376	chr17	15920708	15921376	669	*	32185	ENSG00000170425	15944917	15975746	+	upstream	-24209	23541	NearestLocation	ADORA2B	chr17:15920708-15921376	-2.73868	2.49333	-5.73442	9.83832e-07	4.75121e-05	5.55751
chr6:41226898-41227149	chr6	41226898	41227149	252	*	67738	ENSG00000188056	41228324	41238882	+	upstream	-1426	1175	NearestLocation	TREML4	chr6:41226898-41227149	-2.61289	1.71994	-5.73441	9.8388e-07	4.75121e-05	5.5455
chr20:38169046-38169282	chr20	38169046	38169282	237	*	48111	ENSG00000198959	38127387	38166578	-	upstream	-2468	2468	NearestLocation	TGM2	chr20:38169046-38169282	-3.02003	2.74986	-5.7337	9.86169e-07	4.75956e-05	5.55428
chr15:72194956-72195514	chr15	72194956	72195514	559	*	27485	ENSG00000175318	72159807	72197785	-	inside	2829	2271	NearestLocation	GRAMD2A	chr15:72194956-72195514	-1.70417	3.03937	-5.7328	9.89087e-07	4.76958e-05	5.44143
chr10:79274253-79274494	chr10	79274253	79274494	242	*	10253	ENSG00000108179	79347469	79355337	+	upstream	-73216	72975	NearestLocation	PPIF	chr10:79274253-79274494	-2.93431	2.7896	-5.73272	9.89371e-07	4.76958e-05	5.55519
chr11:9451772-9452359	chr11	9451772	9452359	588	*	12458	ENSG00000166478	9460319	9528524	+	upstream	-8547	7960	NearestLocation	ZNF143	chr11:9451772-9452359	-1.44979	3.87933	-5.73177	9.92451e-07	4.78171e-05	5.37794
chrX:39157111-39157305	chrX	39157111	39157305	195	*	83107	ENSG00000207122	39081180	39081285	-	upstream	-75826	75826	NearestLocation	RNU6-591P	chrX:39157111-39157305	-3.55723	1.0365	-5.73033	9.97166e-07	4.80008e-05	5.35965
chr3:155594896-155595132	chr3	155594896	155595132	237	*	55857	ENSG00000239212	155657760	155658612	+	upstream	-62864	62628	NearestLocation	RPL6P7	chr3:155594896-155595132	-2.20668	2.76418	-5.73002	9.98193e-07	4.80008e-05	5.52874
chr3:150736244-150736596	chr3	150736244	150736596	353	*	55737	ENSG00000244668	150719997	150720836	-	upstream	-15408	15408	NearestLocation	NA	chr3:150736244-150736596	-1.28482	4.45716	-5.73001	9.98225e-07	4.80008e-05	5.28753
chr14:103736253-103736719	chr14	103736253	103736719	467	*	25801	ENSG00000253096	103725728	103725825	-	upstream	-10428	10428	NearestLocation	NA	chr14:103736253-103736719	-1.54328	3.49167	-5.7299	9.98589e-07	4.80008e-05	5.30869
chr6:108712918-108713347	chr6	108712918	108713347	430	*	69188	ENSG00000203801	108751654	108769942	+	upstream	-38736	38307	NearestLocation	LINC00222	chr6:108712918-108713347	-2.41388	2.96032	-5.72974	9.99097e-07	4.80008e-05	5.51123
chr9:7488909-7489426	chr9	7488909	7489426	518	*	79132	ENSG00000230207	7477045	7478320	-	upstream	-10589	10589	NearestLocation	RPL4P5	chr9:7488909-7489426	-2.60664	2.42249	-5.72858	1.00294e-06	4.81582e-05	5.54271
chr8:42010544-42010750	chr8	42010544	42010750	207	*	76314	ENSG00000238966	42043504	42043575	-	downstream	33031	32754	NearestLocation	LOC124900271	chr8:42010544-42010750	-2.78427	2.16714	-5.72824	1.00406e-06	4.81721e-05	5.54172
chr1:101444971-101445244	chr1	101444971	101445244	274	*	3920	ENSG00000231671	101323337	101390303	+	downstream	121634	54668	NearestLocation	LINC01307	chr1:101444971-101445244	-3.72711	1.40851	-5.72815	1.00437e-06	4.81721e-05	5.38198
chr14:61387081-61387440	chr14	61387081	61387440	360	*	24246	ENSG00000247287	61298164	61322818	-	upstream	-64263	64263	NearestLocation	NA	chr14:61387081-61387440	-2.28684	2.78929	-5.72767	1.00594e-06	4.82202e-05	5.49477
chr11:123334915-123335164	chr11	123334915	123335164	250	*	16163	ENSG00000254407	123340174	123340714	-	downstream	5799	5010	NearestLocation	PHB1P17	chr11:123334915-123335164	-1.99523	2.67375	-5.72746	1.00662e-06	4.82257e-05	5.44758
chr7:120868062-120868357	chr7	120868062	120868357	296	*	73945	ENSG00000106025	120787320	120858402	-	upstream	-9660	9660	NearestLocation	TSPAN12	chr7:120868062-120868357	-2.07647	2.73507	-5.72616	1.01094e-06	4.84054e-05	5.46873
chr13:110644921-110645324	chr13	110644921	110645324	404	*	23079	ENSG00000275880	110613082	110616353	-	upstream	-28568	28568	NearestLocation	NA	chr13:110644921-110645324	1.28868	4.99531	5.72581	1.01213e-06	4.84324e-05	5.27486
chr5:80170071-80170551	chr5	80170071	80170551	481	*	62831	ENSG00000251675	80128361	80143883	+	downstream	41710	26188	NearestLocation	NA	chr5:80170071-80170551	-2.68107	2.65427	-5.72565	1.01265e-06	4.84324e-05	5.52602
chrX:94463319-94463522	chrX	94463319	94463522	204	*	83818	ENSG00000227521	94319038	94320025	+	downstream	144281	143294	NearestLocation	TUBB4BP8	chrX:94463319-94463522	-3.44252	1.46155	-5.72389	1.01852e-06	4.86857e-05	5.44807
chr7:22721528-22721658	chr7	22721528	22721658	131	*	71447	ENSG00000136244	22725884	22732002	+	upstream	-4356	4226	NearestLocation	IL6	chr7:22721528-22721658	-3.74885	1.54866	-5.72372	1.01911e-06	4.86862e-05	5.3805
chr16:68349786-68350173	chr16	68349786	68350173	388	*	30560	ENSG00000222177	68329387	68329529	-	upstream	-20257	20257	NearestLocation	RNU4-30P	chr16:68349786-68350173	-3.98274	1.09693	-5.72271	1.02249e-06	4.88203e-05	5.32342
chr4:88147782-88148217	chr4	88147782	88148217	436	*	59011	ENSG00000241853	88163579	88163967	+	upstream	-15797	15362	NearestLocation	RPL31P24	chr4:88147782-88148217	-1.50576	3.37775	-5.72241	1.0235e-06	4.88409e-05	5.32549
chr16:629360-630126	chr16	629360	630126	767	*	28623	ENSG00000127578	629239	634116	+	inside	121	121	NearestLocation	WFIKKN1	chr16:629360-630126	-1.35483	4.97156	-5.72019	1.03103e-06	4.91724e-05	5.15888
chr22:42172051-42172309	chr22	42172051	42172309	259	*	51160	ENSG00000226450	42149886	42155001	-	upstream	-17050	17050	NearestLocation	CYP2D8P	chr22:42172051-42172309	-3.21166	1.57978	-5.71954	1.03324e-06	4.92502e-05	5.46193
chr9:35680830-35681103	chr9	35680830	35681103	274	*	79752	ENSG00000137135	35658875	35675866	-	upstream	-4964	4964	NearestLocation	ARHGEF39	chr9:35680830-35681103	1.53823	4.01836	5.71862	1.03635e-06	4.93452e-05	5.40304
chr16:57480274-57480909	chr16	57480274	57480909	636	*	30190	ENSG00000125170	57471922	57487327	-	inside	7053	6418	NearestLocation	DOK4	chr16:57480274-57480909	-1.52422	4.31081	-5.71861	1.0364e-06	4.93452e-05	5.25071
chr1:208189186-208189494	chr1	208189186	208189494	309	*	6922	ENSG00000076356	208022242	208244320	-	inside	55134	54826	NearestLocation	PLXNA2	chr1:208189186-208189494	-1.90422	3.08707	-5.71807	1.03825e-06	4.93928e-05	5.42036
chr20:5033579-5033876	chr20	5033579	5033876	298	*	47094	ENSG00000277087	5045761	5046276	-	downstream	12697	11885	NearestLocation	NA	chr20:5033579-5033876	-3.75528	2.14457	-5.71797	1.03856e-06	4.93928e-05	5.46484
chr10:121490854-121491329	chr10	121490854	121491329	476	*	11672	ENSG00000222979	121410916	121411200	+	downstream	79938	79654	NearestLocation	RN7SKP167	chr10:121490854-121491329	-3.25692	2.32459	-5.71749	1.04023e-06	4.94445e-05	5.4897
chr1:56817120-56817287	chr1	56817120	56817287	168	*	2834	ENSG00000187889	56718804	56819696	-	inside	2576	2409	NearestLocation	FYB2	chr1:56817120-56817287	-3.48023	1.12921	-5.71654	1.04346e-06	4.95704e-05	5.39553
chr17:31513807-31514055	chr17	31513807	31514055	249	*	32694	ENSG00000264862	31518432	31518729	+	upstream	-4625	4377	NearestLocation	RN7SL45P	chr17:31513807-31514055	-3.37261	2.14978	-5.7163	1.0443e-06	4.95766e-05	5.48661
chr1:44819149-44819928	chr1	44819149	44819928	780	*	2397	ENSG00000202444	44819883	44819997	-	overlapEnd	848	45	NearestLocation	RNU5E-6P	chr1:44819149-44819928	1.2826	5.27991	5.71616	1.04477e-06	4.95766e-05	5.1266
chr1:167137351-167137753	chr1	167137351	167137753	403	*	5568	ENSG00000213068	167162423	167162837	-	downstream	25486	24670	NearestLocation	RPS17P6	chr1:167137351-167137753	-2.58126	2.48585	-5.71526	1.04787e-06	4.96758e-05	5.50096
chr10:113169045-113169480	chr10	113169045	113169480	436	*	11422	ENSG00000227560	112987476	112987865	+	downstream	181569	181180	NearestLocation	RPS15AP30	chr10:113169045-113169480	-2.78952	3.19783	-5.71517	1.04818e-06	4.96758e-05	5.48918
chr5:170783510-170783893	chr5	170783510	170783893	384	*	65399	ENSG00000253348	170747047	170788650	-	inside	5140	4757	NearestLocation	NA	chr5:170783510-170783893	-2.84966	2.40345	-5.71505	1.04861e-06	4.96758e-05	5.50066
chr16:78990315-78990487	chr16	78990315	78990487	173	*	30953	ENSG00000261537	78994345	79004730	+	upstream	-4030	3858	NearestLocation	NA	chr16:78990315-78990487	-3.24243	1.77502	-5.71472	1.04975e-06	4.97019e-05	5.46134
chr17:15926181-15926480	chr17	15926181	15926480	300	*	32186	ENSG00000170425	15944917	15975746	+	upstream	-18736	18437	NearestLocation	ADORA2B	chr17:15926181-15926480	-3.87785	1.60949	-5.7142	1.05154e-06	4.97328e-05	5.34231
chr3:124771942-124772473	chr3	124771942	124772473	532	*	54832	ENSG00000244286	124781155	124787757	+	upstream	-9213	8682	NearestLocation	NA	chr3:124771942-124772473	-2.23656	2.7352	-5.71419	1.05158e-06	4.97328e-05	5.49079
chr8:717696-717944	chr8	717696	717944	249	*	75161	ENSG00000254207	725188	725877	-	downstream	8181	7244	NearestLocation	NA	chr8:717696-717944	-1.55546	3.20132	-5.71377	1.05305e-06	4.97745e-05	5.36108
chr1:108046169-108046500	chr1	108046169	108046500	332	*	3986	ENSG00000226822	108040263	108076020	+	inside	5906	5906	NearestLocation	NA	chr1:108046169-108046500	-2.06198	2.74326	-5.71349	1.054e-06	4.97919e-05	5.48134
chr12:122611014-122611260	chr12	122611014	122611260	247	*	20666	ENSG00000274191	122634130	122634673	+	upstream	-23116	22870	NearestLocation	NA	chr12:122611014-122611260	-2.01305	2.41947	-5.71301	1.05568e-06	4.98436e-05	5.47297
[truncated: 82,955 more rows]

## Sheet: DE_Coeff_BMP4_d4 - d0_atac_seq
	seqnames	start	end	width	strand	peak	feature	start_position	end_position	feature_strand	insideFeature	distancetoFeature	shortestDistance	fromOverlappingOrNearest	symbol	id	logFC	AveExpr	t	P.Value	adj.P.Val	B
[truncated: 84,750 more rows]

[truncated: 4 more sheets: DE_Coeff_BMP4.IWP2_d2 - d0_atac, DE_Coeff_BMP4.IWP2_d4 - d0_atac, DE_Coeff_(BMP4_d2 - d0) - (BMP4, DE_Coeff_(BMP4_d4 - d0) - (BMP4]
