# Supplementary material for: VGLL1 contributes to both the transcriptome and epigenome of the developing trophoblast compartment
Source: Proc Natl Acad Sci U S A. 2025 Nov 24;122(48):e2508432122. doi: 10.1073/pnas.2508432122 (PMC12685074; doi:10.1073/pnas.2508432122)
Supplement: Supplementary file 5 — Dataset S04 (XLSX) [file pnas.2508432122.sd04.xlsx]

## Sheet: ScrvsVGLL1sh
ENSMBL_ID	Gene_id	cluster
ENSG00000260400	N/A	1
ENSG00000282048	N/A	1
ENSG00000103591	AAGAB	1
ENSG00000127837	AAMP	1
ENSG00000033050	ABCF2	1
ENSG00000140526	ABHD2	1
ENSG00000146386	ABRACL	1
ENSG00000146109	ABT1	1
ENSG00000278540	ACACA	1
ENSG00000115361	ACADL	1
ENSG00000120437	ACAT2	1
ENSG00000131473	ACLY	1
ENSG00000136518	ACTL6A	1
ENSG00000138107	ACTR1A	1
ENSG00000113812	ACTR8	1
ENSG00000156140	ADAMTS3	1
ENSG00000117114	ADGRL2	1
ENSG00000006831	ADIPOR2	1
ENSG00000148926	ADM	1
ENSG00000159322	ADPGK	1
ENSG00000130706	ADRM1	1
ENSG00000035687	ADSS2	1
ENSG00000196526	AFAP1	1
ENSG00000130396	AFDN	1
ENSG00000133612	AGAP3	1
ENSG00000173744	AGFG1	1
ENSG00000123908	AGO2	1
ENSG00000153207	AHCTF1	1
ENSG00000126705	AHDC1	1
ENSG00000100591	AHSA1	1
ENSG00000196581	AJAP1	1
ENSG00000129474	AJUBA	1
ENSG00000121057	AKAP1	1
ENSG00000179841	AKAP5	1
ENSG00000159423	ALDH4A1	1
ENSG00000159063	ALG8	1
ENSG00000003393	ALS2	1
ENSG00000165566	AMER2	1
ENSG00000159461	AMFR	1
ENSG00000151150	ANK3	1
ENSG00000185722	ANKFY1	1
ENSG00000176915	ANKLE2	1
ENSG00000148677	ANKRD1	1
ENSG00000132466	ANKRD17	1
ENSG00000011426	ANLN	1
ENSG00000138279	ANXA7	1
ENSG00000006125	AP2B1	1
ENSG00000161203	AP2M1	1
ENSG00000185009	AP3M1	1
ENSG00000169188	APEX2	1
ENSG00000047365	ARAP2	1
ENSG00000149182	ARFGAP2	1
ENSG00000175220	ARHGAP1	1
ENSG00000241484	ARHGAP8	1
ENSG00000130762	ARHGEF16	1
ENSG00000102606	ARHGEF7	1
ENSG00000117713	ARID1A	1
ENSG00000102931	ARL2BP	1
ENSG00000146476	ARMT1	1
ENSG00000241685	ARPC1A	1
ENSG00000100325	ASCC2	1
ENSG00000171456	ASXL1	1
ENSG00000143970	ASXL2	1
ENSG00000160072	ATAD3B	1
ENSG00000068650	ATP11A	1
ENSG00000058063	ATP11B	1
ENSG00000159363	ATP13A2	1
ENSG00000163399	ATP1A1	1
ENSG00000069849	ATP1B3	1
ENSG00000070961	ATP2B1	1
ENSG00000152234	ATP5F1A	1
ENSG00000147416	ATP6V1B2	1
ENSG00000081923	ATP8B1	1
ENSG00000224470	ATXN1L	1
ENSG00000167601	AXL	1
ENSG00000176022	B3GALT6	1
ENSG00000170340	B3GNT2	1
ENSG00000186318	BACE1	1
ENSG00000112208	BAG2	1
ENSG00000095739	BAMBI	1
ENSG00000176788	BASP1	1
ENSG00000198604	BAZ1A	1
ENSG00000076108	BAZ2A	1
ENSG00000137936	BCAR3	1
ENSG00000171552	BCL2L1	1
ENSG00000106635	BCL7B	1
ENSG00000029363	BCLAF1	1
ENSG00000136717	BIN1	1
ENSG00000168283	BMI1	1
ENSG00000125378	BMP4	1
ENSG00000107779	BMPR1A	1
ENSG00000173068	BNC2	1
ENSG00000144857	BOC	1
ENSG00000185515	BRCC3	1
ENSG00000112983	BRD8	1
ENSG00000096070	BRPF3	1
ENSG00000011114	BTBD7	1
ENSG00000159388	BTG2	1
ENSG00000155330	C16orf87	1
ENSG00000171155	C1GALT1C1	1
ENSG00000157617	C2CD2	1
ENSG00000168014	C2CD3	1
ENSG00000205765	C5orf51	1
ENSG00000075461	CACNG4	1
ENSG00000151893	CACUL1	1
ENSG00000116161	CACYBP	1
ENSG00000143933	CALM2	1
ENSG00000111530	CAND1	1
ENSG00000127995	CASD1	1
ENSG00000106144	CASP2	1
ENSG00000164305	CASP3	1
ENSG00000177469	CAVIN1	1
ENSG00000108468	CBX1	1
ENSG00000060339	CCAR1	1
ENSG00000147144	CCDC120	1
ENSG00000165813	CCDC186	1
ENSG00000152492	CCDC50	1
ENSG00000253276	CCDC71L	1
ENSG00000015133	CCDC88C	1
ENSG00000221978	CCNL2	1
ENSG00000108100	CCNY	1
ENSG00000150753	CCT5	1
ENSG00000146731	CCT6A	1
ENSG00000272398	CD24	1
ENSG00000198087	CD2AP	1
ENSG00000117399	CDC20	1
ENSG00000101224	CDC25B	1
ENSG00000004897	CDC27	1
ENSG00000198752	CDC42BPB	1
ENSG00000140945	CDH13	1
ENSG00000170312	CDK1	1
ENSG00000111328	CDK2AP1	1
ENSG00000135446	CDK4	1
ENSG00000064309	CDON	1
ENSG00000186166	CENATAC	1
ENSG00000102384	CENPI	1
ENSG00000166451	CENPN	1
ENSG00000138092	CENPO	1
ENSG00000116198	CEP104	1
ENSG00000148019	CEP78	1
ENSG00000134255	CEPT1	1
ENSG00000090661	CERS4	1
ENSG00000143375	CGN	1
ENSG00000106153	CHCHD2	1
ENSG00000110721	CHKA	1
ENSG00000147457	CHMP7	1
ENSG00000110172	CHORDC1	1
ENSG00000144021	CIAO1	1
ENSG00000103245	CIAO3	1
ENSG00000005194	CIAPIN1	1
ENSG00000136108	CKAP2	1
ENSG00000104859	CLASRP	1
ENSG00000011021	CLCN6	1
ENSG00000184697	CLDN6	1
ENSG00000113282	CLINT1	1
ENSG00000128973	CLN6	1
ENSG00000132361	CLUH	1
ENSG00000183723	CMTM4	1
ENSG00000180917	CMTR2	1
ENSG00000117519	CNN3	1
ENSG00000060718	COL11A1	1
ENSG00000182871	COL18A1	1
ENSG00000164692	COL1A2	1
ENSG00000188153	COL4A5	1
ENSG00000197565	COL4A6	1
ENSG00000204262	COL5A2	1
ENSG00000049089	COL9A2	1
ENSG00000092758	COL9A3	1
ENSG00000140365	COMMD4	1
ENSG00000093010	COMT	1
ENSG00000165644	COMTD1	1
ENSG00000141030	COPS3	1
ENSG00000121022	COPS5	1
ENSG00000131143	COX4I1	1
ENSG00000137449	CPEB2	1
ENSG00000149532	CPSF7	1
ENSG00000109265	CRACD	1
ENSG00000005339	CREBBP	1
ENSG00000167193	CRK	1
ENSG00000062485	CS	1
ENSG00000169118	CSNK1G1	1
ENSG00000159176	CSRP1	1
ENSG00000176102	CSTF3	1
ENSG00000060069	CTDP1	1
ENSG00000144579	CTDSP1	1
ENSG00000144677	CTDSPL	1
ENSG00000134030	CTIF	1
ENSG00000171793	CTPS1	1
ENSG00000198730	CTR9	1
ENSG00000136943	CTSV	1
ENSG00000077063	CTTNBP2	1
ENSG00000055130	CUL1	1
ENSG00000036257	CUL3	1
ENSG00000166266	CUL5	1
ENSG00000154639	CXADR	1
ENSG00000145824	CXCL14	1
ENSG00000154832	CXXC1	1
ENSG00000008283	CYB561	1
ENSG00000103018	CYB5B	1
ENSG00000138061	CYP1B1	1
ENSG00000100592	DAAM1	1
ENSG00000136848	DAB2IP	1
ENSG00000196730	DAPK1	1
ENSG00000272886	DCP1A	1
ENSG00000172795	DCP2	1
ENSG00000166847	DCTN5	1
ENSG00000197312	DDI2	1
ENSG00000174243	DDX23	1
ENSG00000123136	DDX39A	1
ENSG00000145833	DDX46	1
ENSG00000105671	DDX49	1
ENSG00000108654	DDX5	1
ENSG00000278053	DDX52	1
ENSG00000123064	DDX54	1
ENSG00000136271	DDX56	1
ENSG00000143753	DEGS1	1
ENSG00000170456	DENND5B	1
ENSG00000023697	DERA	1
ENSG00000070413	DGCR2	1
ENSG00000116133	DHCR24	1
ENSG00000172893	DHCR7	1
ENSG00000162496	DHRS3	1
ENSG00000150990	DHX37	1
ENSG00000140829	DHX38	1
ENSG00000135829	DHX9	1
ENSG00000139734	DIAPH3	1
ENSG00000101191	DIDO1	1
ENSG00000197406	DIO3	1
ENSG00000258498	DIO3OS	1
ENSG00000160305	DIP2A	1
ENSG00000181744	DIPK2A	1
ENSG00000050165	DKK3	1
ENSG00000150768	DLAT	1
ENSG00000164741	DLC1	1
ENSG00000080845	DLGAP4	1
ENSG00000105880	DLX5	1
ENSG00000006377	DLX6	1
ENSG00000105341	DMAC2	1
ENSG00000178028	DMAP1	1
ENSG00000198947	DMD	1
ENSG00000104936	DMPK	1
ENSG00000185800	DMWD	1
ENSG00000105877	DNAH11	1
ENSG00000086061	DNAJA1	1
ENSG00000132002	DNAJB1	1
ENSG00000007923	DNAJC11	1
ENSG00000168259	DNAJC7	1
ENSG00000079805	DNM2	1
ENSG00000067334	DNTTIP2	1
ENSG00000154813	DPH3	1
ENSG00000254986	DPP3	1
ENSG00000185721	DRG1	1
ENSG00000108591	DRG2	1
ENSG00000151914	DST	1
ENSG00000125868	DSTN	1
ENSG00000134769	DTNA	1
ENSG00000117395	EBNA1BP2	1
ENSG00000127884	ECHS1	1
ENSG00000116406	EDEM3	1
ENSG00000078401	EDN1	1
ENSG00000115468	EFHD1	1
ENSG00000169242	EFNA1	1
ENSG00000100842	EFS	1
ENSG00000108883	EFTUD2	1
ENSG00000149547	EI24	1
ENSG00000175376	EIF1AD	1
ENSG00000111361	EIF2B1	1
ENSG00000134001	EIF2S1	1
ENSG00000075151	EIF4G3	1
ENSG00000100664	EIF5	1
ENSG00000006744	ELAC2	1
ENSG00000109381	ELF2	1
ENSG00000170522	ELOVL6	1
ENSG00000197586	ENTPD6	1
ENSG00000120533	ENY2	1
ENSG00000129595	EPB41L4A	1
ENSG00000119888	EPCAM	1
ENSG00000142627	EPHA2	1
ENSG00000154928	EPHB1	1
ENSG00000085832	EPS15	1
ENSG00000082805	ERC1	1
ENSG00000225830	ERCC6	1
ENSG00000182150	ERCC6L2	1
ENSG00000133935	ERG28	1
ENSG00000104626	ERI1	1
ENSG00000213462	ERV3-1	1
ENSG00000135476	ESPL1	1
ENSG00000171824	EXOSC10	1
ENSG00000223496	EXOSC6	1
ENSG00000110723	EXPH5	1
ENSG00000064655	EYA2	1
ENSG00000092820	EZR	1
ENSG00000117525	F3	1
ENSG00000169122	FAM110B	1
ENSG00000155744	FAM126B	1
ENSG00000198780	FAM169A	1
ENSG00000148468	FAM171A1	1
ENSG00000123575	FAM199X	1
ENSG00000108950	FAM20A	1
ENSG00000116199	FAM20B	1
ENSG00000105058	FAM32A	1
ENSG00000101447	FAM83D	1
ENSG00000119812	FAM98A	1
ENSG00000187741	FANCA	1
ENSG00000164896	FASTK	1
ENSG00000215251	FASTKD5	1
ENSG00000162458	FBLIM1	1
ENSG00000138829	FBN2	1
ENSG00000142449	FBN3	1
ENSG00000155034	FBXL18	1
ENSG00000118496	FBXO30	1
ENSG00000079459	FDFT1	1
ENSG00000151422	FER	1
ENSG00000171055	FEZ2	1
ENSG00000091483	FH	1
ENSG00000179431	FJX1	1
ENSG00000177731	FLII	1
ENSG00000128591	FLNC	1
ENSG00000125848	FLRT3	1
ENSG00000102081	FMR1	1
ENSG00000115414	FN1	1
ENSG00000137942	FNBP1L	1
ENSG00000214336	FOXI3	1
ENSG00000111206	FOXM1	1
ENSG00000150893	FREM2	1
ENSG00000139926	FRMD6	1
ENSG00000126391	FRMD8	1
ENSG00000075618	FSCN1	1
ENSG00000162613	FUBP1	1
ENSG00000196371	FUT4	1
ENSG00000033170	FUT8	1
ENSG00000276116	FUT8-AS1	1
ENSG00000172461	FUT9	1
ENSG00000129245	FXR2	1
ENSG00000177283	FZD8	1
ENSG00000109586	GALNT7	1
ENSG00000185340	GAS2L1	1
ENSG00000007237	GAS7	1
ENSG00000244300	GATA2-AS1	1
ENSG00000070610	GBA2	1
ENSG00000023909	GCLM	1
ENSG00000089154	GCN1	1
ENSG00000176928	GCNT4	1
ENSG00000179409	GEMIN4	1
ENSG00000178295	GEN1	1
ENSG00000168827	GFM1	1
ENSG00000198380	GFPT1	1
ENSG00000115486	GGCX	1
ENSG00000137563	GGH	1
ENSG00000204120	GIGYF2	1
ENSG00000152661	GJA1	1
ENSG00000119392	GLE1	1
ENSG00000122694	GLIPR2	1
ENSG00000108010	GLRX3	1
ENSG00000139433	GLTP	1
ENSG00000148672	GLUD1	1
ENSG00000140632	GLYR1	1
ENSG00000120063	GNA13	1
ENSG00000065135	GNAI3	1
ENSG00000087460	GNAS	1
ENSG00000173905	GOLIM4	1
ENSG00000047932	GOPC	1
ENSG00000114745	GORASP1	1
ENSG00000108433	GOSR2	1
ENSG00000076716	GPC4	1
ENSG00000115159	GPD2	1
ENSG00000142751	GPN2	1
ENSG00000013588	GPRC5A	1
ENSG00000169727	GPS1	1
ENSG00000083307	GRHL2	1
ENSG00000105447	GRWD1	1
ENSG00000148180	GSN	1
ENSG00000148834	GSTO1	1
ENSG00000125651	GTF2F1	1
ENSG00000148308	GTF3C5	1
ENSG00000165996	HACD1	1
ENSG00000113196	HAND1	1
ENSG00000128708	HAT1	1
ENSG00000116478	HDAC1	1
ENSG00000061273	HDAC7	1
ENSG00000126107	HECTD3	1
ENSG00000173064	HECTD4	1
ENSG00000173706	HEG1	1
ENSG00000198265	HELZ	1
ENSG00000148634	HERC4	1
ENSG00000138646	HERC5	1
ENSG00000095951	HIVEP1	1
ENSG00000179344	HLA-DQB1	1
ENSG00000149948	HMGA2	1
ENSG00000189403	HMGB1	1
ENSG00000198830	HMGN2	1
ENSG00000197451	HNRNPAB	1
ENSG00000169813	HNRNPF	1
ENSG00000169045	HNRNPH1	1
ENSG00000165119	HNRNPK	1
ENSG00000164120	HPGD	1
ENSG00000072506	HSD17B10	1
ENSG00000132196	HSD17B7	1
ENSG00000109971	HSPA8	1
ENSG00000251348	HSPD1P11	1
ENSG00000120694	HSPH1	1
ENSG00000197386	HTT	1
ENSG00000136273	HUS1	1
ENSG00000116237	ICMT	1
ENSG00000125968	ID1	1
ENSG00000115738	ID2	1
ENSG00000117318	ID3	1
ENSG00000172201	ID4	1
ENSG00000119912	IDE	1
ENSG00000188483	IER5L	1
ENSG00000073792	IGF2BP2	1
ENSG00000030419	IKZF2	1
ENSG00000132323	ILKAP	1
ENSG00000196821	ILRUN	1
ENSG00000132305	IMMT	1
ENSG00000149503	INCENP	1
ENSG00000040933	INPP4A	1
ENSG00000068383	INPP5A	1
ENSG00000104613	INTS10	1
ENSG00000117408	IPO13	1
ENSG00000205339	IPO7	1
ENSG00000184216	IRAK1	1
ENSG00000126456	IRF3	1
ENSG00000143319	ISG20L2	1
ENSG00000016082	ISL1	1
ENSG00000150093	ITGB1	1
ENSG00000136156	ITM2B	1
ENSG00000135916	ITM2C	1
ENSG00000102221	JADE3	1
ENSG00000189159	JPT1	1
ENSG00000206053	JPT2	1
ENSG00000143543	JTB	1
ENSG00000160145	KALRN	1
ENSG00000107104	KANK1	1
ENSG00000114982	KANSL3	1
ENSG00000083168	KAT6A	1
ENSG00000184261	KCNK12	1
ENSG00000152315	KCNK13	1
ENSG00000131773	KHDRBS3	1
ENSG00000088247	KHSRP	1
ENSG00000162522	KIAA1522	1
ENSG00000186185	KIF18B	1
ENSG00000129250	KIF1C	1
ENSG00000162849	KIF26B	1
ENSG00000237649	KIFC1	1
ENSG00000126214	KLC1	1
ENSG00000198642	KLHL9	1
ENSG00000167548	KMT2D	1
ENSG00000137812	KNL1	1
ENSG00000182481	KPNA2	1
ENSG00000102753	KPNA3	1
ENSG00000186432	KPNA4	1
ENSG00000108424	KPNB1	1
ENSG00000126777	KTN1	1
ENSG00000198910	L1CAM	1
ENSG00000002834	LASP1	1
ENSG00000143815	LBR	1
ENSG00000130164	LDLR	1
ENSG00000161904	LEMD2	1
ENSG00000168924	LETM1	1
ENSG00000183722	LHFPL6	1
ENSG00000064042	LIMCH1	1
ENSG00000169756	LIMS1	1
ENSG00000233237	LINC00472	1
ENSG00000258441	LINC00641	1
ENSG00000073350	LLGL2	1
ENSG00000105983	LMBR1	1
ENSG00000176619	LMNB2	1
ENSG00000072201	LNX1	1
ENSG00000170500	LONRF2	1
ENSG00000153395	LPCAT1	1
ENSG00000168672	LRATD2	1
ENSG00000175928	LRRN1	1
ENSG00000160285	LSS	1
ENSG00000169641	LUZP1	1
ENSG00000176018	LYSMD3	1
ENSG00000127603	MACF1	1
ENSG00000181751	MACIR	1
ENSG00000110514	MADD	1
ENSG00000090316	MAEA	1
ENSG00000204103	MAFB	1
ENSG00000081026	MAGI3	1
ENSG00000102158	MAGT1	1
ENSG00000140400	MAN2C1	1
ENSG00000078018	MAP2	1
ENSG00000091436	MAP3K20	1
ENSG00000011566	MAP4K3	1
ENSG00000071054	MAP4K4	1
ENSG00000156711	MAPK13	1
ENSG00000112062	MAPK14	1
ENSG00000168175	MAPK1IP1L	1
ENSG00000050748	MAPK9	1
ENSG00000175130	MARCKSL1	1
ENSG00000086015	MAST2	1
ENSG00000015479	MATR3	1
ENSG00000125952	MAX	1
ENSG00000071655	MBD3	1
ENSG00000172197	MBOAT1	1
ENSG00000160294	MCM3AP	1
ENSG00000104738	MCM4	1
ENSG00000166508	MCM7	1
ENSG00000111877	MCM9	1
ENSG00000197771	MCMBP	1
ENSG00000065833	ME1	1
ENSG00000184634	MED12	1
ENSG00000123066	MED13L	1
ENSG00000042429	MED17	1
ENSG00000008838	MED24	1
ENSG00000143995	MEIS1	1
ENSG00000117899	MESD	1
ENSG00000010165	METTL13	1
ENSG00000037749	MFAP3	1
ENSG00000198948	MFAP3L	1
ENSG00000171109	MFN1	1
ENSG00000243156	MICAL3	1
ENSG00000125462	MIR9-1HG	1
ENSG00000139428	MMAB	1
ENSG00000146263	MMS22L	1
ENSG00000114978	MOB1A	1
ENSG00000242485	MRPL20	1
ENSG00000111639	MRPL51	1
ENSG00000125445	MRPS7	1
ENSG00000124532	MRS2	1
ENSG00000196588	MRTFA	1
ENSG00000052802	MSMO1	1
ENSG00000149480	MTA2	1
ENSG00000168502	MTCL1	1
ENSG00000147649	MTDH	1
ENSG00000100330	MTMR3	1
ENSG00000139505	MTMR6	1
ENSG00000116984	MTR	1
ENSG00000196814	MVB12B	1
ENSG00000167508	MVD	1
ENSG00000110921	MVK	1
ENSG00000101057	MYBL2	1
ENSG00000005810	MYCBP2	1
ENSG00000101335	MYL9	1
ENSG00000140795	MYLK3	1
ENSG00000278259	MYO19	1
ENSG00000078177	N4BP2	1
ENSG00000139977	NAA30	1
ENSG00000110583	NAA40	1
ENSG00000148411	NACC2	1
ENSG00000172890	NADSYN1	1
ENSG00000166833	NAV2	1
ENSG00000213995	NAXD	1
ENSG00000160796	NBEAL2	1
ENSG00000025770	NCAPH2	1
ENSG00000136937	NCBP1	1
ENSG00000115053	NCL	1
ENSG00000125912	NCLN	1
ENSG00000084676	NCOA1	1
ENSG00000124160	NCOA5	1
ENSG00000188566	NDOR1	1
ENSG00000023228	NDUFS1	1
ENSG00000111859	NEDD9	1
ENSG00000101158	NELFCD	1
ENSG00000132688	NES	1
ENSG00000186575	NF2	1
ENSG00000116044	NFE2L2	1
ENSG00000109320	NFKB1	1
ENSG00000170322	NFRKB	1
ENSG00000066136	NFYC	1
ENSG00000101004	NINL	1
ENSG00000164190	NIPBL	1
ENSG00000229544	NKX1-2	1
ENSG00000188976	NOC2L	1
ENSG00000151014	NOCT	1
ENSG00000162408	NOL9	1
ENSG00000087269	NOP14	1
ENSG00000196943	NOP9	1
ENSG00000156642	NPTN	1
ENSG00000181019	NQO1	1
ENSG00000115216	NRBP1	1
ENSG00000134986	NREP	1
ENSG00000118257	NRP2	1
ENSG00000147383	NSDHL	1
ENSG00000035681	NSMAF	1
ENSG00000037474	NSUN2	1
ENSG00000076685	NT5C2	1
ENSG00000124789	NUP153	1
ENSG00000126883	NUP214	1
ENSG00000139496	NUP58	1
ENSG00000110713	NUP98	1
ENSG00000102898	NUTF2	1
ENSG00000167693	NXN	1
ENSG00000065154	OAT	1
ENSG00000152193	OBI1	1
ENSG00000115758	ODC1	1
ENSG00000116774	OLFML3	1
ENSG00000070882	OSBPL3	1
ENSG00000091039	OSBPL8	1
ENSG00000117859	OSBPL9	1
ENSG00000154124	OTULIN	1
ENSG00000155463	OXA1L	1
ENSG00000164830	OXR1	1
ENSG00000156504	PABIR2	1
ENSG00000007168	PAFAH1B1	1
ENSG00000172239	PAIP1	1
ENSG00000072415	PALS1	1
ENSG00000120137	PANK3	1
ENSG00000163291	PAQR3	1
ENSG00000124171	PARD6B	1
ENSG00000102699	PARP4	1
ENSG00000132849	PATJ	1
ENSG00000166889	PATL1	1
ENSG00000159086	PAXBP1	1
ENSG00000163939	PBRM1	1
ENSG00000280623	PCAT14	1
ENSG00000180628	PCGF5	1
ENSG00000120265	PCMT1	1
ENSG00000132646	PCNA	1
ENSG00000160613	PCSK7	1
ENSG00000116005	PCYOX1	1
ENSG00000174840	PDE12	1
ENSG00000168291	PDHB	1
ENSG00000107438	PDLIM1	1
ENSG00000163110	PDLIM5	1
ENSG00000162493	PDPN	1
ENSG00000240849	PEDS1	1
ENSG00000215193	PEX26	1
ENSG00000148985	PGAP2	1
ENSG00000142657	PGD	1
ENSG00000184207	PGP	1
ENSG00000167085	PHB	1
ENSG00000040199	PHLPP2	1
ENSG00000054148	PHPT1	1
ENSG00000116793	PHTF1	1
ENSG00000197563	PIGN	1
ENSG00000121879	PIK3CA	1
ENSG00000115020	PIKFYVE	1
ENSG00000057757	PITHD1	1
ENSG00000174238	PITPNA	1
ENSG00000118762	PKD2	1
ENSG00000162878	PKDCC	1
ENSG00000065243	PKN2	1
ENSG00000138193	PLCE1	1
ENSG00000124181	PLCG1	1
ENSG00000175895	PLEKHF2	1
ENSG00000153404	PLEKHG4B	1
ENSG00000054690	PLEKHH1	1
ENSG00000116786	PLEKHM2	1
ENSG00000105355	PLIN3	1
ENSG00000152952	PLOD2	1
ENSG00000067113	PLPP1	1
ENSG00000102024	PLS3	1
ENSG00000114554	PLXNA1	1
ENSG00000189266	PNRC2	1
ENSG00000004142	POLDIP2	1
ENSG00000177084	POLE	1
ENSG00000068654	POLR1A	1
ENSG00000047315	POLR2B	1
ENSG00000102978	POLR2C	1
ENSG00000177700	POLR2L	1
ENSG00000013503	POLR3B	1
ENSG00000133110	POSTN	1
ENSG00000180817	PPA1	1
ENSG00000109819	PPARGC1A	1
ENSG00000111110	PPM1H	1
ENSG00000163590	PPM1L	1
ENSG00000204569	PPP1R10	1
ENSG00000184203	PPP1R2	1
ENSG00000162869	PPP1R21	1
ENSG00000105568	PPP2R1A	1
ENSG00000100796	PPP4R3A	1
ENSG00000196850	PPTC7	1
ENSG00000198901	PRC1	1
ENSG00000117450	PRDX1	1
ENSG00000165672	PRDX3	1
ENSG00000123131	PRDX4	1
ENSG00000101166	PRELID3B	1
ENSG00000072062	PRKACA	1
ENSG00000163932	PRKCD	1
ENSG00000113494	PRLR	1
ENSG00000160310	PRMT2	1
ENSG00000007062	PROM1	1
ENSG00000105618	PRPF31	1
ENSG00000112739	PRPF4B	1
ENSG00000068489	PRR11	1
ENSG00000257621	PSMA3-AS1	1
ENSG00000101182	PSMA7	1
ENSG00000108671	PSMD11	1
ENSG00000131467	PSME3	1
ENSG00000011304	PTBP1	1
ENSG00000185920	PTCH1	1
ENSG00000156471	PTDSS1	1
ENSG00000112655	PTK7	1
ENSG00000152104	PTPN14	1
ENSG00000149177	PTPRJ	1
ENSG00000150787	PTS	1
ENSG00000055917	PUM2	1
ENSG00000136045	PWP1	1
ENSG00000130508	PXDN	1
ENSG00000139998	RAB15	1
ENSG00000124839	RAB17	1
ENSG00000139832	RAB20	1
ENSG00000029725	RABEP1	1
ENSG00000137955	RABGGTB	1
ENSG00000132155	RAF1	1
ENSG00000125970	RALY	1
ENSG00000100401	RANGAP1	1
ENSG00000116473	RAP1A	1
ENSG00000132359	RAP1GAP2	1
ENSG00000181467	RAP2B	1
ENSG00000106538	RARRES2	1
ENSG00000113643	RARS1	1
ENSG00000138670	RASGEF1B	1
ENSG00000101265	RASSF2	1
ENSG00000139687	RB1	1
ENSG00000162521	RBBP4	1
ENSG00000130701	RBBP8NL	1
ENSG00000100320	RBFOX2	1
ENSG00000162775	RBM15	1
ENSG00000122965	RBM19	1
ENSG00000132819	RBM38	1
ENSG00000153250	RBMS1	1
ENSG00000076067	RBMS2	1
ENSG00000213516	RBMXL1	1
ENSG00000157110	RBPMS	1
ENSG00000135870	RC3H1	1
ENSG00000159200	RCAN1	1
ENSG00000180198	RCC1	1
ENSG00000160957	RECQL4	1
ENSG00000165476	REEP3	1
ENSG00000134444	RELCH	1
ENSG00000135597	REPS1	1
ENSG00000174718	RESF1	1
ENSG00000079313	REXO1	1
ENSG00000076043	REXO2	1
ENSG00000183688	RFLNB	1
ENSG00000143878	RHOB	1
ENSG00000164292	RHOBTB3	1
ENSG00000131941	RHPN2	1
ENSG00000166532	RIMKLB	1
ENSG00000137275	RIPK1	1
ENSG00000070423	RNF126	1
ENSG00000170881	RNF139	1
ENSG00000173456	RNF26	1
ENSG00000063978	RNF4	1
ENSG00000115268	RPS15	1
ENSG00000197728	RPS26	1
ENSG00000168028	RPSA	1
ENSG00000007376	RPUSD1	1
ENSG00000125844	RRBP1	1
ENSG00000167325	RRM1	1
ENSG00000171848	RRM2	1
ENSG00000189306	RRP7A	1
ENSG00000117616	RSRP1	1
ENSG00000148484	RSU1	1
ENSG00000114993	RTKN	1
ENSG00000102445	RUBCNL	1
ENSG00000111832	RWDD1	1
ENSG00000198626	RYR2	1
ENSG00000189171	S100A13	1
ENSG00000188643	S100A16	1
ENSG00000160633	SAFB	1
ENSG00000020577	SAMD4A	1
ENSG00000164576	SAP30L	1
ENSG00000133872	SARAF	1
ENSG00000182568	SATB1	1
ENSG00000109929	SC5D	1
ENSG00000047634	SCML1	1
ENSG00000169432	SCN9A	1
ENSG00000169439	SDC2	1
ENSG00000124145	SDC4	1
ENSG00000085415	SEH1L	1
ENSG00000138018	SELENOI	1
ENSG00000075223	SEMA3C	1
ENSG00000137872	SEMA6D	1
ENSG00000119231	SENP5	1
ENSG00000138758	SEPTIN11	1
ENSG00000170542	SERPINB9	1
ENSG00000082497	SERTAD4	1
ENSG00000099381	SETD1A	1
ENSG00000181555	SETD2	1
ENSG00000107290	SETX	1
ENSG00000168066	SF1	1
ENSG00000183431	SF3A3	1
ENSG00000189091	SF3B3	1
ENSG00000143368	SF3B4	1
ENSG00000198879	SFMBT2	1
ENSG00000116560	SFPQ	1
ENSG00000213064	SFT2D2	1
ENSG00000198964	SGMS1	1
ENSG00000141258	SGSM2	1
ENSG00000154447	SH3RF1	1
ENSG00000107338	SHB	1
ENSG00000108061	SHOC2	1
ENSG00000170145	SIK2	1
ENSG00000116991	SIPA1L2	1
ENSG00000105738	SIPA1L3	1
ENSG00000163950	SLBP	1
ENSG00000064651	SLC12A2	1
ENSG00000088386	SLC15A1	1
ENSG00000108932	SLC16A6	1
ENSG00000004864	SLC25A13	1
ENSG00000164933	SLC25A32	1
ENSG00000144659	SLC25A38	1
ENSG00000160785	SLC25A44	1
ENSG00000005022	SLC25A5	1
ENSG00000133460	SLC2A11	1
ENSG00000059804	SLC2A3	1
ENSG00000169359	SLC33A1	1
ENSG00000102100	SLC35A2	1
ENSG00000124786	SLC35B3	1
ENSG00000134294	SLC38A2	1
ENSG00000133195	SLC39A11	1
ENSG00000114544	SLC41A3	1
ENSG00000070214	SLC44A1	1
ENSG00000164889	SLC4A2	1
ENSG00000050438	SLC4A8	1
ENSG00000165349	SLC7A3	1
ENSG00000103257	SLC7A5	1
ENSG00000183023	SLC8A1	1
ENSG00000109062	SLC9A3R1	1
ENSG00000065613	SLK	1
ENSG00000137834	SMAD6	1
ENSG00000102038	SMARCA1	1
ENSG00000136824	SMC2	1
ENSG00000101596	SMCHD1	1
ENSG00000198952	SMG5	1
ENSG00000070366	SMG6	1
ENSG00000119953	SMNDC1	1
ENSG00000136699	SMPD4	1
ENSG00000188176	SMTNL2	1
ENSG00000108854	SMURF2	1
ENSG00000164975	SNAPC3	1
ENSG00000242125	SNHG3	1
ENSG00000125743	SNRPD2	1
ENSG00000198944	SOWAHA	1
ENSG00000198142	SOWAHC	1
ENSG00000124766	SOX4	1
ENSG00000063176	SPHK2	1
ENSG00000183018	SPNS2	1
ENSG00000118785	SPP1	1
ENSG00000197694	SPTAN1	1
ENSG00000173898	SPTBN2	1
ENSG00000100596	SPTLC2	1
ENSG00000198911	SREBF2	1
ENSG00000167978	SRRM2	1
ENSG00000087087	SRRT	1
ENSG00000136450	SRSF1	1
ENSG00000116754	SRSF11	1
ENSG00000161547	SRSF2	1
ENSG00000124193	SRSF6	1
ENSG00000141380	SS18	1
ENSG00000141298	SSH2	1
ENSG00000160075	SSU72	1
ENSG00000149418	ST14	1
ENSG00000157350	ST3GAL2	1
ENSG00000178078	STAP2	1
ENSG00000164211	STARD4	1
ENSG00000124214	STAU1	1
ENSG00000115107	STEAP3	1
ENSG00000123473	STIL	1
ENSG00000168439	STIP1	1
ENSG00000164543	STK17A	1
ENSG00000115694	STK25	1
ENSG00000125834	STK35	1
ENSG00000112079	STK38	1
ENSG00000148175	STOM	1
ENSG00000115808	STRN	1
ENSG00000107882	SUFU	1
ENSG00000196562	SULF2	1
ENSG00000213246	SUPT4H1	1
ENSG00000101945	SUV39H1	1
ENSG00000097096	SYDE2	1
ENSG00000275066	SYNRG	1
ENSG00000011347	SYT7	1
ENSG00000198198	SZT2	1
ENSG00000115750	TAF1B	1
ENSG00000158710	TAGLN2	1
ENSG00000120948	TARDBP	1
ENSG00000108021	TASOR2	1
ENSG00000157014	TATDN2	1
ENSG00000065882	TBC1D1	1
ENSG00000108239	TBC1D12	1
ENSG00000109436	TBC1D9	1
ENSG00000100207	TCF20	1
ENSG00000100726	TELO2	1
ENSG00000009694	TENM1	1
ENSG00000167302	TEPSIN	1
ENSG00000137203	TFAP2A	1
ENSG00000198176	TFDP1	1
ENSG00000265354	TIMM23	1
ENSG00000105289	TJP3	1
ENSG00000140406	TLNRD1	1
ENSG00000169490	TM2D2	1
ENSG00000150403	TMCO3	1
ENSG00000100580	TMED8	1
ENSG00000109066	TMEM104	1
ENSG00000181291	TMEM132E	1
ENSG00000134851	TMEM165	1
ENSG00000205269	TMEM170B	1
ENSG00000146433	TMEM181	1
ENSG00000164168	TMEM184C	1
ENSG00000106771	TMEM245	1
ENSG00000106609	TMEM248	1
ENSG00000166471	TMEM41B	1
ENSG00000170876	TMEM43	1
ENSG00000121900	TMEM54	1
ENSG00000180694	TMEM64	1
ENSG00000184012	TMPRSS2	1
ENSG00000127863	TNFRSF19	1
ENSG00000061938	TNK2	1
ENSG00000136205	TNS3	1
ENSG00000100216	TOMM22	1
ENSG00000160949	TONSL	1
ENSG00000177302	TOP3A	1
ENSG00000136827	TOR1A	1
ENSG00000143337	TOR1AIP1	1
ENSG00000101150	TPD52L2	1
ENSG00000198467	TPM2	1
ENSG00000143549	TPM3	1
ENSG00000088325	TPX2	1
ENSG00000076604	TRAF4	1
ENSG00000135148	TRAFD1	1
ENSG00000115993	TRAK2	1
ENSG00000160218	TRAPPC10	1
ENSG00000122779	TRIM24	1
ENSG00000234127	TRIM26	1
ENSG00000132256	TRIM5	1
ENSG00000171206	TRIM8	1
ENSG00000089195	TRMT6	1
ENSG00000250305	TRMT9B	1
ENSG00000135451	TROAP	1
ENSG00000196367	TRRAP	1
ENSG00000167112	TRUB2	1
ENSG00000165699	TSC1	1
ENSG00000157570	TSPAN18	1
ENSG00000143643	TTC13	1
ENSG00000116830	TTF2	1
ENSG00000112742	TTK	1
ENSG00000123416	TUBA1B	1
ENSG00000167553	TUBA1C	1
ENSG00000214796	TUBA5P	1
ENSG00000196230	TUBB	1
ENSG00000128159	TUBGCP6	1
ENSG00000122691	TWIST1	1
ENSG00000136810	TXN	1
ENSG00000141759	TXNL4A	1
ENSG00000176890	TYMS	1
ENSG00000063244	U2AF2	1
ENSG00000137073	UBAP2	1
ENSG00000143569	UBAP2L	1
ENSG00000184787	UBE2G2	1
ENSG00000198833	UBE2J1	1
ENSG00000177889	UBE2N	1
ENSG00000151148	UBE3B	1
ENSG00000009335	UBE3C	1
ENSG00000160803	UBQLN4	1
ENSG00000024048	UBR2	1
ENSG00000137766	UNC13C	1
ENSG00000151461	UPF2	1
ENSG00000101019	UQCC1	1
ENSG00000135763	URB2	1
ENSG00000167118	URM1	1
ENSG00000105698	USF2	1
ENSG00000176542	USF3	1
ENSG00000162607	USP1	1
ENSG00000154914	USP43	1
ENSG00000111667	USP5	1
ENSG00000145390	USP53	1
ENSG00000120800	UTP20	1
ENSG00000152818	UTRN	1
ENSG00000173218	VANGL1	1
ENSG00000160293	VAV2	1
ENSG00000128564	VGF	1
ENSG00000026025	VIM	1
ENSG00000114812	VIPR1	1
ENSG00000196715	VKORC1L1	1
ENSG00000139719	VPS33A	1
ENSG00000119541	VPS4B	1
ENSG00000149823	VPS51	1
ENSG00000095787	WAC	1
ENSG00000106299	WASL	1
ENSG00000140153	WDR20	1
ENSG00000227057	WDR46	1
ENSG00000120314	WDR55	1
ENSG00000178252	WDR6	1
ENSG00000177082	WDR73	1
ENSG00000116455	WDR77	1
ENSG00000167716	WDR81	1
ENSG00000164091	WDR82	1
ENSG00000142784	WDTC1	1
ENSG00000157954	WIPI2	1
ENSG00000011451	WIZ	1
ENSG00000115596	WNT6	1
ENSG00000124535	WRNIP1	1
ENSG00000142279	WTIP	1
ENSG00000151718	WWC2	1
ENSG00000047644	WWC3	1
ENSG00000018408	WWTR1	1
ENSG00000206579	XKR4	1
ENSG00000137693	YAP1	1
ENSG00000139131	YARS2	1
ENSG00000181704	YIPF6	1
ENSG00000106636	YKT6	1
ENSG00000175155	YPEL2	1
ENSG00000196449	YRDC	1
ENSG00000149658	YTHDF1	1
ENSG00000185728	YTHDF3	1
ENSG00000166913	YWHAB	1
ENSG00000179456	ZBTB18	1
ENSG00000181472	ZBTB2	1
ENSG00000177485	ZBTB33	1
ENSG00000160685	ZBTB7B	1
ENSG00000122299	ZC3H7A	1
ENSG00000141664	ZCCHC2	1
ENSG00000171307	ZDHHC16	1
ENSG00000023041	ZDHHC6	1
ENSG00000188706	ZDHHC9	1
ENSG00000160445	ZER1	1
ENSG00000146007	ZMAT2	1
ENSG00000108175	ZMIZ1	1
ENSG00000015171	ZMYND11	1
ENSG00000152926	ZNF117	1
ENSG00000166478	ZNF143	1
ENSG00000257267	ZNF271P	1
ENSG00000205903	ZNF316	1
ENSG00000162664	ZNF326	1
ENSG00000126746	ZNF384	1
ENSG00000196700	ZNF512B	1
ENSG00000178935	ZNF552	1
ENSG00000198466	ZNF587	1
ENSG00000167528	ZNF641	1
ENSG00000227671	ZNF731P	1
ENSG00000196417	ZNF765	1
ENSG00000180233	ZNRF2	1
ENSG00000183579	ZNRF3	1
ENSG00000132485	ZRANB2	1
ENSG00000122952	ZWINT	1
ENSG00000159840	ZYX	1
ENSG00000219445	N/A	2
ENSG00000228592	N/A	2
ENSG00000230623	N/A	2
ENSG00000233836	N/A	2
ENSG00000236673	N/A	2
ENSG00000243004	N/A	2
ENSG00000250899	N/A	2
ENSG00000253507	N/A	2
ENSG00000253636	N/A	2
ENSG00000254277	N/A	2
ENSG00000254339	N/A	2
ENSG00000258634	N/A	2
ENSG00000258649	N/A	2
ENSG00000259203	N/A	2
ENSG00000259959	N/A	2
ENSG00000260362	N/A	2
ENSG00000260834	N/A	2
ENSG00000260920	N/A	2
ENSG00000264112	N/A	2
ENSG00000267313	N/A	2
ENSG00000268119	N/A	2
ENSG00000268205	N/A	2
ENSG00000270696	N/A	2
ENSG00000274090	N/A	2
ENSG00000274652	N/A	2
ENSG00000277103	N/A	2
ENSG00000280058	N/A	2
ENSG00000280707	N/A	2
ENSG00000281566	N/A	2
ENSG00000094914	AAAS	2
ENSG00000090861	AARS1	2
ENSG00000157426	AASDH	2
ENSG00000008311	AASS	2
ENSG00000107331	ABCA2	2
ENSG00000167972	ABCA3	2
ENSG00000131269	ABCB7	2
ENSG00000103222	ABCC1	2
ENSG00000125257	ABCC4	2
ENSG00000119688	ABCD4	2
ENSG00000164163	ABCE1	2
ENSG00000131969	ABHD12B	2
ENSG00000107362	ABHD17B	2
ENSG00000138443	ABI2	2
ENSG00000097007	ABL1	2
ENSG00000143322	ABL2	2
ENSG00000099204	ABLIM1	2
ENSG00000159842	ABR	2
ENSG00000163322	ABRAXAS1	2
ENSG00000167315	ACAA2	2
ENSG00000076555	ACACB	2
ENSG00000111271	ACAD10	2
ENSG00000072818	ACAP1	2
ENSG00000122729	ACO1	2
ENSG00000112304	ACOT13	2
ENSG00000097021	ACOT7	2
ENSG00000143727	ACP1	2
ENSG00000248746	ACTN3	2
ENSG00000133627	ACTR3B	2
ENSG00000135503	ACVR1B	2
ENSG00000114739	ACVR2B	2
ENSG00000093072	ADA2	2
ENSG00000008277	ADAM22	2
ENSG00000114948	ADAM23	2
ENSG00000145536	ADAMTS16	2
ENSG00000145808	ADAMTS19	2
ENSG00000136378	ADAMTS7	2
ENSG00000134917	ADAMTS8	2
ENSG00000160710	ADAR	2
ENSG00000189007	ADAT2	2
ENSG00000164742	ADCY1	2
ENSG00000078295	ADCY2	2
ENSG00000138031	ADCY3	2
ENSG00000173175	ADCY5	2
ENSG00000121281	ADCY7	2
ENSG00000078549	ADCYAP1R1	2
ENSG00000075340	ADD2	2
ENSG00000148700	ADD3	2
ENSG00000181790	ADGRB1	2
ENSG00000121753	ADGRB2	2
ENSG00000127507	ADGRE2	2
ENSG00000173698	ADGRG2	2
ENSG00000072071	ADGRL1	2
ENSG00000164199	ADGRV1	2
ENSG00000197894	ADH5	2
ENSG00000128165	ADM2	2
ENSG00000101126	ADNP	2
ENSG00000101544	ADNP2	2
ENSG00000181915	ADO	2
ENSG00000274286	ADRA2B	2
ENSG00000139154	AEBP2	2
ENSG00000181026	AEN	2
ENSG00000155966	AFF2	2
ENSG00000157985	AGAP1	2
ENSG00000084693	AGBL5	2
ENSG00000164252	AGGF1	2
ENSG00000006530	AGK	2
ENSG00000092847	AGO1	2
ENSG00000155189	AGPAT5	2
ENSG00000135049	AGTPBP1	2
ENSG00000177674	AGTRAP	2
ENSG00000101444	AHCY	2
ENSG00000158467	AHCYL2	2
ENSG00000185567	AHNAK2	2
ENSG00000186063	AIDA	2
ENSG00000162433	AK4	2
ENSG00000131016	AKAP12	2
ENSG00000118507	AKAP7	2
ENSG00000174574	AKIRIN1	2
ENSG00000135334	AKIRIN2	2
ENSG00000106948	AKNA	2
ENSG00000117448	AKR1A1	2
ENSG00000059573	ALDH18A1	2
ENSG00000184254	ALDH1A3	2
ENSG00000137124	ALDH1B1	2
ENSG00000136010	ALDH1L2	2
ENSG00000072210	ALDH3A2	2
ENSG00000119711	ALDH6A1	2
ENSG00000143149	ALDH9A1	2
ENSG00000109107	ALDOC	2
ENSG00000101901	ALG13	2
ENSG00000091542	ALKBH5	2
ENSG00000116127	ALMS1	2
ENSG00000136383	ALPK3	2
ENSG00000162551	ALPL	2
ENSG00000184675	AMER1	2
ENSG00000101935	AMMECR1	2
ENSG00000078053	AMPH	2
ENSG00000153107	ANAPC1	2
ENSG00000166295	ANAPC16	2
ENSG00000013523	ANGEL1	2
ENSG00000174606	ANGEL2	2
ENSG00000145362	ANK2	2
ENSG00000132623	ANKEF1	2
ENSG00000167522	ANKRD11	2
ENSG00000101745	ANKRD12	2
ENSG00000159712	ANKRD18CP	2
ENSG00000105186	ANKRD27	2
ENSG00000206560	ANKRD28	2
ENSG00000135976	ANKRD36	2
ENSG00000154945	ANKRD40	2
ENSG00000186106	ANKRD46	2
ENSG00000165138	ANKS6	2
ENSG00000171714	ANO5	2
ENSG00000011201	ANOS1	2
ENSG00000140350	ANP32A	2
ENSG00000143401	ANP32E	2
ENSG00000169604	ANTXR1	2
ENSG00000138356	AOX1	2
ENSG00000129354	AP1M2	2
ENSG00000182287	AP1S2	2
ENSG00000070718	AP3M2	2
ENSG00000157823	AP3S2	2
ENSG00000034053	APBA2	2
ENSG00000154856	APCDD1	2
ENSG00000164062	APEH	2
ENSG00000248329	APELA	2
ENSG00000138613	APH1B	2
ENSG00000105290	APLP1	2
ENSG00000244509	APOBEC3C	2
ENSG00000128394	APOBEC3F	2
ENSG00000198931	APRT	2
ENSG00000021776	AQR	2
ENSG00000169083	AR	2
ENSG00000186635	ARAP1	2
ENSG00000120318	ARAP3	2
ENSG00000198576	ARC	2
ENSG00000134287	ARF3	2
ENSG00000066777	ARFGEF1	2
ENSG00000112379	ARFGEF3	2
ENSG00000081181	ARG2	2
ENSG00000198826	ARHGAP11A	2
ENSG00000165322	ARHGAP12	2
ENSG00000213390	ARHGAP19	2
ENSG00000004777	ARHGAP33	2
ENSG00000089820	ARHGAP4	2
ENSG00000165895	ARHGAP42	2
ENSG00000006740	ARHGAP44	2
ENSG00000180448	ARHGAP45	2
ENSG00000104728	ARHGEF10	2
ENSG00000074964	ARHGEF10L	2
ENSG00000132694	ARHGEF11	2
ENSG00000142632	ARHGEF19	2
ENSG00000116584	ARHGEF2	2
ENSG00000240771	ARHGEF25	2
ENSG00000136002	ARHGEF4	2
ENSG00000165801	ARHGEF40	2
ENSG00000129675	ARHGEF6	2
ENSG00000131089	ARHGEF9	2
ENSG00000189079	ARID2	2
ENSG00000179361	ARID3B	2
ENSG00000166233	ARIH1	2
ENSG00000152219	ARL14EP	2
ENSG00000213465	ARL2	2
ENSG00000177917	ARL6IP6	2
ENSG00000114098	ARMC8	2
ENSG00000135931	ARMC9	2
ENSG00000184867	ARMCX2	2
ENSG00000139971	ARMH4	2
ENSG00000172379	ARNT2	2
ENSG00000029153	ARNTL2	2
ENSG00000141480	ARRB2	2
ENSG00000140450	ARRDC4	2
ENSG00000157399	ARSL	2
ENSG00000099889	ARVCF	2
ENSG00000138303	ASCC1	2
ENSG00000111875	ASF1A	2
ENSG00000129691	ASH2L	2
ENSG00000070669	ASNS	2
ENSG00000198363	ASPH	2
ENSG00000066279	ASPM	2
ENSG00000162174	ASRGL1	2
ENSG00000130707	ASS1	2
ENSG00000138138	ATAD1	2
ENSG00000176208	ATAD5	2
ENSG00000167654	ATCAY	2
ENSG00000115966	ATF2	2
ENSG00000169136	ATF5	2
ENSG00000171681	ATF7IP	2
ENSG00000125703	ATG4C	2
ENSG00000138363	ATIC	2
ENSG00000119787	ATL2	2
ENSG00000149311	ATM	2
ENSG00000101974	ATP11C	2
ENSG00000018625	ATP1A2	2
ENSG00000105409	ATP1A3	2
ENSG00000129244	ATP1B2	2
ENSG00000074370	ATP2A3	2
ENSG00000135390	ATP5MC2	2
ENSG00000167863	ATP5PD	2
ENSG00000185344	ATP6V0A2	2
ENSG00000124406	ATP8A1	2
ENSG00000143515	ATP8B2	2
ENSG00000123472	ATPAF1	2
ENSG00000175054	ATR	2
ENSG00000138085	ATRAID	2
ENSG00000107518	ATRNL1	2
ENSG00000130638	ATXN10	2
ENSG00000204842	ATXN2	2
ENSG00000066427	ATXN3	2
ENSG00000146776	ATXN7L1	2
ENSG00000087586	AURKA	2
ENSG00000178999	AURKB	2
ENSG00000158321	AUTS2	2
ENSG00000168646	AXIN2	2
ENSG00000155096	AZIN1	2
ENSG00000172318	B3GALT1	2
ENSG00000183778	B3GALT5	2
ENSG00000109956	B3GAT1	2
ENSG00000156966	B3GNT7	2
ENSG00000182272	B4GALNT4	2
ENSG00000117411	B4GALT2	2
ENSG00000108641	B9D1	2
ENSG00000156735	BAG4	2
ENSG00000266074	BAHCC1	2
ENSG00000140320	BAHD1	2
ENSG00000138376	BARD1	2
ENSG00000009954	BAZ1B	2
ENSG00000179941	BBS10	2
ENSG00000125124	BBS2	2
ENSG00000140463	BBS4	2
ENSG00000138686	BBS7	2
ENSG00000122507	BBS9	2
ENSG00000114439	BBX	2
ENSG00000141376	BCAS3	2
ENSG00000124243	BCAS4	2
ENSG00000060982	BCAT1	2
ENSG00000103507	BCKDK	2
ENSG00000119866	BCL11A	2
ENSG00000127152	BCL11B	2
ENSG00000099968	BCL2L13	2
ENSG00000161940	BCL6B	2
ENSG00000116128	BCL9	2
ENSG00000183337	BCOR	2
ENSG00000178409	BEND3	2
ENSG00000188848	BEND4	2
ENSG00000198908	BHLHB9	2
ENSG00000151746	BICD1	2
ENSG00000162069	BICDL2	2
ENSG00000112624	BICRAL	2
ENSG00000089685	BIRC5	2
ENSG00000197299	BLM	2
ENSG00000101144	BMP7	2
ENSG00000165733	BMS1	2
ENSG00000176171	BNIP3	2
ENSG00000104765	BNIP3L	2
ENSG00000145919	BOD1	2
ENSG00000163170	BOLA3	2
ENSG00000261236	BOP1	2
ENSG00000165714	BORCS5	2
ENSG00000137274	BPHL	2
ENSG00000171634	BPTF	2
ENSG00000157764	BRAF	2
ENSG00000012048	BRCA1	2
ENSG00000139618	BRCA2	2
ENSG00000169925	BRD3	2
ENSG00000166164	BRD7	2
ENSG00000078725	BRINP1	2
ENSG00000136492	BRIP1	2
ENSG00000160469	BRSK1	2
ENSG00000185658	BRWD1	2
ENSG00000165288	BRWD3	2
ENSG00000164061	BSN	2
ENSG00000130303	BST2	2
ENSG00000095564	BTAF1	2
ENSG00000151136	BTBD11	2
ENSG00000133243	BTBD2	2
ENSG00000134717	BTF3L4	2
ENSG00000169679	BUB1	2
ENSG00000156970	BUB1B	2
ENSG00000154473	BUB3	2
ENSG00000226792	C13orf42	2
ENSG00000227051	C14orf132	2
ENSG00000167173	C15orf39	2
ENSG00000182831	C16orf72	2
ENSG00000205710	C17orf107	2
ENSG00000186665	C17orf58	2
ENSG00000108666	C17orf75	2
ENSG00000166845	C18orf54	2
ENSG00000167747	C19orf48	2
ENSG00000188493	C19orf54	2
ENSG00000108561	C1QBP	2
ENSG00000239887	C1orf226	2
ENSG00000162757	C1orf74	2
ENSG00000101220	C20orf27	2
ENSG00000196476	C20orf96	2
ENSG00000111731	C2CD5	2
ENSG00000168887	C2orf68	2
ENSG00000178074	C2orf69	2
ENSG00000125730	C3	2
ENSG00000205208	C4orf46	2
ENSG00000182307	C8orf33	2
ENSG00000147894	C9orf72	2
ENSG00000063180	CA11	2
ENSG00000118298	CA14	2
ENSG00000120159	CAAP1	2
ENSG00000099991	CABIN1	2
ENSG00000158966	CACHD1	2
ENSG00000141837	CACNA1A	2
ENSG00000148408	CACNA1B	2
ENSG00000006283	CACNA1G	2
ENSG00000196557	CACNA1H	2
ENSG00000153956	CACNA2D1	2
ENSG00000007402	CACNA2D2	2
ENSG00000067191	CACNB1	2
ENSG00000182389	CACNB4	2
ENSG00000105605	CACNG7	2
ENSG00000084774	CAD	2
ENSG00000163618	CADPS	2
ENSG00000104327	CALB1	2
ENSG00000183166	CALN1	2
ENSG00000183049	CAMK1D	2
ENSG00000110931	CAMKK2	2
ENSG00000164076	CAMKV	2
ENSG00000130559	CAMSAP1	2
ENSG00000171735	CAMTA1	2
ENSG00000144712	CAND2	2
ENSG00000149260	CAPN5	2
ENSG00000110888	CAPRIN2	2
ENSG00000198286	CARD11	2
ENSG00000142453	CARM1	2
ENSG00000159753	CARMIL2	2
ENSG00000186648	CARMIL3	2
ENSG00000156017	CARNMT1	2
ENSG00000110619	CARS1	2
ENSG00000272168	CASC15	2
ENSG00000108349	CASC3	2
ENSG00000147044	CASK	2
ENSG00000167971	CASKIN1	2
ENSG00000118412	CASP8AP2	2
ENSG00000099625	CBARP	2
ENSG00000110395	CBL	2
ENSG00000142273	CBLC	2
ENSG00000105879	CBLL1	2
ENSG00000145439	CBR4	2
ENSG00000173894	CBX2	2
ENSG00000094916	CBX5	2
ENSG00000183741	CBX6	2
ENSG00000164221	CCDC112	2
ENSG00000103021	CCDC113	2
ENSG00000128596	CCDC136	2
ENSG00000163006	CCDC138	2
ENSG00000175455	CCDC14	2
ENSG00000233098	CCDC144NL-AS1	2
ENSG00000198865	CCDC152	2
ENSG00000242715	CCDC169	2
ENSG00000122483	CCDC18	2
ENSG00000223745	CCDC18-AS1	2
ENSG00000147419	CCDC25	2
ENSG00000115355	CCDC88A	2
ENSG00000137500	CCDC90B	2
ENSG00000277200	CCDC92B	2
ENSG00000204536	CCHCR1	2
ENSG00000101331	CCM2L	2
ENSG00000145386	CCNA2	2
ENSG00000100814	CCNB1IP1	2
ENSG00000157456	CCNB2	2
ENSG00000110092	CCND1	2
ENSG00000118971	CCND2	2
ENSG00000113328	CCNG1	2
ENSG00000107443	CCNJ	2
ENSG00000135083	CCNJL	2
ENSG00000129315	CCNT1	2
ENSG00000115484	CCT4	2
ENSG00000135624	CCT7	2
ENSG00000156535	CD109	2
ENSG00000091972	CD200	2
ENSG00000167775	CD320	2
ENSG00000019582	CD74	2
ENSG00000081377	CDC14B	2
ENSG00000130177	CDC16	2
ENSG00000164045	CDC25A	2
ENSG00000158402	CDC25C	2
ENSG00000143776	CDC42BPA	2
ENSG00000094804	CDC6	2
ENSG00000097046	CDC7	2
ENSG00000134371	CDC73	2
ENSG00000184661	CDCA2	2
ENSG00000170779	CDCA4	2
ENSG00000146670	CDCA5	2
ENSG00000144354	CDCA7	2
ENSG00000164649	CDCA7L	2
ENSG00000170558	CDH2	2
ENSG00000179242	CDH4	2
ENSG00000148600	CDHR1	2
ENSG00000089486	CDIP1	2
ENSG00000058091	CDK14	2
ENSG00000117266	CDK18	2
ENSG00000176749	CDK5R1	2
ENSG00000136861	CDK5RAP2	2
ENSG00000136807	CDK9	2
ENSG00000111276	CDKN1B	2
ENSG00000237190	CDKN2AIPNL	2
ENSG00000109089	CDR2L	2
ENSG00000163624	CDS1	2
ENSG00000167513	CDT1	2
ENSG00000153879	CEBPG	2
ENSG00000115816	CEBPZ	2
ENSG00000218739	CEBPZOS	2
ENSG00000099954	CECR2	2
ENSG00000149187	CELF1	2
ENSG00000048740	CELF2	2
ENSG00000161082	CELF5	2
ENSG00000143126	CELSR2	2
ENSG00000008300	CELSR3	2
ENSG00000138778	CENPE	2
ENSG00000117724	CENPF	2
ENSG00000153044	CENPH	2
ENSG00000123219	CENPK	2
ENSG00000151725	CENPU	2
ENSG00000166582	CENPV	2
ENSG00000168944	CEP120	2
ENSG00000174799	CEP135	2
ENSG00000143702	CEP170	2
ENSG00000101639	CEP192	2
ENSG00000126001	CEP250	2
ENSG00000198707	CEP290	2
ENSG00000164118	CEP44	2
ENSG00000166037	CEP57	2
ENSG00000011523	CEP68	2
ENSG00000114107	CEP70	2
ENSG00000258890	CEP95	2
ENSG00000182504	CEP97	2
ENSG00000100422	CERK	2
ENSG00000163689	CFAP20DC	2
ENSG00000204711	CFAP95	2
ENSG00000164323	CFAP97	2
ENSG00000128849	CGNL1	2
ENSG00000128965	CHAC1	2
ENSG00000167670	CHAF1A	2
ENSG00000198824	CHAMP1	2
ENSG00000106554	CHCHD3	2
ENSG00000159685	CHCHD6	2
ENSG00000153922	CHD1	2
ENSG00000131778	CHD1L	2
ENSG00000111642	CHD4	2
ENSG00000124177	CHD6	2
ENSG00000171316	CHD7	2
ENSG00000177200	CHD9	2
ENSG00000149554	CHEK1	2
ENSG00000183765	CHEK2	2
ENSG00000100604	CHGA	2
ENSG00000204116	CHIC1	2
ENSG00000101938	CHRDL1	2
ENSG00000133019	CHRM3	2
ENSG00000169684	CHRNA5	2
ENSG00000175040	CHST2	2
ENSG00000183196	CHST6	2
ENSG00000124302	CHST8	2
ENSG00000154080	CHST9	2
ENSG00000131873	CHSY1	2
ENSG00000168802	CHTF8	2
ENSG00000136425	CIB2	2
ENSG00000160161	CILP2	2
ENSG00000163507	CIP2A	2
ENSG00000099622	CIRBP	2
ENSG00000122966	CIT	2
ENSG00000175216	CKAP5	2
ENSG00000166165	CKB	2
ENSG00000074054	CLASP1	2
ENSG00000163539	CLASP2	2
ENSG00000073464	CLCN4	2
ENSG00000157224	CLDN12	2
ENSG00000164007	CLDN19	2
ENSG00000153132	CLGN	2
ENSG00000159212	CLIC6	2
ENSG00000106665	CLIP2	2
ENSG00000165959	CLMN	2
ENSG00000074201	CLNS1A	2
ENSG00000134852	CLOCK	2
ENSG00000166855	CLPX	2
ENSG00000171603	CLSTN1	2
ENSG00000139182	CLSTN3	2
ENSG00000120885	CLU	2
ENSG00000125246	CLYBL	2
ENSG00000111726	CMAS	2
ENSG00000164237	CMBL	2
ENSG00000184220	CMSS1	2
ENSG00000169714	CNBP	2
ENSG00000100528	CNIH1	2
ENSG00000143771	CNIH4	2
ENSG00000136110	CNMD	2
ENSG00000125107	CNOT1	2
ENSG00000138767	CNOT6L	2
ENSG00000198791	CNOT7	2
ENSG00000155508	CNOT8	2
ENSG00000144580	CNOT9	2
ENSG00000044459	CNTLN	2
ENSG00000018236	CNTN1	2
ENSG00000108797	CNTNAP1	2
ENSG00000119397	CNTRL	2
ENSG00000106603	COA1	2
ENSG00000162377	COA7	2
ENSG00000187955	COL14A1	2
ENSG00000108821	COL1A1	2
ENSG00000142156	COL6A1	2
ENSG00000142173	COL6A2	2
ENSG00000163359	COL6A3	2
ENSG00000114744	COMMD2	2
ENSG00000158623	COPG2	2
ENSG00000168090	COPS6	2
ENSG00000144524	COPS7B	2
ENSG00000110871	COQ5	2
ENSG00000163050	COQ8A	2
ENSG00000014919	COX15	2
ENSG00000163626	COX18	2
ENSG00000021826	CPS1	2
ENSG00000165934	CPSF2	2
ENSG00000119203	CPSF3	2
ENSG00000111605	CPSF6	2
ENSG00000110090	CPT1A	2
ENSG00000169169	CPT1C	2
ENSG00000088882	CPXM1	2
ENSG00000117322	CR2	2
ENSG00000166426	CRABP1	2
ENSG00000177685	CRACR2B	2
ENSG00000118260	CREB1	2
ENSG00000143578	CREB3L4	2
ENSG00000111269	CREBL2	2
ENSG00000099942	CRKL	2
ENSG00000006016	CRLF1	2
ENSG00000072832	CRMP1	2
ENSG00000058453	CROCC	2
ENSG00000112297	CRYBG1	2
ENSG00000080200	CRYBG3	2
ENSG00000009307	CSDE1	2
ENSG00000124207	CSE1L	2
ENSG00000121904	CSMD2	2
ENSG00000213923	CSNK1E	2
ENSG00000101266	CSNK2A1	2
ENSG00000173546	CSPG4	2
ENSG00000178662	CSRNP3	2
ENSG00000175183	CSRP2	2
ENSG00000101138	CSTF1	2
ENSG00000177613	CSTF2T	2
ENSG00000175029	CTBP2	2
ENSG00000178971	CTC1	2
ENSG00000102974	CTCF	2
ENSG00000175215	CTDSP2	2
ENSG00000116761	CTH	2
ENSG00000178585	CTNNBIP1	2
ENSG00000047230	CTPS2	2
ENSG00000109861	CTSC	2
ENSG00000107874	CUEDC2	2
ENSG00000111249	CUX2	2
ENSG00000163510	CWC22	2
ENSG00000153015	CWC27	2
ENSG00000107562	CXCL12	2
ENSG00000171604	CXXC5	2
ENSG00000166347	CYB5A	2
ENSG00000215883	CYB5RL	2
ENSG00000055163	CYFIP2	2
ENSG00000186104	CYP2R1	2
ENSG00000167600	CYP2S1	2
ENSG00000155016	CYP2U1	2
ENSG00000166265	CYYR1	2
ENSG00000173406	DAB1	2
ENSG00000115866	DARS1	2
ENSG00000071626	DAZAP1	2
ENSG00000006634	DBF4	2
ENSG00000113758	DBN1	2
ENSG00000137992	DBT	2
ENSG00000122741	DCAF10	2
ENSG00000132017	DCAF15	2
ENSG00000115827	DCAF17	2
ENSG00000136485	DCAF7	2
ENSG00000166341	DCHS1	2
ENSG00000133083	DCLK1	2
ENSG00000198924	DCLRE1A	2
ENSG00000151065	DCP1B	2
ENSG00000204843	DCTN1	2
ENSG00000109184	DCUN1D4	2
ENSG00000137692	DCUN1D5	2
ENSG00000077279	DCX	2
ENSG00000134574	DDB2	2
ENSG00000100523	DDHD1	2
ENSG00000165490	DDIAS	2
ENSG00000175197	DDIT3	2
ENSG00000168209	DDIT4	2
ENSG00000013573	DDX11	2
ENSG00000064703	DDX20	2
ENSG00000165732	DDX21	2
ENSG00000109832	DDX25	2
ENSG00000107625	DDX50	2
ENSG00000110367	DDX6	2
ENSG00000137628	DDX60	2
ENSG00000140995	DEF8	2
ENSG00000124795	DEK	2
ENSG00000257093	DENND11	2
ENSG00000198837	DENND4B	2
ENSG00000024526	DEPDC1	2
ENSG00000121644	DESI2	2
ENSG00000160049	DFFA	2
ENSG00000102780	DGKH	2
ENSG00000278535	DHRS11	2
ENSG00000100867	DHRS2	2
ENSG00000215256	DHRS4-AS1	2
ENSG00000181192	DHTKD1	2
ENSG00000132153	DHX30	2
ENSG00000005100	DHX33	2
ENSG00000108406	DHX40	2
ENSG00000147202	DIAPH2	2
ENSG00000176490	DIRAS1	2
ENSG00000130826	DKC1	2
ENSG00000082458	DLG3	2
ENSG00000132535	DLG4	2
ENSG00000170579	DLGAP1	2
ENSG00000262001	DLGAP1-AS2	2
ENSG00000116544	DLGAP3	2
ENSG00000126787	DLGAP5	2
ENSG00000090932	DLL3	2
ENSG00000119689	DLST	2
ENSG00000161249	DMKN	2
ENSG00000135164	DMTF1	2
ENSG00000172869	DMXL1	2
ENSG00000104093	DMXL2	2
ENSG00000138346	DNA2	2
ENSG00000165506	DNAAF2	2
ENSG00000164818	DNAAF5	2
ENSG00000069345	DNAJA2	2
ENSG00000103423	DNAJA3	2
ENSG00000137094	DNAJB5	2
ENSG00000105993	DNAJB6	2
ENSG00000077232	DNAJC10	2
ENSG00000170464	DNAJC18	2
ENSG00000179532	DNHD1	2
ENSG00000106976	DNM1	2
ENSG00000119772	DNMT3A	2
ENSG00000088305	DNMT3B	2
ENSG00000147251	DOCK11	2
ENSG00000134516	DOCK2	2
ENSG00000130158	DOCK6	2
ENSG00000115325	DOK1	2
ENSG00000083097	DOP1A	2
ENSG00000104885	DOT1L	2
ENSG00000133884	DPF2	2
ENSG00000117543	DPH5	2
ENSG00000134146	DPH6	2
ENSG00000130226	DPP6	2
ENSG00000163530	DPPA2	2
ENSG00000121570	DPPA4	2
ENSG00000178904	DPY19L3	2
ENSG00000092964	DPYSL2	2
ENSG00000113657	DPYSL3	2
ENSG00000151640	DPYSL4	2
ENSG00000157851	DPYSL5	2
ENSG00000117505	DR1	2
ENSG00000175550	DRAP1	2
ENSG00000162490	DRAXIN	2
ENSG00000113360	DROSHA	2
ENSG00000136982	DSCC1	2
ENSG00000171451	DSEL	2
ENSG00000046604	DSG2	2
ENSG00000133059	DSTYK	2
ENSG00000125821	DTD1	2
ENSG00000143476	DTL	2
ENSG00000138101	DTNB	2
ENSG00000104047	DTWD1	2
ENSG00000178498	DTX3	2
ENSG00000111266	DUSP16	2
ENSG00000120875	DUSP4	2
ENSG00000139318	DUSP6	2
ENSG00000164086	DUSP7	2
ENSG00000128951	DUT	2
ENSG00000187240	DYNC2H1	2
ENSG00000126870	DYNC2I1	2
ENSG00000157540	DYRK1A	2
ENSG00000127334	DYRK2	2
ENSG00000134874	DZIP1	2
ENSG00000198919	DZIP3	2
ENSG00000112242	E2F3	2
ENSG00000103356	EARS2	2
ENSG00000281649	EBLN3P	2
ENSG00000123179	EBPL	2
ENSG00000171551	ECEL1	2
ENSG00000136813	ECPAS	2
ENSG00000114346	ECT2	2
ENSG00000164176	EDIL3	2
ENSG00000101210	EEF1A2	2
ENSG00000103319	EEF2K	2
ENSG00000108947	EFNB3	2
ENSG00000084710	EFR3B	2
ENSG00000172889	EGFL7	2
ENSG00000024422	EHD2	2
ENSG00000181090	EHMT1	2
ENSG00000204371	EHMT2	2
ENSG00000173674	EIF1AX	2
ENSG00000114784	EIF1B	2
ENSG00000055332	EIF2AK2	2
ENSG00000128829	EIF2AK4	2
ENSG00000070785	EIF2B3	2
ENSG00000143486	EIF2D	2
ENSG00000125977	EIF2S2	2
ENSG00000130741	EIF2S3	2
ENSG00000104408	EIF3E	2
ENSG00000147677	EIF3H	2
ENSG00000178982	EIF3K	2
ENSG00000156976	EIF4A2	2
ENSG00000063046	EIF4B	2
ENSG00000151247	EIF4E	2
ENSG00000163412	EIF4E3	2
ENSG00000187840	EIF4EBP1	2
ENSG00000148730	EIF4EBP2	2
ENSG00000132507	EIF5A	2
ENSG00000164659	ELAPOR2	2
ENSG00000107105	ELAVL2	2
ENSG00000225968	ELFN1	2
ENSG00000111145	ELK3	2
ENSG00000158711	ELK4	2
ENSG00000179387	ELMOD2	2
ENSG00000103363	ELOB	2
ENSG00000134759	ELP2	2
ENSG00000134014	ELP3	2
ENSG00000109911	ELP4	2
ENSG00000163832	ELP6	2
ENSG00000170571	EMB	2
ENSG00000231752	EMBP1	2
ENSG00000102119	EMD	2
ENSG00000143924	EML4	2
ENSG00000232445	EMSLR	2
ENSG00000154380	ENAH	2
ENSG00000074800	ENO1	2
ENSG00000111674	ENO2	2
ENSG00000145293	ENOPH1	2
ENSG00000132199	ENOSF1	2
ENSG00000197594	ENPP1	2
ENSG00000112796	ENPP5	2
ENSG00000165689	ENTR1	2
ENSG00000183495	EP400	2
ENSG00000159023	EPB41	2
ENSG00000088367	EPB41L1	2
ENSG00000079819	EPB41L2	2
ENSG00000146904	EPHA1	2
ENSG00000135333	EPHA7	2
ENSG00000133216	EPHB2	2
ENSG00000120915	EPHX2	2
ENSG00000105131	EPHX3	2
ENSG00000072134	EPN2	2
ENSG00000136628	EPRS1	2
ENSG00000132591	ERAL1	2
ENSG00000012061	ERCC1	2
ENSG00000104884	ERCC2	2
ENSG00000186871	ERCC6L	2
ENSG00000113719	ERGIC1	2
ENSG00000100632	ERH	2
ENSG00000107566	ERLIN1	2
ENSG00000233056	ERVH48-1	2
ENSG00000141446	ESCO1	2
ENSG00000089048	ESF1	2
ENSG00000187017	ESPN	2
ENSG00000265992	ESRG	2
ENSG00000104413	ESRP1	2
ENSG00000117868	ESYT2	2
ENSG00000143971	ETAA1	2
ENSG00000143845	ETNK2	2
ENSG00000134954	ETS1	2
ENSG00000157557	ETS2	2
ENSG00000006468	ETV1	2
ENSG00000175832	ETV4	2
ENSG00000244405	ETV5	2
ENSG00000112685	EXOC2	2
ENSG00000131558	EXOC4	2
ENSG00000130713	EXOSC2	2
ENSG00000120699	EXOSC8	2
ENSG00000012232	EXTL3	2
ENSG00000181104	F2R	2
ENSG00000164251	F2RL1	2
ENSG00000149485	FADS1	2
ENSG00000144199	FAHD2B	2
ENSG00000162636	FAM102B	2
ENSG00000121104	FAM117A	2
ENSG00000138439	FAM117B	2
ENSG00000150510	FAM124A	2
ENSG00000122591	FAM126A	2
ENSG00000159784	FAM131B	2
ENSG00000109794	FAM149A	2
ENSG00000170264	FAM161A	2
ENSG00000114023	FAM162A	2
ENSG00000161682	FAM171A2	2
ENSG00000144369	FAM171B	2
ENSG00000177706	FAM20C	2
ENSG00000204856	FAM216A	2
ENSG00000173065	FAM222B	2
ENSG00000167930	FAM234A	2
ENSG00000084444	FAM234B	2
ENSG00000120709	FAM53C	2
ENSG00000133477	FAM83F	2
ENSG00000158483	FAM86C1P	2
ENSG00000198690	FAN1	2
ENSG00000144554	FANCD2	2
ENSG00000183161	FANCF	2
ENSG00000140525	FANCI	2
ENSG00000118246	FASTKD2	2
ENSG00000165323	FAT3	2
ENSG00000196159	FAT4	2
ENSG00000105202	FBL	2
ENSG00000163520	FBLN2	2
ENSG00000127585	FBXL16	2
ENSG00000112234	FBXL4	2
ENSG00000183580	FBXL7	2
ENSG00000116661	FBXO2	2
ENSG00000143756	FBXO28	2
ENSG00000163013	FBXO41	2
ENSG00000132879	FBXO44	2
ENSG00000174013	FBXO45	2
ENSG00000112029	FBXO5	2
ENSG00000107829	FBXW4	2
ENSG00000174989	FBXW8	2
ENSG00000119616	FCF1	2
ENSG00000104870	FCGRT	2
ENSG00000130475	FCHO1	2
ENSG00000169018	FEM1B	2
ENSG00000073712	FERMT2	2
ENSG00000139132	FGD4	2
ENSG00000154783	FGD5	2
ENSG00000114279	FGF12	2
ENSG00000129682	FGF13	2
ENSG00000162344	FGF19	2
ENSG00000138685	FGF2	2
ENSG00000174721	FGFBP3	2
ENSG00000077782	FGFR1	2
ENSG00000160867	FGFR4	2
ENSG00000127418	FGFRL1	2
ENSG00000164142	FHIP1A	2
ENSG00000022267	FHL1	2
ENSG00000112367	FIG4	2
ENSG00000213468	FIRRE	2
ENSG00000141756	FKBP10	2
ENSG00000004478	FKBP4	2
ENSG00000096060	FKBP5	2
ENSG00000105701	FKBP8	2
ENSG00000106692	FKTN	2
ENSG00000160688	FLAD1	2
ENSG00000137312	FLOT1	2
ENSG00000102755	FLT1	2
ENSG00000037280	FLT4	2
ENSG00000162769	FLVCR1	2
ENSG00000248905	FMN1	2
ENSG00000161791	FMNL3	2
ENSG00000228594	FNDC10	2
ENSG00000170608	FOXA3	2
ENSG00000171956	FOXB1	2
ENSG00000187140	FOXD3	2
ENSG00000230798	FOXD3-AS1	2
ENSG00000160973	FOXH1	2
ENSG00000170802	FOXN2	2
ENSG00000053254	FOXN3	2
ENSG00000150907	FOXO1	2
ENSG00000100350	FOXRED2	2
ENSG00000148690	FRA10AC1	2
ENSG00000138759	FRAS1	2
ENSG00000171877	FRMD5	2
ENSG00000105255	FSD1	2
ENSG00000053108	FSTL4	2
ENSG00000089280	FUS	2
ENSG00000174951	FUT1	2
ENSG00000172728	FUT10	2
ENSG00000114416	FXR1	2
ENSG00000137726	FXYD6	2
ENSG00000010810	FYN	2
ENSG00000122068	FYTTD1	2
ENSG00000104290	FZD3	2
ENSG00000155760	FZD7	2
ENSG00000123689	G0S2	2
ENSG00000092140	G2E3	2
ENSG00000145907	G3BP1	2
ENSG00000138757	G3BP2	2
ENSG00000141349	G6PC3	2
ENSG00000171298	GAA	2
ENSG00000204681	GABBR1	2
ENSG00000244879	GABPB1-AS1	2
ENSG00000186297	GABRA5	2
ENSG00000166206	GABRB3	2
ENSG00000268089	GABRQ	2
ENSG00000069482	GAL	2
ENSG00000175229	GAL3ST3	2
ENSG00000119514	GALNT12	2
ENSG00000185274	GALNT17	2
ENSG00000115339	GALNT3	2
ENSG00000172020	GAP43	2
ENSG00000157833	GAREM2	2
ENSG00000106105	GARS1	2
ENSG00000159131	GART	2
ENSG00000234741	GAS5	2
ENSG00000157259	GATAD1	2
ENSG00000143614	GATAD2B	2
ENSG00000171766	GATM	2
ENSG00000168505	GBX2	2
ENSG00000115271	GCA	2
ENSG00000100116	GCAT	2
ENSG00000135968	GCC2	2
ENSG00000111846	GCNT2	2
ENSG00000119125	GDA	2
ENSG00000135414	GDF11	2
ENSG00000184344	GDF3	2
ENSG00000057608	GDI2	2
ENSG00000082516	GEMIN5	2
ENSG00000046647	GEMIN8	2
ENSG00000131459	GFPT2	2
ENSG00000152904	GGPS1	2
ENSG00000101193	GID8	2
ENSG00000146830	GIGYF1	2
ENSG00000101003	GINS1	2
ENSG00000182963	GJC1	2
ENSG00000166105	GLB1L3	2
ENSG00000090863	GLG1	2
ENSG00000111087	GLI1	2
ENSG00000074047	GLI2	2
ENSG00000106571	GLI3	2
ENSG00000126603	GLIS2	2
ENSG00000124767	GLO1	2
ENSG00000135423	GLS2	2
ENSG00000112699	GMDS	2
ENSG00000197045	GMFB	2
ENSG00000163655	GMPS	2
ENSG00000156049	GNA14	2
ENSG00000114353	GNAI2	2
ENSG00000141404	GNAL	2
ENSG00000087258	GNAO1	2
ENSG00000128266	GNAZ	2
ENSG00000114450	GNB4	2
ENSG00000069966	GNB5	2
ENSG00000186469	GNG2	2
ENSG00000168243	GNG4	2
ENSG00000176533	GNG7	2
ENSG00000163938	GNL3	2
ENSG00000100522	GNPNAT1	2
[truncated: 5,249 more rows]
