# Supplementary material for: VGLL1 contributes to both the transcriptome and epigenome of the developing trophoblast compartment
Source: Proc Natl Acad Sci U S A. 2025 Nov 24;122(48):e2508432122. doi: 10.1073/pnas.2508432122 (PMC12685074; doi:10.1073/pnas.2508432122)
Supplement: Supplementary file 6 — Dataset S05 (XLSX) [file pnas.2508432122.sd05.xlsx]

## Sheet: DOX_DEG
DMSO DEG relative to DMSO control
ENSG_id	Gene_id	q-value	Fold change
ENSG00000075891	PAX2	4.87844e-11	130.692
ENSG00000170689	HOXB9	4.2207e-12	118.354
ENSG00000168386	FILIP1L	2.60174e-12	108.342
ENSG00000159263	SIM2	2.88334e-12	96.4041
ENSG00000102243	VGLL1	1.99699e-06	89.9058
ENSG00000244649	LINC02086	2.30088e-11	61.6815
ENSG00000272763	N/A	1.65247e-10	48.0337
ENSG00000115844	DLX2	2.04496e-10	47.5864
ENSG00000227128	LBX1-AS1	1.18069e-13	47.0477
ENSG00000138136	LBX1	5.6929e-13	46.3999
ENSG00000007372	PAX6	2.31206e-11	46.0755
ENSG00000116035	VAX2	1.18069e-13	41.5246
ENSG00000110693	SOX6	1.11639e-07	41.0074
ENSG00000062524	LTK	8.46034e-10	40.329
ENSG00000185551	NR2F2	3.68678e-11	38.9067
ENSG00000197757	HOXC6	1.27627e-12	38.1635
ENSG00000163132	MSX1	7.7682e-06	37.6692
ENSG00000138795	LEF1	1.09894e-08	37.3177
ENSG00000278952	N/A	4.88442e-07	37.2741
ENSG00000147883	CDKN2B	7.01705e-10	36.6284
ENSG00000077943	ITGA8	1.83569e-09	35.9531
ENSG00000144355	DLX1	2.73796e-10	34.0616
ENSG00000139219	COL2A1	1.65247e-10	33.6106
ENSG00000175745	NR2F1	2.31206e-11	32.6668
ENSG00000182168	UNC5C	9.08701e-09	32.575
ENSG00000148704	VAX1	1.93293e-08	32.2564
ENSG00000145242	EPHA5	9.0157e-10	31.8623
ENSG00000145721	LIX1	1.02177e-07	31.6827
ENSG00000115085	ZAP70	1.28248e-05	30.1864
ENSG00000141449	GREB1L	3.90961e-10	27.874
ENSG00000162645	GBP2	1.18069e-13	25.8978
ENSG00000148677	ANKRD1	1.60181e-05	25.5824
ENSG00000169554	ZEB2	5.23735e-09	25.1009
ENSG00000221818	EBF2	3.7528e-07	23.8539
ENSG00000116039	ATP6V1B1	2.30088e-11	22.9215
ENSG00000105991	HOXA1	0.000726761	21.9152
ENSG00000188483	IER5L	6.80837e-07	21.8955
ENSG00000120068	HOXB8	6.95937e-11	21.6425
ENSG00000146197	SCUBE3	3.03695e-11	20.9466
ENSG00000112175	BMP5	2.26589e-07	20.9182
ENSG00000136535	TBR1	0.000281555	20.6346
ENSG00000107611	CUBN	7.96789e-10	19.9995
ENSG00000113196	HAND1	0.000722131	19.6949
ENSG00000138131	LOXL4	1.21903e-08	19.1843
ENSG00000185269	NOTUM	5.05895e-06	19.1451
ENSG00000005073	HOXA11	3.29232e-12	19.0796
ENSG00000113722	CDX1	2.27494e-06	18.8029
ENSG00000205085	FAM71F2	1.85987e-10	18.7801
ENSG00000137273	FOXF2	5.89734e-09	18.767
ENSG00000134817	APLNR	0.00106104	18.6682
ENSG00000183072	NKX2-5	7.13392e-11	18.4834
ENSG00000229989	MIR181A1HG	8.22134e-07	18.4736
ENSG00000148516	ZEB1	9.49408e-11	18.2577
ENSG00000139329	LUM	2.5011e-11	18.2047
ENSG00000189056	RELN	1.25201e-08	18.1592
ENSG00000104154	SLC30A4	5.05946e-05	17.2083
ENSG00000115461	IGFBP5	4.44806e-10	17.1002
ENSG00000106038	EVX1	0.0038756	17.0244
ENSG00000134138	MEIS2	5.75283e-09	16.8842
ENSG00000110324	IL10RA	4.57426e-09	16.7856
ENSG00000279166	N/A	1.0459e-06	16.7427
ENSG00000271824	SMIM32	6.27624e-09	16.3655
ENSG00000164116	GUCY1A1	7.89425e-11	16.1728
ENSG00000169594	BNC1	8.6974e-09	16.1317
ENSG00000250091	DNAH10OS	6.24723e-11	15.9096
ENSG00000168702	LRP1B	4.75874e-05	15.8949
ENSG00000121068	TBX2	1.86757e-13	15.5564
ENSG00000139793	MBNL2	2.4985e-07	15.4465
ENSG00000164318	EGFLAM	6.14646e-06	15.4099
ENSG00000164330	EBF1	3.2494e-09	15.3572
ENSG00000261168	N/A	6.49766e-08	15.1434
ENSG00000173917	HOXB2	4.0799e-05	14.9985
ENSG00000165495	PKNOX2	1.27627e-12	14.8825
ENSG00000126785	RHOJ	1.27627e-12	14.7944
ENSG00000149564	ESAM	1.03108e-08	14.589
ENSG00000154330	PGM5	3.22473e-10	14.5411
ENSG00000107807	TLX1	2.82766e-06	14.5105
ENSG00000233429	HOTAIRM1	0.000115527	14.5065
ENSG00000146374	RSPO3	0.00159372	14.4391
ENSG00000107485	GATA3	7.2526e-05	14.2514
ENSG00000091879	ANGPT2	0.00193088	14.2024
ENSG00000158258	CLSTN2	2.60174e-12	14.0112
ENSG00000253293	HOXA10	2.16553e-05	13.8818
ENSG00000184564	SLITRK6	2.28474e-10	13.651
ENSG00000164220	F2RL2	6.67578e-11	13.6261
ENSG00000054598	FOXC1	0.000398573	13.6127
ENSG00000042832	TG	2.93474e-09	13.1326
ENSG00000260027	HOXB7	2.28641e-08	13.08
ENSG00000164778	EN2	6.13825e-10	12.9485
ENSG00000037965	HOXC8	8.60603e-11	12.9192
ENSG00000222009	BTBD19	1.84101e-09	12.902
ENSG00000179772	FOXS1	3.12794e-09	12.8621
ENSG00000255173	N/A	1.72561e-06	12.5578
ENSG00000115896	PLCL1	9.61541e-07	12.4497
ENSG00000182578	CSF1R	2.28474e-10	12.3709
ENSG00000170577	SIX2	2.01687e-06	12.2018
ENSG00000128591	FLNC	8.70083e-13	12.2009
ENSG00000069011	PITX1	3.03411e-08	12.1563
ENSG00000164850	GPER1	2.9374e-06	12.0756
ENSG00000019549	SNAI2	3.34369e-08	11.8989
ENSG00000120093	HOXB3	9.27536e-06	11.869
ENSG00000181234	TMEM132C	8.75398e-10	11.852
ENSG00000229847	EMX2OS	4.53038e-05	11.7797
ENSG00000085563	ABCB1	2.28474e-10	11.6429
ENSG00000152785	BMP3	1.59791e-07	11.6385
ENSG00000095752	IL11	3.5302e-10	11.3942
ENSG00000182742	HOXB4	1.67818e-09	11.2244
ENSG00000112139	MDGA1	2.19117e-09	10.9142
ENSG00000271553	N/A	4.37817e-07	10.8845
ENSG00000044524	EPHA3	4.04333e-06	10.8647
ENSG00000197308	GATA3-AS1	1.44282e-10	10.8568
ENSG00000128594	LRRC4	1.75196e-10	10.6863
ENSG00000278909	N/A	8.58999e-09	10.678
ENSG00000250133	HOXC-AS2	1.17131e-10	10.6244
ENSG00000115556	PLCD4	2.16052e-08	10.6046
ENSG00000179388	EGR3	1.47864e-07	10.5726
ENSG00000261888	N/A	3.20376e-08	10.5288
ENSG00000196811	CHRNG	3.68678e-11	10.4994
ENSG00000143369	ECM1	2.82818e-08	10.453
ENSG00000106689	LHX2	2.18865e-11	10.3234
ENSG00000144810	COL8A1	4.21693e-06	10.3086
ENSG00000184486	POU3F2	4.83591e-06	10.0702
ENSG00000206052	DOK6	1.55492e-08	10.0296
ENSG00000173727	N/A	6.05098e-07	9.98462
ENSG00000130700	GATA5	1.25086e-06	9.892
ENSG00000120149	MSX2	0.000130228	9.88638
ENSG00000166147	FBN1	1.18069e-13	9.8836
ENSG00000198807	PAX9	4.48474e-09	9.84974
ENSG00000181541	MAB21L2	2.52335e-07	9.72457
ENSG00000120457	KCNJ5	0.00301083	9.72351
ENSG00000180806	HOXC9	2.35085e-07	9.71548
ENSG00000279138	N/A	6.27624e-09	9.71231
ENSG00000135218	CD36	2.33325e-10	9.68957
ENSG00000231453	LINC01305	2.30088e-11	9.61109
ENSG00000177374	HIC1	3.23547e-07	9.46574
ENSG00000040731	CDH10	2.91266e-06	9.37171
ENSG00000204219	TCEA3	1.36087e-07	9.31373
ENSG00000162594	IL23R	1.67818e-09	9.29881
ENSG00000238113	LINC01410	6.08912e-07	9.27808
ENSG00000205763	RP9P	1.03892e-06	9.26697
ENSG00000253308	N/A	0.00139827	9.20422
ENSG00000113361	CDH6	2.24021e-07	9.18235
ENSG00000176170	SPHK1	3.71926e-08	9.18084
ENSG00000168542	COL3A1	5.22577e-06	9.16426
ENSG00000126778	SIX1	5.7202e-07	9.13944
ENSG00000250846	EPHA5-AS1	1.28879e-09	9.12237
ENSG00000112183	RBM24	4.45061e-12	9.11336
ENSG00000119699	TGFB3	4.37793e-09	9.00584
ENSG00000276600	RAB7B	3.27472e-09	8.9272
ENSG00000100100	PIK3IP1	3.26822e-08	8.90737
ENSG00000112837	TBX18	4.37817e-07	8.78591
ENSG00000143995	MEIS1	8.85742e-05	8.72363
ENSG00000150048	CLEC1A	4.5556e-06	8.64292
ENSG00000266074	BAHCC1	5.40374e-08	8.55873
ENSG00000165556	CDX2	0.000706883	8.48893
ENSG00000135407	AVIL	4.30863e-07	8.48313
ENSG00000113532	ST8SIA4	2.41291e-06	8.41342
ENSG00000151379	MSGN1	0.00253311	8.38172
ENSG00000205683	DPF3	1.65236e-06	8.38163
ENSG00000132170	PPARG	2.21878e-06	8.36913
ENSG00000189120	SP6	3.29232e-12	8.34714
ENSG00000272342	N/A	1.17108e-07	8.31572
ENSG00000244300	GATA2-AS1	1.14335e-07	8.3136
ENSG00000026025	VIM	6.43582e-11	8.29019
ENSG00000253837	N/A	1.89587e-08	8.2249
ENSG00000169231	THBS3	3.52626e-09	8.18838
ENSG00000154263	ABCA10	1.56448e-06	8.18743
ENSG00000102362	SYTL4	1.04203e-06	8.15934
ENSG00000075223	SEMA3C	6.49651e-13	8.13938
ENSG00000117152	RGS4	8.37956e-10	8.12838
ENSG00000159173	TNNI1	2.68471e-05	8.08811
ENSG00000267414	SETBP1-DT	1.14652e-05	8.0165
ENSG00000095713	CRTAC1	2.97503e-08	8.00516
ENSG00000167968	DNASE1L2	5.05996e-07	7.92184
ENSG00000253405	EVX1-AS	0.00237785	7.90379
ENSG00000250722	SELENOP	6.15591e-09	7.88176
ENSG00000100351	GRAP2	0.000177247	7.82925
ENSG00000119242	CCDC92	7.46098e-07	7.82653
ENSG00000198353	HOXC4	1.44403e-05	7.80526
ENSG00000009709	PAX7	3.10756e-08	7.76207
ENSG00000269938	N/A	4.56518e-05	7.70668
ENSG00000259417	CTXND1	7.72589e-07	7.7037
ENSG00000069431	ABCC9	6.29745e-06	7.61647
ENSG00000140836	ZFHX3	2.55519e-10	7.58825
ENSG00000196104	SPOCK3	3.7961e-06	7.55993
ENSG00000171962	DRC3	1.19281e-06	7.51586
ENSG00000230148	HOXB-AS1	8.7963e-05	7.50845
ENSG00000260428	SCX	2.4324e-07	7.46097
ENSG00000144891	AGTR1	3.20683e-10	7.43657
ENSG00000174460	ZCCHC12	1.5063e-09	7.42795
ENSG00000251493	FOXD1	7.09887e-06	7.4004
ENSG00000115596	WNT6	5.42402e-08	7.38771
ENSG00000140807	NKD1	1.24718e-08	7.35951
ENSG00000135046	ANXA1	1.74059e-07	7.34318
ENSG00000166823	MESP1	0.00442264	7.33333
ENSG00000116729	WLS	3.82615e-06	7.32807
ENSG00000162670	BRINP3	3.63017e-11	7.31939
ENSG00000143512	HHIPL2	2.81798e-05	7.31875
ENSG00000224189	HAGLR	1.56305e-05	7.31847
ENSG00000143669	LYST	1.06162e-10	7.30131
ENSG00000165655	ZNF503	1.62716e-05	7.30107
ENSG00000250280	N/A	4.61612e-06	7.24413
ENSG00000166450	PRTG	1.5328e-07	7.22944
ENSG00000162692	VCAM1	5.65473e-05	7.22006
ENSG00000170370	EMX2	0.00087601	7.21187
ENSG00000087494	PTHLH	3.67618e-07	7.20748
ENSG00000177191	B3GNT8	2.60174e-12	7.19847
ENSG00000224957	LINC01266	6.15032e-08	7.18995
ENSG00000188869	TMC3	0.000123033	7.18808
ENSG00000061455	PRDM6	1.29342e-06	7.16665
ENSG00000245532	NEAT1	1.47317e-05	7.05893
ENSG00000269997	N/A	7.30676e-08	7.05122
ENSG00000164093	PITX2	0.00251907	7.03045
ENSG00000128254	YWHAH-AS1	1.57979e-07	7.00537
ENSG00000197859	ADAMTSL2	5.74084e-09	6.99725
ENSG00000167286	CD3D	6.09251e-07	6.95588
ENSG00000234383	CTBP2P8	2.47702e-06	6.9463
ENSG00000260317	N/A	1.43858e-06	6.93408
ENSG00000243955	GSTA1	9.57331e-08	6.923
ENSG00000107249	GLIS3	8.55441e-08	6.91669
ENSG00000174125	TLR1	1.03019e-09	6.91087
ENSG00000276644	DACH1	2.7636e-06	6.90873
ENSG00000203805	PLPP4	1.66931e-05	6.88748
ENSG00000135111	TBX3	0.0154599	6.76186
ENSG00000169962	TAS1R3	7.67457e-07	6.75281
ENSG00000218416	N/A	0.000106152	6.7246
ENSG00000122176	FMOD	0.000584231	6.72389
ENSG00000173208	ABCD2	3.36771e-07	6.68462
ENSG00000253661	ZFHX4-AS1	3.65025e-09	6.67917
ENSG00000149735	GPHA2	7.55745e-10	6.6559
ENSG00000131015	ULBP2	3.09349e-06	6.63971
ENSG00000222014	RAB6C	2.92682e-06	6.62547
ENSG00000249476	N/A	0.000127457	6.61906
ENSG00000146250	PRSS35	3.98563e-11	6.6089
ENSG00000136960	ENPP2	3.84e-05	6.60147
ENSG00000154162	CDH12	7.41026e-05	6.55368
ENSG00000280143	N/A	7.30835e-07	6.53133
ENSG00000136011	STAB2	0.00141065	6.49306
ENSG00000175967	LINC02880	2.02783e-07	6.48248
ENSG00000171016	PYGO1	1.70613e-08	6.44092
ENSG00000224020	MIR181A2HG	3.12502e-06	6.4216
ENSG00000188613	NANOS1	2.02089e-07	6.40882
ENSG00000184500	PROS1	6.67578e-11	6.36491
ENSG00000272434	N/A	2.46475e-08	6.363
ENSG00000183801	OLFML1	8.67848e-05	6.3481
ENSG00000182580	EPHB3	2.43703e-05	6.34794
ENSG00000261040	WFDC21P	1.05162e-08	6.33255
ENSG00000166963	MAP1A	7.16914e-08	6.31581
ENSG00000010379	SLC6A13	7.76132e-06	6.29375
ENSG00000109705	NKX3-2	8.01765e-06	6.25331
ENSG00000154175	ABI3BP	7.15507e-06	6.2458
ENSG00000170989	S1PR1	2.74046e-09	6.24192
ENSG00000278893	N/A	8.93634e-05	6.23888
ENSG00000233087	RAB6D	1.07432e-06	6.2294
ENSG00000224888	N/A	1.53387e-06	6.19509
ENSG00000160097	FNDC5	3.9014e-12	6.18619
ENSG00000179399	GPC5	4.64081e-06	6.18612
ENSG00000168907	PLA2G4F	5.30247e-07	6.15316
ENSG00000166923	GREM1	2.19066e-07	6.14554
ENSG00000141668	CBLN2	1.16312e-06	6.14217
ENSG00000137265	IRF4	1.28693e-10	6.11631
ENSG00000134343	ANO3	7.66357e-06	6.11489
ENSG00000100234	TIMP3	1.80125e-11	6.11214
ENSG00000237781	ADAMTSL4-AS2	0.000196885	6.1052
ENSG00000005108	THSD7A	3.97551e-10	6.0863
ENSG00000250397	N/A	7.06167e-06	6.06473
ENSG00000269993	N/A	2.5407e-08	6.06373
ENSG00000140678	ITGAX	3.02013e-05	6.06116
ENSG00000222112	RN7SKP16	2.02389e-06	6.02789
ENSG00000054392	HHAT	2.11728e-06	6.01685
ENSG00000164690	SHH	0.00316379	6.00556
ENSG00000168679	SLC16A4	6.17356e-06	5.99739
ENSG00000244137	N/A	1.16035e-06	5.98126
ENSG00000235481	UBE2R2-AS1	5.786e-07	5.95188
ENSG00000143171	RXRG	0.000954903	5.9242
ENSG00000109436	TBC1D9	7.34436e-09	5.87205
ENSG00000115295	CLIP4	1.60032e-06	5.85114
ENSG00000279561	N/A	6.85648e-06	5.79522
ENSG00000183691	NOG	3.41124e-05	5.78529
ENSG00000160654	CD3G	8.84185e-08	5.78216
ENSG00000183569	SERHL2	0.000957169	5.772
ENSG00000174099	MSRB3	6.76796e-11	5.77017
ENSG00000230606	N/A	2.60307e-06	5.76664
ENSG00000101327	PDYN	1.71869e-05	5.75726
ENSG00000157873	TNFRSF14	0.000142826	5.7085
ENSG00000115594	IL1R1	1.25131e-10	5.70519
ENSG00000156395	SORCS3	2.08122e-06	5.70507
ENSG00000179348	GATA2	7.09873e-06	5.68031
ENSG00000176076	KCNE5	6.43582e-11	5.66302
ENSG00000260793	N/A	9.3313e-08	5.66068
ENSG00000125813	PAX1	7.00439e-06	5.65325
ENSG00000176945	MUC20	2.6381e-06	5.6494
ENSG00000165973	NELL1	1.39739e-05	5.63845
ENSG00000119535	CSF3R	1.74311e-05	5.63187
ENSG00000120217	CD274	2.7723e-05	5.63176
ENSG00000102195	GPR50	2.32507e-07	5.62391
ENSG00000170390	DCLK2	2.96098e-08	5.61913
ENSG00000169946	ZFPM2	2.05663e-08	5.61159
ENSG00000034239	EFCAB1	5.82154e-06	5.60388
ENSG00000162461	SLC25A34	3.1101e-09	5.59203
ENSG00000078399	HOXA9	1.22314e-05	5.58565
ENSG00000136546	SCN7A	9.48024e-07	5.57936
ENSG00000185002	RFX6	6.90309e-09	5.57549
ENSG00000092607	TBX15	0.000250147	5.57488
ENSG00000178623	GPR35	0.000150087	5.56562
ENSG00000167244	IGF2	1.72272e-11	5.56364
ENSG00000270130	N/A	1.05867e-05	5.55732
ENSG00000259207	ITGB3	3.56613e-05	5.54541
ENSG00000272767	JMJD1C-AS1	4.90446e-06	5.53898
ENSG00000118997	DNAH7	1.36252e-07	5.53705
ENSG00000198597	ZNF536	2.2614e-05	5.53563
ENSG00000100583	SAMD15	5.66835e-08	5.52505
ENSG00000078018	MAP2	6.84198e-09	5.52239
ENSG00000186765	FSCN2	1.29953e-06	5.50411
ENSG00000172817	CYP7B1	6.2233e-08	5.49876
ENSG00000215386	MIR99AHG	4.50978e-07	5.49419
ENSG00000164938	TP53INP1	1.57713e-09	5.49239
ENSG00000011028	MRC2	7.68604e-08	5.48595
ENSG00000109758	HGFAC	1.07126e-06	5.48404
ENSG00000176842	IRX5	0.000259493	5.47925
ENSG00000279518	N/A	1.79822e-06	5.47066
ENSG00000127588	GNG13	5.77705e-06	5.46755
ENSG00000106631	MYL7	1.72578e-05	5.45163
ENSG00000140937	CDH11	0.000112723	5.4324
ENSG00000123364	HOXC13	6.49667e-05	5.41534
ENSG00000257818	C1GALT1P1	2.71301e-05	5.41257
ENSG00000138964	PARVG	6.46873e-06	5.40891
ENSG00000188277	C15orf62	1.74565e-05	5.40474
ENSG00000154262	ABCA6	1.33843e-05	5.39922
ENSG00000177354	C10orf71	0.00126953	5.37566
ENSG00000118495	PLAGL1	3.34636e-07	5.35824
ENSG00000137809	ITGA11	1.03106e-05	5.34026
ENSG00000151632	AKR1C2	6.04272e-07	5.31457
ENSG00000260368	N/A	1.13956e-05	5.30487
ENSG00000154265	ABCA5	7.84588e-10	5.257
ENSG00000271344	N/A	0.00125575	5.25661
ENSG00000270231	NBPF8	1.42045e-07	5.25175
ENSG00000283122	HYMAI	6.0286e-05	5.24966
ENSG00000184441	N/A	4.76689e-07	5.24926
ENSG00000137449	CPEB2	1.55347e-05	5.22616
ENSG00000055813	CCDC85A	1.17023e-07	5.2204
ENSG00000251562	MALAT1	1.53237e-07	5.21809
ENSG00000198796	ALPK2	0.00532986	5.21458
ENSG00000116132	PRRX1	0.0043971	5.21319
ENSG00000181444	ZNF467	4.0783e-09	5.21272
ENSG00000153253	SCN3A	0.000140341	5.20106
ENSG00000183722	LHFPL6	7.43656e-06	5.19682
ENSG00000102359	SRPX2	1.77239e-05	5.19042
ENSG00000128573	FOXP2	1.0595e-06	5.17281
ENSG00000082126	MPP4	7.51873e-08	5.15761
ENSG00000277837	N/A	8.04857e-05	5.15014
ENSG00000135960	EDAR	5.64284e-05	5.14488
ENSG00000111834	RSPH4A	7.70522e-06	5.13579
ENSG00000257038	ARHGEF17-AS1	0.000115378	5.13147
ENSG00000173482	PTPRM	4.82086e-09	5.12223
ENSG00000250979	N/A	5.09098e-06	5.11901
ENSG00000165102	HGSNAT	2.19981e-08	5.11485
ENSG00000164037	SLC9B1	4.53663e-06	5.11476
ENSG00000108511	HOXB6	4.00477e-05	5.11134
ENSG00000280351	N/A	2.15736e-05	5.11017
ENSG00000137825	ITPKA	5.88555e-05	5.10993
ENSG00000277463	N/A	2.10207e-06	5.10683
ENSG00000235779	N/A	1.00024e-06	5.10445
ENSG00000139515	PDX1	1.07126e-06	5.09073
ENSG00000085741	WNT11	5.74204e-05	5.08235
ENSG00000178033	CALHM5	1.71869e-05	5.07589
ENSG00000244945	RUFY1-AS1	1.82692e-05	5.07302
ENSG00000171462	DLK2	2.27982e-05	5.06396
ENSG00000279180	N/A	0.000242907	5.06119
ENSG00000275223	N/A	2.02015e-07	5.05302
ENSG00000103241	FOXF1	0.00191255	5.04801
ENSG00000117425	PTCH2	1.07728e-05	5.04534
ENSG00000016082	ISL1	0.000292945	5.03145
ENSG00000168769	TET2	2.50771e-10	5.0097
ENSG00000064195	DLX3	3.1018e-09	5.00946
ENSG00000166311	SMPD1	4.99865e-08	5.00458
ENSG00000177301	KCNA2	8.10308e-10	5.00432
ENSG00000100678	SLC8A3	1.15983e-05	4.99299
ENSG00000271425	NBPF10	2.79318e-06	4.98876
ENSG00000206530	CFAP44	1.04358e-09	4.98467
ENSG00000172061	LRRC15	3.49544e-07	4.98376
ENSG00000131634	TMEM204	3.72674e-06	4.97679
ENSG00000188783	PRELP	1.26814e-05	4.97327
ENSG00000090776	EFNB1	2.46876e-08	4.96777
ENSG00000116663	FBXO6	0.00027317	4.96367
ENSG00000269486	ERVK9-11	1.78827e-06	4.94834
ENSG00000270048	N/A	2.5058e-10	4.91254
ENSG00000278107	N/A	7.17312e-05	4.89858
ENSG00000076356	PLXNA2	0.000349192	4.88013
ENSG00000159388	BTG2	3.64275e-09	4.88011
ENSG00000154016	GRAP	1.89502e-10	4.87637
ENSG00000113805	CNTN3	2.92217e-05	4.87275
ENSG00000148848	ADAM12	9.01323e-05	4.86561
ENSG00000073861	TBX21	3.3323e-05	4.8629
ENSG00000272911	N/A	1.86716e-06	4.84583
ENSG00000145244	CORIN	4.23361e-06	4.84572
ENSG00000061492	WNT8A	0.0287409	4.84396
ENSG00000021645	NRXN3	1.49355e-10	4.82186
ENSG00000262434	N/A	0.000370498	4.82122
ENSG00000271781	N/A	6.214e-05	4.80547
ENSG00000197479	PCDHB11	1.85218e-07	4.80165
ENSG00000229719	MIR194-2HG	3.01711e-05	4.79584
ENSG00000147485	PXDNL	8.51047e-06	4.79215
ENSG00000111859	NEDD9	7.65104e-07	4.78605
ENSG00000177839	PCDHB9	7.7497e-09	4.78002
ENSG00000260838	N/A	0.000163203	4.77593
ENSG00000108231	LGI1	0.00309919	4.77561
ENSG00000227407	N/A	3.78243e-05	4.76771
ENSG00000232434	AJM1	2.78371e-06	4.76242
ENSG00000166292	TMEM100	1.16597e-06	4.75837
ENSG00000258565	BLZF2P	1.76112e-05	4.7471
ENSG00000128655	PDE11A	2.7523e-07	4.74635
ENSG00000143434	SEMA6C	1.48453e-07	4.74493
ENSG00000183578	TNFAIP8L3	1.10965e-05	4.73743
ENSG00000255847	N/A	0.00050175	4.73282
ENSG00000139278	GLIPR1	0.00693714	4.73133
ENSG00000152977	ZIC1	0.000348263	4.73078
ENSG00000111262	KCNA1	0.000178045	4.7299
ENSG00000154678	PDE1C	2.91747e-06	4.72571
ENSG00000269959	SPACA6-AS1	0.000125779	4.71925
ENSG00000279771	N/A	1.49676e-05	4.71836
ENSG00000250361	GYPB	0.00070343	4.70752
ENSG00000179954	SSC5D	1.80675e-07	4.70533
ENSG00000122756	CNTFR	5.47033e-05	4.7049
ENSG00000162643	DNAI3	1.27444e-11	4.70348
ENSG00000135903	PAX3	0.00123614	4.69273
ENSG00000131379	C3orf20	7.2499e-07	4.68875
ENSG00000247416	N/A	3.35655e-05	4.68033
ENSG00000114251	WNT5A	4.64491e-06	4.67136
ENSG00000145491	ROPN1L	0.000151432	4.66868
ENSG00000162931	TRIM17	2.90826e-08	4.66829
ENSG00000007129	CEACAM21	0.00240467	4.66702
ENSG00000276141	WHAMMP3	0.000382831	4.6636
ENSG00000172346	CSDC2	6.0771e-08	4.65822
ENSG00000033122	LRRC7	3.11679e-05	4.65792
ENSG00000270095	N/A	5.39562e-05	4.64999
ENSG00000253305	PCDHGB6	1.57111e-09	4.64814
ENSG00000127528	KLF2	1.55443e-07	4.64283
ENSG00000183779	ZNF703	7.5267e-08	4.63945
ENSG00000112541	PDE10A	4.56987e-09	4.636
ENSG00000176438	SYNE3	8.86777e-06	4.63215
ENSG00000125848	FLRT3	0.00162634	4.62329
ENSG00000015153	YAF2	7.16914e-08	4.62218
ENSG00000159216	RUNX1	0.0025862	4.62085
ENSG00000251143	N/A	0.000664219	4.61978
ENSG00000188596	CFAP54	3.70144e-08	4.61862
ENSG00000125787	GNRH2	1.5681e-05	4.61411
ENSG00000141431	ASXL3	2.74046e-09	4.60933
ENSG00000266258	LINC01909	0.000169103	4.60833
ENSG00000229848	N/A	0.00023765	4.60415
ENSG00000104324	CPQ	1.93434e-07	4.5842
ENSG00000271447	MMP28	8.38614e-07	4.58121
ENSG00000140839	CLEC18B	9.9365e-07	4.57365
ENSG00000262370	N/A	8.58204e-06	4.56548
ENSG00000166401	SERPINB8	2.21002e-08	4.56318
ENSG00000205111	CDKL4	3.7528e-07	4.56175
ENSG00000106780	MEGF9	9.90135e-10	4.54464
ENSG00000248228	SLIT2-IT1	0.000724009	4.54408
ENSG00000099840	IZUMO4	0.00021258	4.54291
ENSG00000175267	VWA3A	0.000219998	4.54229
ENSG00000163536	SERPINI1	3.73269e-10	4.53615
ENSG00000112319	EYA4	1.98913e-05	4.53579
ENSG00000185924	RTN4RL1	1.60612e-05	4.51782
ENSG00000255399	TBX5-AS1	1.36514e-08	4.51365
ENSG00000228695	CES1P1	0.000309989	4.49807
ENSG00000164542	KIAA0895	1.9668e-06	4.49353
ENSG00000177133	PRDM16-DT	0.000148685	4.49335
ENSG00000136944	LMX1B	4.30664e-05	4.48616
ENSG00000214783	POLR2J4	5.17483e-06	4.46921
ENSG00000260089	ADAM3B	4.086e-05	4.45878
ENSG00000281404	LINC01176	0.000193834	4.45779
ENSG00000166863	TAC3	1.8272e-10	4.45401
ENSG00000280163	N/A	7.731e-05	4.45156
ENSG00000237149	ZNF503-AS2	0.00053025	4.45099
ENSG00000143344	RGL1	4.32913e-10	4.43873
ENSG00000270127	N/A	0.000113432	4.43414
ENSG00000176692	FOXC2	0.00336409	4.41273
ENSG00000225138	SLC9A3-AS1	8.74731e-08	4.40958
ENSG00000249661	TNRC18P1	0.00180891	4.40851
ENSG00000260211	N/A	0.000330769	4.3986
ENSG00000107742	SPOCK2	4.77451e-05	4.38676
ENSG00000279118	N/A	6.02878e-05	4.38575
ENSG00000089692	LAG3	2.24461e-06	4.37285
ENSG00000204460	LINC01854	0.00279127	4.37249
ENSG00000197769	MAP1LC3C	0.000213063	4.36426
ENSG00000057252	SOAT1	3.34622e-09	4.36306
ENSG00000280474	N/A	6.03108e-05	4.35539
ENSG00000114166	KAT2B	7.23084e-08	4.35256
ENSG00000177599	ZNF491	5.16185e-07	4.35067
ENSG00000261582	N/A	3.07115e-05	4.34887
ENSG00000262655	SPON1	2.63635e-05	4.3148
ENSG00000281969	N/A	6.16087e-05	4.3047
ENSG00000092969	TGFB2	1.28813e-06	4.30364
ENSG00000170893	TRH	0.000299522	4.30092
ENSG00000204421	LY6G6C	5.85971e-05	4.29456
ENSG00000174130	TLR6	8.18229e-05	4.29377
ENSG00000173805	HAP1	2.90111e-08	4.29261
ENSG00000163638	ADAMTS9	1.80765e-07	4.28185
ENSG00000235530	TMEM11-DT	0.000178314	4.28054
ENSG00000135604	STX11	0.00027385	4.27142
ENSG00000124785	NRN1	0.000116396	4.26329
ENSG00000105679	GAPDHS	0.00101731	4.25878
ENSG00000260597	N/A	0.000289846	4.25653
ENSG00000140564	FURIN	1.96009e-09	4.25474
ENSG00000267077	N/A	0.000105837	4.25089
ENSG00000198914	POU3F3	0.00188906	4.24706
ENSG00000112782	CLIC5	3.48214e-06	4.2446
ENSG00000126562	WNK4	1.44086e-07	4.24201
ENSG00000120324	PCDHB10	2.20206e-08	4.23938
ENSG00000259290	N/A	1.83941e-05	4.23681
ENSG00000241527	CA15P1	3.66165e-05	4.23546
ENSG00000120075	HOXB5	8.26285e-06	4.22093
ENSG00000254402	LRRC24	1.67502e-07	4.21808
ENSG00000002726	AOC1	2.58632e-05	4.21673
ENSG00000111799	COL12A1	6.30576e-07	4.21507
ENSG00000183090	FREM3	1.83089e-05	4.21002
ENSG00000182985	CADM1	1.83095e-11	4.20654
ENSG00000224066	N/A	0.000980888	4.20602
ENSG00000188404	SELL	0.000851718	4.1946
ENSG00000197580	BCO2	0.000590911	4.1922
ENSG00000249526	N/A	1.25395e-05	4.18687
ENSG00000171502	COL24A1	5.61585e-08	4.18406
ENSG00000182463	TSHZ2	0.00136858	4.18265
ENSG00000204052	LRRC73	4.64801e-06	4.17374
ENSG00000260910	LINC00565	1.99038e-05	4.16014
ENSG00000089127	OAS1	0.00422758	4.15501
ENSG00000235128	N/A	0.000102876	4.15419
ENSG00000186594	MIR22HG	1.35137e-07	4.15241
ENSG00000138653	NDST4	5.34354e-05	4.15098
ENSG00000138696	BMPR1B	1.23085e-07	4.14915
ENSG00000157502	PWWP3B	8.75398e-10	4.14851
ENSG00000084710	EFR3B	1.9139e-07	4.14341
ENSG00000215187	FAM166B	8.91617e-07	4.14128
ENSG00000138193	PLCE1	1.03149e-10	4.14081
ENSG00000232931	LINC00342	4.46628e-06	4.13939
ENSG00000131435	PDLIM4	3.42366e-09	4.13352
ENSG00000059728	MXD1	6.31192e-07	4.12598
ENSG00000139508	SLC46A3	4.28106e-08	4.12373
ENSG00000198734	F5	0.000432649	4.12287
ENSG00000197165	SULT1A2	2.63975e-05	4.11933
ENSG00000240211	PPP1R35-AS1	0.00090282	4.11737
ENSG00000258525	N/A	0.000612836	4.11503
ENSG00000154133	ROBO4	0.000984321	4.11183
ENSG00000136542	GALNT5	4.05654e-07	4.09914
ENSG00000177725	N/A	9.33825e-05	4.09704
ENSG00000125089	SH3TC1	4.09857e-05	4.09489
ENSG00000091262	ABCC6	4.873e-07	4.09094
ENSG00000085276	MECOM	1.15277e-05	4.08949
ENSG00000180422	LINC00304	0.000357955	4.0802
ENSG00000272630	N/A	0.00166746	4.07124
ENSG00000182752	PAPPA	2.55841e-05	4.06828
ENSG00000129009	ISLR	0.000190412	4.0627
ENSG00000203722	RAET1G	0.000681645	4.05774
ENSG00000250654	N/A	0.00103592	4.05204
ENSG00000229334	TMEM44-AS2	4.71991e-05	4.04233
ENSG00000129646	QRICH2	7.34436e-09	4.02522
ENSG00000244578	LINC01391	0.00363782	4.0189
ENSG00000197653	DNAH10	0.012739	4.01523
ENSG00000159674	SPON2	3.86745e-07	4.01246
ENSG00000082293	COL19A1	0.000471774	4.00532
ENSG00000278668	N/A	0.000102736	3.99968
ENSG00000173530	TNFRSF10D	1.53879e-07	3.99845
ENSG00000139880	CDH24	1.30208e-09	3.99275
ENSG00000249669	CARMN	0.00160407	3.99001
ENSG00000183508	TENT5C	4.29716e-06	3.98892
ENSG00000109472	CPE	1.87613e-09	3.98828
ENSG00000125735	TNFSF14	0.0361676	3.98766
ENSG00000145681	HAPLN1	0.0423037	3.97941
ENSG00000197599	CCDC154	0.000111618	3.97762
ENSG00000008517	IL32	0.00404181	3.97662
ENSG00000118946	PCDH17	8.07391e-08	3.97013
ENSG00000276710	CSPG4P10	8.07689e-05	3.96885
ENSG00000197380	DACT3	1.58996e-07	3.96529
ENSG00000279289	N/A	4.84922e-07	3.96411
ENSG00000188687	SLC4A5	1.00129e-05	3.96331
ENSG00000137070	IL11RA	8.67576e-09	3.96
ENSG00000082175	PGR	6.5686e-06	3.95941
ENSG00000279821	N/A	2.10319e-05	3.95922
ENSG00000104419	NDRG1	2.87703e-07	3.95622
ENSG00000146648	EGFR	4.59497e-09	3.95606
ENSG00000138829	FBN2	9.81166e-08	3.95539
ENSG00000182902	SLC25A18	1.52462e-06	3.94751
ENSG00000078804	TP53INP2	5.04643e-10	3.93653
ENSG00000104313	EYA1	2.49858e-09	3.93503
ENSG00000198336	MYL4	1.53423e-05	3.93257
ENSG00000198848	CES1	2.84722e-05	3.92883
ENSG00000242574	HLA-DMB	3.16189e-07	3.92629
ENSG00000164309	CMYA5	2.15665e-07	3.91868
ENSG00000086730	LAT2	0.000426928	3.91852
ENSG00000273058	N/A	0.000591463	3.9168
ENSG00000147408	CSGALNACT1	1.17992e-05	3.91334
ENSG00000263069	RNF213-AS1	1.55243e-05	3.91189
ENSG00000172638	EFEMP2	1.61795e-10	3.90942
ENSG00000134686	PHC2	3.57247e-12	3.9077
ENSG00000134352	IL6ST	2.31206e-11	3.90357
ENSG00000274204	N/A	0.000102954	3.90062
ENSG00000242540	N/A	5.50278e-05	3.89828
ENSG00000204389	HSPA1A	4.98835e-08	3.89533
ENSG00000275367	N/A	0.000100678	3.89017
ENSG00000214039	LINC02418	0.0128135	3.88833
ENSG00000105329	TGFB1	5.47583e-05	3.88787
ENSG00000182836	PLCXD3	0.00999566	3.88436
ENSG00000272674	PCDHB16	5.22845e-08	3.88365
ENSG00000109667	SLC2A9	0.00124207	3.8826
ENSG00000259663	ISL1-DT	0.000492827	3.88077
ENSG00000226864	ATE1-AS1	3.38221e-05	3.87572
ENSG00000130595	TNNT3	3.21769e-06	3.87414
ENSG00000184226	PCDH9	2.33403e-07	3.86843
ENSG00000128606	LRRC17	3.88461e-06	3.86786
ENSG00000165156	ZHX1	2.78517e-10	3.86297
ENSG00000156427	FGF18	2.07568e-07	3.86011
ENSG00000138449	SLC40A1	0.0236962	3.85889
ENSG00000262903	N/A	0.000215383	3.85763
ENSG00000156097	GPR61	0.00200575	3.8523
ENSG00000234776	C11orf94	0.000780227	3.85166
ENSG00000279439	N/A	0.000238284	3.8473
ENSG00000260852	FBXL19-AS1	6.91657e-06	3.84551
ENSG00000138119	MYOF	5.37806e-08	3.84332
ENSG00000179698	WDR97	4.38058e-07	3.83697
ENSG00000132334	PTPRE	2.06417e-09	3.83692
ENSG00000204338	CYP21A1P	0.00057644	3.83455
ENSG00000146592	CREB5	0.000196251	3.83121
ENSG00000205835	GMNC	0.0017694	3.81989
ENSG00000134363	FST	0.00245108	3.81715
ENSG00000179921	GPBAR1	0.000269895	3.81468
ENSG00000139438	FAM222A	2.06417e-09	3.80877
ENSG00000198520	ARMH1	5.68963e-05	3.80141
ENSG00000164761	TNFRSF11B	0.000361605	3.79846
ENSG00000152582	SPEF2	8.08101e-06	3.79187
ENSG00000102524	TNFSF13B	0.00032381	3.79171
ENSG00000164023	SGMS2	0.00012905	3.78884
ENSG00000154258	ABCA9	0.000628924	3.7876
ENSG00000279283	N/A	7.03229e-06	3.77499
ENSG00000162825	NBPF20	2.77059e-08	3.77133
ENSG00000167874	TMEM88	2.53637e-09	3.77083
ENSG00000187796	CARD9	1.03018e-05	3.76777
ENSG00000177363	LRRN4CL	0.000259445	3.7639
ENSG00000233930	KRTAP5-AS1	0.00211959	3.76028
ENSG00000170214	ADRA1B	0.000354632	3.75463
ENSG00000154654	NCAM2	2.74699e-08	3.75352
ENSG00000180592	SKIDA1	2.45985e-10	3.74849
ENSG00000135925	WNT10A	4.9017e-06	3.74757
ENSG00000127863	TNFRSF19	0.000252419	3.73846
ENSG00000273368	N/A	4.34969e-06	3.7328
ENSG00000275846	N/A	0.000343149	3.73191
ENSG00000182492	BGN	5.79941e-10	3.72612
ENSG00000273297	N/A	0.00433373	3.7221
ENSG00000091986	CCDC80	2.72732e-08	3.71705
ENSG00000203804	ADAMTSL4-AS1	0.000506442	3.71257
ENSG00000134121	CHL1	0.00325529	3.71012
ENSG00000136327	NKX2-8	0.000216142	3.70787
ENSG00000151322	NPAS3	8.83471e-05	3.70641
ENSG00000105880	DLX5	0.00110364	3.70275
ENSG00000279030	N/A	6.38061e-05	3.69797
ENSG00000128645	HOXD1	0.00017331	3.69657
ENSG00000260190	N/A	1.29289e-05	3.69527
ENSG00000276445	N/A	0.00090282	3.6885
ENSG00000153820	SPHKAP	0.00835895	3.6816
ENSG00000168487	BMP1	1.28693e-10	3.67793
ENSG00000099250	NRP1	0.000843663	3.67177
ENSG00000162415	ZSWIM5	2.14428e-09	3.67132
ENSG00000177675	CD163L1	0.00289318	3.66341
ENSG00000047365	ARAP2	9.10286e-09	3.66337
ENSG00000165272	AQP3	2.75707e-09	3.65675
ENSG00000139410	SDSL	0.000761949	3.65644
ENSG00000143878	RHOB	2.08227e-06	3.65248
ENSG00000081853	PCDHGA2	8.04367e-06	3.64618
ENSG00000272638	N/A	2.07271e-05	3.64204
ENSG00000168899	VAMP5	1.6071e-06	3.64127
ENSG00000164175	SLC45A2	0.00111716	3.62819
ENSG00000279623	N/A	0.00334094	3.62497
ENSG00000162520	SYNC	0.000656405	3.62462
ENSG00000145284	SCD5	1.61322e-06	3.61605
ENSG00000270084	GAS5-AS1	0.00123798	3.61167
ENSG00000271327	N/A	3.11264e-05	3.61021
ENSG00000115138	POMC	3.67858e-08	3.60153
ENSG00000234617	SNRK-AS1	0.000113962	3.59757
ENSG00000229591	N/A	0.00279383	3.59504
ENSG00000273137	N/A	0.00141065	3.59101
ENSG00000264596	N/A	0.000435616	3.58999
ENSG00000138080	EMILIN1	9.726e-08	3.58701
ENSG00000254122	PCDHGB7	2.16662e-12	3.58634
ENSG00000148053	NTRK2	1.07372e-05	3.58342
ENSG00000227436	FCF1P1	4.98108e-05	3.58144
ENSG00000075426	FOSL2	2.43285e-08	3.5793
ENSG00000141570	CBX8	0.000177112	3.57829
ENSG00000134115	CNTN6	0.00208055	3.55889
ENSG00000175899	A2M	4.59088e-06	3.55611
ENSG00000196337	CGB7	2.09793e-05	3.5555
ENSG00000272505	N/A	0.00117901	3.55536
ENSG00000205413	SAMD9	9.01879e-06	3.55376
ENSG00000170412	GPRC5C	2.87353e-08	3.55226
ENSG00000163823	CCR1	0.000991858	3.54316
ENSG00000110025	SNX15	0.000152358	3.53135
ENSG00000152380	FAM151B	2.48418e-05	3.53001
ENSG00000129038	LOXL1	3.38915e-08	3.52663
ENSG00000223861	N/A	0.000524247	3.52567
ENSG00000234380	LINC01426	5.88468e-08	3.52514
ENSG00000266993	N/A	0.000283204	3.52426
ENSG00000206579	XKR4	3.89035e-06	3.52072
ENSG00000115221	ITGB6	0.000494479	3.52018
ENSG00000216809	N/A	0.00164044	3.52001
ENSG00000230373	GOLGA6L5P	0.000605177	3.51632
ENSG00000136859	ANGPTL2	1.8272e-10	3.51281
ENSG00000261118	N/A	0.000100678	3.51279
ENSG00000231952	DPY19L1P2	0.00211626	3.51231
ENSG00000129167	TPH1	9.61541e-07	3.51072
ENSG00000279253	N/A	5.72056e-05	3.50969
ENSG00000233061	TTLL7-IT1	0.000109298	3.50806
ENSG00000130653	PNPLA7	4.12268e-06	3.50327
ENSG00000150995	ITPR1	7.61423e-10	3.49896
ENSG00000179981	TSHZ1	1.30559e-05	3.49882
ENSG00000161638	ITGA5	6.03461e-08	3.49846
ENSG00000156804	FBXO32	5.15226e-05	3.49614
ENSG00000143867	OSR1	0.000491725	3.49305
ENSG00000180818	HOXC10	0.00133675	3.4907
ENSG00000256420	OSBPL9P4	0.000407328	3.48976
ENSG00000145246	ATP10D	7.11525e-09	3.48925
ENSG00000272899	ATP6V1FNB	8.61617e-05	3.48803
ENSG00000137877	SPTBN5	1.05811e-07	3.48637
ENSG00000117707	PROX1	4.18022e-07	3.48626
ENSG00000223764	LINC02593	0.00463829	3.48071
ENSG00000261659	N/A	4.44506e-06	3.47961
ENSG00000185112	FAM43A	3.47852e-08	3.46993
ENSG00000274370	N/A	0.000621268	3.4692
ENSG00000279161	N/A	0.000314563	3.46482
ENSG00000278983	N/A	0.000151494	3.46474
ENSG00000186009	ATP4B	0.00198026	3.46396
ENSG00000006210	CX3CL1	2.13127e-05	3.46172
ENSG00000261054	N/A	0.0021063	3.45904
ENSG00000279951	N/A	0.000413085	3.44302
ENSG00000270061	N/A	0.00317898	3.43423
ENSG00000225339	N/A	0.00213813	3.43284
ENSG00000157227	MMP14	1.80125e-11	3.42699
ENSG00000280381	N/A	0.00750788	3.4131
ENSG00000164694	FNDC1	1.11239e-08	3.41155
ENSG00000165966	PDZRN4	0.0103255	3.40862
ENSG00000125872	LRRN4	2.27087e-05	3.40644
ENSG00000145147	SLIT2	1.4677e-07	3.40625
ENSG00000162998	FRZB	4.24902e-06	3.40598
ENSG00000108001	EBF3	0.00116728	3.40317
ENSG00000231609	EHBP1-AS1	0.00218538	3.40226
ENSG00000250138	N/A	0.00172711	3.399
ENSG00000187944	C2orf66	0.00230736	3.39874
ENSG00000213190	MLLT11	8.89854e-12	3.39306
ENSG00000148444	COMMD3	2.66103e-07	3.39201
ENSG00000131018	SYNE1	5.62283e-09	3.38792
ENSG00000197614	MFAP5	0.000955107	3.38729
ENSG00000229622	MTND5P2	0.00151169	3.38088
ENSG00000198795	ZNF521	2.90077e-08	3.3806
ENSG00000184988	TMEM106A	3.12385e-09	3.36902
ENSG00000175505	CLCF1	0.000442675	3.3618
ENSG00000176826	FKBP9P1	0.0102718	3.361
ENSG00000197465	GYPE	0.0117637	3.35811
ENSG00000269934	N/A	0.000407943	3.3574
ENSG00000113212	PCDHB7	4.28616e-05	3.35732
ENSG00000149596	JPH2	3.08139e-07	3.35722
ENSG00000261396	N/A	0.00479619	3.34894
ENSG00000274963	RN7SL600P	0.000583189	3.34893
ENSG00000242732	RTL5	9.70288e-09	3.34776
ENSG00000111727	HCFC2	8.22966e-11	3.33735
ENSG00000279092	N/A	0.000162497	3.33508
ENSG00000166793	YPEL4	0.00298937	3.33489
ENSG00000137166	FOXP4	1.74674e-09	3.33363
ENSG00000157680	DGKI	0.00175063	3.33242
ENSG00000276272	N/A	0.000110641	3.33229
ENSG00000162188	GNG3	2.69122e-08	3.33181
ENSG00000136630	HLX	0.00255674	3.33135
ENSG00000163273	NPPC	0.000111893	3.32861
ENSG00000123570	RAB9B	5.50642e-06	3.3274
ENSG00000203724	C1orf53	0.00211927	3.3201
ENSG00000246731	N/A	0.0020563	3.31712
ENSG00000204217	BMPR2	4.43171e-08	3.31566
ENSG00000184232	OAF	8.80988e-07	3.31323
ENSG00000255622	PCDHB17P	0.00169498	3.31049
ENSG00000267169	ADGRL1-AS1	0.000165594	3.30929
ENSG00000279443	N/A	3.11117e-06	3.30418
ENSG00000172296	SPTLC3	7.85835e-09	3.30318
ENSG00000139970	RTN1	9.17085e-08	3.30049
ENSG00000280660	N/A	0.0150803	3.30022
ENSG00000265625	N/A	0.000539985	3.29593
ENSG00000165917	RAPSN	0.00361545	3.29483
ENSG00000251682	N/A	0.000220686	3.29173
ENSG00000091656	ZFHX4	4.92033e-08	3.28614
ENSG00000174749	FAM241A	1.30592e-05	3.28473
ENSG00000170959	DCDC1	5.16974e-06	3.28316
ENSG00000280365	N/A	0.000969232	3.28077
ENSG00000188906	LRRK2	0.000231711	3.27894
ENSG00000271474	UNC5C-AS1	0.00111218	3.27559
ENSG00000145040	UCN2	0.000315867	3.27367
ENSG00000206561	COLQ	2.93946e-07	3.27136
ENSG00000100647	SUSD6	2.06036e-08	3.26953
ENSG00000211445	GPX3	7.32612e-12	3.26899
ENSG00000277452	RN7SL473P	0.000242849	3.26509
ENSG00000274995	N/A	0.000103442	3.26501
ENSG00000162618	ADGRL4	2.4324e-07	3.26493
ENSG00000256061	DNAAF4	0.00205925	3.26129
ENSG00000081148	IMPG2	1.69128e-05	3.26114
ENSG00000110195	FOLR1	9.17184e-07	3.25588
ENSG00000242600	MBL1P	0.00121006	3.25426
ENSG00000261019	N/A	0.00175297	3.25396
ENSG00000164684	ZNF704	4.4872e-12	3.25014
ENSG00000259969	N/A	2.0039e-05	3.24865
ENSG00000166341	DCHS1	6.53486e-10	3.24665
ENSG00000196923	PDLIM7	1.95565e-09	3.23881
ENSG00000187800	PEAR1	6.27152e-10	3.23832
ENSG00000177340	N/A	3.2217e-05	3.23175
ENSG00000127920	GNG11	2.85388e-08	3.23118
ENSG00000076641	PAG1	2.23958e-07	3.22415
ENSG00000138792	ENPEP	2.67121e-07	3.22374
ENSG00000215861	N/A	0.00650994	3.22368
ENSG00000270629	NBPF14	1.8272e-10	3.2204
ENSG00000186318	BACE1	4.81701e-12	3.21969
ENSG00000175662	TOM1L2	5.42402e-08	3.21884
ENSG00000279162	N/A	0.00110759	3.21734
ENSG00000110237	ARHGEF17	4.91027e-08	3.21659
ENSG00000189136	UBE2Q2P1	3.01067e-05	3.20797
ENSG00000267127	N/A	0.000702806	3.20171
ENSG00000268287	N/A	0.00424831	3.19127
ENSG00000165194	PCDH19	8.42418e-07	3.18732
ENSG00000142920	AZIN2	3.47852e-08	3.18704
ENSG00000264343	NOTCH2NLA	1.057e-06	3.18653
ENSG00000067066	SP100	0.00312714	3.18429
ENSG00000159899	NPR2	2.47857e-11	3.18397
ENSG00000122691	TWIST1	0.006492	3.18201
ENSG00000119283	TRIM67	0.0239764	3.17736
ENSG00000065413	ANKRD44	1.53495e-08	3.17399
ENSG00000232527	LINC02802	0.000264288	3.17277
ENSG00000156050	FAM161B	7.46823e-06	3.17049
ENSG00000188338	SLC38A3	2.62356e-05	3.1696
ENSG00000230461	PROX1-AS1	0.0140445	3.16951
ENSG00000274717	N/A	0.00230583	3.16792
ENSG00000153029	MR1	2.75096e-05	3.16615
ENSG00000120088	CRHR1	0.0003223	3.1632
ENSG00000184113	CLDN5	0.00392532	3.16248
ENSG00000012822	CALCOCO1	1.94761e-08	3.15932
ENSG00000134532	SOX5	0.00026859	3.15859
ENSG00000198075	SULT1C4	1.13864e-07	3.15655
ENSG00000272343	N/A	0.00076914	3.15569
ENSG00000171617	ENC1	0.000148202	3.15482
ENSG00000165124	SVEP1	1.62032e-09	3.1531
ENSG00000112320	SOBP	1.04358e-09	3.15167
ENSG00000169242	EFNA1	4.62448e-07	3.15142
ENSG00000139173	TMEM117	8.38318e-05	3.15019
ENSG00000130827	PLXNA3	9.51745e-10	3.14943
ENSG00000235609	N/A	1.59939e-06	3.14912
ENSG00000112852	PCDHB2	1.45359e-08	3.14791
ENSG00000267519	MIR23AHG	0.000349192	3.14758
ENSG00000164440	TXLNB	0.00501746	3.14671
ENSG00000188993	LRRC66	0.00327297	3.14358
ENSG00000110169	HPX	0.000257296	3.13409
ENSG00000141294	LRRC46	0.00139007	3.13347
ENSG00000145626	UGT3A1	2.31746e-10	3.13193
ENSG00000254245	PCDHGA3	0.000189853	3.13091
ENSG00000112964	GHR	0.00048098	3.12886
ENSG00000119630	PGF	1.22593e-08	3.12852
ENSG00000281903	LINC02246	0.00786374	3.12518
ENSG00000204103	MAFB	8.9468e-07	3.12225
ENSG00000214021	TTLL3	3.88551e-07	3.12178
ENSG00000115616	SLC9A2	0.00336988	3.12113
ENSG00000180891	CUEDC1	4.70577e-10	3.11577
ENSG00000122870	BICC1	9.44978e-08	3.11573
ENSG00000251032	CUL1P1	0.000292229	3.11349
ENSG00000154856	APCDD1	0.000253836	3.11338
ENSG00000214176	PLEKHM1P1	8.91617e-07	3.11261
ENSG00000152192	POU4F1	0.000611112	3.11084
ENSG00000127249	ATP13A4	2.90114e-05	3.11017
ENSG00000260565	ERVK13-1	3.98725e-09	3.10956
ENSG00000125266	EFNB2	2.00129e-07	3.10483
ENSG00000171189	GRIK1	0.00126168	3.10455
ENSG00000277744	N/A	0.00164727	3.1044
ENSG00000279901	N/A	0.000217892	3.10193
ENSG00000101542	CDH20	3.24251e-05	3.10186
ENSG00000274292	N/A	4.5756e-06	3.09971
ENSG00000168792	ABHD15	4.46341e-07	3.09898
ENSG00000159251	ACTC1	2.19982e-07	3.09491
ENSG00000128510	CPA4	0.00713166	3.09251
ENSG00000279250	N/A	0.00118406	3.09219
ENSG00000274578	N/A	0.00034976	3.09034
ENSG00000143416	SELENBP1	4.40479e-11	3.08967
ENSG00000100197	CYP2D6	0.00125575	3.08907
ENSG00000279265	N/A	0.000731263	3.08837
ENSG00000075945	KIFAP3	1.91687e-08	3.08771
ENSG00000041515	MYO16	4.51609e-05	3.08731
ENSG00000197980	LEKR1	0.000430224	3.08447
ENSG00000144218	AFF3	2.03913e-10	3.08319
ENSG00000140470	ADAMTS17	2.54586e-07	3.07975
ENSG00000152763	DNAI4	8.56573e-08	3.0783
ENSG00000229091	HSPA8P8	0.000331885	3.07731
ENSG00000162576	MXRA8	1.04401e-08	3.07633
ENSG00000277152	N/A	0.00185656	3.0757
ENSG00000279917	N/A	0.000284733	3.07303
ENSG00000188916	INSYN2A	0.000932023	3.07301
ENSG00000198774	RASSF9	1.0592e-06	3.06977
ENSG00000153531	ADPRHL1	1.73399e-06	3.06425
ENSG00000246777	DYNC1LI2-DT	0.000224686	3.06402
ENSG00000280047	N/A	0.000319868	3.06398
ENSG00000163898	LIPH	9.26141e-06	3.06347
ENSG00000171408	PDE7B	0.00268576	3.05979
ENSG00000254550	OMP	5.12237e-05	3.05979
ENSG00000111432	FZD10	3.81117e-06	3.05907
ENSG00000134202	GSTM3	1.37362e-07	3.05861
ENSG00000259370	N/A	0.00384023	3.05672
ENSG00000162614	NEXN	3.54307e-07	3.05644
ENSG00000176809	LRRC37A3	3.43538e-09	3.05391
ENSG00000211644	IGLV1-51	0.000332548	3.05312
ENSG00000275120	N/A	0.000860758	3.05164
ENSG00000276174	N/A	0.00147278	3.05135
ENSG00000274512	TBC1D3L	3.08754e-05	3.05091
ENSG00000185823	NPAP1	0.000757807	3.05005
ENSG00000225187	N/A	0.000369799	3.04896
ENSG00000225449	RAB6C-AS1	0.00957563	3.04855
ENSG00000259642	ST20-AS1	7.03037e-08	3.04829
ENSG00000227403	LINC01806	2.4033e-08	3.04411
ENSG00000146122	DAAM2	6.42622e-09	3.04398
ENSG00000279020	C18orf15	0.000932023	3.04035
ENSG00000112981	NME5	1.42433e-06	3.03973
ENSG00000248159	HSPA8P11	0.0212818	3.03915
ENSG00000101825	MXRA5	3.15477e-09	3.03902
ENSG00000231880	N/A	0.00645259	3.03901
ENSG00000108557	RAI1	5.77191e-07	3.03767
ENSG00000255608	N/A	0.00296469	3.03591
ENSG00000109927	TECTA	2.34237e-06	3.03381
ENSG00000240322	RN7SL481P	0.00245937	3.0332
ENSG00000227398	KIF9-AS1	4.65853e-08	3.0328
ENSG00000158113	LRRC43	0.000620308	3.03268
ENSG00000146151	HMGCLL1	5.65279e-05	3.02921
ENSG00000130821	SLC6A8	1.71915e-06	3.02837
ENSG00000175155	YPEL2	1.18867e-08	3.02806
ENSG00000256340	ABCC6P1	0.00138461	3.02655
ENSG00000031003	FAM13B	8.90707e-11	3.02564
ENSG00000277879	N/A	0.000497312	3.02458
ENSG00000279361	N/A	0.000167808	3.0224
ENSG00000284138	ATP6V0CP4	0.00017626	3.02163
ENSG00000184347	SLIT3	2.19225e-06	3.01942
ENSG00000149633	KIAA1755	0.00879597	3.01692
ENSG00000266378	N/A	0.000668253	3.01549
ENSG00000139718	SETD1B	1.49988e-08	3.01391
ENSG00000196639	HRH1	0.0107	3.01321
ENSG00000151929	BAG3	1.95259e-09	3.0109
ENSG00000109906	ZBTB16	0.000620702	3.00716
ENSG00000254363	N/A	0.00112984	3.00687
ENSG00000145431	PDGFC	4.97362e-11	3.00663
ENSG00000123933	MXD4	1.44086e-07	3.00632
ENSG00000235649	MXRA5Y	0.00631976	3.00105
ENSG00000279319	N/A	0.000573944	2.99698
ENSG00000150471	ADGRL3	1.75525e-06	2.99228
ENSG00000129159	KCNC1	0.00796457	2.99121
ENSG00000172824	CES4A	7.12437e-05	2.98606
ENSG00000175556	LONRF3	0.0120889	2.98534
ENSG00000149577	SIDT2	6.13825e-10	2.98172
ENSG00000249087	ZNF436-AS1	0.000200922	2.98079
ENSG00000130518	IQCN	1.33505e-05	2.97887
ENSG00000164683	HEY1	1.05403e-05	2.97866
ENSG00000255669	N/A	0.0013815	2.97537
ENSG00000155366	RHOC	2.80033e-10	2.97298
ENSG00000279789	N/A	3.91959e-05	2.97226
ENSG00000279513	N/A	0.000843395	2.97215
ENSG00000124429	POF1B	0.00168394	2.9701
ENSG00000258739	ENO1P2	0.000882787	2.96882
ENSG00000105443	CYTH2	1.39499e-08	2.96476
ENSG00000087495	PHACTR3	0.00307703	2.96472
ENSG00000149256	TENM4	6.26336e-05	2.96453
ENSG00000137090	DMRT1	0.000536283	2.96259
ENSG00000182095	TNRC18	3.75694e-06	2.95776
ENSG00000117461	PIK3R3	1.93255e-11	2.95304
ENSG00000187372	PCDHB13	9.59376e-06	2.95208
ENSG00000266946	MRPL37P1	0.00237744	2.95195
ENSG00000143869	GDF7	3.90792e-06	2.94962
ENSG00000204385	SLC44A4	0.000159907	2.94439
ENSG00000233237	LINC00472	1.93391e-09	2.94406
ENSG00000248334	WHAMMP2	0.000398099	2.94064
ENSG00000183963	SMTN	3.61891e-08	2.93677
ENSG00000250995	TMEM30BP1	0.00586706	2.93651
ENSG00000226029	LINC01772	4.7738e-05	2.93484
ENSG00000187634	SAMD11	0.0489786	2.93316
ENSG00000090020	SLC9A1	9.16794e-10	2.93279
ENSG00000150625	GPM6A	2.22784e-08	2.9325
ENSG00000123080	CDKN2C	0.00139829	2.93157
ENSG00000237037	NDUFA6-DT	2.14351e-05	2.93141
ENSG00000102904	TSNAXIP1	2.52304e-05	2.92898
ENSG00000246898	LINC00920	0.000563564	2.9273
ENSG00000232599	N/A	0.00630159	2.92568
ENSG00000177459	ERICH5	1.95094e-05	2.92567
ENSG00000170382	LRRN2	6.777e-06	2.92195
ENSG00000144821	MYH15	0.00144342	2.9209
ENSG00000233875	N/A	0.00146455	2.91748
ENSG00000054938	CHRDL2	0.000125207	2.91416
ENSG00000226435	ANKRD18DP	0.00674075	2.91311
ENSG00000154146	NRGN	9.71294e-09	2.91243
ENSG00000126709	IFI6	7.31738e-09	2.91116
ENSG00000079257	LXN	5.96528e-11	2.91083
ENSG00000080823	MOK	1.21091e-07	2.91045
ENSG00000283199	C13orf46	9.68988e-07	2.90991
ENSG00000135048	CEMIP2	1.84446e-10	2.90991
ENSG00000122694	GLIPR2	1.83239e-07	2.9086
ENSG00000172738	TMEM217	0.000684458	2.9085
ENSG00000182809	CRIP2	2.77059e-08	2.90823
ENSG00000130300	PLVAP	0.00324023	2.90746
ENSG00000165240	ATP7A	1.58187e-09	2.90723
ENSG00000247679	N/A	2.4787e-07	2.90449
ENSG00000162849	KIF26B	0.00443939	2.90289
ENSG00000281128	PTENP1-AS	0.000383447	2.89903
ENSG00000250208	FZD10-AS1	0.000375492	2.89606
ENSG00000260804	LINC01963	5.71557e-10	2.89368
ENSG00000197776	KLHDC1	0.00147306	2.89065
ENSG00000019102	VSIG2	0.00652468	2.88757
ENSG00000276757	RN7SL192P	0.000578808	2.88754
ENSG00000197245	FAM110D	0.000759488	2.88389
ENSG00000140557	ST8SIA2	1.93861e-09	2.88302
ENSG00000168032	ENTPD3	0.000288825	2.8797
ENSG00000168743	NPNT	1.22587e-05	2.87909
ENSG00000249413	N/A	0.005729	2.87863
ENSG00000230825	N/A	0.000259004	2.87786
ENSG00000168283	BMI1	3.28019e-06	2.87716
ENSG00000149218	ENDOD1	4.55034e-08	2.87588
ENSG00000207750	MIR553	7.2429e-05	2.87385
ENSG00000081189	MEF2C	1.98158e-06	2.87221
ENSG00000120327	PCDHB14	4.1019e-07	2.87047
ENSG00000073756	PTGS2	3.19197e-06	2.86914
ENSG00000009694	TENM1	1.63224e-07	2.86719
ENSG00000171208	NETO2	2.60519e-07	2.86276
ENSG00000271926	N/A	0.000405929	2.8616
ENSG00000260306	N/A	0.00159301	2.86062
ENSG00000270049	ATP6V0D1-DT	0.000401359	2.85873
ENSG00000090975	PITPNM2	4.71991e-05	2.85769
ENSG00000204388	HSPA1B	1.39312e-05	2.85463
ENSG00000144619	CNTN4	9.67473e-07	2.85248
ENSG00000132669	RIN2	1.8509e-05	2.852
ENSG00000145743	FBXL17	1.14555e-09	2.85126
ENSG00000251615	N/A	1.1283e-07	2.84812
ENSG00000260947	N/A	8.5022e-09	2.84721
ENSG00000273230	N/A	3.3323e-05	2.84387
ENSG00000279333	N/A	0.000784335	2.84286
ENSG00000158869	FCER1G	0.00215021	2.84089
ENSG00000139631	CSAD	4.3562e-07	2.83983
ENSG00000274093	N/A	0.0054052	2.83502
ENSG00000105270	CLIP3	4.48412e-09	2.83405
ENSG00000278863	N/A	0.000968501	2.83391
ENSG00000110876	SELPLG	0.0027114	2.83379
ENSG00000261916	N/A	0.00019932	2.8331
ENSG00000262712	N/A	0.000262609	2.83289
ENSG00000240057	NEPRO-AS1	0.00919252	2.832
ENSG00000135902	CHRND	0.00543723	2.83199
ENSG00000102385	DRP2	4.95598e-09	2.82872
ENSG00000231728	TMSB15B-AS1	0.00106798	2.82754
ENSG00000155816	FMN2	1.46056e-07	2.82722
ENSG00000084110	HAL	2.47847e-05	2.82586
ENSG00000124942	AHNAK	1.16362e-05	2.82582
ENSG00000258674	N/A	0.00189665	2.82191
ENSG00000271254	N/A	2.16553e-05	2.82186
ENSG00000253475	N/A	0.00154938	2.82066
ENSG00000158747	NBL1	2.15732e-06	2.81997
ENSG00000199697	RNU6-446P	0.00260016	2.81924
ENSG00000186834	HEXIM1	9.66193e-10	2.81825
ENSG00000183770	FOXL2	1.14802e-05	2.81629
ENSG00000187068	C3orf70	1.62958e-07	2.81543
ENSG00000132938	MTUS2	4.87573e-06	2.81341
ENSG00000125945	ZNF436	7.11094e-07	2.81027
ENSG00000206262	FOXL2NB	5.33705e-05	2.80886
ENSG00000196547	MAN2A2	3.55268e-08	2.80775
ENSG00000169851	PCDH7	0.00340671	2.80671
ENSG00000259453	N/A	0.00154867	2.80522
ENSG00000176165	FOXG1	0.00150232	2.80093
ENSG00000047648	ARHGAP6	3.41679e-09	2.80077
ENSG00000179111	HES7	0.00978041	2.79817
ENSG00000172425	TTC36	0.00262372	2.79766
ENSG00000196074	SYCP2	2.33745e-05	2.79008
ENSG00000175265	GOLGA8A	5.21279e-08	2.789
ENSG00000215795	N/A	0.0292379	2.78827
ENSG00000232600	TONSL-AS1	0.00400807	2.78713
ENSG00000182118	FAM89A	0.0172119	2.78683
ENSG00000267493	CIRBP-AS1	0.000967504	2.78662
ENSG00000162595	DIRAS3	0.000634334	2.78546
ENSG00000168874	ATOH8	2.03173e-06	2.78508
ENSG00000256043	CTSO	4.56087e-06	2.78379
ENSG00000137802	MAPKBP1	5.73911e-08	2.78162
ENSG00000160678	S100A1	0.00645969	2.78134
ENSG00000163449	TMEM169	1.57759e-09	2.78042
ENSG00000227953	LINC01341	4.33319e-05	2.78038
ENSG00000272148	N/A	0.00607543	2.77945
ENSG00000233101	HOXB-AS3	0.0221076	2.77875
ENSG00000223751	N/A	0.00173899	2.77856
ENSG00000253520	N/A	0.00281947	2.77844
ENSG00000198944	SOWAHA	0.00561062	2.77716
ENSG00000182916	TCEAL7	4.48213e-09	2.77536
ENSG00000215068	N/A	0.00266424	2.77407
ENSG00000166960	CCDC178	0.00457633	2.77315
ENSG00000239305	RNF103	6.31383e-09	2.7729
ENSG00000145217	SLC26A1	0.00948717	2.77279
ENSG00000184304	PRKD1	3.95409e-08	2.77107
ENSG00000259318	HMGN1P1	0.00246014	2.77009
ENSG00000198604	BAZ1A	2.43093e-12	2.76917
ENSG00000173918	C1QTNF1	1.64204e-06	2.76831
ENSG00000134072	CAMK1	1.186e-08	2.7636
ENSG00000176597	B3GNT5	6.56541e-09	2.76323
ENSG00000278897	N/A	1.16493e-05	2.76317
ENSG00000250742	LINC02381	0.0111491	2.76272
ENSG00000225930	LINC02249	6.509e-06	2.75947
ENSG00000271601	LIX1L	1.02361e-11	2.75915
ENSG00000236816	ANKRD20A7P	0.0033171	2.75912
ENSG00000263120	N/A	0.00296391	2.75839
ENSG00000197616	MYH6	0.0115253	2.75782
ENSG00000167552	TUBA1A	2.95982e-12	2.75752
ENSG00000106804	C5	0.000170156	2.75664
ENSG00000164619	BMPER	0.000126758	2.75574
ENSG00000021488	SLC7A9	0.00172426	2.75248
ENSG00000273599	N/A	0.0189175	2.75197
ENSG00000261189	N/A	3.55007e-07	2.75137
ENSG00000165949	IFI27	0.000247997	2.7513
ENSG00000171295	ZNF440	5.22439e-07	2.75101
ENSG00000143147	GPR161	5.58122e-08	2.75062
ENSG00000235449	N/A	0.000118098	2.75058
ENSG00000232450	N/A	7.69115e-05	2.7485
ENSG00000088340	FER1L4	9.66773e-06	2.74686
ENSG00000233217	MROH3P	0.00698921	2.73949
ENSG00000130449	ZSWIM6	3.46235e-09	2.73695
ENSG00000158008	EXTL1	1.2967e-06	2.73674
ENSG00000204969	PCDHA2	5.89734e-09	2.73581
ENSG00000152669	CCNO	0.00195392	2.73532
ENSG00000162981	LRATD1	3.75694e-06	2.73512
ENSG00000221439	RNU4ATAC16P	0.0165443	2.7326
ENSG00000236268	LINC01361	0.00363824	2.73069
ENSG00000119737	GPR75	3.38216e-07	2.73048
ENSG00000138448	ITGAV	5.693e-09	2.72916
ENSG00000073331	ALPK1	0.000261936	2.72803
ENSG00000110422	HIPK3	4.80975e-09	2.72647
ENSG00000004799	PDK4	0.00748645	2.72592
ENSG00000182534	MXRA7	3.41679e-09	2.72297
ENSG00000147889	CDKN2A	0.0021783	2.72226
ENSG00000197603	CPLANE1	7.00641e-09	2.72047
ENSG00000102854	MSLN	0.00120228	2.71941
ENSG00000107282	APBA1	0.000126741	2.71822
ENSG00000116675	DNAJC6	1.08433e-10	2.71685
ENSG00000268182	SMIM17	0.0107866	2.71579
ENSG00000273618	N/A	0.00307716	2.7141
ENSG00000163491	NEK10	2.79242e-06	2.71306
ENSG00000267547	N/A	2.47702e-06	2.71122
ENSG00000165092	ALDH1A1	1.14335e-07	2.70984
ENSG00000241478	HSPA8P9	0.00533362	2.70882
ENSG00000231999	LRRC8C-DT	0.000655497	2.70758
ENSG00000278991	N/A	4.67748e-05	2.70643
ENSG00000158859	ADAMTS4	1.02951e-06	2.70632
ENSG00000274598	N/A	0.000501731	2.70619
ENSG00000197702	PARVA	1.85107e-09	2.7012
ENSG00000069188	SDK2	3.76824e-07	2.69763
ENSG00000120910	PPP3CC	7.13501e-08	2.69628
ENSG00000165806	CASP7	1.66351e-08	2.69391
ENSG00000186684	CYP27C1	4.76373e-09	2.69389
ENSG00000167065	DUSP18	3.5279e-08	2.6927
ENSG00000149294	NCAM1	1.54261e-09	2.69152
ENSG00000178573	MAF	3.84682e-08	2.69071
ENSG00000145198	VWA5B2	0.000924673	2.6906
ENSG00000232373	MTCYBP3	0.0107069	2.69015
ENSG00000116885	OSCP1	2.66418e-08	2.68984
ENSG00000080561	MID2	0.000292596	2.68918
ENSG00000204540	PSORS1C1	6.13046e-05	2.68876
ENSG00000279570	N/A	0.000786381	2.68835
ENSG00000257242	LINC01619	0.00059191	2.6854
ENSG00000258365	N/A	0.0178735	2.68514
ENSG00000148948	LRRC4C	1.65199e-05	2.68513
ENSG00000228817	BACH1-IT2	0.00983012	2.6844
ENSG00000118514	ALDH8A1	0.00561062	2.68305
ENSG00000170615	SLC26A5	0.0061596	2.6816
ENSG00000233579	KRT8P15	0.00192563	2.68043
ENSG00000160271	RALGDS	1.17908e-09	2.67916
ENSG00000132031	MATN3	5.06745e-07	2.67892
ENSG00000175264	CHST1	3.89995e-07	2.67557
ENSG00000178401	DNAJC22	6.30196e-05	2.6731
ENSG00000237892	KLF7-IT1	0.00416462	2.67148
ENSG00000143382	ADAMTSL4	4.92887e-09	2.6697
ENSG00000236535	RC3H1-IT1	0.00892839	2.66952
ENSG00000265452	MIR3682	0.00258927	2.66931
ENSG00000264660	N/A	0.0159724	2.66915
ENSG00000184545	DUSP8	0.000172263	2.66597
ENSG00000259682	N/A	0.00316036	2.66469
ENSG00000279208	N/A	0.0104097	2.66336
ENSG00000179528	LBX2	0.0103151	2.65823
ENSG00000164877	MICALL2	4.07994e-06	2.6579
ENSG00000234773	N/A	4.43991e-05	2.65495
ENSG00000212418	RNY4P36	0.00314992	2.6548
ENSG00000279369	N/A	2.82883e-09	2.64998
ENSG00000229036	VDAC1P8	0.000975979	2.64997
ENSG00000176956	LY6H	0.00305322	2.64979
ENSG00000151491	EPS8	3.42366e-09	2.64624
ENSG00000102678	FGF9	0.00143628	2.64604
ENSG00000104899	AMH	1.28425e-05	2.64403
ENSG00000262074	SNORD3B-2	0.000297114	2.64349
ENSG00000232528	N/A	0.00139266	2.64326
ENSG00000272081	FCHO2-DT	0.0103963	2.64205
ENSG00000075399	VPS9D1	3.24003e-07	2.64162
ENSG00000275850	N/A	0.000997185	2.64111
ENSG00000166750	SLFN5	6.31788e-10	2.63693
ENSG00000275155	N/A	9.01879e-06	2.63598
ENSG00000159713	TPPP3	0.00207849	2.63203
ENSG00000020577	SAMD4A	0.00031866	2.63188
ENSG00000129749	CHRNA10	5.68325e-06	2.63037
ENSG00000256616	N/A	0.0037398	2.62676
ENSG00000196562	SULF2	2.69642e-10	2.62674
ENSG00000119771	KLHL29	1.83239e-07	2.62623
ENSG00000135678	CPM	1.89826e-07	2.62612
ENSG00000173762	CD7	0.00150128	2.62609
ENSG00000120328	PCDHB12	9.66773e-06	2.62555
ENSG00000182310	SPACA6	5.42785e-05	2.62336
ENSG00000101670	LIPG	1.48617e-05	2.62136
ENSG00000152217	SETBP1	8.68298e-10	2.62014
ENSG00000238141	BRWD1-AS1	0.00910748	2.61976
ENSG00000177606	JUN	0.000131575	2.61819
ENSG00000237887	RPL23AP32	0.020989	2.61809
ENSG00000115507	OTX1	0.000142177	2.61587
ENSG00000111186	WNT5B	0.00267361	2.61571
ENSG00000131668	BARX1	1.4257e-07	2.61562
ENSG00000103226	NOMO3	4.46945e-07	2.61554
ENSG00000096968	JAK2	1.88093e-06	2.61253
ENSG00000279692	N/A	0.000701485	2.61129
ENSG00000086061	DNAJA1	1.28763e-06	2.61049
ENSG00000266922	N/A	0.0101279	2.60568
ENSG00000145730	PAM	3.5302e-10	2.60544
ENSG00000277558	N/A	0.000477078	2.60476
ENSG00000284052	N/A	0.00213742	2.6042
ENSG00000268049	N/A	2.86628e-06	2.60352
ENSG00000137968	SLC44A5	6.46066e-09	2.60232
ENSG00000112186	CAP2	2.05057e-10	2.59995
ENSG00000279608	N/A	3.15161e-05	2.59984
ENSG00000260398	N/A	3.07132e-05	2.5998
ENSG00000108239	TBC1D12	5.91716e-08	2.5966
ENSG00000268364	SMC5-DT	6.06428e-05	2.59563
ENSG00000113211	PCDHB6	1.09888e-06	2.59553
ENSG00000134575	ACP2	6.27152e-10	2.59449
ENSG00000135766	EGLN1	1.84035e-08	2.59375
ENSG00000218596	N/A	0.00424083	2.59331
ENSG00000082014	SMARCD3	2.1622e-09	2.58805
ENSG00000185988	PLK5	0.00217293	2.58766
ENSG00000249140	PRDX2P3	0.00820967	2.58535
ENSG00000047346	FAM214A	2.2095e-05	2.58447
ENSG00000182600	SNORC	0.00119041	2.58428
ENSG00000259205	PRKXP1	7.80331e-05	2.58383
ENSG00000228544	CCDC183-AS1	7.31729e-07	2.58266
ENSG00000125657	TNFSF9	3.05531e-05	2.58263
ENSG00000178977	LINC00324	0.000316338	2.58173
ENSG00000116793	PHTF1	5.72723e-09	2.58139
ENSG00000260865	N/A	0.00976745	2.58069
ENSG00000186212	SOWAHB	0.000499851	2.58061
ENSG00000242828	N/A	0.0126197	2.57998
ENSG00000251654	N/A	0.00695643	2.57979
ENSG00000116991	SIPA1L2	1.42008e-05	2.57943
ENSG00000058085	LAMC2	2.60762e-05	2.57934
ENSG00000253641	N/A	0.00981719	2.57922
ENSG00000115758	ODC1	1.77891e-08	2.57867
ENSG00000275162	N/A	0.014882	2.57697
ENSG00000282034	N/A	3.35359e-05	2.57671
ENSG00000248394	FOSL1P1	0.00369044	2.57607
ENSG00000267811	N/A	0.00465698	2.57575
ENSG00000186369	LINC00643	0.000429347	2.57535
ENSG00000260122	N/A	0.00305322	2.57431
ENSG00000150347	ARID5B	3.47088e-07	2.57413
ENSG00000118307	DNAI7	0.0112892	2.57265
ENSG00000151023	ENKUR	0.00643185	2.57251
ENSG00000150773	PIH1D2	6.28347e-05	2.57241
ENSG00000214456	PLIN5	3.41276e-06	2.57199
ENSG00000248610	HSPA8P4	0.00411459	2.56997
ENSG00000074527	NTN4	0.0300151	2.56889
ENSG00000171243	SOSTDC1	0.0141691	2.56858
ENSG00000175463	TBC1D10C	0.000370523	2.56528
ENSG00000259705	FBN1-DT	0.0200049	2.56476
ENSG00000125637	PSD4	5.9049e-08	2.56401
ENSG00000080644	CHRNA3	0.000271172	2.56367
ENSG00000240764	PCDHGC5	1.13522e-05	2.56241
ENSG00000240583	AQP1	0.00111716	2.56142
ENSG00000140092	FBLN5	3.87147e-07	2.56059
ENSG00000251129	LINC02506	0.0218168	2.56019
ENSG00000229124	VIM-AS1	0.000174714	2.5587
ENSG00000170558	CDH2	7.32354e-05	2.55534
ENSG00000122432	SPATA1	0.0035313	2.55492
ENSG00000228839	PIK3IP1-DT	0.0131522	2.55461
ENSG00000197705	KLHL14	3.15092e-05	2.55296
ENSG00000229820	N/A	0.00188207	2.55062
ENSG00000269189	N/A	1.47214e-05	2.54854
ENSG00000058404	CAMK2B	0.0197773	2.54835
ENSG00000203737	GPR52	0.00252651	2.54826
ENSG00000258539	N/A	0.0029763	2.54702
ENSG00000277504	N/A	0.000220686	2.54696
ENSG00000156860	FBRS	2.27511e-09	2.54542
ENSG00000164100	NDST3	3.4567e-05	2.54515
ENSG00000235370	DNM1P51	0.0188058	2.54384
ENSG00000275839	N/A	0.00847016	2.53927
ENSG00000196421	C20orf204	3.27275e-05	2.53814
ENSG00000161835	TAMALIN	1.42233e-05	2.53779
ENSG00000274776	N/A	0.00140064	2.53533
ENSG00000260698	N/A	0.00885249	2.53494
ENSG00000171206	TRIM8	2.92789e-07	2.53457
ENSG00000235903	CPB2-AS1	0.000286769	2.53334
ENSG00000273604	EPOP	4.21113e-05	2.53262
ENSG00000105223	PLD3	1.03486e-08	2.53084
ENSG00000251467	N/A	0.0199379	2.53061
ENSG00000130635	COL5A1	1.5256e-06	2.52964
ENSG00000266844	N/A	0.000289792	2.52911
ENSG00000268266	N/A	0.030721	2.52852
ENSG00000167588	GPD1	0.000201338	2.52495
ENSG00000138434	ITPRID2	4.64415e-10	2.52481
ENSG00000170456	DENND5B	1.61773e-09	2.52349
ENSG00000204262	COL5A2	0.000240962	2.52325
ENSG00000265413	N/A	0.00489082	2.5227
ENSG00000206120	EGFEM1P	9.15439e-07	2.52091
ENSG00000088808	PPP1R13B	9.93513e-08	2.52071
ENSG00000006756	ARSD	0.000183559	2.51867
ENSG00000224315	RPL7P7	0.0106914	2.51665
ENSG00000204323	SMIM5	0.00759443	2.51368
ENSG00000223202	RN7SKP297	0.0370043	2.51368
ENSG00000149591	TAGLN	6.43854e-10	2.51324
ENSG00000236397	DDX11L2	3.71436e-06	2.51288
ENSG00000137872	SEMA6D	0.00110113	2.51244
ENSG00000065833	ME1	7.03345e-09	2.5118
ENSG00000279069	N/A	2.55286e-07	2.51115
ENSG00000275880	N/A	0.0210444	2.51073
ENSG00000272150	NBPF25P	4.95247e-07	2.5106
ENSG00000111837	MAK	0.000932023	2.50978
ENSG00000271092	TLCD4-RWDD3	0.000161871	2.50899
ENSG00000253558	N/A	0.00155553	2.50881
ENSG00000214417	KRT18P13	0.00106959	2.50788
ENSG00000279035	N/A	0.00797739	2.50735
ENSG00000213901	SLC23A3	0.00481476	2.5071
ENSG00000123360	PDE1B	1.285e-07	2.50707
ENSG00000243710	CFAP57	0.0132605	2.506
ENSG00000168056	LTBP3	3.90915e-06	2.50543
ENSG00000221203	MIR1262	0.00119746	2.50527
ENSG00000163328	GPR155	5.29231e-06	2.50342
ENSG00000003436	TFPI	0.00117299	2.50325
ENSG00000165424	ZCCHC24	3.84703e-10	2.50084
ENSG00000162552	WNT4	0.0126368	2.49978
ENSG00000171621	SPSB1	2.44226e-08	2.49964
ENSG00000249602	N/A	0.0227386	2.49906
ENSG00000267121	FMNL1-DT	0.0010562	2.49691
ENSG00000175003	SLC22A1	0.00848684	2.49626
ENSG00000183323	CCDC125	0.0195325	2.49602
ENSG00000117758	STX12	1.8272e-10	2.49347
ENSG00000203883	SOX18	0.0210497	2.48967
ENSG00000265750	N/A	0.00192378	2.48756
ENSG00000165338	HECTD2	3.53029e-11	2.4868
ENSG00000187676	B3GLCT	1.65247e-10	2.48607
ENSG00000275227	N/A	0.00612615	2.48569
ENSG00000266865	N/A	0.000853242	2.48433
ENSG00000197140	ADAM32	0.000500925	2.48337
ENSG00000128285	MCHR1	7.00004e-05	2.48309
ENSG00000171132	PRKCE	1.02444e-09	2.48309
ENSG00000173546	CSPG4	1.54987e-08	2.48252
ENSG00000174236	REP15	0.003904	2.48167
ENSG00000232295	N/A	0.00254658	2.48138
ENSG00000272953	N/A	0.0048258	2.48122
ENSG00000139567	ACVRL1	0.00024652	2.4809
ENSG00000110675	ELMOD1	2.00374e-06	2.47998
ENSG00000257954	N/A	0.000197786	2.47847
ENSG00000171456	ASXL1	1.63152e-06	2.47698
ENSG00000039319	ZFYVE16	8.30045e-12	2.47682
ENSG00000167701	GPT	0.00548571	2.47668
ENSG00000178878	APOLD1	0.000225642	2.47511
ENSG00000160145	KALRN	2.20697e-10	2.47412
ENSG00000169435	RASSF6	0.00078056	2.47173
ENSG00000156042	CFAP70	0.000209576	2.47
ENSG00000120322	PCDHB8	0.00146795	2.46972
ENSG00000084764	MAPRE3	4.18218e-07	2.46928
ENSG00000015520	NPC1L1	0.00561762	2.46688
ENSG00000261341	N/A	0.0257465	2.46647
ENSG00000241230	RN7SL801P	0.00385693	2.46541
ENSG00000150782	IL18	0.00370033	2.46521
ENSG00000232487	RASA3-IT1	0.0386913	2.46506
ENSG00000141639	MAPK4	4.51002e-05	2.46333
ENSG00000269925	N/A	0.0290939	2.46332
ENSG00000172572	PDE3A	2.08197e-06	2.46318
ENSG00000187323	DCC	0.00342415	2.4625
ENSG00000213918	DNASE1	1.94761e-08	2.46248
ENSG00000174792	ODAPH	0.0175054	2.4611
ENSG00000272720	N/A	0.00095329	2.46105
ENSG00000215302	WHAMMP4	0.0039011	2.46045
ENSG00000173531	MST1	0.00194985	2.4565
ENSG00000124593	N/A	8.24589e-07	2.45554
ENSG00000160216	AGPAT3	2.63726e-05	2.4552
ENSG00000233885	YEATS2-AS1	0.0134043	2.45512
ENSG00000113070	HBEGF	1.84284e-06	2.4547
ENSG00000170743	SYT9	3.81682e-06	2.4517
ENSG00000105204	DYRK1B	1.26358e-07	2.45073
ENSG00000174963	ZIC4	0.0130418	2.44999
ENSG00000171551	ECEL1	4.2198e-09	2.44754
ENSG00000267283	N/A	0.000125404	2.44664
ENSG00000135205	CCDC146	9.84462e-05	2.44607
ENSG00000090565	RAB11FIP3	1.3211e-07	2.44527
ENSG00000149289	ZC3H12C	3.16914e-07	2.4447
ENSG00000163093	BBS5	0.000150438	2.44452
ENSG00000254995	STX16-NPEPL1	2.90114e-05	2.4445
ENSG00000163297	ANTXR2	2.72217e-08	2.44423
ENSG00000198959	TGM2	3.38505e-06	2.44397
ENSG00000143450	OAZ3	0.0302156	2.44378
ENSG00000173013	CCDC96	0.0170517	2.44359
ENSG00000254585	MAGEL2	1.20529e-07	2.44345
ENSG00000170381	SEMA3E	0.00112323	2.44296
ENSG00000273136	NBPF26	6.34514e-08	2.44262
ENSG00000188488	SERPINA5	4.48944e-06	2.44017
ENSG00000077274	CAPN6	5.11167e-07	2.44004
ENSG00000183826	BTBD9	2.90826e-08	2.43989
ENSG00000234695	TFPI2-DT	0.000100414	2.43982
ENSG00000153071	DAB2	4.73865e-09	2.43811
ENSG00000120738	EGR1	7.20132e-06	2.43544
ENSG00000227992	N/A	0.013823	2.43403
ENSG00000273691	N/A	0.00137198	2.43337
ENSG00000236709	DAPK1-IT1	0.0137358	2.43291
ENSG00000149972	CNTN5	0.000135048	2.43264
ENSG00000134256	CD101	3.72773e-07	2.43243
ENSG00000257594	GALNT4	0.00150844	2.43222
ENSG00000148541	FAM13C	1.7303e-05	2.43093
ENSG00000165626	BEND7	5.4308e-09	2.43032
ENSG00000186409	CCDC30	0.000230368	2.42872
ENSG00000145526	CDH18	0.030413	2.42839
ENSG00000204054	LINC00963	0.00242173	2.42822
ENSG00000183044	ABAT	3.29002e-09	2.42775
ENSG00000188641	DPYD	3.91657e-06	2.42759
ENSG00000109738	GLRB	4.44475e-06	2.42731
ENSG00000175866	BAIAP2	1.93185e-07	2.42556
ENSG00000230068	CDC42-IT1	0.0037225	2.4243
ENSG00000224660	SH3BP5-AS1	4.09857e-05	2.42195
ENSG00000005238	FAM214B	1.30059e-06	2.42062
ENSG00000273033	LINC02035	2.87986e-07	2.42021
ENSG00000255655	N/A	0.00442957	2.42021
ENSG00000172716	SLFN11	0.00037667	2.41958
ENSG00000169184	MN1	8.40815e-08	2.41881
ENSG00000125378	BMP4	2.31741e-05	2.41718
ENSG00000266124	MIR5587	0.0182908	2.41686
ENSG00000113448	PDE4D	2.05299e-05	2.41676
ENSG00000203867	RBM20	0.0231581	2.41632
ENSG00000162367	TAL1	0.00856156	2.41539
ENSG00000273084	N/A	0.00190563	2.41487
ENSG00000227741	N/A	0.0196544	2.4144
ENSG00000147509	RGS20	0.0101255	2.41306
ENSG00000089169	RPH3A	0.029871	2.41263
ENSG00000263338	N/A	0.0298594	2.41213
ENSG00000279077	N/A	0.00134378	2.41168
ENSG00000269951	N/A	5.81404e-05	2.41127
ENSG00000270802	N/A	0.0278681	2.41119
ENSG00000120278	PLEKHG1	7.6796e-09	2.41077
ENSG00000068903	SIRT2	6.38683e-07	2.40917
ENSG00000267365	KCNJ2-AS1	0.000557854	2.40901
ENSG00000270116	N/A	0.0113534	2.40721
ENSG00000136052	SLC41A2	2.05299e-05	2.40595
ENSG00000149639	SOGA1	5.6929e-13	2.40518
ENSG00000253516	HMGB1P41	0.00905839	2.40284
ENSG00000245025	N/A	0.000214659	2.40244
ENSG00000140859	KIFC3	9.0624e-07	2.40187
ENSG00000242931	RPL7P49	0.0138499	2.40109
ENSG00000182057	OGFRP1	0.00261998	2.40081
ENSG00000235033	DAAM2-AS1	0.00275733	2.39935
ENSG00000128578	STRIP2	4.2198e-09	2.39818
ENSG00000143772	ITPKB	4.12464e-08	2.39734
ENSG00000105246	EBI3	0.000117692	2.39684
ENSG00000188015	S100A3	0.00246962	2.39491
ENSG00000118004	COLEC11	0.00612504	2.39451
ENSG00000250644	N/A	0.0053544	2.39367
ENSG00000251348	HSPD1P11	0.00374683	2.39268
ENSG00000259818	CZIB-DT	0.0149083	2.39174
ENSG00000229235	RPL37P18	0.0212969	2.38915
ENSG00000227507	LTB	0.0215474	2.389
ENSG00000116701	NCF2	0.0257889	2.38835
ENSG00000133640	LRRIQ1	5.1801e-05	2.38762
ENSG00000117242	PINK1-AS	7.72689e-09	2.3875
ENSG00000272159	N/A	0.000100316	2.3866
ENSG00000042980	ADAM28	0.000137029	2.3851
ENSG00000179520	SLC17A8	0.0208353	2.384
ENSG00000197889	MEIG1	0.00182272	2.38158
ENSG00000253953	PCDHGB4	6.20016e-08	2.38149
ENSG00000180340	FZD2	0.000110325	2.38138
ENSG00000164733	CTSB	1.10157e-08	2.38061
ENSG00000271155	N/A	1.11462e-05	2.3806
ENSG00000204822	MRPL53	4.34623e-06	2.38013
ENSG00000148814	LRRC27	7.05333e-07	2.37998
ENSG00000153721	CNKSR3	3.18665e-11	2.37994
ENSG00000036530	CYP46A1	0.000820175	2.37963
ENSG00000174483	BBS1	0.000102834	2.37648
ENSG00000134030	CTIF	9.05245e-10	2.3749
ENSG00000177169	ULK1	8.65205e-07	2.37281
ENSG00000203327	N/A	2.80062e-05	2.37237
ENSG00000124788	ATXN1	8.53705e-05	2.37203
ENSG00000261126	RBFADN	0.000668253	2.37073
ENSG00000259362	N/A	0.0199128	2.37007
ENSG00000231165	TRBV26OR9-2	1.79822e-06	2.36935
ENSG00000054793	ATP9A	9.3239e-06	2.36835
ENSG00000207997	MIR644A	0.00338118	2.36769
ENSG00000149809	TM7SF2	5.36277e-08	2.36747
ENSG00000134107	BHLHE40	0.00665941	2.36731
ENSG00000231991	ANXA2P2	2.12505e-06	2.36726
ENSG00000083290	ULK2	3.506e-06	2.36604
ENSG00000171223	JUNB	5.59756e-07	2.36435
ENSG00000270022	N/A	0.00786641	2.36432
ENSG00000135828	RNASEL	4.30992e-07	2.36408
ENSG00000124713	GNMT	0.00762372	2.36116
ENSG00000166016	ABTB2	1.59791e-07	2.36019
ENSG00000064393	HIPK2	3.97551e-10	2.35946
ENSG00000177694	NAALADL2	0.000275595	2.35842
ENSG00000199562	RNU6-37P	0.0237218	2.35799
ENSG00000135677	GNS	5.84275e-09	2.35694
ENSG00000241772	N/A	0.00999575	2.35694
ENSG00000179833	SERTAD2	1.45465e-09	2.35625
ENSG00000223685	LINC00571	0.0155048	2.35576
ENSG00000169129	AFAP1L2	4.48256e-06	2.35563
ENSG00000140104	CLBA1	1.27831e-07	2.35544
ENSG00000215184	RPS12P16	0.0162329	2.35492
ENSG00000101230	ISM1	0.00175112	2.35431
ENSG00000134548	SPX	8.57333e-05	2.35415
ENSG00000152270	PDE3B	4.65578e-11	2.35283
ENSG00000100095	SEZ6L	0.0291947	2.35235
ENSG00000206384	COL6A6	0.00465098	2.35106
ENSG00000111885	MAN1A1	4.8096e-07	2.35052
ENSG00000258944	N/A	0.000525371	2.34939
ENSG00000173559	NABP1	7.78481e-09	2.34883
ENSG00000241769	EOLA1-DT	0.000339296	2.34764
ENSG00000260604	N/A	0.00365979	2.34652
ENSG00000183929	DUSP5P1	0.0232937	2.34629
ENSG00000100842	EFS	8.0919e-08	2.34617
ENSG00000049192	ADAMTS6	1.67977e-05	2.3455
ENSG00000206567	N/A	0.00815843	2.34502
ENSG00000261386	N/A	0.0194874	2.34448
ENSG00000143479	DYRK3	2.31683e-05	2.34414
ENSG00000144655	CSRNP1	2.7836e-07	2.34337
ENSG00000248485	PCP4L1	3.59385e-06	2.3433
ENSG00000169247	SH3TC2	6.19494e-05	2.34289
ENSG00000280353	N/A	0.00890624	2.34094
ENSG00000142046	TMEM91	4.97632e-05	2.34068
ENSG00000166126	AMN	0.000319858	2.3401
ENSG00000262096	PCDHB19P	0.0315507	2.34008
ENSG00000102053	ZC3H12B	2.38979e-08	2.33997
ENSG00000274038	N/A	0.00597119	2.33807
ENSG00000109971	HSPA8	0.00339375	2.33709
ENSG00000115129	TP53I3	1.30928e-08	2.33675
ENSG00000197813	N/A	0.00156166	2.33651
ENSG00000272777	N/A	0.0159724	2.33633
ENSG00000197054	ZNF763	0.00151011	2.33499
ENSG00000263883	EEF1DP7	0.0266174	2.333
ENSG00000232536	N/A	0.00985212	2.33282
ENSG00000230928	N/A	0.00716906	2.33195
ENSG00000139971	ARMH4	6.34936e-08	2.33069
ENSG00000243970	PPIEL	0.000143799	2.33023
ENSG00000101353	MROH8	4.69859e-05	2.32816
ENSG00000100154	TTC28	3.94972e-08	2.32515
ENSG00000196381	ZNF781	5.84361e-06	2.32437
ENSG00000284428	N/A	1.45076e-07	2.32428
ENSG00000198932	GPRASP1	2.08133e-06	2.32345
ENSG00000272084	N/A	1.38846e-06	2.32326
ENSG00000125388	GRK4	2.47702e-06	2.32322
ENSG00000266490	N/A	4.42119e-06	2.32307
ENSG00000246339	EXTL3-AS1	0.000800976	2.32258
ENSG00000146094	DOK3	1.50331e-07	2.32255
ENSG00000164920	OSR2	0.000654931	2.32252
ENSG00000170074	FAM153A	0.0353992	2.32244
ENSG00000173706	HEG1	3.17088e-06	2.32206
ENSG00000243708	PLA2G4B	0.0111081	2.32186
ENSG00000142188	TMEM50B	3.88081e-07	2.31911
ENSG00000276550	HERC2P2	5.49215e-08	2.31835
ENSG00000198797	BRINP2	0.0337032	2.31786
ENSG00000176236	RPP38-DT	0.00177684	2.31761
ENSG00000162909	CAPN2	5.74924e-11	2.3175
ENSG00000280067	N/A	0.00251283	2.31525
ENSG00000135253	KCP	6.20991e-06	2.31131
ENSG00000182255	KCNA4	0.00132212	2.31105
ENSG00000261476	N/A	0.000291569	2.31084
ENSG00000204956	PCDHGA1	1.04558e-05	2.31046
ENSG00000260144	N/A	0.020744	2.30992
ENSG00000164743	C8orf48	1.5268e-05	2.30837
ENSG00000248840	N/A	0.000475903	2.30784
ENSG00000154529	CNTNAP3B	0.000167152	2.30772
ENSG00000165359	INTS6L	3.41291e-08	2.30662
ENSG00000261971	MMP25-AS1	1.61023e-05	2.30642
ENSG00000142611	PRDM16	5.6528e-07	2.30552
ENSG00000234771	SLC25A25-AS1	2.3112e-07	2.30528
ENSG00000267711	N/A	0.0165974	2.30425
ENSG00000243978	RTL9	0.00798298	2.30136
ENSG00000196388	INCA1	0.00288126	2.29977
ENSG00000259316	N/A	9.8085e-05	2.29801
ENSG00000101844	ATG4A	7.62434e-07	2.29789
ENSG00000187627	RGPD1	0.0349703	2.29738
ENSG00000113430	IRX4	0.00017822	2.29648
ENSG00000271843	N/A	0.000867474	2.29286
ENSG00000182253	SYNM	1.73101e-07	2.29281
ENSG00000107821	KAZALD1	4.33433e-06	2.29195
ENSG00000164604	GPR85	0.000266123	2.29044
ENSG00000132793	LPIN3	2.96859e-07	2.29022
ENSG00000188981	MSANTD1	0.000150137	2.2893
ENSG00000234432	N/A	0.00253855	2.28885
ENSG00000273035	N/A	0.00401233	2.28782
ENSG00000122642	FKBP9	6.61664e-08	2.28731
ENSG00000161791	FMNL3	1.355e-08	2.28677
ENSG00000172201	ID4	0.000466352	2.2866
ENSG00000253190	N/A	0.0144539	2.28554
ENSG00000258441	LINC00641	1.7e-05	2.28552
ENSG00000260671	N/A	0.00492384	2.28522
ENSG00000211454	AKR7L	0.0355443	2.28431
ENSG00000279948	N/A	0.000224559	2.28412
ENSG00000277476	N/A	6.59425e-05	2.28324
ENSG00000253159	PCDHGA12	0.0149197	2.28248
ENSG00000169862	CTNND2	2.76776e-08	2.28233
ENSG00000275198	N/A	9.09227e-05	2.2817
ENSG00000274565	N/A	0.0130945	2.27922
ENSG00000168356	SCN11A	3.79869e-05	2.279
ENSG00000196083	IL1RAP	4.86001e-09	2.27881
ENSG00000236914	LINC01852	0.00194283	2.27879
ENSG00000113369	ARRDC3	0.00924215	2.27866
ENSG00000048471	SNX29	9.50211e-10	2.27563
ENSG00000150687	PRSS23	4.47398e-06	2.2752
ENSG00000003402	CFLAR	4.64556e-05	2.27495
ENSG00000271590	N/A	0.00921971	2.27474
ENSG00000182759	MAFA	4.14115e-06	2.27438
ENSG00000270863	DDX55P1	0.0137591	2.27227
ENSG00000113273	ARSB	1.1264e-09	2.26994
ENSG00000232801	SDCBPP3	0.0126926	2.26791
ENSG00000173988	LRRC63	0.024851	2.26771
ENSG00000261056	N/A	4.61093e-05	2.26709
ENSG00000144031	ANKRD53	0.000279578	2.26692
ENSG00000179397	CATSPERE	0.000423432	2.26635
ENSG00000279348	N/A	1.95601e-09	2.26404
ENSG00000264635	N/A	0.0358758	2.26384
ENSG00000093100	N/A	0.000869352	2.26258
ENSG00000231871	IPO9-AS1	0.0100999	2.26252
ENSG00000020181	ADGRA2	3.30541e-05	2.26252
ENSG00000187239	FNBP1	6.10492e-09	2.26207
ENSG00000169193	CCDC126	6.88978e-07	2.26171
ENSG00000160161	CILP2	3.61756e-05	2.26167
ENSG00000214655	ZSWIM8	6.34936e-08	2.26164
ENSG00000101986	ABCD1	3.98475e-07	2.25969
ENSG00000177688	SUMO4	0.0034503	2.25938
ENSG00000234456	MAGI2-AS3	1.74578e-06	2.25879
ENSG00000272476	N/A	0.0351818	2.25789
ENSG00000213600	N/A	0.000305392	2.25788
ENSG00000111729	CLEC4A	0.0167946	2.25699
ENSG00000055955	ITIH4	0.00174037	2.25393
ENSG00000131831	RAI2	7.13696e-06	2.2534
ENSG00000241261	RPL17P19	0.00122774	2.25282
ENSG00000271643	PDCD6IP-DT	9.26879e-05	2.25237
ENSG00000175806	MSRA	3.36349e-06	2.25167
ENSG00000197019	SERTAD1	2.62382e-06	2.25128
ENSG00000114638	UPK1B	0.000414361	2.24999
ENSG00000215271	HOMEZ	6.6082e-09	2.24998
ENSG00000196139	AKR1C3	3.54242e-07	2.24968
ENSG00000226801	OSTCP8	0.00240368	2.2492
ENSG00000104490	NCALD	1.29872e-05	2.24916
ENSG00000184985	SORCS2	0.000123502	2.2486
ENSG00000130779	CLIP1	3.24056e-09	2.24694
ENSG00000182718	ANXA2	1.27627e-12	2.24647
ENSG00000140941	MAP1LC3B	7.55745e-10	2.24591
ENSG00000274561	N/A	0.00262287	2.2441
ENSG00000198018	ENTPD7	1.36903e-06	2.24298
ENSG00000102901	CENPT	2.4924e-12	2.24237
ENSG00000198354	DCAF12L2	0.000928046	2.24168
ENSG00000216740	ANXA2P3	0.0204822	2.24137
ENSG00000260855	N/A	0.000781928	2.24117
ENSG00000278341	N/A	0.0380894	2.24114
ENSG00000276030	N/A	0.00556819	2.24064
ENSG00000206432	TMEM200C	1.40075e-08	2.23776
ENSG00000163659	TIPARP	3.8123e-07	2.23674
ENSG00000169083	AR	7.38414e-08	2.23578
ENSG00000252130	RNU6-1045P	0.00716906	2.23554
ENSG00000174943	KCTD13	2.98262e-07	2.23491
ENSG00000258938	N/A	0.0229242	2.2349
ENSG00000137502	RAB30	2.87809e-07	2.23463
ENSG00000151689	INPP1	9.00629e-05	2.23192
ENSG00000080031	PTPRH	1.92445e-05	2.23153
ENSG00000118855	MFSD1	3.07893e-09	2.22901
ENSG00000176887	SOX11	9.90665e-11	2.22875
ENSG00000259529	N/A	0.00175744	2.22795
ENSG00000141542	RAB40B	0.000333084	2.22794
ENSG00000280347	N/A	1.13963e-06	2.22667
ENSG00000244731	C4A	0.0128212	2.22653
ENSG00000172183	ISG20	1.58811e-05	2.22633
ENSG00000252549	RNU6-759P	0.0098075	2.22518
ENSG00000157240	FZD1	7.03668e-07	2.22517
ENSG00000264449	N/A	0.00833435	2.22473
ENSG00000250318	N/A	0.00620072	2.22441
ENSG00000255176	N/A	0.00173123	2.22431
ENSG00000263276	N/A	0.00191589	2.22408
ENSG00000224635	N/A	0.000340873	2.22387
ENSG00000250130	GAPDHP43	0.000192614	2.22366
ENSG00000135502	SLC26A10	3.58307e-08	2.22336
ENSG00000168334	XIRP1	0.0034029	2.22288
ENSG00000272361	N/A	0.00767413	2.22108
ENSG00000153558	FBXL2	5.28079e-08	2.22066
ENSG00000159212	CLIC6	0.000889573	2.22006
ENSG00000132128	LRRC41	1.27627e-12	2.21967
ENSG00000280828	N/A	1.93483e-05	2.21884
ENSG00000262803	N/A	0.012487	2.21852
ENSG00000143341	HMCN1	5.89533e-05	2.21836
ENSG00000240184	PCDHGC3	1.81823e-07	2.21821
ENSG00000239415	N/A	0.000120951	2.2181
ENSG00000197774	EME2	1.9866e-08	2.21725
ENSG00000279068	N/A	0.00756115	2.21632
ENSG00000259006	N/A	0.0039902	2.21381
ENSG00000026652	AGPAT4	4.09485e-09	2.21367
ENSG00000251485	NRBF2P6	0.00205792	2.21355
ENSG00000166444	DENND2B	1.72272e-11	2.2133
ENSG00000187792	ZNF70	3.49487e-09	2.21293
ENSG00000279880	N/A	0.00103205	2.21154
ENSG00000257083	N/A	0.0173961	2.21089
ENSG00000177721	ANXA2R	0.0161844	2.21053
ENSG00000268743	N/A	0.000796674	2.20937
ENSG00000239521	CASTOR3	3.81093e-08	2.20821
ENSG00000256453	DND1	0.0317224	2.20816
ENSG00000205593	DENND6B	2.5279e-08	2.20756
ENSG00000276545	PCDHGB9P	0.000757899	2.20722
ENSG00000240399	N/A	0.00614973	2.20437
ENSG00000224080	UBE2FP1	0.00383226	2.20313
ENSG00000269584	TDGF1P7	0.0250958	2.20229
ENSG00000118640	VAMP8	0.00100355	2.20217
ENSG00000220563	PKMP3	0.0169572	2.20184
ENSG00000166949	SMAD3	3.78952e-10	2.19923
ENSG00000279591	N/A	0.0200299	2.19909
ENSG00000266371	N/A	0.00114078	2.19892
ENSG00000260064	N/A	0.00376448	2.19851
ENSG00000241985	WWTR1-IT1	0.0459261	2.19758
ENSG00000099139	PCSK5	1.69764e-07	2.1966
ENSG00000214960	CRPPA	3.15654e-05	2.1964
ENSG00000144061	NPHP1	6.54212e-08	2.19618
ENSG00000086570	FAT2	9.71961e-05	2.1954
ENSG00000115183	TANC1	1.20529e-07	2.19469
ENSG00000189171	S100A13	1.76845e-07	2.19417
ENSG00000176029	C11orf16	0.0351818	2.19344
ENSG00000169902	TPST1	5.32646e-10	2.1931
ENSG00000080298	RFX3	4.26471e-07	2.19305
ENSG00000111348	ARHGDIB	0.00176576	2.19135
ENSG00000132554	RGS22	0.0250307	2.18861
ENSG00000214401	KANSL1-AS1	0.0280371	2.18804
ENSG00000161180	CCDC116	0.00374683	2.1878
ENSG00000212694	LINC01089	2.50229e-06	2.1862
ENSG00000273270	N/A	1.3243e-05	2.18567
ENSG00000199730	RN7SKP95	0.00284493	2.1849
ENSG00000280214	N/A	0.00184648	2.18405
ENSG00000182326	C1S	7.4027e-06	2.18391
ENSG00000278472	N/A	0.00279127	2.18274
ENSG00000116652	DLEU2L	0.00302259	2.18268
ENSG00000269713	NBPF9	5.52283e-08	2.18262
ENSG00000207650	MIR570	0.0249987	2.18215
ENSG00000168852	TPTE2P5	0.0199653	2.18106
ENSG00000180998	GPR137C	8.75449e-10	2.18101
ENSG00000113971	NPHP3	2.5074e-07	2.18025
ENSG00000048405	ZNF800	3.18455e-09	2.18021
ENSG00000272223	N/A	0.0046204	2.17902
ENSG00000233602	ERI3-IT1	0.00426505	2.17883
ENSG00000171310	CHST11	1.32491e-08	2.17878
ENSG00000249492	N/A	0.0158771	2.17851
ENSG00000174233	ADCY6	3.01159e-08	2.17788
ENSG00000213197	NUDCP1	0.0138087	2.17728
ENSG00000201098	RNY1	0.00145019	2.17667
ENSG00000105854	PON2	1.13315e-10	2.17356
ENSG00000147650	LRP12	1.28356e-11	2.17303
ENSG00000226520	KIRREL1-IT1	0.0423765	2.17291
ENSG00000268105	N/A	1.33454e-05	2.17278
ENSG00000128891	CCDC32	5.73897e-06	2.17174
ENSG00000273036	CYP4F33P	0.00173899	2.171
ENSG00000266965	N/A	0.0125102	2.17065
ENSG00000107954	NEURL1	1.50026e-05	2.16989
ENSG00000226711	FAM66C	9.01125e-05	2.16988
ENSG00000180979	LRRC57	1.22354e-08	2.16971
ENSG00000236047	RPL13AP12	0.0188184	2.16961
ENSG00000250410	N/A	0.0179616	2.16856
ENSG00000172771	EFCAB12	0.00630199	2.16801
ENSG00000241357	N/A	0.020925	2.16734
ENSG00000087884	AAMDC	8.79849e-05	2.16651
ENSG00000171992	SYNPO	2.31529e-05	2.16641
ENSG00000273576	N/A	0.00080989	2.16591
ENSG00000280138	N/A	0.000560453	2.16567
ENSG00000171533	MAP6	0.0127449	2.1656
ENSG00000185133	INPP5J	3.94122e-07	2.16478
ENSG00000112079	STK38	2.15105e-10	2.16372
ENSG00000225855	RUSC1-AS1	2.48418e-05	2.16306
ENSG00000183853	KIRREL1	9.16794e-10	2.16255
ENSG00000061337	LZTS1	0.00151011	2.16174
ENSG00000169550	MUC15	0.0255462	2.1614
ENSG00000245275	SAP30L-AS1	0.0123654	2.16051
ENSG00000090539	CHRD	0.0128615	2.15995
ENSG00000188315	C3orf62	1.56069e-06	2.15964
ENSG00000270115	N/A	0.00107739	2.15951
ENSG00000259562	N/A	0.00196191	2.15672
ENSG00000279502	N/A	0.00834995	2.15651
ENSG00000170162	VGLL2	0.0357033	2.15648
ENSG00000180875	GREM2	0.0257961	2.15609
ENSG00000125122	LRRC29	8.98319e-06	2.15607
ENSG00000107738	VSIR	0.000783212	2.15537
ENSG00000141540	TTYH2	4.26471e-07	2.15424
ENSG00000130958	SLC35D2	3.02287e-06	2.15413
ENSG00000196689	TRPV1	2.11705e-05	2.15296
ENSG00000111052	LIN7A	5.10143e-07	2.15263
ENSG00000258311	N/A	0.0103753	2.15097
ENSG00000168000	BSCL2	2.26623e-06	2.15052
ENSG00000237713	N/A	0.0231273	2.15044
ENSG00000257122	RRN3P3	2.24313e-06	2.1503
ENSG00000140326	CDAN1	6.97755e-08	2.14976
ENSG00000186976	EFCAB6	0.000179485	2.14959
ENSG00000167767	KRT80	0.0101745	2.1486
ENSG00000171476	HOPX	0.00658261	2.1464
ENSG00000198053	SIRPA	9.93513e-08	2.14547
ENSG00000113205	PCDHB3	9.03459e-07	2.14442
ENSG00000215252	GOLGA8B	1.90199e-07	2.14419
ENSG00000105767	CADM4	6.16682e-05	2.14349
ENSG00000249693	THEGL	0.0274947	2.14265
ENSG00000172081	MOB3A	2.45985e-10	2.14111
ENSG00000261338	N/A	9.75489e-05	2.14019
ENSG00000218186	KRT8P43	0.0301808	2.14012
ENSG00000254473	UBQLN1-AS1	6.62595e-05	2.13969
ENSG00000138463	SLC49A4	2.71062e-09	2.13911
ENSG00000023902	PLEKHO1	3.16791e-06	2.13893
ENSG00000238297	N/A	0.0270603	2.13822
ENSG00000115468	EFHD1	4.34661e-05	2.13801
ENSG00000139910	NOVA1	7.73154e-09	2.13765
ENSG00000280152	N/A	0.000248881	2.13758
ENSG00000163346	PBXIP1	2.40081e-05	2.13713
ENSG00000172116	CD8B	0.00648538	2.13633
ENSG00000130066	SAT1	4.48944e-06	2.13628
ENSG00000148824	MTG1	1.36366e-07	2.1357
ENSG00000114480	GBE1	3.73043e-09	2.13492
ENSG00000214562	NUTM2D	0.000348263	2.13447
ENSG00000280537	N/A	0.000676204	2.13398
ENSG00000262312	N/A	0.00574814	2.13362
ENSG00000111077	TNS2	9.02002e-07	2.13359
ENSG00000164050	PLXNB1	5.99427e-07	2.13348
ENSG00000227583	RPS3AP37	0.000486034	2.13313
ENSG00000230090	N/A	0.0248952	2.13263
ENSG00000135622	SEMA4F	1.0996e-06	2.13242
ENSG00000135638	EMX1	0.00978321	2.13214
ENSG00000171790	SLFNL1	0.0305967	2.13191
ENSG00000275538	RNVU1-19	0.00509402	2.1319
ENSG00000213462	ERV3-1	3.84703e-10	2.1314
ENSG00000207554	MIR647	0.00879005	2.13111
ENSG00000145391	SETD7	0.00360754	2.1308
ENSG00000151414	NEK7	1.27155e-06	2.12989
ENSG00000283828	N/A	0.000483058	2.1298
ENSG00000101298	SNPH	6.08935e-07	2.12946
ENSG00000253764	KBTBD11-AS1	0.0278216	2.12752
ENSG00000254708	MMADHCP2	0.000828514	2.1275
ENSG00000060709	RIMBP2	0.00166754	2.12744
ENSG00000229954	MTND2P2	0.0124352	2.12703
ENSG00000187189	TSPYL4	2.48388e-11	2.12588
ENSG00000140199	SLC12A6	1.36514e-08	2.12558
ENSG00000132837	DMGDH	0.0091527	2.12495
ENSG00000255097	N/A	0.00590089	2.12485
ENSG00000152433	ZNF547	0.000103648	2.12386
ENSG00000096696	DSP	2.6855e-07	2.12198
ENSG00000085185	BCORL1	4.4964e-10	2.12085
ENSG00000231160	KLF3-AS1	3.10503e-05	2.12048
ENSG00000159788	RGS12	1.38225e-08	2.11916
ENSG00000136770	DNAJC1	3.12502e-06	2.1191
ENSG00000198873	GRK5	5.18265e-07	2.11896
ENSG00000082196	C1QTNF3	0.00205189	2.11837
ENSG00000272108	N/A	1.46245e-05	2.11825
ENSG00000265185	SNORD3B-1	0.00176181	2.117
ENSG00000063127	SLC6A16	0.00272556	2.11601
ENSG00000100299	ARSA	2.28306e-06	2.11491
ENSG00000006607	FARP2	4.44506e-06	2.11457
ENSG00000240853	RN7SL328P	0.0419879	2.11229
ENSG00000226742	HSBP1L1	0.00336215	2.11229
ENSG00000168615	ADAM9	8.26486e-09	2.11222
ENSG00000118508	RAB32	9.8358e-07	2.11168
ENSG00000273375	N/A	0.0416575	2.11155
ENSG00000270343	UNGP3	0.04578	2.11132
ENSG00000036448	MYOM2	0.000517577	2.11077
ENSG00000279977	N/A	6.97856e-05	2.11026
ENSG00000226445	N/A	0.0312426	2.10878
ENSG00000260121	N/A	0.000247787	2.10823
ENSG00000214144	N/A	0.00604635	2.10817
ENSG00000231890	DARS1-AS1	0.00894754	2.10677
ENSG00000259402	N/A	0.0494446	2.10623
ENSG00000113742	CPEB4	1.39612e-06	2.10599
ENSG00000125967	NECAB3	6.55279e-10	2.10598
ENSG00000276216	N/A	0.0147838	2.10545
ENSG00000258559	N/A	6.08596e-05	2.10535
ENSG00000258359	PCNPP1	0.0101736	2.10471
ENSG00000261451	N/A	0.0285418	2.10376
ENSG00000167378	IRGQ	1.9078e-05	2.10321
ENSG00000104361	NIPAL2	3.07282e-06	2.10321
ENSG00000267648	N/A	0.0039249	2.10285
ENSG00000139645	ANKRD52	6.17626e-06	2.10165
ENSG00000164197	RNF180	8.93027e-07	2.10159
ENSG00000149177	PTPRJ	4.989e-09	2.10125
ENSG00000270804	N/A	4.65355e-08	2.10042
ENSG00000266967	AARSD1	7.2526e-05	2.09968
ENSG00000171817	ZNF540	0.000643899	2.09926
ENSG00000225950	NTF4	3.71488e-05	2.09873
ENSG00000204882	GPR20	0.000769261	2.09618
ENSG00000168779	SHOX2	0.0314541	2.09588
ENSG00000150637	CD226	3.78243e-05	2.09574
ENSG00000283196	N/A	0.0258983	2.09555
ENSG00000168959	GRM5	0.000608435	2.09518
ENSG00000280303	ERICD	1.67249e-05	2.09478
ENSG00000104081	BMF	2.14557e-05	2.09436
ENSG00000267475	NUDT19-DT	0.0445762	2.09351
ENSG00000205363	INSYN1	8.60037e-07	2.09342
ENSG00000144847	IGSF11	0.00113372	2.09256
ENSG00000197406	DIO3	0.0427784	2.0923
ENSG00000033100	CHPF2	1.15657e-05	2.09188
ENSG00000188153	COL4A5	1.74683e-06	2.09169
ENSG00000248483	POU5F2	0.00107464	2.09137
ENSG00000079308	TNS1	3.86277e-08	2.09015
ENSG00000215915	ATAD3C	2.67232e-05	2.08978
ENSG00000237017	PRPF31-AS1	0.0040594	2.08916
ENSG00000253586	N/A	0.0248855	2.08844
ENSG00000213424	KRT222	0.000368789	2.08802
ENSG00000177432	NAP1L5	0.00014745	2.08741
ENSG00000160766	GBAP1	1.48139e-06	2.08619
ENSG00000170242	USP47	1.25978e-11	2.08558
ENSG00000100626	GALNT16	7.19077e-06	2.08554
ENSG00000137261	KIAA0319	0.000132928	2.08522
ENSG00000224420	ADM5	0.00146165	2.08496
ENSG00000112763	BTN2A1	4.12651e-07	2.08452
ENSG00000144214	LYG1	0.0128608	2.08421
ENSG00000274422	N/A	4.06265e-07	2.08383
ENSG00000151067	CACNA1C	4.12268e-06	2.08312
ENSG00000196275	GTF2IRD2	0.00577735	2.08293
ENSG00000266236	NARF-IT1	0.0207053	2.0819
ENSG00000272070	N/A	3.30509e-05	2.08034
ENSG00000249274	PDLIM1P4	0.0160385	2.08011
ENSG00000136279	DBNL	5.23735e-09	2.07982
ENSG00000137474	MYO7A	7.48874e-07	2.07969
ENSG00000164849	GPR146	0.000101285	2.07913
ENSG00000256682	N/A	0.0346479	2.07724
ENSG00000162814	SPATA17	0.00293626	2.07688
ENSG00000197296	FITM2	9.61606e-09	2.07592
ENSG00000227456	LINC00310	0.0335206	2.0754
ENSG00000124126	PREX1	0.000311077	2.07529
ENSG00000253218	KLF3P1	0.00191609	2.07511
ENSG00000228393	LINC01004	4.4674e-06	2.07422
ENSG00000175305	CCNE2	6.22265e-06	2.07332
ENSG00000269352	PTOV1-AS2	1.15621e-05	2.07302
ENSG00000283913	N/A	0.0218125	2.07297
ENSG00000162591	MEGF6	7.16573e-07	2.07293
ENSG00000161677	JOSD2	0.00188683	2.07243
ENSG00000139304	PTPRQ	0.00107739	2.07048
ENSG00000182022	CHST15	1.33018e-08	2.0704
ENSG00000110925	CSRNP2	1.78364e-07	2.07024
ENSG00000115561	CHMP3	1.49435e-09	2.0702
ENSG00000144134	RABL2A	1.1266e-06	2.07009
ENSG00000116117	PARD3B	5.70488e-06	2.06987
ENSG00000254732	N/A	0.0218221	2.06972
ENSG00000205359	SLCO6A1	0.000870057	2.06883
ENSG00000107957	SH3PXD2A	5.62795e-09	2.0687
ENSG00000269940	N/A	6.35659e-07	2.06777
ENSG00000158560	DYNC1I1	0.00222407	2.0673
ENSG00000275023	MLLT6	0.000185283	2.06725
ENSG00000248734	N/A	0.0134211	2.06725
ENSG00000242086	MUC20-OT1	1.46976e-07	2.06718
ENSG00000125740	FOSB	0.000734656	2.06707
ENSG00000128590	DNAJB9	2.07653e-11	2.06682
ENSG00000227825	SLC9A7P1	4.46628e-06	2.06668
ENSG00000182324	KCNJ14	0.00093864	2.06588
ENSG00000114670	NEK11	0.0269721	2.06573
ENSG00000231203	KRT8P10	0.0100552	2.06479
ENSG00000231187	N/A	0.004177	2.06465
ENSG00000204257	HLA-DMA	1.5367e-06	2.06439
ENSG00000105397	TYK2	1.90335e-07	2.06415
ENSG00000272669	N/A	0.0130228	2.06316
ENSG00000200879	SNORD14E	0.0229189	2.0626
ENSG00000231113	N/A	7.23653e-05	2.0624
ENSG00000138764	CCNG2	1.02517e-05	2.06111
ENSG00000090924	PLEKHG2	1.27627e-12	2.06034
ENSG00000067208	EVI5	9.37825e-10	2.06031
ENSG00000120693	SMAD9	5.44718e-06	2.06003
ENSG00000177628	GBA	2.56668e-11	2.05986
ENSG00000267745	N/A	3.74083e-05	2.05955
ENSG00000104368	PLAT	1.30961e-06	2.05894
ENSG00000133246	PRAM1	0.00151011	2.05858
ENSG00000126214	KLC1	1.68258e-08	2.0581
ENSG00000163702	IL17RC	2.50454e-08	2.05803
ENSG00000071246	VASH1	1.26015e-07	2.05728
ENSG00000259363	N/A	0.0021162	2.05651
ENSG00000011105	TSPAN9	2.28474e-10	2.05626
ENSG00000188997	KCTD21	4.95247e-07	2.05599
ENSG00000234176	HSPA8P1	0.0034029	2.05584
ENSG00000186111	PIP5K1C	8.10421e-08	2.05488
ENSG00000275180	N/A	0.000438775	2.05466
ENSG00000176732	PFN4	0.0084407	2.05345
ENSG00000165458	INPPL1	6.66941e-11	2.05291
ENSG00000126705	AHDC1	1.69722e-07	2.05259
ENSG00000176700	SCAND2P	0.000123033	2.05235
ENSG00000274297	N/A	0.00912578	2.05169
ENSG00000100053	CRYBB3	0.0471223	2.05122
ENSG00000267263	N/A	2.38857e-05	2.05099
ENSG00000136867	SLC31A2	0.000371215	2.0509
ENSG00000179222	MAGED1	4.87844e-11	2.0506
ENSG00000269964	MEI4	0.00544282	2.05026
ENSG00000242256	RN7SL57P	0.012254	2.04984
ENSG00000136161	RCBTB2	1.72272e-11	2.04973
ENSG00000105855	ITGB8	2.99603e-07	2.04947
ENSG00000225828	FAM229A	0.000169558	2.04807
ENSG00000255468	N/A	0.000280214	2.04786
ENSG00000067445	TRO	6.63272e-09	2.04741
ENSG00000107796	ACTA2	1.2397e-07	2.04723
ENSG00000280332	N/A	7.48883e-06	2.04715
ENSG00000038382	TRIO	3.31459e-12	2.04552
ENSG00000131398	KCNC3	6.00356e-05	2.04433
ENSG00000251046	ZNF969P	0.00567089	2.04421
ENSG00000147100	SLC16A2	1.33666e-10	2.0436
ENSG00000131724	IL13RA1	1.04185e-05	2.04348
ENSG00000007174	DNAH9	0.00739118	2.04319
ENSG00000110427	KIAA1549L	2.74763e-08	2.04302
ENSG00000254221	PCDHGB1	2.00979e-05	2.04215
ENSG00000170500	LONRF2	0.0269636	2.04173
ENSG00000153237	CCDC148	0.00197957	2.04172
[truncated: 4,532 more rows]

## Sheet: DOXIWP2_DEG
DOXIWP2 DEG relative to DMSO control
ENSG_id	Gene_id	q-value	Fold change
ENSG00000170689	HOXB9	1.37368e-12	230.257
ENSG00000159263	SIM2	1.36377e-12	170.538
ENSG00000168386	FILIP1L	2.75998e-11	150.294
ENSG00000244649	LINC02086	2.10761e-12	136.221
ENSG00000102243	VGLL1	1.21385e-07	126.293
ENSG00000185551	NR2F2	7.81866e-12	101.523
ENSG00000272763		7.76364e-12	96.8292
ENSG00000007372	PAX6	9.3297e-12	89.4137
ENSG00000147883	CDKN2B	5.52547e-10	87.1404
ENSG00000062524	LTK	1.15693e-09	71.6773
ENSG00000110693	SOX6	2.3841e-07	58.4375
ENSG00000148704	VAX1	1.23457e-08	56.5441
ENSG00000148677	ANKRD1	4.50024e-06	54.4818
ENSG00000116035	VAX2	3.99486e-14	47.9106
ENSG00000138136	LBX1	6.05437e-13	47.4977
ENSG00000197757	HOXC6	1.41532e-13	47.1461
ENSG00000139219	COL2A1	8.13966e-10	45.6176
ENSG00000227128	LBX1-AS1	2.92212e-12	45.3605
ENSG00000145242	EPHA5	5.98813e-09	44.2467
ENSG00000278952		1.02857e-06	43.8888
ENSG00000162645	GBP2	3.99486e-14	42.8801
ENSG00000115844	DLX2	4.22503e-09	42.4396
ENSG00000120068	HOXB8	3.73983e-12	38.2015
ENSG00000141449	GREB1L	1.75303e-09	38.0687
ENSG00000183072	NKX2-5	1.41532e-13	37.5008
ENSG00000229989	MIR181A1HG	7.23963e-09	36.3463
ENSG00000146197	SCUBE3	7.74818e-12	34.2502
ENSG00000115461	IGFBP5	4.98086e-10	33.8154
ENSG00000168702	LRP1B	1.22903e-05	31.4953
ENSG00000169594	BNC1	3.17547e-09	30.7298
ENSG00000075891	PAX2	1.34872e-08	29.8058
ENSG00000175745	NR2F1	7.16509e-11	29.7496
ENSG00000104154	SLC30A4	2.98933e-05	28.7811
ENSG00000182578	CSF1R	7.25306e-10	26.8281
ENSG00000205085	FAM71F2	4.17339e-10	25.9136
ENSG00000121068	TBX2	1.41532e-13	25.8797
ENSG00000139329	LUM	1.63831e-10	25.8309
ENSG00000095752	IL11	3.33563e-11	25.7114
ENSG00000107485	GATA3	2.28341e-05	25.4002
ENSG00000110324	IL10RA	9.13574e-09	23.9067
ENSG00000139793	MBNL2	4.26801e-07	23.185
ENSG00000250091	DNAH10OS	1.28053e-09	22.9294
ENSG00000271824	SMIM32	7.42025e-09	22.8947
ENSG00000149564	ESAM	5.93803e-09	22.2214
ENSG00000170577	SIX2	7.5977e-07	22.1242
ENSG00000221818	EBF2	1.6371e-06	22.0455
ENSG00000222009	BTBD19	3.17547e-09	21.8518
ENSG00000164220	F2RL2	7.76364e-12	20.8123
ENSG00000188869	TMC3	8.14924e-10	20.7892
ENSG00000188483	IER5L	3.41681e-06	20.4978
ENSG00000261168		3.08278e-08	20.3217
ENSG00000173727		8.63933e-08	20.3073
ENSG00000260027	HOXB7	5.13066e-10	20.0323
ENSG00000128591	FLNC	1.89824e-10	19.975
ENSG00000164330	EBF1	6.62799e-09	19.7871
ENSG00000176170	SPHK1	3.95248e-09	19.2892
ENSG00000087494	PTHLH	1.30968e-11	19.1997
ENSG00000144810	COL8A1	8.32393e-07	18.9479
ENSG00000134138	MEIS2	2.358e-08	18.7291
ENSG00000182168	UNC5C	1.10025e-08	18.6841
ENSG00000085563	ABCB1	9.86783e-10	18.5507
ENSG00000100100	PIK3IP1	1.60127e-09	18.415
ENSG00000112139	MDGA1	5.18784e-10	18.2415
ENSG00000112837	TBX18	1.20627e-07	17.6406
ENSG00000042832	TG	1.39074e-08	17.5622
ENSG00000158258	CLSTN2	6.65275e-10	17.328
ENSG00000135046	ANXA1	4.91582e-09	17.0191
ENSG00000206052	DOK6	1.56127e-08	17.0039
ENSG00000037965	HOXC8	8.13966e-10	16.9399
ENSG00000180806	HOXC9	1.89824e-10	16.9093
ENSG00000177374	HIC1	3.42863e-08	16.7403
ENSG00000255173		2.61561e-07	16.4279
ENSG00000115896	PLCL1	4.54413e-07	16.2568
ENSG00000107611	CUBN	1.11867e-08	16.1704
ENSG00000184564	SLITRK6	5.78829e-09	15.5466
ENSG00000106689	LHX2	7.19365e-08	15.4797
ENSG00000173917	HOXB2	8.40599e-05	15.3814
ENSG00000261888		3.42863e-08	15.3665
ENSG00000244300	GATA2-AS1	2.53221e-09	15.1128
ENSG00000107249	GLIS3	2.66975e-09	14.8293
ENSG00000119699	TGFB3	2.82779e-09	14.7938
ENSG00000112175	BMP5	1.61349e-06	14.7493
ENSG00000148516	ZEB1	4.05322e-09	14.5614
ENSG00000253837		7.72846e-10	13.8664
ENSG00000165495	PKNOX2	4.08477e-10	13.8002
ENSG00000107807	TLX1	3.76288e-06	13.6729
ENSG00000126785	RHOJ	2.83633e-09	13.6074
ENSG00000182742	HOXB4	6.50273e-10	13.5607
ENSG00000259207	ITGB3	5.88734e-07	13.387
ENSG00000168907	PLA2G4F	1.6248e-08	13.3728
ENSG00000128594	LRRC4	4.07038e-10	13.2953
ENSG00000279138		2.01675e-09	13.274
ENSG00000128510	CPA4	7.74818e-12	13.2222
ENSG00000179772	FOXS1	1.46404e-08	13.1935
ENSG00000077943	ITGA8	3.10058e-10	13.0118
ENSG00000259417	CTXND1	5.16455e-07	12.9864
ENSG00000138131	LOXL4	1.79745e-07	12.9449
ENSG00000135218	CD36	3.55085e-08	12.9159
ENSG00000164116	GUCY1A1	2.13118e-09	12.8695
ENSG00000276600	RAB7B	1.87717e-09	12.8053
ENSG00000175967	LINC02880	2.05817e-08	12.792
ENSG00000144355	DLX1	1.86408e-07	12.7601
ENSG00000245532	NEAT1	1.42945e-06	12.7278
ENSG00000260428	SCX	2.25335e-08	12.7272
ENSG00000250133	HOXC-AS2	2.46556e-09	12.6172
ENSG00000154263	ABCA10	5.11613e-06	12.4269
ENSG00000134343	ANO3	2.39354e-07	12.2821
ENSG00000167286	CD3D	5.77992e-08	12.1832
ENSG00000271553		5.42321e-07	12.1826
ENSG00000112183	RBM24	7.5778e-11	12.0904
ENSG00000179348	GATA2	1.48702e-07	11.9815
ENSG00000197308	GATA3-AS1	3.55798e-10	11.9743
ENSG00000166147	FBN1	2.48014e-11	11.9235
ENSG00000174792	ODAPH	9.13574e-09	11.7474
ENSG00000179399	GPC5	4.91472e-07	11.6308
ENSG00000189056	RELN	9.70788e-09	11.5801
ENSG00000251493	FOXD1	8.60722e-07	11.5527
ENSG00000164850	GPER1	7.85529e-06	11.5253
ENSG00000218416		5.70849e-06	11.5206
ENSG00000279771		2.63201e-08	11.4706
ENSG00000230148	HOXB-AS1	3.61765e-05	11.4418
ENSG00000116039	ATP6V1B1	4.90179e-09	11.4123
ENSG00000154175	ABI3BP	1.66983e-08	11.3172
ENSG00000095713	CRTAC1	2.05817e-08	11.2548
ENSG00000224189	HAGLR	4.25375e-07	11.1644
ENSG00000069011	PITX1	1.72613e-08	11.1337
ENSG00000120093	HOXB3	3.07149e-06	10.9894
ENSG00000186765	FSCN2	1.88503e-06	10.9104
ENSG00000229848		1.85231e-07	10.9
ENSG00000269993		7.58326e-09	10.8559
ENSG00000113361	CDH6	1.60672e-06	10.7669
ENSG00000150048	CLEC1A	2.98799e-06	10.753
ENSG00000143369	ECM1	3.68312e-07	10.7067
ENSG00000238113	LINC01410	1.12029e-06	10.6258
ENSG00000123364	HOXC13	2.23437e-07	10.6237
ENSG00000197614	MFAP5	2.23671e-06	10.5914
ENSG00000271344		3.49599e-09	10.4753
ENSG00000174125	TLR1	4.31512e-08	10.4452
ENSG00000169962	TAS1R3	7.13751e-08	10.398
ENSG00000138722	MMRN1	1.23688e-05	10.3744
ENSG00000188613	NANOS1	5.59128e-08	10.3489
ENSG00000267414	SETBP1-DT	1.01329e-05	10.3427
ENSG00000137273	FOXF2	1.97511e-07	10.3226
ENSG00000109705	NKX3-2	1.49218e-06	10.3016
ENSG00000132170	PPARG	3.1856e-06	10.2476
ENSG00000185002	RFX6	3.18729e-10	10.2187
ENSG00000233087	RAB6D	3.84956e-07	10.1735
ENSG00000183578	TNFAIP8L3	4.79881e-07	10.1697
ENSG00000135407	AVIL	5.54369e-06	10.0902
ENSG00000102359	SRPX2	2.14879e-07	10.0756
ENSG00000269997		3.23163e-07	10.0623
ENSG00000138964	PARVG	2.25624e-07	9.98631
ENSG00000119242	CCDC92	1.40388e-06	9.94487
ENSG00000154764	WNT7A	6.60292e-08	9.86071
ENSG00000198914	POU3F3	2.18641e-08	9.85458
ENSG00000131015	ULBP2	8.35402e-07	9.83149
ENSG00000198353	HOXC4	2.7475e-06	9.81884
ENSG00000115596	WNT6	8.19219e-09	9.77958
ENSG00000250722	SELENOP	2.49317e-08	9.68475
ENSG00000198807	PAX9	2.69899e-08	9.60661
ENSG00000245526	LINC00461	2.89104e-06	9.5895
ENSG00000135925	WNT10A	1.04352e-09	9.5866
ENSG00000010379	SLC6A13	2.34575e-06	9.58368
ENSG00000168679	SLC16A4	1.58099e-06	9.57076
ENSG00000237781	ADAMTSL4-AS2	5.1235e-05	9.48855
ENSG00000253661	ZFHX4-AS1	3.31535e-08	9.47109
ENSG00000169554	ZEB2	2.40508e-07	9.46013
ENSG00000137809	ITGA11	1.39684e-06	9.42964
ENSG00000222014	RAB6C	1.91755e-06	9.38749
ENSG00000154262	ABCA6	1.4243e-05	9.33985
ENSG00000166396	SERPINB7	1.76463e-08	9.32559
ENSG00000138795	LEF1	6.60292e-08	9.25789
ENSG00000244137		8.19219e-09	9.22481
ENSG00000169231	THBS3	2.35233e-08	9.21968
ENSG00000061455	PRDM6	9.74574e-07	9.20896
ENSG00000102195	GPR50	3.78176e-08	9.08774
ENSG00000146250	PRSS35	7.06636e-10	9.04007
ENSG00000159173	TNNI1	4.9199e-05	9.03213
ENSG00000272342		6.59349e-07	9.00967
ENSG00000164318	EGFLAM	9.79124e-05	8.90954
ENSG00000115295	CLIP4	7.34723e-07	8.89874
ENSG00000111799	COL12A1	3.02148e-08	8.86104
ENSG00000224020	MIR181A2HG	4.61515e-07	8.85246
ENSG00000115594	IL1R1	1.63831e-10	8.85046
ENSG00000075223	SEMA3C	1.28053e-09	8.83767
ENSG00000100234	TIMP3	2.07556e-10	8.82032
ENSG00000143669	LYST	2.67272e-09	8.78313
ENSG00000138119	MYOF	2.82637e-10	8.77154
ENSG00000116701	NCF2	1.3586e-06	8.75957
ENSG00000205683	DPF3	1.4243e-05	8.74396
ENSG00000115556	PLCD4	1.00701e-06	8.67874
ENSG00000204219	TCEA3	3.23782e-05	8.60197
ENSG00000198597	ZNF536	2.32845e-06	8.5905
ENSG00000270048		1.68807e-08	8.58081
ENSG00000272434		1.36182e-05	8.57487
ENSG00000251562	MALAT1	2.26007e-08	8.55914
ENSG00000166963	MAP1A	7.44927e-08	8.55476
ENSG00000168542	COL3A1	9.33195e-07	8.5369
ENSG00000261040	WFDC21P	4.17339e-10	8.5281
ENSG00000184500	PROS1	6.75676e-10	8.50515
ENSG00000092969	TGFB2	3.52916e-07	8.41085
ENSG00000257038	ARHGEF17-AS1	7.21725e-06	8.40042
ENSG00000154265	ABCA5	5.24704e-09	8.35043
ENSG00000177191	B3GNT8	1.16553e-09	8.32953
ENSG00000166923	GREM1	4.47853e-07	8.32513
ENSG00000136960	ENPP2	4.18369e-05	8.31889
ENSG00000128254	YWHAH-AS1	3.53455e-07	8.29013
ENSG00000172346	CSDC2	3.11729e-09	8.28066
ENSG00000078018	MAP2	1.89543e-09	8.23625
ENSG00000196811	CHRNG	2.02038e-09	8.21314
ENSG00000137449	CPEB2	5.07678e-06	8.15964
ENSG00000002726	AOC1	6.92593e-07	8.12593
ENSG00000102362	SYTL4	2.41119e-06	8.11837
ENSG00000269938		8.82913e-05	8.09769
ENSG00000205763	RP9P	9.071e-06	8.06605
ENSG00000144891	AGTR1	1.99044e-08	8.06049
ENSG00000140836	ZFHX3	3.08907e-09	8.00733
ENSG00000167968	DNASE1L2	1.76535e-06	7.99471
ENSG00000250280		4.70553e-05	7.95181
ENSG00000005073	HOXA11	1.55149e-07	7.93496
ENSG00000250846	EPHA5-AS1	1.90959e-06	7.93461
ENSG00000175899	A2M	5.57357e-09	7.92094
ENSG00000174130	TLR6	6.57338e-06	7.89198
ENSG00000164023	SGMS2	5.45253e-06	7.76474
ENSG00000259370		4.03897e-05	7.75738
ENSG00000280143		2.63843e-06	7.74659
ENSG00000135111	TBX3	0.0152471	7.72006
ENSG00000136944	LMX1B	2.70324e-06	7.64295
ENSG00000128645	HOXD1	4.91582e-09	7.62742
ENSG00000143995	MEIS1	0.000311264	7.59802
ENSG00000130700	GATA5	2.23021e-05	7.58402
ENSG00000276141	WHAMMP3	6.65357e-05	7.57666
ENSG00000231609	EHBP1-AS1	2.66354e-05	7.57197
ENSG00000197479	PCDHB11	6.34713e-09	7.55516
ENSG00000054392	HHAT	2.51714e-06	7.55298
ENSG00000009709	PAX7	2.74889e-07	7.47926
ENSG00000260317		7.86778e-06	7.47025
ENSG00000128655	PDE11A	2.1329e-07	7.4331
ENSG00000040731	CDH10	2.65317e-05	7.42659
ENSG00000119283	TRIM67	0.000101513	7.37887
ENSG00000026025	VIM	1.04519e-10	7.36516
ENSG00000164938	TP53INP1	4.8497e-09	7.36267
ENSG00000137265	IRF4	5.11025e-10	7.3617
ENSG00000271447	MMP28	3.57011e-07	7.31755
ENSG00000177133	PRDM16-DT	9.81235e-07	7.30327
ENSG00000177839	PCDHB9	2.42844e-09	7.27473
ENSG00000162692	VCAM1	4.21862e-05	7.26365
ENSG00000147408	CSGALNACT1	5.667e-07	7.25366
ENSG00000156395	SORCS3	2.86447e-06	7.24561
ENSG00000172817	CYP7B1	8.11615e-08	7.24436
ENSG00000117152	RGS4	5.6559e-08	7.24119
ENSG00000170390	DCLK2	2.25475e-08	7.18238
ENSG00000126562	WNK4	7.04951e-09	7.16024
ENSG00000146648	EGFR	5.11025e-10	7.15478
ENSG00000111834	RSPH4A	1.34632e-06	7.12021
ENSG00000126778	SIX1	1.41493e-06	7.08605
ENSG00000059728	MXD1	4.95057e-08	7.0836
ENSG00000153266	FEZF2	6.37913e-05	7.05424
ENSG00000166311	SMPD1	9.78796e-08	7.03409
ENSG00000021645	NRXN3	1.44373e-09	7.01359
ENSG00000174099	MSRB3	5.92073e-09	6.98992
ENSG00000176076	KCNE5	8.40538e-10	6.987
ENSG00000250654		1.17657e-06	6.96185
ENSG00000235481	UBE2R2-AS1	1.4325e-08	6.9602
ENSG00000140678	ITGAX	4.40945e-05	6.94773
ENSG00000165102	HGSNAT	3.30753e-08	6.94551
ENSG00000206579	XKR4	8.84337e-07	6.92294
ENSG00000160654	CD3G	3.8018e-07	6.92026
ENSG00000008517	IL32	0.000342585	6.91775
ENSG00000082126	MPP4	7.59725e-08	6.90203
ENSG00000173482	PTPRM	2.25335e-08	6.85986
ENSG00000111262	KCNA1	4.1947e-05	6.85895
ENSG00000176945	MUC20	4.23126e-06	6.85516
ENSG00000163536	SERPINI1	3.72279e-10	6.84565
ENSG00000152977	ZIC1	0.000100229	6.83768
ENSG00000198959	TGM2	1.63831e-10	6.83568
ENSG00000249476		0.000277069	6.81457
ENSG00000145491	ROPN1L	5.0631e-08	6.79772
ENSG00000279166		0.000215181	6.79465
ENSG00000241527	CA15P1	1.90023e-05	6.79057
ENSG00000140564	FURIN	5.11025e-10	6.74851
ENSG00000197165	SULT1A2	1.80851e-06	6.74241
ENSG00000279561		3.00753e-06	6.71859
ENSG00000145721	LIX1	4.2598e-05	6.70722
ENSG00000255847		3.19839e-06	6.70566
ENSG00000279821		7.01382e-07	6.70176
ENSG00000197769	MAP1LC3C	6.9783e-05	6.6992
ENSG00000164309	CMYA5	4.7741e-09	6.6967
ENSG00000109436	TBC1D9	2.29814e-07	6.69464
ENSG00000145244	CORIN	1.53208e-06	6.6839
ENSG00000159216	RUNX1	0.000919508	6.67867
ENSG00000224888		4.94005e-06	6.64727
ENSG00000005108	THSD7A	3.85577e-08	6.64404
ENSG00000186594	MIR22HG	6.15469e-08	6.63929
ENSG00000178623	GPR35	0.000150996	6.62738
ENSG00000162670	BRINP3	3.2934e-08	6.62337
ENSG00000154162	CDH12	0.000217335	6.613
ENSG00000179388	EGR3	1.02985e-06	6.59982
ENSG00000180818	HOXC10	6.23946e-07	6.59919
ENSG00000270130		2.25088e-05	6.59277
ENSG00000204052	LRRC73	6.47209e-07	6.59028
ENSG00000260368		1.2498e-05	6.58879
ENSG00000164093	PITX2	0.00474205	6.57741
ENSG00000181541	MAB21L2	1.83211e-05	6.5665
ENSG00000183691	NOG	7.03479e-05	6.56357
ENSG00000261582		1.58788e-06	6.54221
ENSG00000047365	ARAP2	1.22567e-09	6.5338
ENSG00000140839	CLEC18B	4.62886e-08	6.52754
ENSG00000260793		1.72069e-07	6.50954
ENSG00000100678	SLC8A3	1.35234e-05	6.49497
ENSG00000277837		4.8487e-05	6.48675
ENSG00000017427	IGF1	1.43495e-05	6.47538
ENSG00000281404	LINC01176	5.28155e-05	6.46173
ENSG00000179954	SSC5D	7.44927e-08	6.44849
ENSG00000204460	LINC01854	1.27606e-05	6.44606
ENSG00000266074	BAHCC1	1.68611e-06	6.43661
ENSG00000075426	FOSL2	3.39994e-09	6.41642
ENSG00000162520	SYNC	3.60737e-05	6.41024
ENSG00000149735	GPHA2	3.2934e-08	6.4099
ENSG00000173208	ABCD2	1.04256e-05	6.40887
ENSG00000154678	PDE1C	2.19203e-06	6.3829
ENSG00000170162	VGLL2	0.000586068	6.37753
ENSG00000244578	LINC01391	0.000242169	6.36335
ENSG00000104419	NDRG1	1.01497e-07	6.33172
ENSG00000113805	CNTN3	1.00019e-05	6.32809
ENSG00000125089	SH3TC1	1.52744e-05	6.31914
ENSG00000276445		1.91532e-07	6.31814
ENSG00000135604	STX11	2.29507e-05	6.30135
ENSG00000109758	HGFAC	5.79726e-06	6.29614
ENSG00000136546	SCN7A	8.92769e-06	6.2914
ENSG00000143434	SEMA6C	1.39571e-07	6.27094
ENSG00000259290		3.61819e-06	6.2654
ENSG00000104324	CPQ	2.04367e-07	6.22262
ENSG00000205111	CDKL4	2.36789e-07	6.16753
ENSG00000260838		7.60602e-06	6.15464
ENSG00000278107		5.38543e-05	6.15
ENSG00000162461	SLC25A34	7.70777e-07	6.14045
ENSG00000160097	FNDC5	3.23643e-10	6.1297
ENSG00000177459	ERICH5	8.40967e-09	6.12063
ENSG00000120324	PCDHB10	1.66983e-08	6.11818
ENSG00000069431	ABCC9	5.48612e-06	6.11312
ENSG00000120217	CD274	7.43583e-05	6.09567
ENSG00000089692	LAG3	1.65903e-06	6.0879
ENSG00000227407		4.57778e-05	6.07396
ENSG00000138271	GPR87	1.95239e-06	6.06158
ENSG00000105880	DLX5	7.39593e-06	6.05147
ENSG00000250397		0.00020728	6.05047
ENSG00000262434		5.65412e-05	6.04522
ENSG00000173805	HAP1	1.73446e-08	6.04498
ENSG00000084710	EFR3B	5.58122e-08	6.0256
ENSG00000173530	TNFRSF10D	7.26611e-08	6.00896
ENSG00000183508	TENT5C	4.11889e-07	6.00392
ENSG00000166401	SERPINB8	9.98388e-08	6.00198
ENSG00000171462	DLK2	8.48557e-06	6.00021
ENSG00000188277	C15orf62	4.44943e-05	5.99625
ENSG00000106780	MEGF9	1.46683e-09	5.99276
ENSG00000275223		1.41864e-06	5.99222
ENSG00000279118		3.43461e-06	5.99157
ENSG00000262370		3.51635e-06	5.99026
ENSG00000118946	PCDH17	6.9534e-08	5.96632
ENSG00000244945	RUFY1-AS1	6.65407e-05	5.96092
ENSG00000272674	PCDHB16	1.03566e-08	5.95817
ENSG00000162618	ADGRL4	1.09399e-09	5.95075
ENSG00000011028	MRC2	5.45361e-07	5.94653
ENSG00000073861	TBX21	2.39601e-06	5.93775
ENSG00000164683	HEY1	7.36642e-09	5.93091
ENSG00000100583	SAMD15	2.9145e-07	5.92376
ENSG00000271425	NBPF10	3.54179e-06	5.90265
ENSG00000143878	RHOB	7.6637e-07	5.8879
ENSG00000162594	IL23R	8.81149e-09	5.88693
ENSG00000109472	CPE	1.10114e-09	5.87777
ENSG00000156804	FBXO32	3.41681e-06	5.87418
ENSG00000164778	EN2	4.13622e-07	5.87332
ENSG00000123080	CDKN2C	5.28169e-05	5.85991
ENSG00000164175	SLC45A2	5.23073e-06	5.85928
ENSG00000170412	GPRC5C	8.40538e-10	5.82384
ENSG00000170989	S1PR1	2.05817e-08	5.82375
ENSG00000203722	RAET1G	3.69067e-07	5.80354
ENSG00000114166	KAT2B	1.60896e-07	5.79178
ENSG00000146592	CREB5	4.99661e-05	5.76934
ENSG00000108511	HOXB6	2.11426e-07	5.76132
ENSG00000130821	SLC6A8	1.23457e-08	5.75755
ENSG00000168769	TET2	6.66812e-09	5.75717
ENSG00000139515	PDX1	6.10549e-05	5.74518
ENSG00000125813	PAX1	5.11025e-10	5.73925
ENSG00000164920	OSR2	3.37295e-07	5.73008
ENSG00000148053	NTRK2	9.74574e-07	5.72321
ENSG00000044524	EPHA3	0.000113153	5.68687
ENSG00000115507	OTX1	3.56794e-08	5.68065
ENSG00000067066	SP100	0.000161072	5.67746
ENSG00000178033	CALHM5	2.37885e-05	5.67181
ENSG00000188906	LRRK2	5.64077e-06	5.66332
ENSG00000154258	ABCA9	3.78524e-05	5.65472
ENSG00000099840	IZUMO4	0.000135589	5.62743
ENSG00000131435	PDLIM4	9.91623e-09	5.60624
ENSG00000116663	FBXO6	0.00047745	5.60386
ENSG00000188404	SELL	0.000429526	5.60201
ENSG00000171962	DRC3	4.56116e-05	5.59175
ENSG00000171016	PYGO1	4.43041e-08	5.58615
ENSG00000138449	SLC40A1	0.00955353	5.58089
ENSG00000154654	NCAM2	1.99832e-08	5.5805
ENSG00000198944	SOWAHA	0.000139096	5.57952
ENSG00000112541	PDE10A	1.01213e-08	5.55902
ENSG00000159251	ACTC1	1.50539e-08	5.52977
ENSG00000177675	CD163L1	0.000827774	5.52359
ENSG00000111859	NEDD9	1.93575e-06	5.52201
ENSG00000143344	RGL1	1.75079e-09	5.51756
ENSG00000262655	SPON1	1.4118e-05	5.51577
ENSG00000262903		3.57544e-05	5.50469
ENSG00000249661	TNRC18P1	0.000126743	5.50165
ENSG00000136542	GALNT5	2.40508e-07	5.49445
ENSG00000171502	COL24A1	2.04075e-07	5.48713
ENSG00000224957	LINC01266	3.20935e-07	5.45873
ENSG00000166292	TMEM100	1.78264e-06	5.43833
ENSG00000141668	CBLN2	2.00906e-05	5.43173
ENSG00000260597		3.12722e-05	5.42963
ENSG00000101327	PDYN	7.74208e-05	5.42006
ENSG00000174460	ZCCHC12	3.35147e-07	5.41715
ENSG00000073331	ALPK1	5.22521e-06	5.40769
ENSG00000268287		9.45303e-05	5.39116
ENSG00000225138	SLC9A3-AS1	9.16462e-08	5.38051
ENSG00000128573	FOXP2	2.47271e-06	5.37543
ENSG00000280474		1.12029e-06	5.37522
ENSG00000184226	PCDH9	3.26578e-07	5.37196
ENSG00000005243	COPZ2	4.3017e-05	5.3719
ENSG00000151632	AKR1C2	8.44439e-06	5.36305
ENSG00000128606	LRRC17	2.90451e-07	5.35396
ENSG00000159674	SPON2	1.20627e-07	5.3445
ENSG00000225449	RAB6C-AS1	0.000378892	5.33904
ENSG00000092607	TBX15	0.00107331	5.31659
ENSG00000168487	BMP1	5.55628e-10	5.31576
ENSG00000182985	CADM1	5.13066e-10	5.31187
ENSG00000153029	MR1	8.87125e-08	5.30948
ENSG00000198734	F5	0.000781651	5.30052
ENSG00000147889	CDKN2A	1.98688e-05	5.30009
ENSG00000223861		0.00014914	5.29995
ENSG00000166793	YPEL4	1.26242e-05	5.29024
ENSG00000157502	PWWP3B	1.32902e-09	5.26482
ENSG00000117425	PTCH2	4.76926e-05	5.26235
ENSG00000257818	C1GALT1P1	0.000102119	5.25525
ENSG00000270061		0.000166594	5.25117
ENSG00000172061	LRRC15	1.17121e-06	5.24607
ENSG00000147485	PXDNL	1.15635e-05	5.2436
ENSG00000091262	ABCC6	1.96315e-06	5.24215
ENSG00000019549	SNAI2	3.23747e-07	5.24199
ENSG00000127588	GNG13	5.82663e-06	5.23133
ENSG00000274963	RN7SL600P	6.44855e-05	5.20378
ENSG00000235779		2.65999e-05	5.19435
ENSG00000139880	CDH24	4.77254e-09	5.19161
ENSG00000203804	ADAMTSL4-AS1	0.000209173	5.17817
ENSG00000261118		3.47304e-05	5.17721
ENSG00000186212	SOWAHB	1.86551e-06	5.17488
ENSG00000280047		2.2677e-05	5.17388
ENSG00000112319	EYA4	2.48639e-05	5.16733
ENSG00000225187		2.31526e-06	5.15909
ENSG00000174749	FAM241A	2.28032e-06	5.15412
ENSG00000162643	DNAI3	8.18498e-10	5.14454
ENSG00000136869	TLR4	2.43457e-06	5.12767
ENSG00000136327	NKX2-8	6.49999e-05	5.12335
ENSG00000177363	LRRN4CL	0.000902405	5.0959
ENSG00000281903	LINC02246	0.000142216	5.09057
ENSG00000132334	PTPRE	4.01488e-09	5.08341
ENSG00000272767	JMJD1C-AS1	6.96125e-05	5.08185
ENSG00000078804	TP53INP2	3.08907e-09	5.07801
ENSG00000222112	RN7SKP16	7.42285e-05	5.0603
ENSG00000139278	GLIPR1	0.00829431	5.04689
ENSG00000124785	NRN1	5.56613e-05	5.0464
ENSG00000233217	MROH3P	3.9286e-05	5.02634
ENSG00000109667	SLC2A9	0.000257316	5.02258
ENSG00000283183		3.57396e-05	5.02227
ENSG00000167244	IGF2	5.18784e-10	5.00897
ENSG00000177725		0.00019077	4.98046
ENSG00000278341		0.000185661	4.97394
ENSG00000253293	HOXA10	0.000258832	4.97084
ENSG00000102524	TNFSF13B	5.94773e-05	4.96863
ENSG00000159388	BTG2	3.2934e-08	4.96406
ENSG00000262803		4.02367e-05	4.96126
ENSG00000279951		0.000105012	4.95589
ENSG00000131379	C3orf20	8.28037e-05	4.93868
ENSG00000129038	LOXL1	6.65275e-10	4.93627
ENSG00000187944	C2orf66	0.000241067	4.93378
ENSG00000196337	CGB7	4.60806e-06	4.9309
ENSG00000188916	INSYN2A	2.92016e-05	4.91936
ENSG00000230606		0.000348682	4.91457
ENSG00000253305	PCDHGB6	9.48719e-09	4.89075
ENSG00000167767	KRT80	5.86379e-05	4.88768
ENSG00000176165	FOXG1	1.28661e-05	4.87253
ENSG00000182580	EPHB3	0.000285863	4.87001
ENSG00000235530	TMEM11-DT	0.000118968	4.86881
ENSG00000163273	NPPC	9.6365e-06	4.85351
ENSG00000082293	COL19A1	0.000429568	4.85292
ENSG00000232931	LINC00342	1.02166e-05	4.8521
ENSG00000145246	ATP10D	3.30766e-08	4.85168
ENSG00000232527	LINC02802	1.08429e-05	4.84219
ENSG00000275367		8.33763e-05	4.84212
ENSG00000134115	CNTN6	7.72204e-06	4.83184
ENSG00000141431	ASXL3	1.54586e-07	4.83108
ENSG00000181444	ZNF467	2.14374e-08	4.82502
ENSG00000165156	ZHX1	1.37304e-08	4.81866
ENSG00000132938	MTUS2	2.00551e-08	4.81558
ENSG00000164440	TXLNB	7.76253e-05	4.80432
ENSG00000081853	PCDHGA2	9.75437e-06	4.80135
ENSG00000197599	CCDC154	0.000172195	4.78695
ENSG00000270231	NBPF8	3.70674e-06	4.78505
ENSG00000251143		0.00255468	4.77863
ENSG00000270095		5.76378e-05	4.77741
ENSG00000258565	BLZF2P	6.41835e-05	4.76554
ENSG00000127528	KLF2	5.62576e-06	4.75615
ENSG00000138448	ITGAV	3.10058e-10	4.75348
ENSG00000166863	TAC3	4.7741e-09	4.75123
ENSG00000134352	IL6ST	3.24089e-10	4.75029
ENSG00000204217	BMPR2	4.95057e-08	4.74308
ENSG00000184441		7.91862e-06	4.73973
ENSG00000179921	GPBAR1	6.53794e-05	4.73843
ENSG00000150995	ITPR1	2.25314e-08	4.73304
ENSG00000225339		2.08659e-05	4.72526
ENSG00000164037	SLC9B1	0.000197364	4.7064
ENSG00000091986	CCDC80	3.30766e-08	4.70515
ENSG00000232434	AJM1	7.90967e-06	4.70511
ENSG00000215187	FAM166B	6.24778e-06	4.69782
ENSG00000176826	FKBP9P1	0.00391352	4.69773
ENSG00000124942	AHNAK	2.0507e-06	4.6966
ENSG00000279253		1.74441e-05	4.68918
ENSG00000115221	ITGB6	0.00020908	4.68716
ENSG00000280351		4.97949e-05	4.68224
ENSG00000204323	SMIM5	3.35349e-05	4.67835
ENSG00000227436	FCF1P1	1.45783e-05	4.66104
ENSG00000279283		5.10071e-06	4.65873
ENSG00000226435	ANKRD18DP	5.57052e-05	4.65495
ENSG00000137070	IL11RA	1.2195e-08	4.65148
ENSG00000170214	ADRA1B	0.000206708	4.65122
ENSG00000100647	SUSD6	1.93545e-08	4.62879
ENSG00000166126	AMN	7.94259e-07	4.62767
ENSG00000232487	RASA3-IT1	0.000157016	4.61806
ENSG00000169435	RASSF6	3.56949e-06	4.61302
ENSG00000258525		0.000176564	4.60452
ENSG00000254402	LRRC24	1.84243e-06	4.60372
ENSG00000169946	ZFPM2	5.59128e-08	4.60119
ENSG00000279518		1.48164e-05	4.59777
ENSG00000168792	ABHD15	3.2934e-08	4.59496
ENSG00000120088	CRHR1	9.33873e-06	4.5888
ENSG00000057252	SOAT1	1.72645e-07	4.58875
ENSG00000197380	DACT3	3.52916e-07	4.58663
ENSG00000189409	MMP23B	2.26594e-05	4.58106
ENSG00000107742	SPOCK2	7.99129e-05	4.57954
ENSG00000204540	PSORS1C1	6.86995e-06	4.57256
ENSG00000172738	TMEM217	2.62588e-05	4.56615
ENSG00000216809		0.000297997	4.56225
ENSG00000146674	IGFBP3	2.63512e-07	4.55411
ENSG00000184988	TMEM106A	2.87713e-09	4.55235
ENSG00000004799	PDK4	0.000248134	4.54401
ENSG00000255622	PCDHB17P	0.000315485	4.53998
ENSG00000110237	ARHGEF17	7.19365e-08	4.52847
ENSG00000082175	PGR	4.55428e-06	4.52545
ENSG00000120075	HOXB5	1.90397e-06	4.52201
ENSG00000076641	PAG1	4.56405e-07	4.51508
ENSG00000064195	DLX3	1.35054e-08	4.51327
ENSG00000137825	ITPKA	0.000749116	4.51142
ENSG00000206530	CFAP44	3.09305e-08	4.50738
ENSG00000246898	LINC00920	0.000102441	4.5034
ENSG00000100368	CSF2RB	0.00199476	4.49202
ENSG00000273297		0.000975395	4.48961
ENSG00000058085	LAMC2	2.57912e-07	4.48326
ENSG00000157227	MMP14	7.82613e-11	4.47822
ENSG00000085741	WNT11	0.000785385	4.47288
ENSG00000269486	ERVK9-11	6.80172e-06	4.47249
ENSG00000279030		6.86592e-05	4.46723
ENSG00000232600	TONSL-AS1	2.36604e-06	4.44543
ENSG00000129646	QRICH2	4.98715e-08	4.43523
ENSG00000185112	FAM43A	4.04741e-08	4.43479
ENSG00000164694	FNDC1	1.28308e-07	4.43119
ENSG00000117226	GBP3	0.000560938	4.41618
ENSG00000087495	PHACTR3	0.000657637	4.40794
ENSG00000267519	MIR23AHG	0.000112836	4.40567
ENSG00000264343	NOTCH2NLA	4.69403e-07	4.40117
ENSG00000219607	PPP1R3G	4.41115e-05	4.40003
ENSG00000272505		0.000484584	4.39691
ENSG00000272630		0.00264239	4.39251
ENSG00000113070	HBEGF	9.2088e-09	4.39177
ENSG00000088340	FER1L4	9.07221e-07	4.38528
ENSG00000255399	TBX5-AS1	0.000551036	4.38108
ENSG00000145040	UCN2	1.88657e-07	4.37843
ENSG00000144619	CNTN4	7.44927e-08	4.37647
ENSG00000188993	LRRC66	0.00031542	4.37199
ENSG00000178573	MAF	4.8497e-09	4.36902
ENSG00000137877	SPTBN5	3.65983e-07	4.36651
ENSG00000274292		5.38992e-06	4.36392
ENSG00000279623		0.0018602	4.36379
ENSG00000164542	KIAA0895	8.38878e-06	4.36293
ENSG00000175662	TOM1L2	1.04745e-07	4.35845
ENSG00000176692	FOXC2	0.00277815	4.35399
ENSG00000179698	WDR97	1.70649e-06	4.33866
ENSG00000171992	SYNPO	6.69146e-10	4.33846
ENSG00000231952	DPY19L1P2	0.000790191	4.33788
ENSG00000272899	ATP6V1FNB	4.92863e-05	4.33606
ENSG00000279068		9.44352e-05	4.33384
ENSG00000149218	ENDOD1	3.11609e-08	4.32729
ENSG00000125848	FLRT3	0.00359805	4.32491
ENSG00000006210	CX3CL1	9.36875e-06	4.32489
ENSG00000177599	ZNF491	2.34416e-06	4.32355
ENSG00000161638	ITGA5	4.34728e-07	4.3113
ENSG00000042980	ADAM28	5.48051e-08	4.30511
ENSG00000081923	ATP8B1	3.14815e-07	4.29211
ENSG00000172824	CES4A	6.21203e-05	4.2916
ENSG00000158747	NBL1	3.2063e-07	4.2824
ENSG00000260852	FBXL19-AS1	4.70008e-06	4.26322
ENSG00000086730	LAT2	0.000583455	4.25995
ENSG00000183784	DOCK8-AS1	0.000478333	4.25813
ENSG00000139508	SLC46A3	1.91417e-06	4.2536
ENSG00000198075	SULT1C4	1.86277e-08	4.24494
ENSG00000281969		5.19668e-05	4.23497
ENSG00000127249	ATP13A4	3.78784e-05	4.23461
ENSG00000130827	PLXNA3	7.39289e-09	4.23283
ENSG00000115138	POMC	1.47639e-07	4.23128
ENSG00000127325	BEST3	1.71683e-05	4.23049
ENSG00000197653	DNAH10	0.0154885	4.23025
ENSG00000162367	TAL1	0.000282454	4.22503
ENSG00000153253	SCN3A	1.17997e-05	4.21745
ENSG00000145198	VWA5B2	2.95687e-05	4.21733
ENSG00000224066		0.0015623	4.21268
ENSG00000162415	ZSWIM5	2.17876e-08	4.20455
ENSG00000139173	TMEM117	1.86941e-05	4.20029
ENSG00000253520		0.000237685	4.19337
ENSG00000187796	CARD9	1.57924e-05	4.1916
ENSG00000162981	LRATD1	3.5367e-07	4.18936
ENSG00000110025	SNX15	0.000134211	4.16994
ENSG00000152380	FAM151B	4.62736e-05	4.16951
ENSG00000259969		6.48894e-06	4.16409
ENSG00000188687	SLC4A5	6.4054e-05	4.15732
ENSG00000134686	PHC2	2.12652e-09	4.15281
ENSG00000140092	FBLN5	1.25429e-08	4.14771
ENSG00000178977	LINC00324	2.08314e-05	4.14289
ENSG00000150687	PRSS23	6.76378e-08	4.13918
ENSG00000274204		7.42064e-05	4.13549
ENSG00000271781		0.000437588	4.13069
ENSG00000169242	EFNA1	5.7058e-07	4.12337
ENSG00000125787	GNRH2	0.000550829	4.11607
ENSG00000170500	LONRF2	6.05355e-05	4.10236
ENSG00000130653	PNPLA7	3.27349e-06	4.10044
ENSG00000197776	KLHDC1	0.000157016	4.09971
ENSG00000165240	ATP7A	1.9987e-09	4.08768
ENSG00000105329	TGFB1	0.00017772	4.08717
ENSG00000273368		5.33532e-05	4.08308
ENSG00000168056	LTBP3	4.95085e-09	4.07435
ENSG00000175155	YPEL2	2.01675e-09	4.0736
ENSG00000215302	WHAMMP4	0.000196584	4.07248
ENSG00000148444	COMMD3	4.80557e-06	4.06832
ENSG00000137166	FOXP4	4.90179e-09	4.0634
ENSG00000091656	ZFHX4	4.98715e-08	4.06172
ENSG00000204389	HSPA1A	1.98421e-07	4.06142
ENSG00000020181	ADGRA2	2.06498e-08	4.06116
ENSG00000139410	SDSL	0.000935807	4.05454
ENSG00000197580	BCO2	0.000755814	4.04869
ENSG00000259727		3.42158e-06	4.04686
ENSG00000182463	TSHZ2	0.00283847	4.04419
ENSG00000204338	CYP21A1P	0.000883803	4.04287
ENSG00000138696	BMPR1B	3.70436e-07	4.04184
ENSG00000182902	SLC25A18	2.17125e-06	4.0387
ENSG00000120327	PCDHB14	2.20454e-07	4.03828
ENSG00000211445	GPX3	2.5865e-10	4.03787
ENSG00000199697	RNU6-446P	0.00274921	4.03133
ENSG00000250979		0.000350486	4.03119
ENSG00000020577	SAMD4A	3.17679e-05	4.03098
ENSG00000177606	JUN	1.151e-05	4.03097
ENSG00000163638	ADAMTS9	1.14416e-06	4.03039
ENSG00000266865		1.81476e-05	4.02573
ENSG00000112852	PCDHB2	3.74044e-09	4.02026
ENSG00000155816	FMN2	1.6248e-08	4.0201
ENSG00000130518	IQCN	2.23333e-05	4.0173
ENSG00000260306		0.000181613	4.01704
ENSG00000162614	NEXN	1.34277e-07	4.01679
ENSG00000175505	CLCF1	0.000280733	4.01396
ENSG00000280365		0.000126139	4.01357
ENSG00000242574	HLA-DMB	5.63278e-07	4.01164
ENSG00000139718	SETD1B	1.66983e-08	4.00659
ENSG00000243955	GSTA1	0.00102129	4.00436
ENSG00000101825	MXRA5	9.43572e-09	4.00116
ENSG00000180422	LINC00304	0.00113049	4.00105
ENSG00000012822	CALCOCO1	6.8707e-08	4.00019
ENSG00000204103	MAFB	3.59485e-08	3.99986
ENSG00000110169	HPX	0.000282097	3.99442
ENSG00000259663	ISL1-DT	0.000189882	3.98918
ENSG00000268001	CARD8-AS1	0.000565098	3.98639
ENSG00000254245	PCDHGA3	0.000196301	3.9759
ENSG00000229719	MIR194-2HG	0.000497976	3.97555
ENSG00000166450	PRTG	5.59175e-06	3.97172
ENSG00000080561	MID2	3.71309e-05	3.96743
ENSG00000275120		4.09467e-06	3.9647
ENSG00000171189	GRIK1	5.8283e-05	3.96333
ENSG00000180875	GREM2	0.00020633	3.95886
ENSG00000176956	LY6H	0.00035906	3.95766
ENSG00000105679	GAPDHS	0.00053687	3.95006
ENSG00000183722	LHFPL6	0.000114053	3.94928
ENSG00000146151	HMGCLL1	7.69119e-05	3.94886
ENSG00000183090	FREM3	0.000552932	3.94823
ENSG00000104313	EYA1	6.83078e-08	3.94655
ENSG00000152582	SPEF2	2.05239e-05	3.94214
ENSG00000164684	ZNF704	2.13118e-09	3.93277
ENSG00000119771	KLHL29	3.67913e-08	3.93234
ENSG00000279319		8.29712e-05	3.92542
ENSG00000271926		7.8197e-05	3.92264
ENSG00000279513		0.000564556	3.92189
ENSG00000223764	LINC02593	0.00582361	3.91514
ENSG00000168743	NPNT	2.22275e-07	3.91046
ENSG00000237523	LINC00857	1.09271e-05	3.90591
ENSG00000283196		6.05293e-05	3.90403
ENSG00000111727	HCFC2	1.68807e-08	3.89775
ENSG00000186318	BACE1	1.28053e-09	3.89772
ENSG00000090020	SLC9A1	2.17608e-09	3.89331
ENSG00000279289		6.73193e-06	3.88559
ENSG00000158113	LRRC43	8.1359e-05	3.88466
ENSG00000203805	PLPP4	0.00112417	3.88148
ENSG00000055813	CCDC85A	5.74197e-05	3.881
ENSG00000206561	COLQ	2.64626e-06	3.87745
ENSG00000187372	PCDHB13	3.67059e-06	3.87555
ENSG00000105664	COMP	0.000168904	3.86948
ENSG00000165272	AQP3	1.95057e-08	3.86928
ENSG00000171408	PDE7B	0.00116854	3.86776
ENSG00000136052	SLC41A2	1.04517e-06	3.86469
ENSG00000266258	LINC01909	0.00139815	3.86415
ENSG00000279020	C18orf15	0.00120144	3.85932
ENSG00000054598	FOXC1	0.0144528	3.85699
ENSG00000249669	CARMN	0.00436374	3.85682
ENSG00000120328	PCDHB12	9.8213e-07	3.85621
ENSG00000215861		0.000906842	3.85524
ENSG00000196547	MAN2A2	7.10165e-09	3.85465
ENSG00000154016	GRAP	8.74335e-09	3.85415
ENSG00000021488	SLC7A9	0.000492	3.85241
ENSG00000138792	ENPEP	2.57912e-07	3.84829
ENSG00000073756	PTGS2	1.70207e-06	3.84611
ENSG00000122870	BICC1	1.39564e-07	3.84515
ENSG00000248334	WHAMMP2	3.89032e-05	3.84316
ENSG00000260122		8.45711e-06	3.84263
ENSG00000131634	TMEM204	0.00247056	3.84242
ENSG00000221439	RNU4ATAC16P	0.00013249	3.84135
ENSG00000081189	MEF2C	1.39045e-07	3.83975
ENSG00000273174		0.000417588	3.82866
ENSG00000179528	LBX2	0.00592548	3.82845
ENSG00000234776	C11orf94	0.00239504	3.8269
ENSG00000110422	HIPK3	4.91582e-09	3.81923
ENSG00000015153	YAF2	6.886e-06	3.81889
ENSG00000216740	ANXA2P3	7.28339e-05	3.81834
ENSG00000214176	PLEKHM1P1	1.16902e-06	3.81611
ENSG00000139970	RTN1	2.04686e-07	3.81352
ENSG00000196923	PDLIM7	1.56127e-08	3.8101
ENSG00000267077		0.000748472	3.80671
ENSG00000253516	HMGB1P41	6.64576e-05	3.80439
ENSG00000175267	VWA3A	0.000344319	3.80241
ENSG00000172296	SPTLC3	2.97797e-09	3.79994
ENSG00000112320	SOBP	9.96833e-10	3.79714
ENSG00000189120	SP6	3.92385e-09	3.7969
ENSG00000135048	CEMIP2	5.52547e-10	3.79639
ENSG00000110675	ELMOD1	1.9166e-06	3.79575
ENSG00000113083	LOX	5.55138e-06	3.78775
ENSG00000215068		0.000870894	3.78727
ENSG00000159899	NPR2	4.95085e-09	3.78661
ENSG00000268364	SMC5-DT	6.45476e-06	3.78518
ENSG00000170074	FAM153A	0.00392123	3.78181
ENSG00000130300	PLVAP	0.00188455	3.78147
ENSG00000229622	MTND5P2	0.00327391	3.77872
ENSG00000269959	SPACA6-AS1	0.00292246	3.77856
ENSG00000143382	ADAMTSL4	2.47592e-09	3.77655
ENSG00000206262	FOXL2NB	1.38774e-05	3.77579
ENSG00000113212	PCDHB7	3.71309e-05	3.77216
ENSG00000155366	RHOC	4.91678e-08	3.77107
ENSG00000149577	SIDT2	4.50438e-08	3.76803
ENSG00000270629	NBPF14	1.92365e-09	3.76733
ENSG00000273137		0.00168965	3.76502
ENSG00000113532	ST8SIA4	0.000384694	3.75867
ENSG00000256616		0.000537697	3.75609
ENSG00000243978	RTL9	2.35567e-05	3.75177
ENSG00000160161	CILP2	4.52664e-07	3.75119
ENSG00000215386	MIR99AHG	0.00129864	3.73885
ENSG00000167874	TMEM88	2.40508e-07	3.7384
ENSG00000171385	KCND3	0.000175048	3.73791
ENSG00000075945	KIFAP3	1.20866e-07	3.73667
ENSG00000196083	IL1RAP	2.02038e-09	3.73296
ENSG00000213190	MLLT11	1.04519e-10	3.73193
ENSG00000112782	CLIC5	5.38543e-05	3.73178
ENSG00000147509	RGS20	0.000166401	3.72859
ENSG00000145431	PDGFC	3.10058e-10	3.72662
ENSG00000150471	ADGRL3	2.26771e-06	3.72655
ENSG00000172638	EFEMP2	6.40471e-08	3.7234
ENSG00000227398	KIF9-AS1	2.04531e-07	3.7188
ENSG00000260064		0.000326959	3.71634
ENSG00000198520	ARMH1	0.000264898	3.71125
ENSG00000145217	SLC26A1	0.00360346	3.70613
ENSG00000187068	C3orf70	6.15469e-08	3.7056
ENSG00000226864	ATE1-AS1	0.000121955	3.70257
ENSG00000173013	CCDC96	0.00194094	3.70182
ENSG00000036530	CYP46A1	9.07613e-06	3.69437
ENSG00000182534	MXRA7	2.08617e-08	3.69118
ENSG00000131018	SYNE1	1.20959e-07	3.6899
ENSG00000129167	TPH1	2.36706e-06	3.68861
ENSG00000166960	CCDC178	1.27606e-05	3.6871
ENSG00000135678	CPM	9.0931e-07	3.68511
ENSG00000120937	NPPB	0.00139964	3.68483
ENSG00000264596		0.00110551	3.68393
ENSG00000259318	HMGN1P1	0.000643669	3.68312
ENSG00000183770	FOXL2	9.38441e-07	3.67495
ENSG00000226742	HSBP1L1	1.51386e-05	3.67458
ENSG00000054793	ATP9A	4.49772e-08	3.67439
ENSG00000270127		0.00199928	3.67169
ENSG00000016082	ISL1	0.00483349	3.67134
ENSG00000149972	CNTN5	1.5143e-06	3.67106
ENSG00000116675	DNAJC6	3.08152e-09	3.66838
ENSG00000165973	NELL1	0.000349482	3.66313
ENSG00000151929	BAG3	1.27813e-08	3.66148
ENSG00000235449		0.000537062	3.65954
ENSG00000264660		0.0033072	3.65717
ENSG00000111424	VDR	1.61807e-05	3.64891
ENSG00000229591		0.0105477	3.64432
ENSG00000229334	TMEM44-AS2	0.000331055	3.64175
ENSG00000047346	FAM214A	3.75899e-06	3.6409
ENSG00000235609		1.62599e-06	3.63574
ENSG00000228839	PIK3IP1-DT	0.00137334	3.63537
ENSG00000111348	ARHGDIB	3.29776e-05	3.6352
ENSG00000239305	RNF103	1.3168e-08	3.6345
ENSG00000259642	ST20-AS1	5.83098e-07	3.63406
ENSG00000123570	RAB9B	4.53701e-06	3.63234
ENSG00000177301	KCNA2	2.60158e-08	3.63005
ENSG00000090975	PITPNM2	2.50639e-05	3.62753
ENSG00000240211	PPP1R35-AS1	0.00129252	3.62698
ENSG00000197702	PARVA	4.83926e-08	3.6268
ENSG00000231795	ITCH-IT1	0.000445559	3.62139
ENSG00000171223	JUNB	1.35672e-08	3.61497
ENSG00000196639	HRH1	0.0046768	3.61367
ENSG00000233818		0.000504793	3.61264
ENSG00000119630	PGF	4.49772e-08	3.61193
ENSG00000260089	ADAM3B	0.000388467	3.59974
ENSG00000145626	UGT3A1	1.23668e-09	3.59882
ENSG00000170893	TRH	0.00211429	3.59616
ENSG00000165124	SVEP1	5.0964e-09	3.59422
ENSG00000138193	PLCE1	2.42659e-07	3.59368
ENSG00000179981	TSHZ1	0.000100825	3.5931
ENSG00000270021		0.000554233	3.59268
ENSG00000234617	SNRK-AS1	7.0455e-05	3.59182
ENSG00000162825	NBPF20	1.70698e-06	3.59031
ENSG00000175264	CHST1	2.05817e-08	3.58556
ENSG00000090776	EFNB1	2.22724e-06	3.5811
ENSG00000127920	GNG11	9.16304e-08	3.5807
ENSG00000171621	SPSB1	3.0776e-08	3.58029
ENSG00000188338	SLC38A3	5.04301e-05	3.57686
ENSG00000267475	NUDT19-DT	0.000866627	3.57473
ENSG00000165092	ALDH1A1	8.70767e-08	3.57458
ENSG00000065413	ANKRD44	2.24004e-07	3.57455
ENSG00000277452	RN7SL473P	0.00148081	3.56816
ENSG00000233930	KRTAP5-AS1	0.00307223	3.56582
ENSG00000031003	FAM13B	1.22567e-09	3.55742
ENSG00000174236	REP15	0.000340284	3.5497
ENSG00000155265	GOLGA7B	0.00492095	3.54665
ENSG00000145743	FBXL17	1.05683e-08	3.54539
ENSG00000152669	CCNO	0.000407341	3.5424
ENSG00000084110	HAL	2.06609e-05	3.53765
ENSG00000156050	FAM161B	5.80713e-06	3.53358
ENSG00000278558	TMEM191B	0.00068678	3.53136
ENSG00000088808	PPP1R13B	8.09064e-09	3.53115
ENSG00000150625	GPM6A	2.54468e-07	3.53111
ENSG00000268266		0.00254731	3.52481
ENSG00000260565	ERVK13-1	5.59128e-08	3.51987
ENSG00000078401	EDN1	0.00366237	3.51885
ENSG00000138829	FBN2	3.72359e-06	3.51322
ENSG00000123933	MXD4	2.47071e-07	3.51012
ENSG00000163898	LIPH	2.20408e-05	3.50901
ENSG00000170615	SLC26A5	0.00108435	3.50897
ENSG00000189136	UBE2Q2P1	1.38023e-05	3.50737
ENSG00000128016	ZFP36	5.86745e-08	3.50193
ENSG00000065833	ME1	8.77523e-09	3.50165
ENSG00000187634	SAMD11	0.0329108	3.49865
ENSG00000139438	FAM222A	9.92759e-07	3.49743
ENSG00000122176	FMOD	0.00200759	3.49708
ENSG00000176597	B3GNT5	1.38747e-08	3.49588
ENSG00000256043	CTSO	1.75819e-06	3.49376
ENSG00000214021	TTLL3	2.00903e-06	3.48516
ENSG00000274093		0.00705566	3.4844
ENSG00000120322	PCDHB8	4.26401e-05	3.48249
ENSG00000283199	C13orf46	1.35595e-05	3.48063
ENSG00000165194	PCDH19	1.38311e-06	3.47436
ENSG00000146122	DAAM2	6.01047e-08	3.47278
ENSG00000251682		0.000351437	3.47261
ENSG00000118997	DNAH7	0.000106241	3.47247
ENSG00000276710	CSPG4P10	0.000938608	3.46789
ENSG00000237738	RNF216-IT1	0.00184934	3.4677
ENSG00000233237	LINC00472	4.26328e-09	3.46579
ENSG00000177340		7.59206e-05	3.46304
ENSG00000110195	FOLR1	8.99223e-06	3.46294
ENSG00000135960	EDAR	9.90186e-05	3.46271
ENSG00000214783	POLR2J4	0.00303989	3.4594
ENSG00000183682	BMP8A	0.00220976	3.45522
ENSG00000267169	ADGRL1-AS1	0.000412154	3.45268
ENSG00000141294	LRRC46	0.00104415	3.45212
ENSG00000280163		0.00217598	3.44915
ENSG00000225206	MIR137HG	0.000437858	3.44602
ENSG00000271643	PDCD6IP-DT	6.16761e-06	3.44473
ENSG00000120738	EGR1	3.33801e-07	3.44334
ENSG00000134202	GSTM3	1.94861e-06	3.44269
ENSG00000106631	MYL7	0.000318134	3.44139
ENSG00000235649	MXRA5Y	0.000779285	3.43999
ENSG00000235631	RNF148	0.000695994	3.4329
ENSG00000177694	NAALADL2	2.41731e-05	3.43205
ENSG00000122432	SPATA1	0.000260648	3.43141
ENSG00000108239	TBC1D12	2.39437e-07	3.42712
ENSG00000261659		2.03542e-05	3.42623
ENSG00000282057		0.000140812	3.42508
ENSG00000168032	ENTPD3	0.000697046	3.42205
ENSG00000256211	SKP1P2	0.00160673	3.42044
ENSG00000153246	PLA2R1	3.31837e-07	3.41854
ENSG00000203724	C1orf53	0.000751327	3.41378
ENSG00000162188	GNG3	1.81161e-07	3.41358
ENSG00000268182	SMIM17	0.00240624	3.41183
ENSG00000005884	ITGA3	2.2737e-07	3.41164
ENSG00000173846	PLK3	6.14029e-07	3.40743
ENSG00000262096	PCDHB19P	0.00608958	3.40693
ENSG00000003436	TFPI	0.000182315	3.40552
ENSG00000240583	AQP1	0.00175734	3.40489
ENSG00000075399	VPS9D1	1.98421e-07	3.40105
ENSG00000166341	DCHS1	3.2934e-08	3.40002
ENSG00000144655	CSRNP1	4.3385e-08	3.39971
ENSG00000171206	TRIM8	9.01297e-08	3.39691
ENSG00000006756	ARSD	6.23493e-05	3.39653
ENSG00000234380	LINC01426	4.28419e-07	3.39573
ENSG00000232994	RPL7P14	0.00140902	3.39504
ENSG00000109927	TECTA	3.44092e-06	3.39502
ENSG00000242732	RTL5	6.10451e-07	3.39147
ENSG00000125945	ZNF436	1.88307e-06	3.391
ENSG00000166016	ABTB2	4.95209e-09	3.38912
ENSG00000182600	SNORC	0.00018946	3.38346
ENSG00000279361		3.94051e-05	3.37804
ENSG00000120910	PPP3CC	5.57662e-07	3.37591
ENSG00000053328	METTL24	3.51761e-05	3.37412
ENSG00000278897		5.19668e-05	3.36829
ENSG00000168283	BMI1	6.886e-06	3.36674
ENSG00000279917		0.000395543	3.36582
ENSG00000175556	LONRF3	0.00943057	3.3636
ENSG00000197019	SERTAD1	4.04071e-07	3.36303
ENSG00000242600	MBL1P	0.00181235	3.36275
ENSG00000183963	SMTN	7.92448e-08	3.36017
ENSG00000101307	SIRPB1	0.0031035	3.35879
ENSG00000105443	CYTH2	2.35196e-08	3.35601
ENSG00000184144	CNTN2	0.00783048	3.35492
ENSG00000130449	ZSWIM6	7.5138e-08	3.3532
ENSG00000254691		0.00726416	3.34944
ENSG00000177469	CAVIN1	6.14029e-07	3.34678
ENSG00000135638	EMX1	4.7294e-06	3.3396
ENSG00000279250		0.000437858	3.33874
ENSG00000184304	PRKD1	1.27154e-07	3.33539
ENSG00000256061	DNAAF4	0.00420378	3.33518
ENSG00000264449		0.000538197	3.33429
ENSG00000203737	GPR52	0.000597096	3.33417
ENSG00000196139	AKR1C3	1.89403e-07	3.33151
ENSG00000197603	CPLANE1	1.01497e-07	3.33027
ENSG00000136859	ANGPTL2	3.74044e-09	3.33024
ENSG00000277152		0.00524391	3.32932
ENSG00000236535	RC3H1-IT1	0.00574303	3.32797
ENSG00000137802	MAPKBP1	2.92394e-07	3.32747
ENSG00000175265	GOLGA8A	3.38544e-07	3.32732
ENSG00000049249	TNFRSF9	0.0019873	3.32581
ENSG00000227507	LTB	0.0176444	3.32486
ENSG00000270504		4.91214e-05	3.3221
ENSG00000143869	GDF7	6.27201e-06	3.31862
ENSG00000261386		0.000597096	3.31674
ENSG00000271590		0.00275948	3.3156
ENSG00000272720		0.000492353	3.31167
ENSG00000254585	MAGEL2	3.31017e-08	3.30887
ENSG00000105223	PLD3	7.42025e-09	3.30838
ENSG00000187686	KRT18P59	0.00180367	3.30796
ENSG00000157613	CREB3L1	1.11268e-08	3.3076
ENSG00000233429	HOTAIRM1	0.00842007	3.30473
ENSG00000100311	PDGFB	1.52048e-07	3.29973
ENSG00000161835	TAMALIN	1.6054e-06	3.29731
ENSG00000079257	LXN	9.22528e-10	3.29603
ENSG00000229235	RPL37P18	0.000680743	3.29533
ENSG00000267365	KCNJ2-AS1	7.85267e-05	3.28694
ENSG00000081148	IMPG2	0.000146143	3.28501
ENSG00000139971	ARMH4	1.91599e-08	3.28444
ENSG00000273599		0.00176221	3.28216
ENSG00000109738	GLRB	4.61083e-06	3.2767
ENSG00000254122	PCDHGB7	2.18744e-09	3.27649
ENSG00000215769	ARHGAP27P1-BPTFP1-KPNA2P3	6.73357e-06	3.27579
ENSG00000171132	PRKCE	1.94526e-08	3.27463
ENSG00000226029	LINC01772	1.34696e-05	3.27422
ENSG00000113369	ARRDC3	0.00112457	3.27402
ENSG00000273033	LINC02035	2.74574e-07	3.26857
ENSG00000196562	SULF2	5.18784e-10	3.2666
ENSG00000142920	AZIN2	1.67271e-05	3.26281
ENSG00000273230		3.84525e-06	3.25756
ENSG00000118004	COLEC11	0.000156268	3.25643
ENSG00000280381		0.0147042	3.25543
ENSG00000162909	CAPN2	4.86616e-10	3.25488
ENSG00000258674		0.000807173	3.25303
ENSG00000282034		4.23854e-05	3.24315
ENSG00000251615		1.39684e-06	3.2418
ENSG00000228695	CES1P1	0.00452596	3.24145
ENSG00000145730	PAM	8.40967e-09	3.24025
ENSG00000176809	LRRC37A3	2.29814e-07	3.23956
ENSG00000033122	LRRC7	0.000110186	3.23889
ENSG00000204969	PCDHA2	4.15464e-08	3.23757
ENSG00000112964	GHR	0.000327729	3.23712
ENSG00000118514	ALDH8A1	0.00210874	3.23612
ENSG00000166750	SLFN5	1.40124e-08	3.23442
ENSG00000107282	APBA1	8.29596e-05	3.23387
ENSG00000110876	SELPLG	0.00203469	3.22946
ENSG00000143867	OSR1	0.000378063	3.22906
ENSG00000186369	LINC00643	0.000191336	3.22754
ENSG00000267547		4.22587e-06	3.22401
ENSG00000226801	OSTCP8	0.0003877	3.21297
ENSG00000183044	ABAT	2.69361e-09	3.21254
ENSG00000186834	HEXIM1	3.67006e-09	3.21226
ENSG00000279789		1.27828e-05	3.21172
ENSG00000268392		0.000302329	3.20917
ENSG00000152192	POU4F1	0.000365673	3.20771
ENSG00000170379	TCAF2	0.00573944	3.20703
ENSG00000182057	OGFRP1	0.000508477	3.20557
ENSG00000139631	CSAD	7.65284e-06	3.20067
ENSG00000182916	TCEAL7	2.25335e-08	3.1991
ENSG00000124107	SLPI	0.000130302	3.19853
ENSG00000279699		0.00606226	3.19844
ENSG00000154330	PGM5	3.19309e-06	3.1983
ENSG00000175866	BAIAP2	1.66983e-08	3.19656
ENSG00000129159	KCNC1	0.00912577	3.19607
ENSG00000188015	S100A3	0.000296715	3.19594
ENSG00000141542	RAB40B	1.21319e-05	3.19548
ENSG00000249274	PDLIM1P4	0.000451718	3.19527
ENSG00000096968	JAK2	1.68579e-06	3.19522
ENSG00000069188	SDK2	1.03518e-06	3.19343
ENSG00000204385	SLC44A4	0.000186212	3.1885
ENSG00000113211	PCDHB6	1.74569e-05	3.18542
ENSG00000248159	HSPA8P11	0.0285034	3.18388
ENSG00000263069	RNF213-AS1	0.000289052	3.18069
ENSG00000084764	MAPRE3	1.85525e-07	3.18049
ENSG00000165626	BEND7	1.02704e-08	3.1804
ENSG00000188641	DPYD	8.48557e-06	3.17721
ENSG00000171551	ECEL1	2.2228e-10	3.17661
ENSG00000279265		0.0021583	3.17318
ENSG00000248485	PCP4L1	6.63403e-07	3.17065
ENSG00000173559	NABP1	1.6248e-08	3.16954
ENSG00000184545	DUSP8	7.89308e-05	3.16557
ENSG00000278668		0.00250237	3.1645
ENSG00000242540		0.00114965	3.16392
ENSG00000238141	BRWD1-AS1	0.00279757	3.16082
ENSG00000188596	CFAP54	2.05858e-05	3.15791
ENSG00000249740	OSMR-DT	0.0044634	3.15745
ENSG00000212418	RNY4P36	0.00517445	3.15663
ENSG00000085276	MECOM	0.000110145	3.15631
ENSG00000236047	RPL13AP12	0.000360571	3.1559
ENSG00000199664	RNU6-1266P	0.000182315	3.1552
ENSG00000149596	JPH2	1.7987e-06	3.15279
ENSG00000196074	SYCP2	4.13756e-05	3.15147
ENSG00000080031	PTPRH	7.06561e-06	3.14938
ENSG00000124429	POF1B	0.00108961	3.14496
ENSG00000205220	PSMB10	0.00109905	3.14388
ENSG00000250995	TMEM30BP1	0.0145237	3.1418
ENSG00000013364	MVP	5.32196e-07	3.14147
ENSG00000124593		3.09305e-08	3.14123
ENSG00000187800	PEAR1	2.79975e-07	3.14047
ENSG00000207117		0.00201514	3.1384
ENSG00000019102	VSIG2	0.00630146	3.13781
ENSG00000259205	PRKXP1	4.03339e-05	3.13691
ENSG00000182752	PAPPA	6.52335e-05	3.13567
ENSG00000171533	MAP6	0.00025101	3.13434
ENSG00000204388	HSPA1B	1.51053e-05	3.13401
ENSG00000117461	PIK3R3	3.02838e-10	3.12936
ENSG00000279439		0.000981173	3.12488
ENSG00000077274	CAPN6	1.30144e-07	3.12424
ENSG00000117758	STX12	1.49779e-08	3.12281
ENSG00000104490	NCALD	1.73299e-06	3.12269
ENSG00000150773	PIH1D2	4.67991e-05	3.11971
ENSG00000153531	ADPRHL1	1.28604e-06	3.11971
ENSG00000266378		0.0102451	3.11786
ENSG00000170456	DENND5B	2.2062e-07	3.11731
ENSG00000168899	VAMP5	0.000108801	3.11417
ENSG00000279434		0.000583815	3.11316
ENSG00000247679		2.41119e-06	3.10824
ENSG00000162676	GFI1	0.00760225	3.10576
ENSG00000204022	LIPJ	0.00529674	3.10463
ENSG00000234695	TFPI2-DT	0.000110014	3.10461
ENSG00000204956	PCDHGA1	1.48181e-06	3.1041
ENSG00000275880		0.00636904	3.1023
ENSG00000256340	ABCC6P1	0.00263701	3.10167
ENSG00000205835	GMNC	0.000994349	3.09975
ENSG00000167552	TUBA1A	7.02687e-10	3.09786
ENSG00000076356	PLXNA2	0.00411692	3.09669
ENSG00000253641		0.00500667	3.09665
ENSG00000107819	SFXN3	1.08651e-06	3.09609
ENSG00000242828		0.00619979	3.09445
ENSG00000260211		0.00618302	3.09291
ENSG00000272343		0.00250128	3.09243
ENSG00000145526	CDH18	0.00330366	3.08645
ENSG00000076706	MCAM	1.79745e-07	3.0801
ENSG00000267711		0.00357247	3.07866
ENSG00000182095	TNRC18	2.0582e-05	3.07847
ENSG00000164877	MICALL2	6.23513e-06	3.07569
ENSG00000162552	WNT4	0.00564338	3.07356
ENSG00000143147	GPR161	1.12567e-07	3.07227
ENSG00000135622	SEMA4F	3.02119e-07	3.07059
ENSG00000131831	RAI2	4.70399e-07	3.0679
ENSG00000163491	NEK10	3.48909e-05	3.06768
ENSG00000250151	ARPC4-TTLL3	0.00810477	3.067
ENSG00000160145	KALRN	1.87152e-09	3.06677
ENSG00000260910	LINC00565	0.00264241	3.06629
ENSG00000254708	MMADHCP2	0.000226559	3.065
ENSG00000109906	ZBTB16	0.000518716	3.06479
ENSG00000142188	TMEM50B	4.40139e-07	3.0635
ENSG00000113430	IRX4	8.92658e-06	3.06288
ENSG00000207425		0.000437776	3.05966
ENSG00000177169	ULK1	3.66212e-07	3.05642
ENSG00000268108		0.000755478	3.05489
ENSG00000232373	MTCYBP3	0.00531776	3.0527
ENSG00000167065	DUSP18	5.89569e-07	3.05206
ENSG00000111729	CLEC4A	0.00247324	3.05023
ENSG00000132837	DMGDH	0.000480259	3.05014
ENSG00000233885	YEATS2-AS1	0.00460097	3.04927
ENSG00000083290	ULK2	3.72713e-06	3.04879
ENSG00000133816	MICAL2	3.58829e-07	3.04761
ENSG00000090565	RAB11FIP3	2.43879e-08	3.04557
ENSG00000156860	FBRS	2.26088e-08	3.04512
ENSG00000130822	PNCK	2.61425e-06	3.04189
ENSG00000151491	EPS8	8.81149e-09	3.04114
ENSG00000170743	SYT9	1.84243e-06	3.04022
ENSG00000163328	GPR155	8.9946e-06	3.03867
ENSG00000099139	PCSK5	1.25757e-07	3.03744
ENSG00000226648	PLCG1-AS1	0.000298429	3.03737
ENSG00000151693	ASAP2	1.56181e-07	3.03686
ENSG00000249641	HOXC13-AS	0.00451287	3.03454
ENSG00000105204	DYRK1B	2.10114e-08	3.03345
ENSG00000164509	IL31RA	0.00762676	3.03342
ENSG00000182809	CRIP2	1.3684e-07	3.02664
ENSG00000267127		0.00184608	3.02615
ENSG00000173546	CSPG4	3.38095e-08	3.0251
ENSG00000073282	TP63	0.0133449	3.0246
ENSG00000102385	DRP2	2.99454e-07	3.02208
ENSG00000261054		0.00868368	3.02175
ENSG00000198774	RASSF9	2.33054e-06	3.02091
ENSG00000164733	CTSB	2.2476e-08	3.02057
ENSG00000204706	MAMDC2-AS1	0.00270162	3.01987
ENSG00000149289	ZC3H12C	1.98783e-07	3.01734
ENSG00000241684	ADAMTS9-AS2	0.0068415	3.01661
ENSG00000187838	PLSCR3	1.64327e-05	3.01533
ENSG00000124788	ATXN1	3.43775e-05	3.01363
ENSG00000227403	LINC01806	6.80758e-08	3.01355
ENSG00000254363		0.00057765	3.01229
ENSG00000197813		0.000446599	3.01211
ENSG00000186684	CYP27C1	7.19743e-10	3.01163
ENSG00000276850		3.38568e-05	3.01032
ENSG00000149177	PTPRJ	1.6248e-08	3.00975
ENSG00000135677	GNS	9.11789e-08	3.0097
ENSG00000253953	PCDHGB4	1.24672e-07	3.0068
ENSG00000135766	EGLN1	3.33344e-08	3.0061
ENSG00000111886	GABRR2	0.00039501	3.00538
ENSG00000213918	DNASE1	1.36536e-07	3.00411
ENSG00000237892	KLF7-IT1	0.00732471	3.00304
ENSG00000230373	GOLGA6L5P	0.00117388	3.00292
ENSG00000249693	THEGL	0.00272421	3.00052
ENSG00000274598		0.00232831	2.99908
ENSG00000108001	EBF3	0.00388065	2.99879
ENSG00000129194	SOX15	3.09305e-08	2.99839
ENSG00000259529		8.35176e-05	2.99766
ENSG00000116793	PHTF1	7.82608e-08	2.99664
ENSG00000231991	ANXA2P2	2.05374e-06	2.99212
ENSG00000102854	MSLN	0.00238406	2.99022
ENSG00000145623	OSMR	3.70417e-07	2.98913
ENSG00000134107	BHLHE40	0.00216094	2.98295
ENSG00000072201	LNX1	1.92953e-06	2.98285
ENSG00000141570	CBX8	0.000976032	2.98182
ENSG00000152217	SETBP1	4.93601e-09	2.98167
ENSG00000227953	LINC01341	3.41062e-05	2.97828
ENSG00000119737	GPR75	7.37269e-07	2.97779
ENSG00000213901	SLC23A3	0.00200612	2.97628
ENSG00000271538	LINC02427	0.00459255	2.97556
ENSG00000182326	C1S	5.27007e-07	2.97459
ENSG00000236268	LINC01361	0.00194094	2.97367
ENSG00000151322	NPAS3	0.000905365	2.97134
ENSG00000068903	SIRT2	8.3033e-07	2.97011
ENSG00000271327		0.000619154	2.96948
ENSG00000166922	SCG5	3.10531e-06	2.96924
ENSG00000131668	BARX1	1.45881e-05	2.96863
ENSG00000197208	SLC22A4	9.38652e-05	2.96805
ENSG00000080823	MOK	6.56692e-06	2.96725
ENSG00000168615	ADAM9	1.28053e-09	2.96349
ENSG00000269964	MEI4	8.66939e-05	2.96298
ENSG00000101298	SNPH	2.40508e-07	2.96293
ENSG00000161791	FMNL3	1.86461e-08	2.96272
ENSG00000125637	PSD4	7.46533e-07	2.96261
ENSG00000197616	MYH6	0.00182928	2.96185
ENSG00000232536		0.00325134	2.96136
ENSG00000150347	ARID5B	5.2388e-08	2.96
ENSG00000114638	UPK1B	9.36875e-06	2.95896
ENSG00000111321	LTBR	6.4054e-05	2.95664
ENSG00000115616	SLC9A2	0.00773531	2.95452
ENSG00000275846		0.0123022	2.95438
ENSG00000039319	ZFYVE16	1.28053e-09	2.95371
ENSG00000263338		0.00419244	2.95239
ENSG00000134072	CAMK1	1.01497e-07	2.95079
ENSG00000105270	CLIP3	1.13343e-07	2.9498
ENSG00000228559		0.000272239	2.94188
ENSG00000139567	ACVRL1	0.000301722	2.93928
ENSG00000175806	MSRA	6.85634e-07	2.93401
ENSG00000129749	CHRNA10	3.23012e-06	2.93362
ENSG00000198053	SIRPA	1.3051e-08	2.93344
ENSG00000206567		0.0060937	2.93331
ENSG00000160271	RALGDS	6.34713e-09	2.93191
ENSG00000172572	PDE3A	1.3452e-06	2.93162
ENSG00000163659	TIPARP	9.42575e-06	2.9313
ENSG00000273058		0.00565369	2.92957
ENSG00000140470	ADAMTS17	2.07862e-06	2.92939
ENSG00000128578	STRIP2	8.76678e-09	2.92934
ENSG00000138434	ITPRID2	1.41083e-08	2.92926
ENSG00000159176	CSRP1	3.51158e-07	2.92895
ENSG00000198604	BAZ1A	5.11276e-10	2.92773
ENSG00000103226	NOMO3	4.36322e-06	2.92689
ENSG00000115183	TANC1	5.2388e-08	2.92645
ENSG00000206120	EGFEM1P	9.68998e-07	2.92596
ENSG00000245025		0.000149931	2.92579
ENSG00000273136	NBPF26	1.19511e-06	2.92445
ENSG00000204131	NHSL2	9.96833e-10	2.92421
ENSG00000005238	FAM214B	2.57912e-07	2.92408
ENSG00000198795	ZNF521	1.38662e-07	2.92299
ENSG00000122694	GLIPR2	6.85898e-07	2.92164
ENSG00000265625		0.00126794	2.92128
ENSG00000143416	SELENBP1	2.86119e-09	2.92098
ENSG00000101746	NOL4	2.61383e-06	2.91902
ENSG00000226520	KIRREL1-IT1	0.00133372	2.91419
ENSG00000273375		0.00982046	2.91415
ENSG00000134532	SOX5	0.000781494	2.9131
ENSG00000168994	PXDC1	0.0001089	2.9086
ENSG00000183853	KIRREL1	1.46683e-09	2.90851
ENSG00000162931	TRIM17	7.41635e-06	2.90722
ENSG00000271254		3.49904e-05	2.90688
ENSG00000277558		0.00265378	2.90522
ENSG00000226380		0.000429526	2.90339
ENSG00000197054	ZNF763	0.000200555	2.90338
ENSG00000279608		0.000109849	2.90241
ENSG00000278818		0.00598224	2.90239
ENSG00000240853	RN7SL328P	0.00064891	2.90223
ENSG00000085063	CD59	8.09064e-09	2.90207
ENSG00000173531	MST1	0.0011319	2.90172
ENSG00000185022	MAFF	1.50539e-08	2.90172
ENSG00000113742	CPEB4	3.37891e-07	2.89818
ENSG00000273084		0.0013428	2.89678
ENSG00000140859	KIFC3	5.07441e-06	2.89423
ENSG00000181722	ZBTB20	4.99754e-06	2.89323
ENSG00000272512		0.00299353	2.89106
ENSG00000165917	RAPSN	0.0369247	2.89076
ENSG00000227992		0.00823793	2.88936
ENSG00000108018	SORCS1	2.25335e-08	2.88799
ENSG00000163947	ARHGEF3	3.78454e-08	2.88775
ENSG00000108557	RAI1	1.02952e-05	2.88733
ENSG00000244731	C4A	0.00599601	2.88707
ENSG00000001461	NIPAL3	5.55743e-06	2.88421
ENSG00000267121	FMNL1-DT	0.000395405	2.88107
ENSG00000163346	PBXIP1	8.72903e-07	2.87936
ENSG00000120278	PLEKHG1	5.75368e-09	2.87916
ENSG00000223685	LINC00571	0.00852417	2.8789
ENSG00000142611	PRDM16	7.44927e-08	2.87879
ENSG00000182310	SPACA6	5.68044e-05	2.87867
ENSG00000160216	AGPAT3	3.07408e-05	2.87637
ENSG00000187239	FNBP1	8.28753e-09	2.87604
ENSG00000171243	SOSTDC1	0.00714665	2.87212
ENSG00000113916	BCL6	2.42659e-07	2.87058
ENSG00000150782	IL18	0.00154346	2.87036
ENSG00000143768	LEFTY2	1.59241e-05	2.86981
ENSG00000119535	CSF3R	0.0147811	2.86734
ENSG00000149809	TM7SF2	3.47121e-08	2.86518
ENSG00000183826	BTBD9	3.09305e-08	2.86433
ENSG00000171295	ZNF440	5.65113e-06	2.86424
ENSG00000149591	TAGLN	3.05357e-09	2.86215
ENSG00000196388	INCA1	0.000948452	2.85928
ENSG00000255874	PRECSIT	2.92409e-06	2.85922
ENSG00000236914	LINC01852	1.50236e-05	2.85846
ENSG00000099992	TBC1D10A	2.41213e-07	2.85369
ENSG00000196421	C20orf204	6.09537e-05	2.8534
ENSG00000112186	CAP2	2.72977e-08	2.85213
ENSG00000116885	OSCP1	1.29187e-07	2.84986
ENSG00000148848	ADAM12	0.000358867	2.84873
ENSG00000113205	PCDHB3	1.48579e-07	2.84871
ENSG00000205336	ADGRG1	4.27359e-05	2.84764
ENSG00000235370	DNM1P51	0.0159564	2.84677
ENSG00000274512	TBC1D3L	0.000113109	2.84628
ENSG00000254995	STX16-NPEPL1	1.32041e-05	2.84563
ENSG00000139055	ERP27	1.80921e-05	2.84417
ENSG00000188783	PRELP	0.00090396	2.84403
ENSG00000218596		0.00299353	2.8431
ENSG00000164574	GALNT10	2.11005e-07	2.84109
ENSG00000055955	ITIH4	2.33151e-05	2.83529
ENSG00000134575	ACP2	1.68807e-08	2.83481
ENSG00000273691		0.00057765	2.83446
ENSG00000176438	SYNE3	0.000122691	2.83319
ENSG00000185352	HS6ST3	0.000238576	2.83151
ENSG00000251032	CUL1P1	0.000257355	2.83108
ENSG00000233006	MIR3936HG	5.56613e-05	2.83037
ENSG00000170382	LRRN2	2.59799e-05	2.82828
ENSG00000138463	SLC49A4	9.22251e-09	2.8277
ENSG00000231880		0.019716	2.82592
ENSG00000270084	GAS5-AS1	0.0299395	2.82253
ENSG00000225950	NTF4	2.84491e-05	2.82179
ENSG00000175356	SCUBE2	9.68985e-06	2.82114
ENSG00000107099	DOCK8	2.55203e-05	2.82113
ENSG00000279901		0.000652743	2.82012
ENSG00000246777	DYNC1LI2-DT	0.00270162	2.81937
ENSG00000105767	CADM4	3.72713e-06	2.81909
ENSG00000269925		0.0094958	2.8185
ENSG00000126709	IFI6	5.25165e-08	2.81818
ENSG00000255608		0.0179085	2.81755
ENSG00000148948	LRRC4C	2.76291e-05	2.81741
ENSG00000269578		0.00183334	2.81682
ENSG00000175003	SLC22A1	0.00415348	2.81609
ENSG00000137261	KIAA0319	3.11651e-06	2.81023
ENSG00000278983		0.00230062	2.80742
ENSG00000264057		0.03059	2.80376
ENSG00000204421	LY6G6C	0.00997406	2.80367
ENSG00000279443		0.00121943	2.80252
ENSG00000185386	MAPK11	0.00217831	2.80066
ENSG00000254550	OMP	0.000562113	2.79839
ENSG00000153237	CCDC148	0.000204492	2.79791
ENSG00000272638		0.00199508	2.79777
ENSG00000242256	RN7SL57P	0.000333831	2.79654
ENSG00000160678	S100A1	0.00237454	2.79393
ENSG00000255655		0.00122655	2.79384
ENSG00000134259	NGF	0.00221407	2.79346
ENSG00000100197	CYP2D6	0.00607238	2.79013
ENSG00000168334	XIRP1	7.33014e-05	2.78829
ENSG00000140104	CLBA1	1.63651e-08	2.78824
ENSG00000131378	RFTN1	2.05522e-05	2.78659
ENSG00000165806	CASP7	1.39564e-07	2.78554
ENSG00000082438	COBLL1	8.91193e-06	2.7847
ENSG00000140941	MAP1LC3B	1.76584e-08	2.78464
ENSG00000272150	NBPF25P	3.19581e-07	2.78263
ENSG00000232450		0.000172263	2.77609
ENSG00000280347		8.82737e-07	2.77412
ENSG00000163823	CCR1	0.000259258	2.77239
ENSG00000173918	C1QTNF1	4.9389e-06	2.76954
ENSG00000182718	ANXA2	1.02704e-08	2.76937
ENSG00000173988	LRRC63	0.00609715	2.76758
ENSG00000172031	EPHX4	0.000125457	2.76539
ENSG00000234773		4.12058e-05	2.76384
ENSG00000278991		0.000474444	2.7617
ENSG00000230068	CDC42-IT1	0.00192954	2.76154
ENSG00000266371		0.000414336	2.76061
ENSG00000133135	RNF128	3.55358e-05	2.7597
ENSG00000178404	CEP295NL	0.000230087	2.75956
ENSG00000254221	PCDHGB1	6.71162e-07	2.75759
ENSG00000253475		0.00506457	2.7573
ENSG00000137502	RAB30	4.97347e-07	2.75595
ENSG00000048471	SNX29	1.12188e-07	2.7556
ENSG00000211644	IGLV1-51	0.000517973	2.75544
ENSG00000118508	RAB32	1.36961e-07	2.75459
ENSG00000259705	FBN1-DT	0.0182341	2.75273
ENSG00000260804	LINC01963	1.31544e-08	2.75146
ENSG00000115468	EFHD1	9.33873e-06	2.75058
ENSG00000136011	STAB2	0.00347061	2.75053
ENSG00000125388	GRK4	1.11173e-05	2.7502
ENSG00000101844	ATG4A	1.12917e-06	2.75006
ENSG00000163297	ANTXR2	2.52581e-07	2.74937
ENSG00000124813	RUNX2	1.20032e-05	2.74854
ENSG00000254732		0.00473769	2.74794
ENSG00000125657	TNFSF9	0.000124225	2.74731
ENSG00000137968	SLC44A5	8.11595e-07	2.74633
ENSG00000247416		0.00917776	2.74611
ENSG00000179978	NAIPP2	0.000305423	2.74549
ENSG00000277476		7.36603e-05	2.74477
ENSG00000140465	CYP1A1	0.0465476	2.74375
ENSG00000250644		0.00349339	2.74364
ENSG00000130958	SLC35D2	4.37565e-06	2.74322
ENSG00000177721	ANXA2R	0.00199404	2.74249
ENSG00000086061	DNAJA1	2.53808e-06	2.73998
ENSG00000272476		0.00696711	2.73973
ENSG00000079931	MOXD1	6.7156e-08	2.73892
ENSG00000278863		0.00254698	2.73885
ENSG00000138080	EMILIN1	1.23247e-06	2.73873
ENSG00000223751		0.00988439	2.73815
ENSG00000236830	CBR3-AS1	6.67401e-05	2.73729
ENSG00000169862	CTNND2	4.18296e-08	2.73658
ENSG00000242960	FTH1P23	0.0195688	2.7347
ENSG00000271601	LIX1L	1.54154e-07	2.73183
ENSG00000276809		0.0020797	2.72967
ENSG00000115129	TP53I3	3.55021e-10	2.72956
ENSG00000107796	ACTA2	1.03991e-06	2.72866
ENSG00000264635		0.0120263	2.72826
ENSG00000198108	CHSY3	2.66311e-06	2.72586
ENSG00000143367	TUFT1	7.32731e-07	2.72469
ENSG00000182253	SYNM	1.80891e-08	2.72373
ENSG00000169583	CLIC3	0.000907887	2.7233
ENSG00000180592	SKIDA1	2.56166e-08	2.72314
ENSG00000198932	GPRASP1	2.38898e-06	2.72257
ENSG00000214655	ZSWIM8	2.17176e-07	2.72227
ENSG00000185924	RTN4RL1	0.00127082	2.7211
ENSG00000280152		8.74018e-05	2.72087
ENSG00000268049		1.26441e-05	2.71877
ENSG00000102904	TSNAXIP1	8.01297e-05	2.71592
ENSG00000137699	TRIM29	0.0125087	2.71542
ENSG00000272108		2.89479e-06	2.71489
ENSG00000275155		5.36295e-05	2.7143
ENSG00000250138		0.00849063	2.71228
ENSG00000260144		0.0270906	2.71182
ENSG00000118855	MFSD1	3.09305e-08	2.71163
ENSG00000144847	IGSF11	9.57279e-05	2.70709
ENSG00000156042	CFAP70	0.000120367	2.70617
ENSG00000157766	ACAN	1.74218e-06	2.70604
ENSG00000246339	EXTL3-AS1	0.000119111	2.70596
ENSG00000270953		0.00298008	2.70578
ENSG00000162434	JAK1	5.27014e-08	2.7051
ENSG00000276174		0.00524338	2.7041
ENSG00000164050	PLXNB1	2.3411e-08	2.70129
ENSG00000163430	FSTL1	1.88102e-08	2.70083
ENSG00000129465	RIPK3	9.1446e-05	2.69966
ENSG00000013288	MAN2B2	2.09088e-07	2.69697
ENSG00000169083	AR	1.40124e-08	2.69585
ENSG00000272031	ANKRD34A	0.00946602	2.69549
ENSG00000137474	MYO7A	1.03749e-06	2.69358
ENSG00000163431	LMOD1	0.00011307	2.69278
ENSG00000220563	PKMP3	0.00103683	2.69274
ENSG00000265413		0.0070318	2.69185
ENSG00000140961	OSGIN1	0.000186254	2.69147
ENSG00000226332		0.00789157	2.69035
ENSG00000169193	CCDC126	3.68312e-07	2.69022
ENSG00000237854	LINC00674	1.21373e-05	2.68773
ENSG00000079308	TNS1	1.52854e-08	2.68666
ENSG00000261229		0.000687402	2.68663
ENSG00000127863	TNFRSF19	0.00366904	2.68643
ENSG00000250410		0.0245393	2.68602
ENSG00000201315	RN7SKP227	0.000443967	2.68579
ENSG00000128917	DLL4	0.000280964	2.68415
ENSG00000152763	DNAI4	2.68073e-06	2.6837
ENSG00000261101		0.000271001	2.68324
ENSG00000176845	METRNL	1.89502e-06	2.68169
ENSG00000105825	TFPI2	1.51151e-08	2.68011
ENSG00000280407		0.00677214	2.67759
ENSG00000227036	LINC00511	1.25251e-05	2.67675
ENSG00000249602		0.0327209	2.67613
ENSG00000169439	SDC2	3.30056e-07	2.67545
ENSG00000222281	RN7SKP111	0.0134649	2.67545
ENSG00000173578	XCR1	0.00679796	2.67525
ENSG00000250329	POGLUT2P1	0.0160148	2.67332
ENSG00000171817	ZNF540	9.9451e-06	2.67275
ENSG00000232801	SDCBPP3	0.00484652	2.67243
ENSG00000174233	ADCY6	2.71623e-07	2.67239
ENSG00000179397	CATSPERE	0.000694272	2.67228
ENSG00000136867	SLC31A2	7.99129e-05	2.67062
ENSG00000279369		4.0749e-07	2.67038
ENSG00000260855		0.000237015	2.66599
ENSG00000118307	DNAI7	0.0011474	2.66582
ENSG00000259081		0.00668606	2.66424
ENSG00000128590	DNAJB9	9.86783e-10	2.66294
ENSG00000231728	TMSB15B-AS1	0.00654451	2.66187
ENSG00000125266	EFNB2	2.19433e-06	2.66102
ENSG00000256751	PLBD1-AS1	0.00381289	2.66094
ENSG00000104081	BMF	1.09469e-06	2.65874
ENSG00000141527	CARD14	0.00221407	2.65827
ENSG00000168675	LDLRAD4	2.35904e-06	2.65762
ENSG00000058404	CAMK2B	0.0109678	2.65616
ENSG00000272070		3.70723e-05	2.65546
ENSG00000131398	KCNC3	2.55172e-06	2.65542
ENSG00000151689	INPP1	3.09478e-05	2.65061
ENSG00000179833	SERTAD2	2.62984e-07	2.64844
ENSG00000232599		0.00844684	2.64733
ENSG00000258739	ENO1P2	0.00155281	2.64694
ENSG00000104361	NIPAL2	4.29392e-06	2.64545
ENSG00000185615	PDIA2	0.0108946	2.64536
ENSG00000231160	KLF3-AS1	4.69658e-06	2.64246
ENSG00000111885	MAN1A1	1.00701e-06	2.64151
ENSG00000214193	SH3D21	3.3685e-07	2.64148
ENSG00000275198		0.000236425	2.6409
ENSG00000237887	RPL23AP32	0.00986919	2.63948
ENSG00000255669		0.00637914	2.63901
ENSG00000283828		0.000110815	2.6387
ENSG00000150637	CD226	1.58407e-05	2.63863
ENSG00000265010		0.0446803	2.63773
ENSG00000180979	LRRC57	4.96993e-08	2.63624
ENSG00000275227		0.00621749	2.63621
ENSG00000149294	NCAM1	8.81381e-08	2.63533
ENSG00000255815	KRT8P11	0.00747036	2.63124
ENSG00000154898	CCDC144CP	7.04742e-07	2.6302
ENSG00000158008	EXTL1	1.56197e-05	2.6296
ENSG00000137872	SEMA6D	0.00124978	2.62959
ENSG00000247121		0.000202419	2.62678
ENSG00000087884	AAMDC	5.57623e-06	2.62518
ENSG00000261396		0.0425622	2.62304
ENSG00000225264	ZNRF2P2	2.61703e-07	2.62221
ENSG00000206432	TMEM200C	6.18232e-09	2.62191
ENSG00000172201	ID4	0.000257316	2.6194
ENSG00000086062	B4GALT1	1.49854e-08	2.61932
ENSG00000129910	CDH15	0.00645556	2.61844
ENSG00000255176		3.67528e-05	2.61839
ENSG00000132669	RIN2	0.0002202	2.61704
ENSG00000223202	RN7SKP297	0.0405943	2.61558
ENSG00000174943	KCTD13	6.61445e-07	2.61492
ENSG00000241769	EOLA1-DT	0.000128183	2.61349
ENSG00000235033	DAAM2-AS1	0.0015283	2.61302
ENSG00000065717	TLE2	1.1426e-06	2.61216
ENSG00000180139	ACTA2-AS1	0.0158298	2.61044
ENSG00000257594	GALNT4	0.00196008	2.60992
ENSG00000232638		0.00857267	2.60928
ENSG00000273576		0.000409578	2.60885
ENSG00000227825	SLC9A7P1	7.59725e-08	2.60767
ENSG00000171790	SLFNL1	0.0105807	2.60708
ENSG00000258947	TUBB3	8.69063e-05	2.60629
ENSG00000168959	GRM5	0.000287491	2.60569
ENSG00000225968	ELFN1	4.42931e-06	2.60362
ENSG00000070778	PTPN21	6.83078e-08	2.60058
ENSG00000267493	CIRBP-AS1	0.00130339	2.5991
ENSG00000101670	LIPG	1.83565e-05	2.59904
ENSG00000132793	LPIN3	4.25459e-07	2.59809
ENSG00000260190		0.00203399	2.59803
ENSG00000164197	RNF180	9.49897e-07	2.59744
ENSG00000237037	NDUFA6-DT	0.00131463	2.59744
ENSG00000240057	NEPRO-AS1	0.0137768	2.59691
ENSG00000213073	CHP1P2	1.90397e-06	2.59533
ENSG00000033100	CHPF2	3.88688e-06	2.59529
ENSG00000054938	CHRDL2	0.003516	2.59427
ENSG00000249140	PRDX2P3	0.0104526	2.59396
ENSG00000231999	LRRC8C-DT	0.00317365	2.59204
ENSG00000261916		0.000174753	2.5918
ENSG00000247934		0.000389315	2.59088
ENSG00000169991	IFFO2	4.97533e-08	2.58986
ENSG00000187676	B3GLCT	6.9892e-08	2.5898
ENSG00000110925	CSRNP2	2.62984e-07	2.589
ENSG00000119900	OGFRL1	5.79148e-07	2.58829
ENSG00000261341		0.0165076	2.58691
ENSG00000277504		0.000889463	2.58674
ENSG00000124762	CDKN1A	8.48859e-06	2.58516
ENSG00000064393	HIPK2	4.39915e-09	2.5829
ENSG00000152128	TMEM163	1.26871e-07	2.58227
ENSG00000048405	ZNF800	5.96212e-08	2.58089
ENSG00000113273	ARSB	3.64167e-08	2.58078
ENSG00000136274	NACAD	2.02356e-05	2.57996
ENSG00000143450	OAZ3	0.0317459	2.57872
ENSG00000281128	PTENP1-AS	0.00161008	2.57819
ENSG00000253910	PCDHGB2	0.000166742	2.57728
ENSG00000112343	TRIM38	2.96488e-06	2.57637
ENSG00000184937	WT1	0.00205326	2.57574
ENSG00000153558	FBXL2	2.65805e-06	2.57532
ENSG00000113140	SPARC	2.02038e-09	2.57472
ENSG00000006607	FARP2	5.05776e-06	2.57406
ENSG00000151414	NEK7	3.72959e-06	2.57359
ENSG00000233264		0.00641007	2.57323
ENSG00000256812	CAPNS2	0.0105752	2.56777
ENSG00000278899		0.0135605	2.56639
ENSG00000229091	HSPA8P8	0.0037984	2.56603
ENSG00000276550	HERC2P2	2.05515e-07	2.56546
ENSG00000164849	GPR146	0.000299933	2.56478
ENSG00000132128	LRRC41	1.9987e-09	2.5641
ENSG00000278879		0.00423795	2.56396
ENSG00000269934		0.00686729	2.5608
ENSG00000250318		0.00381661	2.55883
ENSG00000198848	CES1	0.000697046	2.55782
ENSG00000215252	GOLGA8B	5.07441e-06	2.55775
ENSG00000231453	LINC01305	0.0102812	2.55603
ENSG00000272777		0.00800161	2.5547
ENSG00000166676	TVP23A	1.28604e-06	2.55459
ENSG00000181634	TNFSF15	0.00156144	2.55402
ENSG00000272911		0.0120728	2.55371
ENSG00000132031	MATN3	1.27606e-05	2.55369
ENSG00000169902	TPST1	3.55085e-08	2.55242
ENSG00000279236		0.0015283	2.55116
ENSG00000120149	MSX2	0.0384893	2.5506
ENSG00000125740	FOSB	0.000107149	2.55034
ENSG00000199883	RN7SKP90	1.62913e-05	2.55
ENSG00000259562		0.000628265	2.54731
ENSG00000179163	FUCA1	4.16008e-07	2.54508
ENSG00000143772	ITPKB	2.6621e-07	2.54456
ENSG00000134258	VTCN1	0.0124201	2.54315
ENSG00000009694	TENM1	9.25112e-08	2.54204
ENSG00000272148		0.0162438	2.53963
ENSG00000101265	RASSF2	6.10084e-07	2.53951
ENSG00000167483	NIBAN3	2.34334e-05	2.53791
ENSG00000106366	SERPINE1	0.000108318	2.53598
ENSG00000140199	SLC12A6	6.40617e-08	2.53411
ENSG00000128891	CCDC32	4.95132e-06	2.53284
ENSG00000260947		1.31249e-07	2.5328
ENSG00000165949	IFI27	0.000664734	2.53273
ENSG00000136770	DNAJC1	3.08102e-06	2.53155
ENSG00000166949	SMAD3	4.17339e-10	2.53107
ENSG00000164100	NDST3	2.66377e-05	2.52974
ENSG00000122642	FKBP9	1.69411e-06	2.52907
ENSG00000267796	LIN37	0.000108768	2.5289
ENSG00000283913		0.00404675	2.52844
ENSG00000243710	CFAP57	0.00615931	2.52794
ENSG00000067208	EVI5	1.52048e-07	2.52694
ENSG00000071246	VASH1	5.63278e-07	2.52629
ENSG00000165476	REEP3	5.98683e-08	2.52607
ENSG00000241489		0.00163971	2.52515
ENSG00000107140	TESK1	7.58326e-09	2.52477
ENSG00000107954	NEURL1	1.22553e-06	2.52375
ENSG00000197140	ADAM32	0.00050367	2.52364
ENSG00000147650	LRP12	8.81149e-09	2.52124
ENSG00000175352	NRIP3	6.691e-08	2.52119
ENSG00000154153	RETREG1	9.28386e-06	2.52113
ENSG00000276757	RN7SL192P	0.00363659	2.52063
ENSG00000160789	LMNA	3.81606e-07	2.52049
ENSG00000206140	TMEM191C	0.00127527	2.52026
ENSG00000272267		0.0125705	2.51894
ENSG00000135828	RNASEL	2.83078e-06	2.51864
ENSG00000173200	PARP15	0.00312017	2.51822
ENSG00000267745		7.99704e-07	2.51749
ENSG00000151715	TMEM45B	0.00746417	2.51739
ENSG00000244346		0.00619979	2.51547
ENSG00000198853	RUSC2	1.30983e-07	2.51512
ENSG00000277879		0.00405975	2.5147
ENSG00000259682		0.0178749	2.51449
ENSG00000274370		0.0247905	2.51442
ENSG00000250120	PCDHA10	6.3362e-08	2.51423
ENSG00000240875	LINC00886	0.00240074	2.51326
ENSG00000253586		0.00644491	2.51232
ENSG00000198833	UBE2J1	3.86872e-09	2.51169
ENSG00000224479		0.0247043	2.51148
ENSG00000163702	IL17RC	4.93623e-08	2.50989
ENSG00000171208	NETO2	1.15969e-06	2.50985
ENSG00000188153	COL4A5	2.16427e-06	2.50956
ENSG00000102901	CENPT	1.84575e-10	2.50946
ENSG00000204054	LINC00963	0.00741448	2.50945
ENSG00000101986	ABCD1	2.57353e-06	2.50825
ENSG00000225190	PLEKHM1	8.96876e-07	2.50821
ENSG00000138764	CCNG2	3.82747e-06	2.50686
ENSG00000171236	LRG1	1.73158e-05	2.50664
ENSG00000129116	PALLD	3.67006e-09	2.50573
ENSG00000139645	ANKRD52	2.70324e-06	2.50256
ENSG00000255248	MIR100HG	0.000378034	2.50246
ENSG00000200879	SNORD14E	0.00751219	2.5008
ENSG00000185988	PLK5	0.00932399	2.5003
ENSG00000231890	DARS1-AS1	0.00819442	2.49704
ENSG00000167755	KLK6	4.6604e-06	2.49526
ENSG00000265750		0.00594247	2.49523
ENSG00000130779	CLIP1	5.58122e-08	2.49461
ENSG00000225930	LINC02249	6.78683e-05	2.49447
ENSG00000269951		0.000196584	2.4932
ENSG00000142279	WTIP	1.02857e-06	2.49203
ENSG00000259644		9.68309e-05	2.49127
ENSG00000213965	NUDT19	3.52068e-06	2.49116
ENSG00000167378	IRGQ	1.3385e-05	2.49113
ENSG00000261971	MMP25-AS1	2.00147e-05	2.49054
ENSG00000207554	MIR647	0.00378495	2.49042
ENSG00000166257	SCN3B	5.8569e-05	2.48856
ENSG00000241985	WWTR1-IT1	0.0238247	2.48747
ENSG00000263120		0.0208039	2.4873
ENSG00000273270		1.77103e-06	2.48554
ENSG00000138653	NDST4	0.00818105	2.48551
ENSG00000197980	LEKR1	0.002281	2.48511
ENSG00000176700	SCAND2P	3.86915e-05	2.4849
ENSG00000081818	PCDHB4	4.61102e-07	2.48316
ENSG00000120129	DUSP1	1.97511e-07	2.48261
ENSG00000172940	SLC22A13	0.00359989	2.4809
ENSG00000173801	JUP	1.25429e-08	2.48027
ENSG00000112079	STK38	1.71937e-09	2.48012
ENSG00000140326	CDAN1	2.55765e-07	2.47889
ENSG00000269940		1.2326e-06	2.47643
ENSG00000212694	LINC01089	4.48206e-06	2.47179
ENSG00000207606	MIR554	0.00295393	2.47024
ENSG00000142197	DOP1B	4.19502e-07	2.46923
ENSG00000236816	ANKRD20A7P	0.0071273	2.46922
ENSG00000186976	EFCAB6	0.000143661	2.46821
ENSG00000170959	DCDC1	0.000168211	2.46811
ENSG00000277118		0.0434743	2.46786
ENSG00000224660	SH3BP5-AS1	0.000175383	2.46746
ENSG00000265713		0.00762795	2.46634
ENSG00000166444	DENND2B	3.39309e-10	2.46607
ENSG00000165338	HECTD2	4.47752e-08	2.46429
ENSG00000269189		0.00369466	2.46409
ENSG00000198797	BRINP2	0.0467563	2.46337
ENSG00000278730		1.5757e-06	2.46301
ENSG00000174483	BBS1	7.39596e-05	2.46277
ENSG00000266922		0.0206227	2.46196
ENSG00000106804	C5	0.00205491	2.46141
ENSG00000114626	ABTB1	2.5268e-05	2.46093
ENSG00000047617	ANO2	1.09936e-06	2.46066
ENSG00000149256	TENM4	0.000490399	2.4595
ENSG00000149090	PAMR1	1.59642e-05	2.45926
ENSG00000102401	ARMCX3	6.00367e-08	2.4583
ENSG00000176658	MYO1D	1.46357e-06	2.45774
ENSG00000183671	CMKLR2	0.0053693	2.45681
ENSG00000134247	PTGFRN	2.15327e-07	2.45528
ENSG00000114251	WNT5A	8.63915e-07	2.45431
ENSG00000272081	FCHO2-DT	0.0308734	2.45411
ENSG00000134250	NOTCH2	2.2739e-09	2.45281
ENSG00000226711	FAM66C	3.78658e-05	2.45261
ENSG00000157551	KCNJ15	0.00934157	2.45204
ENSG00000085433	WDR47	1.87901e-06	2.45089
ENSG00000198354	DCAF12L2	0.000367604	2.44915
ENSG00000224315	RPL7P7	0.0332992	2.44802
ENSG00000101197	BIRC7	0.00365026	2.44749
ENSG00000224914	LINC00863	7.23248e-08	2.44646
ENSG00000278948		6.9892e-08	2.44628
ENSG00000198018	ENTPD7	2.04089e-06	2.44619
ENSG00000183935	HTR7P1	3.23012e-06	2.44579
ENSG00000196275	GTF2IRD2	0.000108318	2.44482
ENSG00000172081	MOB3A	1.47879e-09	2.44457
ENSG00000159082	SYNJ1	4.02367e-05	2.44438
ENSG00000100299	ARSA	4.3513e-06	2.4436
ENSG00000213859	KCTD11	3.38401e-07	2.44157
ENSG00000248394	FOSL1P1	0.00944468	2.44112
ENSG00000143341	HMCN1	8.63893e-05	2.44099
ENSG00000116117	PARD3B	2.07483e-06	2.44081
ENSG00000178401	DNAJC22	0.000807173	2.4367
ENSG00000159713	TPPP3	0.00797358	2.43652
ENSG00000168356	SCN11A	5.29194e-05	2.43625
ENSG00000276570		0.000902272	2.43622
ENSG00000167861	HID1	8.90915e-08	2.43609
ENSG00000106868	SUSD1	4.94939e-07	2.43523
ENSG00000137501	SYTL2	2.17008e-06	2.43518
ENSG00000274561		0.00374735	2.43273
ENSG00000280537		0.0103465	2.43262
ENSG00000117616	RSRP1	2.55615e-07	2.43196
ENSG00000162576	MXRA8	1.39684e-06	2.43178
ENSG00000235500	SNX19P2	0.000505156	2.42874
ENSG00000280214		0.000434974	2.42682
ENSG00000139182	CLSTN3	1.36523e-05	2.42657
ENSG00000144857	BOC	1.33456e-06	2.42655
ENSG00000232258	TMEM114	0.00216752	2.42592
ENSG00000130589	HELZ2	1.3875e-06	2.42499
ENSG00000160445	ZER1	2.0792e-07	2.42479
ENSG00000155011	DKK2	0.0201098	2.42467
ENSG00000238286	SLC35E1P1	0.00546187	2.42353
ENSG00000185942	NKAIN3	0.000265648	2.42278
ENSG00000139926	FRMD6	4.57647e-10	2.42224
ENSG00000112294	ALDH5A1	1.7412e-06	2.42161
ENSG00000064651	SLC12A2	4.12379e-09	2.42111
ENSG00000142319	SLC6A3	0.00411362	2.42093
ENSG00000038382	TRIO	3.49618e-10	2.41972
ENSG00000117707	PROX1	4.17714e-05	2.41926
ENSG00000135902	CHRND	0.0177139	2.41876
ENSG00000260398		6.49528e-05	2.41861
ENSG00000279333		0.00262091	2.41668
ENSG00000148814	LRRC27	2.87958e-06	2.4165
ENSG00000175764	TTLL11	1.36917e-05	2.41509
ENSG00000258441	LINC00641	2.36724e-05	2.41492
ENSG00000112763	BTN2A1	1.87698e-07	2.41372
ENSG00000136114	THSD1	0.0016378	2.41245
ENSG00000129474	AJUBA	8.2333e-06	2.41101
ENSG00000168938	PPIC	3.69827e-05	2.41047
ENSG00000105855	ITGB8	8.73308e-08	2.40962
ENSG00000260865		0.041071	2.40934
ENSG00000267283		0.000291345	2.40928
ENSG00000149639	SOGA1	4.17558e-10	2.40778
ENSG00000172183	ISG20	1.41438e-06	2.40673
ENSG00000084234	APLP2	2.83633e-09	2.4066
ENSG00000257953		0.0170167	2.40208
ENSG00000175115	PACS1	3.57722e-08	2.4006
ENSG00000073910	FRY	2.17008e-06	2.40057
ENSG00000253218	KLF3P1	0.00123452	2.39963
ENSG00000213213	CCDC183	0.00555864	2.39871
ENSG00000184232	OAF	0.000112739	2.39857
ENSG00000075420	FNDC3B	5.75368e-09	2.39855
ENSG00000188981	MSANTD1	0.00116053	2.39815
ENSG00000163449	TMEM169	1.84567e-07	2.39804
ENSG00000169436	COL22A1	4.25042e-08	2.39781
ENSG00000265222		0.0217496	2.39746
ENSG00000163093	BBS5	0.000731958	2.39571
ENSG00000145632	PLK2	2.05488e-08	2.39356
ENSG00000241230	RN7SL801P	0.00397231	2.39349
ENSG00000072840	EVC	6.29564e-07	2.39344
ENSG00000271092	TLCD4-RWDD3	0.00345586	2.3931
ENSG00000273618		0.00187278	2.39115
ENSG00000113209	PCDHB5	0.000129845	2.39051
ENSG00000120725	SIL1	3.2043e-05	2.39041
ENSG00000116729	WLS	0.0027711	2.38912
ENSG00000204967	PCDHA4	2.05515e-07	2.3877
ENSG00000122691	TWIST1	0.0254204	2.38667
ENSG00000112414	ADGRG6	2.99664e-07	2.38616
ENSG00000188389	PDCD1	0.000194485	2.38492
ENSG00000233251		0.0111976	2.3846
ENSG00000263235		0.0313643	2.38455
ENSG00000047648	ARHGAP6	1.90103e-07	2.38395
ENSG00000151067	CACNA1C	3.57208e-06	2.38274
ENSG00000131724	IL13RA1	1.08293e-05	2.38171
ENSG00000183801	OLFML1	0.0182384	2.38134
ENSG00000224086	PPM1F-AS1	0.00404953	2.38058
ENSG00000233030		0.00728531	2.37991
ENSG00000117242	PINK1-AS	4.0913e-08	2.37974
ENSG00000169851	PCDH7	0.00767981	2.37917
ENSG00000167588	GPD1	0.0011729	2.37875
ENSG00000114480	GBE1	2.25335e-08	2.37871
ENSG00000105397	TYK2	3.20456e-07	2.37865
ENSG00000165861	ZFYVE1	2.94246e-07	2.37841
ENSG00000149212	SESN3	1.71953e-07	2.37808
ENSG00000134030	CTIF	1.39684e-06	2.37799
ENSG00000207997	MIR644A	0.0115087	2.37786
ENSG00000239521	CASTOR3	1.17657e-06	2.37689
ENSG00000259426	KIF23-AS1	0.00230353	2.37645
ENSG00000196968	FUT11	3.31017e-08	2.37549
ENSG00000205413	SAMD9	0.039873	2.37521
ENSG00000284052		0.000862939	2.37456
ENSG00000150967	ABCB9	1.75637e-06	2.37446
ENSG00000187627	RGPD1	0.00744681	2.37422
ENSG00000011105	TSPAN9	1.9324e-08	2.37351
ENSG00000147100	SLC16A2	4.46779e-09	2.37211
ENSG00000280138		0.00267183	2.3716
ENSG00000236397	DDX11L2	2.32547e-05	2.37102
ENSG00000165029	ABCA1	6.85149e-07	2.37087
ENSG00000123636	BAZ2B	1.52854e-08	2.36892
ENSG00000120329	SLC25A2	0.000876478	2.36733
ENSG00000188315	C3orf62	2.49968e-06	2.36681
ENSG00000144031	ANKRD53	3.17201e-05	2.36643
ENSG00000274588	DGKK	0.00214339	2.36602
ENSG00000159461	AMFR	1.1804e-06	2.36567
ENSG00000251867		0.0184594	2.36541
ENSG00000262943	ALOX12P2	5.99798e-06	2.36478
ENSG00000274776		0.00249203	2.36343
ENSG00000135074	ADAM19	5.96984e-08	2.36212
ENSG00000147041	SYTL5	1.67411e-06	2.36202
ENSG00000198873	GRK5	6.87958e-07	2.36094
ENSG00000107821	KAZALD1	6.19393e-06	2.36078
ENSG00000280303	ERICD	1.81773e-05	2.35961
ENSG00000166710	B2M	4.17911e-09	2.35908
ENSG00000234456	MAGI2-AS3	1.19192e-05	2.35861
ENSG00000261056		2.65999e-05	2.35835
ENSG00000274717		0.0483998	2.35776
ENSG00000197694	SPTAN1	3.01647e-07	2.35769
ENSG00000135205	CCDC146	0.00212473	2.3557
ENSG00000205572	SERF1B	0.00874333	2.3537
ENSG00000214279	SCART1	0.0214593	2.35341
ENSG00000052802	MSMO1	0.000742531	2.35298
ENSG00000125430	HS3ST3B1	3.00328e-05	2.35287
ENSG00000205359	SLCO6A1	0.000182701	2.35273
ENSG00000086991	NOX4	1.82056e-05	2.35269
ENSG00000113971	NPHP3	4.50559e-06	2.35015
ENSG00000182324	KCNJ14	0.000227779	2.34968
ENSG00000269378	ITGB1P1	0.0102669	2.34857
ENSG00000185823	NPAP1	0.0185885	2.34699
ENSG00000248840		0.00037757	2.34549
ENSG00000272159		0.000535502	2.34316
ENSG00000189171	S100A13	1.33097e-06	2.34252
ENSG00000141579	ZNF750	0.00239868	2.34236
ENSG00000141526	SLC16A3	0.00463473	2.34208
ENSG00000166507	NDST2	3.91315e-05	2.34107
ENSG00000170921	TANC2	1.86898e-06	2.34097
ENSG00000134013	LOXL2	1.87005e-07	2.34073
ENSG00000196914	ARHGEF12	1.05409e-08	2.33972
ENSG00000164171	ITGA2	1.27062e-06	2.33937
ENSG00000271155		0.000476702	2.33892
ENSG00000231840	TMEM139-AS1	0.00691839	2.33807
ENSG00000257122	RRN3P3	1.53208e-06	2.33762
ENSG00000175416	CLTB	1.55667e-07	2.33675
ENSG00000111540	RAB5B	2.84248e-08	2.33575
ENSG00000241357		0.00186589	2.33507
ENSG00000086570	FAT2	8.5557e-05	2.33441
ENSG00000158458	NRG2	3.29887e-05	2.33427
ENSG00000087253	LPCAT2	2.23426e-06	2.33377
ENSG00000162616	DNAJB4	1.212e-09	2.33298
ENSG00000199730	RN7SKP95	0.00230312	2.33133
ENSG00000039139	DNAH5	0.000221253	2.3308
ENSG00000259453		0.0075397	2.32969
ENSG00000203709	MIR29B2CHG	1.52333e-05	2.3288
ENSG00000145391	SETD7	0.00284937	2.3276
ENSG00000239556	UPK3BL3P	0.00615308	2.32756
ENSG00000270343	UNGP3	0.0278483	2.32544
ENSG00000153707	PTPRD	2.42844e-09	2.32523
ENSG00000248610	HSPA8P4	0.022778	2.32469
ENSG00000168000	BSCL2	1.56947e-05	2.32327
ENSG00000233579	KRT8P15	0.00177526	2.32309
ENSG00000228393	LINC01004	0.000124374	2.32239
ENSG00000279092		0.0116597	2.32128
ENSG00000006025	OSBPL7	2.62444e-06	2.32015
ENSG00000214626	POLR3DP1	0.0231238	2.32011
ENSG00000229036	VDAC1P8	0.00350213	2.31928
ENSG00000205730	ITPRIPL2	2.49093e-06	2.31875
ENSG00000087245	MMP2	8.10171e-07	2.31862
ENSG00000277744		0.0321478	2.31731
ENSG00000214456	PLIN5	3.93842e-05	2.31717
ENSG00000141639	MAPK4	0.000152222	2.31649
ENSG00000274315		0.0022616	2.31639
ENSG00000197774	EME2	1.55545e-09	2.31612
ENSG00000256420	OSBPL9P4	0.00897931	2.31576
ENSG00000279591		0.000309554	2.3117
ENSG00000269958		4.0749e-07	2.31124
ENSG00000146094	DOK3	6.10084e-07	2.31065
ENSG00000260136		0.0028976	2.30939
ENSG00000197647	ZNF433	0.00472936	2.30884
ENSG00000215105	TTC3P1	6.59349e-07	2.30719
ENSG00000126214	KLC1	2.00744e-06	2.30672
ENSG00000170242	USP47	2.67272e-09	2.30649
ENSG00000184923	NUTM2A	0.0109198	2.30611
ENSG00000086015	MAST2	6.7156e-08	2.30463
ENSG00000143127	ITGA10	0.00020908	2.30368
ENSG00000140479	PCSK6	1.28339e-07	2.30365
ENSG00000201428	RN7SKP71	3.518e-05	2.30279
ENSG00000087448	KLHL42	1.06883e-08	2.30161
ENSG00000105854	PON2	1.18829e-09	2.30146
ENSG00000060971	ACAA1	8.19648e-08	2.3013
ENSG00000204248	COL11A2	2.23593e-05	2.30097
ENSG00000055732	MCOLN3	0.00118648	2.30069
ENSG00000258359	PCNPP1	0.00771438	2.30006
ENSG00000111816	FRK	0.000113437	2.29935
ENSG00000181904	C5orf24	5.9811e-08	2.2963
ENSG00000142871	CCN1	2.61383e-06	2.29602
ENSG00000182255	KCNA4	0.0125113	2.29589
ENSG00000171456	ASXL1	6.3853e-05	2.29586
ENSG00000167703	SLC43A2	4.90179e-09	2.29579
ENSG00000158859	ADAMTS4	1.31216e-05	2.2939
ENSG00000131981	LGALS3	1.84242e-07	2.29361
ENSG00000279948		0.000174163	2.29316
ENSG00000180998	GPR137C	4.8737e-07	2.29314
ENSG00000165424	ZCCHC24	1.12474e-06	2.29298
ENSG00000151687	ANKAR	0.000508538	2.2924
ENSG00000233875		0.0239345	2.29236
ENSG00000157322	CLEC18A	0.00599599	2.29105
ENSG00000118402	ELOVL4	8.78217e-07	2.28985
ENSG00000188997	KCTD21	3.82944e-06	2.28933
ENSG00000176236	RPP38-DT	0.00938225	2.2885
ENSG00000153071	DAB2	1.60804e-07	2.28835
ENSG00000115457	IGFBP2	3.24089e-10	2.28748
ENSG00000116977	LGALS8	5.2616e-08	2.28657
ENSG00000271647	KRT8P47	0.00168594	2.28511
ENSG00000186111	PIP5K1C	2.20454e-07	2.28466
ENSG00000189423	USP32P3	0.00369377	2.28427
ENSG00000279162		0.0496511	2.28406
ENSG00000252627	RNU6-122P	0.0407784	2.28358
ENSG00000213600		0.00126136	2.28319
ENSG00000136279	DBNL	5.52168e-08	2.28253
ENSG00000133110	POSTN	0.00180555	2.28209
ENSG00000182197	EXT1	6.55431e-09	2.28202
ENSG00000251485	NRBF2P6	0.00146606	2.28181
ENSG00000138834	MAPK8IP3	8.78217e-07	2.28109
ENSG00000214562	NUTM2D	0.000782623	2.28066
ENSG00000135437	RDH5	0.00230584	2.27829
ENSG00000204850		0.0334075	2.27798
ENSG00000100053	CRYBB3	0.0133888	2.2774
ENSG00000243708	PLA2G4B	0.0348225	2.27689
ENSG00000274578		0.0440245	2.2765
ENSG00000178082	TWF1P1	0.00897931	2.27649
ENSG00000251467		0.0333833	2.27641
ENSG00000116005	PCYOX1	1.13343e-07	2.2756
ENSG00000251046	ZNF969P	0.00194094	2.27409
ENSG00000074416	MGLL	0.000714438	2.27403
ENSG00000233101	HOXB-AS3	0.00984444	2.27333
ENSG00000085185	BCORL1	2.03058e-07	2.27298
ENSG00000148541	FAM13C	3.85144e-05	2.27173
ENSG00000182022	CHST15	8.81381e-08	2.27141
ENSG00000250742	LINC02381	0.0336934	2.27127
ENSG00000249492		0.00575433	2.2708
ENSG00000164855	TMEM184A	1.31494e-05	2.27071
ENSG00000176029	C11orf16	0.0161061	2.27028
ENSG00000177432	NAP1L5	0.00011828	2.26981
ENSG00000274677		0.00256225	2.26924
ENSG00000083799	CYLD	2.63843e-06	2.26875
ENSG00000262248		0.0217951	2.26784
ENSG00000131979	GCH1	5.85113e-07	2.26703
ENSG00000259070	LINC00639	0.000773098	2.26696
ENSG00000079263	SP140	0.000929456	2.26654
ENSG00000247157	LINC01252	0.00097723	2.26535
ENSG00000252549	RNU6-759P	0.00489819	2.26431
ENSG00000184060	ADAP2	7.72848e-06	2.26409
ENSG00000153094	BCL2L11	1.64409e-07	2.2632
ENSG00000260604		0.00764333	2.26281
ENSG00000207750	MIR553	0.0304921	2.26248
ENSG00000214401	KANSL1-AS1	0.00367549	2.26246
ENSG00000134256	CD101	1.65618e-05	2.26234
ENSG00000197296	FITM2	2.26028e-07	2.26155
ENSG00000176907	TCIM	0.0347761	2.26134
ENSG00000130714	POMT1	6.63403e-07	2.26042
ENSG00000223749	MIR503HG	0.00629163	2.26011
ENSG00000164181	ELOVL7	1.31438e-07	2.25996
ENSG00000259905	PWRN1	2.39141e-07	2.25926
ENSG00000151117	TMEM86A	5.12016e-05	2.25918
ENSG00000206384	COL6A6	0.0041678	2.2591
ENSG00000196104	SPOCK3	0.0011226	2.25852
ENSG00000174373	RALGAPA1	5.07805e-08	2.25828
ENSG00000185133	INPP5J	4.07364e-06	2.257
ENSG00000272361		0.00639979	2.2566
ENSG00000111186	WNT5B	0.0104369	2.25613
ENSG00000187189	TSPYL4	4.57647e-10	2.25189
ENSG00000182791	CCDC87	8.34235e-06	2.25185
ENSG00000188659	SAXO2	0.0220138	2.2518
ENSG00000272356		1.23688e-05	2.25076
ENSG00000268743		0.00184827	2.24926
ENSG00000261019		0.0117939	2.24766
ENSG00000240322	RN7SL481P	0.0171709	2.24754
ENSG00000231203	KRT8P10	0.0120052	2.24696
ENSG00000110841	PPFIBP1	1.3367e-08	2.24696
ENSG00000271383	NBPF19	2.83618e-06	2.24687
ENSG00000272447		3.84525e-06	2.24651
ENSG00000153721	CNKSR3	2.42659e-07	2.24599
ENSG00000232528		0.0136323	2.24553
ENSG00000250130	GAPDHP43	0.000171246	2.24547
ENSG00000258559		5.17414e-06	2.24494
ENSG00000196689	TRPV1	4.21979e-05	2.24449
ENSG00000173064	HECTD4	7.55017e-07	2.24278
ENSG00000157152	SYN2	1.62618e-06	2.24184
ENSG00000092529	CAPN3	0.0172187	2.24107
ENSG00000110427	KIAA1549L	5.72269e-08	2.24079
ENSG00000102805	CLN5	7.63494e-08	2.23946
ENSG00000279233		0.000140032	2.23941
ENSG00000212126	TAS2R50	0.0410277	2.23839
ENSG00000249087	ZNF436-AS1	0.0149213	2.23829
ENSG00000176887	SOX11	3.79746e-10	2.23796
ENSG00000146966	DENND2A	1.86156e-06	2.2375
ENSG00000171291	ZNF439	0.000211685	2.2374
ENSG00000215184	RPS12P16	0.0137506	2.23728
ENSG00000183668	PSG9	0.0161363	2.23583
ENSG00000198835	GJC2	0.00360902	2.23556
ENSG00000127124	HIVEP3	2.87156e-06	2.23544
ENSG00000172716	SLFN11	0.00698545	2.23522
ENSG00000151702	FLI1	0.000464669	2.2345
ENSG00000100359	SGSM3	6.52335e-05	2.23373
ENSG00000205853	RFPL3S	0.00242178	2.23346
ENSG00000116704	SLC35D1	2.95687e-05	2.23005
ENSG00000280378		0.00130661	2.2296
ENSG00000130635	COL5A1	2.25314e-08	2.22925
ENSG00000147364	FBXO25	0.00020728	2.22894
ENSG00000104899	AMH	0.000117485	2.22778
[truncated: 4,482 more rows]

## Sheet: shVGLL1_DOXIWP2_shared
DEG list overlap (downregulated in shVGLL1, upregulated in DOXIWP2)
AAK1
ABCD1
ABTB2
ACOX3
ADAM28
ADCY6
ADGRG1
ADGRL3
ANXA1
APPBP2
AQP3
ARHGDIB
ARRDC3
ASXL3
ATP10D
ATP9A
ATXN1
B2M
B3GNT5
BAIAP2
BCORL1
BEND7
BHLHE40
BMP1
CAPN6
CCSER1
CD274
CD59
CDH24
CDKN1A
CEP170B
CLEC1A
CLIC3
CLK1
CMYA5
COBLL1
COL12A1
COL6A6
CPM
CRTC3
CSF3R
CTSB
CUEDC1
CUL7
CYB5R1
CYTH3
DENND2A
DEPP1
DLX3
DOCK8
DPF3
DUSP8
ERN1
EVI5
FAM214A
FAM43A
FBLN5
FKBP9
FOSB
GATA2
GLIPR1
GLIS3
GNS
GRAMD2A
GREB1L
GREM2
GSDME
HEXIM1
HGSNAT
HS3ST3B1
IER5
IFI6
IGF2
IL1R1
IL1RAP
IRX4
ITGB6
JPH2
JUNB
KLHL42
KLK6
KRT80
LDLRAD4
LGALS3
LGALS8
LINC00643
LINC02035
LIPG
LOXL2
LUM
MAFF
MAGI2-AS3
MAPKBP1
MAST4
MBNL2
MFAP5
MFSD6
MGAT4B
MICAL2
MMP14
MMP2
MOB3A
MUC15
MXD1
MYO1D
NABP1
NEURL1
NIPAL3
NPNT
NR2F2
OPN3
OSMR
PAK3
PCDH17
PCDH7
PCDHB5
PCSK5
PDE3A
PGF
PITPNM2
PLA2G15
PLEKHM3
PLK2
PLXNB1
PRKCE
PSD4
PTPN21
PXDC1
RAI1
REEP1
RGS12
RNF103
SDK2
SELENOP
SERINC1
SERPINE1
SH3BP5
SHC2
SKIDA1
SLC40A1
SLC43A2
SLC49A4
SMPDL3A
SNAI2
SP6
ST8SIA4
SYNPO
TBC1D10A
TENM4
TFPI
TGFB1
TGM2
THSD7A
TIMP3
TNFAIP1
TRPV2
TSPAN9
VGLL1
WNT5A
XCR1
ZFYVE16
ZNF750
ABCA5
ABCC10
ACAA1
ACADVL
ACKR3
ACSL1
ACTA2
ACTC1
ADAM19
ADAM9
ADAMTS9
ADAMTSL4
ADGRG6
ADRA1B
AGPAT3
AHNAK
AMOT
ANKRD52
ANXA2
ANXA4
APLP2
ARHGAP18
ARHGAP21
ARHGEF12
ARHGEF17
ARHGEF3
ARID5B
ARMCX3
ARSA
ARSB
ARSD
ASAP2
ATG2A
ATG4A
ATN1
ATP2B4
ATP6AP1
ATP7A
B4GALT1
BAG3
BCL2L11
BCL6
BMF
BMPR2
BNC1
BSDC1
BTBD9
C5orf24
CAB39L
CACNB3
CADM1
CALCOCO1
CAMK2D
CAMTA2
CANT1
CAP2
CAPN2
CBR3-AS1
CCDC126
CCDC69
CCDC92
CCDC93
CCN1
CCNG2
CDH10
CEBPD
CEMIP2
CENPT
CFLAR
CHMP3
CHPF2
CHST12
CILK1
CLIP1
CLN5
CLSTN2
CLTB
CNTN4
COL3A1
COL5A1
CPE
CPEB4
CPLANE1
CRIM1
CROT
CRPPA
CSF1R
CSGALNACT1
CSRNP1
CSRNP2
CTNS
CYTH2
DAB2
DBNL
DNAJB9
DNAJC1
DNAJC6
DOCK7
DOP1B
DSP
EFNB2
EGFR
EGLN1
EHD1
ELF1
ELMO2
ELOVL4
EME2
ENC1
ENPEP
ENTPD4
ENTPD7
EPHB3
EPS8
ERBIN
ERVK13-1
EXT1
EYA1
FAM13B
FAM177A1
FAM8A1
FARP2
FAT2
FBRS
FBXL17
FBXL19-AS1
FHIP2B
FNDC3B
FOSL2
FSTL1
FURIN
FUT11
FZD6
GADD45B
GALNT10
GAREM1
GATA3
GATA3-AS1
GBA
GBE1
GDE1
GDPD5
GHR
GNA11
GSTM3
GUCY1A1
HECA
HEY1
HID1
HIPK3
HOXB2
HSPA1A
HSPA1B
IDI1
IFFO2
IFNAR1
IGFBP3
IGFBP5
IGFBP7
IL6ST
IRGQ
ITGA3
ITGAV
ITPRID2
ITPRIPL2
JAK1
JUN
JUP
KAT2B
KCNC3
KDM6B
KIFAP3
KIFC3
KRT8P45
LAMC2
LAMP2
LCAT
LEPROT
LINC01128
LIX1
LMNA
LNPEP
LPCAT2
LRP10
LRPAP1
LRRC41
MAF
MAGED1
MALAT1
MAN1A1
MAN2A2
MAN2B2
MAP1A
MAP1LC3B
MAP2K4
MAPK4
MBTPS1
MEGF9
MEIS2
METRNL
MFSD1
MIR22HG
MIR4435-2HG
MLLT11
MSX2
MTHFR
MTMR11
MTUS2
MXD4
MXRA5
MXRA7
MXRA8
MYL6
MYO6
MYOF
NDN
NDRG1
NEAT1
NECAB3
NEK7
NFAT5
NOG
NPPB
NRXN3
NXF1
OGFRL1
OLFML1
OPHN1
PACS1
PALLD
PAM
PARVA
PCDHA10
PCDHA12
PCDHB2
PDE10A
PDGFB
PDGFC
PDLIM7
PDZD2
PHC2
PHF2
PINK1-AS
PIP5K1C
PLD3
PLEKHM1
PLEKHM1P1
PLXNA2
PLXNA3
PLXNB2
POMT1
PON2
PPARG
PPFIBP1
PPIC
PPP3CC
PRICKLE2
PRSS23
PRTG
PTGFRN
PTPRM
PTTG1IP
RAB11FIP3
RAB5B
RABIF
RGL1
RHOC
RIN2
RIT1
RN7SKP255
RN7SKP71
RN7SKP90
RP2
RUNX1
SCUBE3
SECISBP2L
SERTAD2
SESN3
SETBP1
SETD1B
SETD7
SIRT2
SLC22A5
SLC35B2
SLC35D1
SLC35D2
SLC38A10
SLC9A1
SMAD3
SMPD1
SMTN
SNTB2
SNX29
SOAT1
SOS2
SPARC
SPHK1
SPSB1
STX12
SUSD1
SVEP1
SYNE3
SYNJ1
SYTL5
TACC1
TAGLN
TANC1
TANC2
TAX1BP3
TBC1D20
TBX3
TCAF1
TCIM
TESK1
TET2
TGFB2
TGFBI
TGFBR1
THBS3
TIMP2
TIPARP
TLE4
TM7SF2
TMEM50B
TMEM9B
TNFRSF10D
TNFSF15
TNRC18
TOLLIP
TOM1L2
TP53INP1
TP53INP2
TP63
TRAM2
TRIM17
TRIM38
TRIO
TSPAN14
TSPYL4
TTC28
TUFT1
TWF1
TYK2
ULK1
UNC5C
USP47
VASN
VTCN1
VWA1
WBP1L
WDR45
WFS1
WLS
WNT4
YAF2
YPEL5
ZC3H12C
ZFHX3
ZFYVE1
ZHX1
ZNF436
ZNF440
ZNF703
ZNF704
ZNF800
ZSWIM8
