# Supplementary material for: VGLL1 contributes to both the transcriptome and epigenome of the developing trophoblast compartment
Source: Proc Natl Acad Sci U S A. 2025 Nov 24;122(48):e2508432122. doi: 10.1073/pnas.2508432122 (PMC12685074; doi:10.1073/pnas.2508432122)
Supplement: Supplementary file 7 — Dataset S06 (XLSX) [file pnas.2508432122.sd06.xlsx]

## Sheet: VGLL1-TEAD4_overlap peaklist
	peaks1	seqnames	start	end	width	strand	score	scoreA	scoreB	peak	feature	start_position	end_position	feature_strand	insideFeature	distancetoFeature	shortestDistance	fromOverlappingOrNearest	hgnc_symbol	peaks2	seqnames.1	start.1	end.1	width.1	strand.1	score.1	scoreA.1	scoreB.1	peak.1	feature.1	start_position.1	end_position.1	feature_strand.1	insideFeature.1	distancetoFeature.1	shortestDistance.1	fromOverlappingOrNearest.1	hgnc_symbol.1	overlapFeature	shortestDistance.2
X21.ENST00000420522_X21.ENST00000420522	X21.ENST00000420522	chr1	4604920	4605320	401	*	64.9522	76.6986	53.2057	21	ENST00000420522	4571548	4583421	+	downstream	33572	21499	NearestLocation	LINC01646	X21.ENST00000420522	chr1	4604920	4605320	401	*	56.3947	63.4283	49.3611	21	ENST00000420522	4571548	4583421	+	downstream	33572	21499	NearestLocation	LINC01646	overlap	0
X27.ENST00000413887_X27.ENST00000413887	X27.ENST00000413887	chr1	5717754	5718154	401	*	81.8217	82.9174	80.7259	27	ENST00000413887	5587368	5668295	-	upstream	-49659	49459	NearestLocation		X27.ENST00000413887	chr1	5717754	5718154	401	*	119.296	94.2097	144.381	27	ENST00000413887	5587368	5668295	-	upstream	-49659	49459	NearestLocation		overlap	0
X44.ENST00000337907_X44.ENST00000337907	X44.ENST00000337907	chr1	8626451	8626851	401	*	74.0899	60.1151	88.0647	44	ENST00000337907	8352397	8817465	-	inside	190814	190614	Overlapping	RERE	X44.ENST00000337907	chr1	8626451	8626851	401	*	92.1469	94.2097	90.0841	44	ENST00000337907	8352397	8817465	-	inside	190814	190614	Overlapping	RERE	overlap	0
X47.ENST00000337907_X47.ENST00000337907	X47.ENST00000337907	chr1	8789529	8789929	401	*	67.2117	78.7715	55.652	47	ENST00000337907	8352397	8817465	-	inside	27736	27536	Overlapping	RERE	X47.ENST00000337907	chr1	8789529	8789929	401	*	82.1096	91.4114	72.8077	47	ENST00000337907	8352397	8817465	-	inside	27736	27536	Overlapping	RERE	overlap	0
X63.ENST00000376468_X63.ENST00000376468	X63.ENST00000376468	chr1	11859070	11859470	401	*	43.8495	39.3858	48.3133	63	ENST00000376468	11857464	11858931	-	upstream	-339	139	NearestLocation	NPPB	X63.ENST00000376468	chr1	11859070	11859470	401	*	67.4229	83.0165	51.8292	63	ENST00000376468	11857464	11858931	-	upstream	-339	139	NearestLocation	NPPB	overlap	0
X100.ENST00000361221_X100.ENST00000361221	X100.ENST00000361221	chr1	17587636	17588036	401	*	56.2674	37.3128	75.2219	100	ENST00000361221	17539835	17697869	+	inside	48001	47801	Overlapping	ARHGEF10L	X100.ENST00000361221	chr1	17587636	17588036	401	*	109.919	102.605	117.233	100	ENST00000361221	17539835	17697869	+	inside	48001	47801	Overlapping	ARHGEF10L	overlap	0
X106.ENST00000606379_X106.ENST00000606379	X106.ENST00000606379	chr1	19052425	19052825	401	*	141.111	103.647	178.576	106	ENST00000606379	19072110	19075511	-	downstream	22886	19285	NearestLocation		X106.ENST00000606379	chr1	19052425	19052825	401	*	233.635	222.932	244.338	106	ENST00000606379	19072110	19075511	-	downstream	22886	19285	NearestLocation		overlap	0
X139.ENST00000374379_X139.ENST00000374379	X139.ENST00000374379	chr1	24713180	24713580	401	*	48.4203	49.7504	47.0901	139	ENST00000374379	24745357	24844324	+	upstream	-31977	31777	NearestLocation	CLIC4	X139.ENST00000374379	chr1	24713180	24713580	401	*	85.7971	87.6804	83.9139	139	ENST00000374379	24745357	24844324	+	upstream	-31977	31777	NearestLocation	CLIC4	overlap	0
X170.ENST00000521452_X170.ENST00000521452	X170.ENST00000521452	chr1	29124428	29124828	401	*	73.5975	62.188	85.0069	170	ENST00000521452	29119428	29123935	-	upstream	-693	493	NearestLocation	TMEM200B	X170.ENST00000521452	chr1	29124428	29124828	401	*	80.6524	73.6888	87.616	170	ENST00000521452	29119428	29123935	-	upstream	-693	493	NearestLocation	TMEM200B	overlap	0
X179.ENST00000441274_X179.ENST00000441274	X179.ENST00000441274	chr1	31111204	31111604	401	*	58.9875	58.0422	59.9329	179	ENST00000441274	31108188	31108623	-	upstream	-2781	2581	NearestLocation	RPL21P22	X179.ENST00000441274	chr1	31111204	31111604	401	*	89.198	89.5459	88.8501	179	ENST00000441274	31108188	31108623	-	upstream	-2781	2581	NearestLocation	RPL21P22	overlap	0
X180.ENST00000528449_X180.ENST00000528449	X180.ENST00000528449	chr1	31162442	31162842	401	*	74.5148	62.188	86.8415	180	ENST00000528449	31180540	31181676	-	downstream	19034	17698	NearestLocation	NKAIN1	X180.ENST00000528449	chr1	31162442	31162842	401	*	110.701	105.403	115.999	180	ENST00000528449	31180540	31181676	-	downstream	19034	17698	NearestLocation	NKAIN1	overlap	0
X190.ENST00000623791_X190.ENST00000623791	X190.ENST00000623791	chr1	31647105	31647505	401	*	72.4775	74.6257	70.3294	190	ENST00000623791	31644049	31659746	+	inside	3256	3056	Overlapping	PEF1-AS1	X190.ENST00000623791	chr1	31647105	31647505	401	*	84.2619	89.5459	78.9778	190	ENST00000623791	31644049	31659746	+	inside	3256	3056	Overlapping	PEF1-AS1	overlap	0
X218.ENST00000467203_X218.ENST00000467203	X218.ENST00000467203	chr1	40709503	40709903	401	*	74.7212	87.0633	62.3791	218	ENST00000467203	40691648	40758448	+	inside	18055	17855	Overlapping	NFYC	X218.ENST00000467203	chr1	40709503	40709903	401	*	93.7402	107.269	80.2119	218	ENST00000467203	40691648	40758448	+	inside	18055	17855	Overlapping	NFYC	overlap	0
X243.ENST00000461557_X243.ENST00000461557	X243.ENST00000461557	chr1	43206804	43207204	401	*	84.7087	74.6257	94.7918	243	ENST00000461557	43171610	43270936	-	inside	63932	35194	Overlapping	EBNA1BP2	X243.ENST00000461557	chr1	43206804	43207204	401	*	97.7	94.2097	101.19	243	ENST00000461557	43171610	43270936	-	inside	63932	35194	Overlapping	EBNA1BP2	overlap	0
X244.ENST00000372425_X244.ENST00000372425	X244.ENST00000372425	chr1	43472711	43473111	401	*	47.1417	6.2188	88.0647	244	ENST00000372425	43451003	43453989	-	upstream	-18922	18722	NearestLocation	NA	X244.ENST00000372425	chr1	43472711	43473111	401	*	92.0253	102.605	81.4459	244	ENST00000372425	43451003	43453989	-	upstream	-18922	18722	NearestLocation	NA	overlap	0
X245.ENST00000372425_X245.ENST00000372425	X245.ENST00000372425	chr1	43475926	43476326	401	*	35.2838	2.07293	68.4947	245	ENST00000372425	43451003	43453989	-	upstream	-22137	21937	NearestLocation	NA	X245.ENST00000372425	chr1	43475926	43476326	401	*	66.9565	82.0837	51.8292	245	ENST00000372425	43451003	43453989	-	upstream	-22137	21937	NearestLocation	NA	overlap	0
X265.ENST00000617613_X265.ENST00000617613	X265.ENST00000617613	chr1	53181997	53182397	401	*	68.2641	70.4798	66.0485	265	ENST00000617613	53180921	53186900	+	inside	1276	1076	NearestLocation		X265.ENST00000617613	chr1	53181997	53182397	401	*	74.3316	74.6216	74.0417	265	ENST00000617613	53180921	53186900	+	inside	1276	1076	NearestLocation		overlap	0
X272.ENST00000433377_X272.ENST00000433377	X272.ENST00000433377	chr1	54471650	54472050	401	*	47.5705	45.6046	49.5364	272	ENST00000433377	54516412	54517259	-	downstream	45409	44362	NearestLocation	LINC02784	X272.ENST00000433377	chr1	54471650	54472050	401	*	82.9062	97.9408	67.8716	272	ENST00000433377	54516412	54517259	-	downstream	45409	44362	NearestLocation	LINC02784	overlap	0
X290.ENST00000343433_X290.ENST00000343433	X290.ENST00000343433	chr1	56811248	56811648	401	*	59.9208	47.6775	72.1641	290	ENST00000343433	56718804	56819371	-	inside	7923	7723	NearestLocation	FYB2	X290.ENST00000343433	chr1	56811248	56811648	401	*	73.4279	80.2182	66.6375	290	ENST00000343433	56718804	56819371	-	inside	7923	7723	NearestLocation	FYB2	overlap	0
X314.ENST00000371153_X314.ENST00000371153	X314.ENST00000371153	chr1	62279147	62279547	401	*	123.789	153.397	94.1803	314	ENST00000371153	62236979	62319414	-	inside	40067	39867	Overlapping	KANK4	X314.ENST00000371153	chr1	62279147	62279547	401	*	79.4619	84.882	74.0417	314	ENST00000371153	62236979	62319414	-	inside	40067	39867	Overlapping	KANK4	overlap	0
X322.ENST00000371080_X322.ENST00000371080	X322.ENST00000371080	chr1	63731119	63731519	401	*	80.3603	78.7715	81.9491	322	ENST00000371080	63774022	64143385	+	upstream	-42703	42503	NearestLocation	ROR1	X322.ENST00000371080	chr1	63731119	63731519	401	*	98.1318	125.924	70.3396	322	ENST00000371080	63774022	64143385	+	upstream	-42703	42503	NearestLocation	ROR1	overlap	0
X360.ENST00000452901_X360.ENST00000452901	X360.ENST00000452901	chr1	82978784	82979184	401	*	108.206	105.72	110.692	360	ENST00000452901	82903183	83166815	+	inside	75801	75601	Overlapping	LINC01362	X360.ENST00000452901	chr1	82978784	82979184	401	*	109.768	103.537	115.999	360	ENST00000452901	82903183	83166815	+	inside	75801	75601	Overlapping	LINC01362	overlap	0
X367.ENST00000341460_X367.ENST00000341460	X367.ENST00000341460	chr1	85201530	85201930	401	*	55.624	58.0422	53.2057	367	ENST00000341460	85156873	85201046	-	upstream	-684	484	NearestLocation	SYDE2	X367.ENST00000341460	chr1	85201530	85201930	401	*	97.4914	80.2182	114.765	367	ENST00000341460	85156873	85201046	-	upstream	-684	484	NearestLocation	SYDE2	overlap	0
X370.ENST00000426794_X370.ENST00000426794	X370.ENST00000426794	chr1	85607230	85607630	401	*	51.4781	49.7504	53.2057	370	ENST00000426794	85599131	85600734	+	downstream	8299	6496	NearestLocation		X370.ENST00000426794	chr1	85607230	85607630	401	*	73.2337	69.9577	76.5098	370	ENST00000426794	85599131	85600734	+	downstream	8299	6496	NearestLocation		overlap	0
X433.ENST00000453250_X433.ENST00000453250	X433.ENST00000453250	chr1	108503071	108503471	401	*	70.8257	35.2399	106.411	433	ENST00000453250	108502358	108503455	+	overlapEnd	913	16	NearestLocation	ST13P21	X433.ENST00000453250	chr1	108503071	108503471	401	*	121.126	128.722	113.531	433	ENST00000453250	108502358	108503455	+	overlapEnd	913	16	NearestLocation	ST13P21	overlap	0
X441.ENST00000429410_X441.ENST00000429410	X441.ENST00000429410	chr1	109773391	109773791	401	*	36.6974	37.3128	36.082	441	ENST00000429410	109712267	109775428	+	inside	61324	1637	Overlapping	GSTM5	X441.ENST00000429410	chr1	109773391	109773791	401	*	51.4006	48.504	54.2973	441	ENST00000429410	109712267	109775428	+	inside	61324	1637	Overlapping	GSTM5	overlap	0
X452.ENST00000445067_X452.ENST00000445067	X452.ENST00000445067	chr1	111236812	111237212	401	*	117.383	143.032	91.734	452	ENST00000445067	111200771	111243439	+	inside	36241	6227	Overlapping	CHI3L2	X452.ENST00000445067	chr1	111236812	111237212	401	*	69.2159	68.0922	70.3396	452	ENST00000445067	111200771	111243439	+	inside	36241	6227	Overlapping	CHI3L2	overlap	0
X454.ENST00000534200_X454.ENST00000534200	X454.ENST00000534200	chr1	111778399	111778799	401	*	209.991	211.439	208.542	454	ENST00000534200	111762417	111765830	+	downstream	16182	12569	NearestLocation	DDX20	X454.ENST00000534200	chr1	111778399	111778799	401	*	185.658	221.999	149.317	454	ENST00000534200	111762417	111765830	+	downstream	16182	12569	NearestLocation	DDX20	overlap	0
X476.ENST00000425449_X476.ENST00000425449	X476.ENST00000425449	chr1	115314803	115315203	401	*	59.9565	64.261	55.652	476	ENST00000425449	115283034	115368072	+	inside	31969	31769	Overlapping	NGF-AS1	X476.ENST00000425449	chr1	115314803	115315203	401	*	104.667	100.739	108.595	476	ENST00000425449	115283034	115368072	+	inside	31969	31769	Overlapping	NGF-AS1	overlap	0
X478.ENST00000422460_X478.ENST00000422460	X478.ENST00000422460	chr1	115546067	115546467	401	*	60.3457	49.7504	70.941	478	ENST00000422460	115556826	115557475	+	upstream	-10559	10359	NearestLocation	ELOCP20	X478.ENST00000422460	chr1	115546067	115546467	401	*	97.7	94.2097	101.19	478	ENST00000422460	115556826	115557475	+	upstream	-10559	10359	NearestLocation	ELOCP20	overlap	0
X511.ENST00000579774_X511.ENST00000579774	X511.ENST00000579774	chr1	147757597	147757997	401	*	77.2706	99.5009	55.0404	511	ENST00000579774	147756199	147760606	-	inside	2809	1398	Overlapping	GJA5	X511.ENST00000579774	chr1	147757597	147757997	401	*	69.352	63.4283	75.2757	511	ENST00000579774	147756199	147760606	-	inside	2809	1398	Overlapping	GJA5	overlap	0
X525.ENST00000368849_X525.ENST00000368849	X525.ENST00000368849	chr1	151547007	151547407	401	*	87.1588	111.938	62.3791	525	ENST00000368849	151540305	151583583	+	inside	6902	6702	Overlapping	TUFT1	X525.ENST00000368849	chr1	151547007	151547407	401	*	99.8813	99.8064	99.9563	525	ENST00000368849	151540305	151583583	+	inside	6902	6702	Overlapping	TUFT1	overlap	0
X535.ENST00000368704_X535.ENST00000368704	X535.ENST00000368704	chr1	153608188	153608588	401	*	50.0326	35.2399	64.8254	535	ENST00000368704	153606886	153609337	-	inside	949	749	Overlapping	S100A16	X535.ENST00000368704	chr1	153608188	153608588	401	*	84.5196	76.4871	92.5521	535	ENST00000368704	153606886	153609337	-	inside	949	749	Overlapping	S100A16	overlap	0
X540.ENST00000292211_X540.ENST00000292211	X540.ENST00000292211	chr1	154556544	154556944	401	*	28.779	16.5835	40.9745	540	ENST00000292211	154548577	154558633	-	inside	1889	1689	NearestLocation	UBE2Q1	X540.ENST00000292211	chr1	154556544	154556944	401	*	83.4797	86.7476	80.2119	540	ENST00000292211	154548577	154558633	-	inside	1889	1689	NearestLocation	UBE2Q1	overlap	0
X551.ENST00000502751_X551.ENST00000502751	X551.ENST00000502751	chr1	156086201	156086601	401	*	74.7174	49.7504	99.6843	551	ENST00000502751	156082573	156134487	+	inside	3828	3628	Overlapping	LMNA	X551.ENST00000502751	chr1	156086201	156086601	401	*	91.724	104.47	78.9778	551	ENST00000502751	156082573	156134487	+	inside	3828	3628	Overlapping	LMNA	overlap	0
X610.ENST00000432694_X610.ENST00000432694	X610.ENST00000432694	chr1	172969661	172970061	401	*	69.6064	72.5527	66.6601	610	ENST00000432694	172775905	173064015	+	inside	193956	93954	Overlapping		X610.ENST00000432694	chr1	172969661	172970061	401	*	72.9615	79.2854	66.6375	610	ENST00000432694	172775905	173064015	+	inside	193956	93954	Overlapping		overlap	0
X628.ENST00000263726_X628.ENST00000263726	X628.ENST00000263726	chr1	180230995	180231395	401	*	36.7809	22.8023	50.7595	628	ENST00000263726	180230286	180278982	+	inside	909	709	Overlapping	LHX4	X628.ENST00000263726	chr1	180230995	180231395	401	*	102.908	84.882	120.935	628	ENST00000263726	180230286	180278982	+	inside	909	709	Overlapping	LHX4	overlap	0
X685.ENST00000636153_X685.ENST00000636153	X685.ENST00000636153	chr1	200330987	200331387	401	*	110.009	126.449	93.5687	685	ENST00000636153	200253419	200374143	-	inside	42956	42756	Overlapping	LINC00862	X685.ENST00000636153	chr1	200330987	200331387	401	*	75.7743	88.6131	62.9355	685	ENST00000636153	200253419	200374143	-	inside	42956	42756	Overlapping	LINC00862	overlap	0
X692.ENST00000367318_X692.ENST00000367318	X692.ENST00000367318	chr1	201376483	201376883	401	*	74.8562	78.7715	70.941	692	ENST00000367318	201359008	201377661	-	inside	978	778	Overlapping	TNNT2	X692.ENST00000367318	chr1	201376483	201376883	401	*	105.721	94.2097	117.233	692	ENST00000367318	201359008	201377661	-	inside	978	778	Overlapping	TNNT2	overlap	0
X711.ENST00000413296_X711.ENST00000413296	X711.ENST00000413296	chr1	203985064	203985464	401	*	164.767	190.71	138.824	711	ENST00000413296	203954640	203955780	+	downstream	30624	29284	NearestLocation	CBX1P3	X711.ENST00000413296	chr1	203985064	203985464	401	*	132.986	124.058	141.913	711	ENST00000413296	203954640	203955780	+	downstream	30624	29284	NearestLocation	CBX1P3	overlap	0
X722.ENST00000363538_X722.ENST00000363538	X722.ENST00000363538	chr1	204565545	204565945	401	*	79.8997	60.1151	99.6843	722	ENST00000363538	204562413	204562521	-	upstream	-3224	3024	NearestLocation	RNA5SP74	X722.ENST00000363538	chr1	204565545	204565945	401	*	115.817	111.932	119.701	722	ENST00000363538	204562413	204562521	-	upstream	-3224	3024	NearestLocation	RNA5SP74	overlap	0
X727.ENST00000330675_X727.ENST00000330675	X727.ENST00000330675	chr1	205274173	205274573	401	*	35.6094	29.0211	42.1977	727	ENST00000330675	205257189	205273343	+	downstream	17184	830	NearestLocation	TMCC2	X727.ENST00000330675	chr1	205274173	205274573	401	*	89.3341	84.882	93.7862	727	ENST00000330675	205257189	205273343	+	downstream	17184	830	NearestLocation	TMCC2	overlap	0
X754.ENST00000447257_X754.ENST00000447257	X754.ENST00000447257	chr1	209383879	209384279	401	*	52.8879	47.6775	58.0982	754	ENST00000447257	209372055	209373559	+	downstream	12024	10320	NearestLocation	LINC01698	X754.ENST00000447257	chr1	209383879	209384279	401	*	73.6075	86.7476	60.4674	754	ENST00000447257	209372055	209373559	+	downstream	12024	10320	NearestLocation	LINC01698	overlap	0
X781.ENST00000486173_X781.ENST00000486173	X781.ENST00000486173	chr1	214551766	214552166	401	*	65.242	87.0633	43.4208	781	ENST00000486173	214464702	214552449	-	inside	483	283	Overlapping	PTPN14	X781.ENST00000486173	chr1	214551766	214552166	401	*	112.309	122.193	102.424	781	ENST00000486173	214464702	214552449	-	inside	483	283	Overlapping	PTPN14	overlap	0
X806.ENST00000433674_X806.ENST00000433674	X806.ENST00000433674	chr1	223739063	223739463	401	*	57.7287	41.4587	73.9988	806	ENST00000433674	223701593	223776016	+	inside	37670	36553	Overlapping	CAPN2	X806.ENST00000433674	chr1	223739063	223739463	401	*	57.4346	53.1679	61.7014	806	ENST00000433674	223701593	223776016	+	inside	37670	36553	Overlapping	CAPN2	overlap	0
X809.ENST00000540997_X809.ENST00000540997	X809.ENST00000540997	chr1	224013929	224014329	401	*	35.2163	6.2188	64.2138	809	ENST00000540997	224008727	224010612	+	downstream	5402	3317	NearestLocation		X809.ENST00000540997	chr1	224013929	224014329	401	*	97.8217	85.8148	109.829	809	ENST00000540997	224008727	224010612	+	downstream	5402	3317	NearestLocation		overlap	0
X870.ENST00000549744_X870.ENST00000549744	X870.ENST00000549744	chr1	234987364	234987764	401	*	68.3157	76.6986	59.9329	870	ENST00000549744	234979647	234980804	-	upstream	-6760	6560	NearestLocation	LINC03108	X870.ENST00000549744	chr1	234987364	234987764	401	*	113.485	107.269	119.701	870	ENST00000549744	234979647	234980804	-	upstream	-6760	6560	NearestLocation	LINC03108	overlap	0
X900.ENST00000440494_X900.ENST00000440494	X900.ENST00000440494	chr1	243924608	243925008	401	*	96.2647	116.084	76.445	900	ENST00000440494	243917402	244047317	+	inside	7406	7206	NearestLocation	LINC02774	X900.ENST00000440494	chr1	243924608	243925008	401	*	77.8831	75.5543	80.2119	900	ENST00000440494	243917402	244047317	+	inside	7406	7206	NearestLocation	LINC02774	overlap	0
X909.ENST00000490107_X909.ENST00000490107	X909.ENST00000490107	chr1	246435558	246435958	401	*	104.398	76.6986	132.097	909	ENST00000490107	245749342	246507257	-	inside	71499	71299	Overlapping	SMYD3	X909.ENST00000490107	chr1	246435558	246435958	401	*	187.602	206.142	169.062	909	ENST00000490107	245749342	246507257	-	inside	71499	71299	Overlapping	SMYD3	overlap	0
X913.ENST00000478225_X913.ENST00000478225	X913.ENST00000478225	chr1	247371256	247371656	401	*	62.9468	68.4068	57.4867	913	ENST00000478225	247328676	247331846	-	upstream	-39610	39410	NearestLocation	ZNF496	X913.ENST00000478225	chr1	247371256	247371656	401	*	83.3146	83.9493	82.6799	913	ENST00000478225	247328676	247331846	-	upstream	-39610	39410	NearestLocation	ZNF496	overlap	0
X945.ENST00000380332_X945.ENST00000380332	X945.ENST00000380332	chr10	5483298	5483698	401	*	55.5724	51.8234	59.3213	945	ENST00000380332	5498697	5499555	-	downstream	16057	14999	NearestLocation	CALML5	X945.ENST00000380332	chr10	5483298	5483698	401	*	74.0449	80.2182	67.8716	945	ENST00000380332	5498697	5499555	-	downstream	16057	14999	NearestLocation	CALML5	overlap	0
X967.ENST00000450068_X967.ENST00000450068	X967.ENST00000450068	chr10	9733810	9734210	401	*	113.15	111.938	114.362	967	ENST00000450068	9721963	9724416	-	upstream	-9594	9394	NearestLocation	HSP90AB7P	X967.ENST00000450068	chr10	9733810	9734210	401	*	90.9854	112.865	69.1056	967	ENST00000450068	9721963	9724416	-	upstream	-9594	9394	NearestLocation	HSP90AB7P	overlap	0
X1002.ENST00000377304_X1002.ENST00000377304	X1002.ENST00000377304	chr10	18554282	18554682	401	*	57.8281	16.5835	99.0727	1002	ENST00000377304	18545561	18651622	-	inside	97140	8721	Overlapping	NSUN6	X1002.ENST00000377304	chr10	18554282	18554682	401	*	82.0661	80.2182	83.9139	1002	ENST00000377304	18545561	18651622	-	inside	97140	8721	Overlapping	NSUN6	overlap	0
X1007.ENST00000377304_X1007.ENST00000377304	X1007.ENST00000377304	chr10	18564398	18564798	401	*	73.3751	47.6775	99.0727	1007	ENST00000377304	18545561	18651622	-	inside	87024	18837	Overlapping	NSUN6	X1007.ENST00000377304	chr10	18564398	18564798	401	*	73.4569	87.6804	59.2334	1007	ENST00000377304	18545561	18651622	-	inside	87024	18837	Overlapping	NSUN6	overlap	0
X1015.ENST00000377242_X1015.ENST00000377242	X1015.ENST00000377242	chr10	20185127	20185527	401	*	64.6782	55.9692	73.3872	1015	ENST00000377242	19816239	20280357	+	inside	369088	94830	Overlapping	PLXDC2	X1015.ENST00000377242	chr10	20185127	20185527	401	*	87.4976	88.6131	86.382	1015	ENST00000377242	19816239	20280357	+	inside	369088	94830	Overlapping	PLXDC2	overlap	0
X1044.ENST00000376351_X1044.ENST00000376351	X1044.ENST00000376351	chr10	25508182	25508582	401	*	54.6034	45.6046	63.6023	1044	ENST00000376351	25175062	25602226	+	inside	333320	93644	Overlapping	GPR158	X1044.ENST00000376351	chr10	25508182	25508582	401	*	56.667	54.1006	59.2334	1044	ENST00000376351	25175062	25602226	+	inside	333320	93644	Overlapping	GPR158	overlap	0
X1055.ENST00000480465_X1055.ENST00000480465	X1055.ENST00000480465	chr10	29025992	29026392	401	*	103.806	103.647	103.965	1055	ENST00000480465	28898996	28899484	-	upstream	-126708	126508	NearestLocation	RPL21P93	X1055.ENST00000480465	chr10	29025992	29026392	401	*	79.7196	71.8233	87.616	1055	ENST00000480465	28898996	28899484	-	upstream	-126708	126508	NearestLocation	RPL21P93	overlap	0
X1068.ENST00000471327_X1068.ENST00000471327	X1068.ENST00000471327	chr10	32000929	32001329	401	*	62.1645	60.1151	64.2138	1068	ENST00000471327	31992087	31992381	-	upstream	-8748	8548	NearestLocation	RN7SL825P	X1068.ENST00000471327	chr10	32000929	32001329	401	*	77.8686	71.8233	83.9139	1068	ENST00000471327	31992087	31992381	-	upstream	-8748	8548	NearestLocation	RN7SL825P	overlap	0
X1082.ENST00000474362_X1082.ENST00000474362	X1082.ENST00000474362	chr10	35211397	35211797	401	*	119.115	130.595	107.635	1082	ENST00000474362	35126791	35212125	+	inside	84806	328	Overlapping	CREM	X1082.ENST00000474362	chr10	35211397	35211797	401	*	61.9624	67.1594	56.7653	1082	ENST00000474362	35126791	35212125	+	inside	84806	328	Overlapping	CREM	overlap	0
X1084.ENST00000374706_X1084.ENST00000374706	X1084.ENST00000374706	chr10	35519043	35519443	401	*	33.9416	0	67.8832	1084	ENST00000374706	35247025	35571924	+	inside	272218	52481	Overlapping	CCNY	X1084.ENST00000374706	chr10	35519043	35519443	401	*	30.3497	29.8486	30.8507	1084	ENST00000374706	35247025	35571924	+	inside	272218	52481	Overlapping	CCNY	overlap	0
X1132.ENST00000280772_X1132.ENST00000280772	X1132.ENST00000280772	chr10	60048132	60048532	401	*	60.7547	62.188	59.3213	1132	ENST00000280772	60026298	60389730	-	inside	341398	21834	Overlapping	ANK3	X1132.ENST00000280772	chr10	60048132	60048532	401	*	95.2175	90.4787	99.9563	1132	ENST00000280772	60026298	60389730	-	inside	341398	21834	Overlapping	ANK3	overlap	0
X1137.ENST00000315289_X1137.ENST00000315289	X1137.ENST00000315289	chr10	62224593	62224993	401	*	47.2131	39.3858	55.0404	1137	ENST00000315289	62183035	62236263	-	inside	11470	11270	NearestLocation	RTKN2	X1137.ENST00000315289	chr10	62224593	62224993	401	*	79.1606	86.7476	71.5737	1137	ENST00000315289	62183035	62236263	-	inside	11470	11270	NearestLocation	RTKN2	overlap	0
X1153.ENST00000450646_X1153.ENST00000450646	X1153.ENST00000450646	chr10	69333218	69333618	401	*	114.647	132.668	96.6265	1153	ENST00000450646	69269984	69364814	+	inside	63434	31196	Overlapping	HK1	X1153.ENST00000450646	chr10	69333218	69333618	401	*	107.164	108.201	106.126	1153	ENST00000450646	69269984	69364814	+	inside	63434	31196	Overlapping	HK1	overlap	0
X1169.ENST00000609403_X1169.ENST00000609403	X1169.ENST00000609403	chr10	72043022	72043422	401	*	65.544	49.7504	81.3375	1169	ENST00000609403	72053294	72054037	-	downstream	10815	9872	NearestLocation		X1169.ENST00000609403	chr10	72043022	72043422	401	*	80.0934	88.6131	71.5737	1169	ENST00000609403	72053294	72054037	-	downstream	10815	9872	NearestLocation		overlap	0
X1174.ENST00000373053_X1174.ENST00000373053	X1174.ENST00000373053	chr10	72764162	72764562	401	*	44.9376	47.6775	42.1977	1174	ENST00000373053	72692131	72887694	+	inside	72231	72031	Overlapping	MCU	X1174.ENST00000373053	chr10	72764162	72764562	401	*	63.7989	63.4283	64.1695	1174	ENST00000373053	72692131	72887694	+	inside	72231	72031	Overlapping	MCU	overlap	0
X1186.ENST00000597938_X1186.ENST00000597938	X1186.ENST00000597938	chr10	76583631	76584031	401	*	136.798	124.376	149.221	1186	ENST00000597938	76558350	76560994	-	upstream	-22837	22637	NearestLocation		X1186.ENST00000597938	chr10	76583631	76584031	401	*	102.005	90.4787	113.531	1186	ENST00000597938	76558350	76560994	-	upstream	-22837	22637	NearestLocation		overlap	0
X1192.ENST00000372437_X1192.ENST00000372437	X1192.ENST00000372437	chr10	77524397	77524797	401	*	70.7104	70.4798	70.941	1192	ENST00000372437	76877597	77637447	-	inside	112850	112650	Overlapping	KCNMA1	X1192.ENST00000372437	chr10	77524397	77524797	401	*	80.3512	75.5543	85.148	1192	ENST00000372437	76877597	77637447	-	inside	112850	112650	Overlapping	KCNMA1	overlap	0
X1194.ENST00000372437_X1194.ENST00000372437	X1194.ENST00000372437	chr10	77565042	77565442	401	*	50.7474	47.6775	53.8173	1194	ENST00000372437	76877597	77637447	-	inside	72205	72005	Overlapping	KCNMA1	X1194.ENST00000372437	chr10	77565042	77565442	401	*	123.473	137.117	109.829	1194	ENST00000372437	76877597	77637447	-	inside	72205	72005	Overlapping	KCNMA1	overlap	0
X1202.ENST00000421324_X1202.ENST00000421324	X1202.ENST00000421324	chr10	78588211	78588611	401	*	143.037	163.762	122.312	1202	ENST00000421324	78238255	78675109	+	inside	350156	86498	Overlapping	LINC00595;LINC00856	X1202.ENST00000421324	chr10	78588211	78588611	401	*	89.4066	103.537	75.2757	1202	ENST00000421324	78238255	78675109	+	inside	350156	86498	Overlapping	LINC00595;LINC00856	overlap	0
X1235.ENST00000364734_X1235.ENST00000364734	X1235.ENST00000364734	chr10	90931071	90931471	401	*	92.3214	95.355	89.2878	1235	ENST00000364734	90922731	90922835	-	upstream	-8436	8236	NearestLocation	RNU6-740P	X1235.ENST00000364734	chr10	90931071	90931471	401	*	115.321	103.537	127.105	1235	ENST00000364734	90922731	90922835	-	upstream	-8436	8236	NearestLocation	RNU6-740P	overlap	0
X1244.ENST00000394133_X1244.ENST00000394133	X1244.ENST00000394133	chr10	93287792	93288192	401	*	70.2179	72.5527	67.8832	1244	ENST00000394133	93284004	93284558	-	upstream	-3434	3234	NearestLocation	RPL17P34	X1244.ENST00000394133	chr10	93287792	93288192	401	*	99.1282	104.47	93.7862	1244	ENST00000394133	93284004	93284558	-	upstream	-3434	3234	NearestLocation	RPL17P34	overlap	0
X1245.ENST00000394133_X1245.ENST00000394133	X1245.ENST00000394133	chr10	93288949	93289349	401	*	86.4797	116.084	56.8751	1245	ENST00000394133	93284004	93284558	-	upstream	-4591	4391	NearestLocation	RPL17P34	X1245.ENST00000394133	chr10	93288949	93289349	401	*	101.475	112.865	90.0841	1245	ENST00000394133	93284004	93284558	-	upstream	-4591	4391	NearestLocation	RPL17P34	overlap	0
X1265.ENST00000370655_X1265.ENST00000370655	X1265.ENST00000370655	chr10	97574661	97575061	401	*	96.2647	116.084	76.445	1265	ENST00000370655	97572499	97583884	+	inside	2362	2162	Overlapping	ANKRD2	X1265.ENST00000370655	chr10	97574661	97575061	401	*	106.173	91.4114	120.935	1265	ENST00000370655	97572499	97583884	+	inside	2362	2162	Overlapping	ANKRD2	overlap	0
X1308.ENST00000384340_X1308.ENST00000384340	X1308.ENST00000384340	chr10	105585765	105586165	401	*	47.7055	37.3128	58.0982	1308	ENST00000384340	105534659	105534765	+	downstream	51306	51000	NearestLocation	RNU6-463P	X1308.ENST00000384340	chr10	105585765	105586165	401	*	83.7028	104.47	62.9355	1308	ENST00000384340	105534659	105534765	+	downstream	51306	51000	NearestLocation	RNU6-463P	overlap	0
X1318.ENST00000609514_X1318.ENST00000609514	X1318.ENST00000609514	chr10	110487460	110487860	401	*	48.6745	43.5316	53.8173	1318	ENST00000609514	110428840	110496187	-	inside	8527	8327	NearestLocation	DUSP5-DT	X1318.ENST00000609514	chr10	110487460	110487860	401	*	77.101	72.756	81.4459	1318	ENST00000609514	110428840	110496187	-	inside	8527	8327	NearestLocation	DUSP5-DT	overlap	0
X1356.ENST00000361976_X1356.ENST00000361976	X1356.ENST00000361976	chr10	119786391	119786791	401	*	74.4829	82.9174	66.0485	1356	ENST00000361976	119726097	119829278	+	inside	60494	42487	Overlapping	NA	X1356.ENST00000361976	chr10	119786391	119786791	401	*	88.7751	99.8064	77.7438	1356	ENST00000361976	119726097	119829278	+	inside	60494	42487	Overlapping	NA	overlap	0
X1358.ENST00000318548_X1358.ENST00000318548	X1358.ENST00000318548	chr10	120012548	120012948	401	*	69.3165	62.188	76.445	1358	ENST00000318548	119997086	119997709	-	upstream	-15039	14839	NearestLocation	NACAP2	X1358.ENST00000318548	chr10	120012548	120012948	401	*	64.2508	60.63	67.8716	1358	ENST00000318548	119997086	119997709	-	upstream	-15039	14839	NearestLocation	NACAP2	overlap	0
X1372.ENST00000368984_X1372.ENST00000368984	X1372.ENST00000368984	chr10	122475607	122476007	401	*	107.765	114.011	101.519	1372	ENST00000368984	122461525	122514908	+	inside	14282	14082	NearestLocation	HTRA1	X1372.ENST00000368984	chr10	122475607	122476007	401	*	138.174	149.243	127.105	1372	ENST00000368984	122461525	122514908	+	inside	14282	14082	NearestLocation	HTRA1	overlap	0
X1379.ENST00000435907_X1379.ENST00000435907	X1379.ENST00000435907	chr10	124093555	124093955	401	*	40.4502	22.8023	58.0982	1379	ENST00000435907	124007666	124093607	-	overlapStart	-148	52	NearestLocation	CHST15	X1379.ENST00000435907	chr10	124093555	124093955	401	*	68.4483	69.025	67.8716	1379	ENST00000435907	124007666	124093607	-	overlapStart	-148	52	NearestLocation	CHST15	overlap	0
X1393.ENST00000578683_X1393.ENST00000578683	X1393.ENST00000578683	chr10	130934300	130934700	401	*	90.0618	93.2821	86.8415	1393	ENST00000578683	130962588	130962668	-	downstream	28168	27888	NearestLocation	MIR378C	X1393.ENST00000578683	chr10	130934300	130934700	401	*	75.8524	69.025	82.6799	1393	ENST00000578683	130962588	130962668	-	downstream	28168	27888	NearestLocation	MIR378C	overlap	0
X1402.ENST00000278060_X1402.ENST00000278060	X1402.ENST00000278060	chr10	133385899	133386299	401	*	30.7844	24.8752	36.6936	1402	ENST00000278060	133379234	133391694	+	inside	6865	5395	Overlapping	PAOX	X1402.ENST00000278060	chr10	133385899	133386299	401	*	91.4864	83.0165	99.9563	1402	ENST00000278060	133379234	133391694	+	inside	6865	5395	Overlapping	PAOX	overlap	0
X1406.ENST00000525626_X1406.ENST00000525626	X1406.ENST00000525626	chr11	707636	708036	401	*	49.5084	58.0422	40.9745	1406	ENST00000525626	686932	706715	-	upstream	-1121	921	NearestLocation	DEAF1	X1406.ENST00000525626	chr11	707636	708036	401	*	68.6279	75.5543	61.7014	1406	ENST00000525626	686932	706715	-	upstream	-1121	921	NearestLocation	DEAF1	overlap	0
X1434.ENST00000527565_X1434.ENST00000527565	X1434.ENST00000527565	chr11	7844569	7844969	401	*	70.4364	49.7504	91.1225	1434	ENST00000527565	7704628	7882947	-	inside	38178	37978	Overlapping		X1434.ENST00000527565	chr11	7844569	7844969	401	*	95.0958	98.8736	91.3181	1434	ENST00000527565	7704628	7882947	-	inside	38178	37978	Overlapping		overlap	0
X1463.ENST00000525758_X1463.ENST00000525758	X1463.ENST00000525758	chr11	11148145	11148545	401	*	69.8446	76.6986	62.9907	1463	ENST00000525758	11117854	11183611	+	inside	30491	30291	Overlapping	LINC02752	X1463.ENST00000525758	chr11	11148145	11148545	401	*	90.0873	80.2182	99.9563	1463	ENST00000525758	11117854	11183611	+	inside	30491	30291	Overlapping	LINC02752	overlap	0
X1473.ENST00000334956_X1473.ENST00000334956	X1473.ENST00000334956	chr11	12417927	12418327	401	*	71.3576	87.0633	55.652	1473	ENST00000334956	12377185	12530801	+	inside	40942	40742	Overlapping	PARVA	X1473.ENST00000334956	chr11	12417927	12418327	401	*	77.4602	85.8148	69.1056	1473	ENST00000334956	12377185	12530801	+	inside	40942	40742	Overlapping	PARVA	overlap	0
X1489.ENST00000527636_X1489.ENST00000527636	X1489.ENST00000527636	chr11	12893989	12894389	401	*	69.8962	82.9174	56.8751	1489	ENST00000527636	12674591	12938034	+	inside	219598	43645	Overlapping	TEAD1	X1489.ENST00000527636	chr11	12893989	12894389	401	*	74.1665	71.8233	76.5098	1489	ENST00000527636	12674591	12938034	+	inside	219598	43645	Overlapping	TEAD1	overlap	0
X1511.ENST00000360655_X1511.ENST00000360655	X1511.ENST00000360655	chr11	19525614	19526014	401	*	86.2058	95.355	77.0566	1511	ENST00000360655	19350724	20121598	+	inside	175090	174890	Overlapping	NAV2	X1511.ENST00000360655	chr11	19525614	19526014	401	*	64.1292	69.025	59.2334	1511	ENST00000360655	19350724	20121598	+	inside	175090	174890	Overlapping	NAV2	overlap	0
X1569.ENST00000613246_X1569.ENST00000613246	X1569.ENST00000613246	chr11	48052254	48052654	401	*	58.7493	53.8963	63.6023	1569	ENST00000613246	47980558	48170841	+	inside	71896	71696	Overlapping	NA	X1569.ENST00000613246	chr11	48052254	48052654	401	*	116.196	90.4787	141.913	1569	ENST00000613246	47980558	48170841	+	inside	71896	71696	Overlapping	NA	overlap	0
X1576.ENST00000534081_X1576.ENST00000534081	X1576.ENST00000534081	chr11	57407658	57408058	401	*	58.8009	60.1151	57.4867	1576	ENST00000534081	57387365	57424059	-	inside	16201	16001	Overlapping		X1576.ENST00000534081	chr11	57407658	57408058	401	*	64.2798	68.0922	60.4674	1576	ENST00000534081	57387365	57424059	-	inside	16201	16001	Overlapping		overlap	0
X1614.ENST00000433688_X1614.ENST00000433688	X1614.ENST00000433688	chr11	63778879	63779279	401	*	52.3438	43.5316	61.156	1614	ENST00000433688	63759892	63768775	-	upstream	-10304	10104	NearestLocation	ZFTA	X1614.ENST00000433688	chr11	63778879	63779279	401	*	81.478	87.6804	75.2757	1614	ENST00000433688	63759892	63768775	-	upstream	-10304	10104	NearestLocation	ZFTA	overlap	0
X1621.ENST00000457725_X1621.ENST00000457725	X1621.ENST00000457725	chr11	64406490	64406890	401	*	87.3773	89.1362	85.6184	1621	ENST00000457725	64394342	64395831	-	upstream	-10859	10659	NearestLocation	LINC02723	X1621.ENST00000457725	chr11	64406490	64406890	401	*	72.6747	84.882	60.4674	1621	ENST00000457725	64394342	64395831	-	upstream	-10859	10659	NearestLocation	LINC02723	overlap	0
X1655.ENST00000637504_X1655.ENST00000637504	X1655.ENST00000637504	chr11	69131548	69131948	401	*	75.0231	49.7504	100.296	1655	ENST00000637504	69048932	69136316	+	inside	82816	4368	Overlapping	TPCN2	X1655.ENST00000637504	chr11	69131548	69131948	401	*	126.787	116.596	136.977	1655	ENST00000637504	69048932	69136316	+	inside	82816	4368	Overlapping	TPCN2	overlap	0
X1657.ENST00000441339_X1657.ENST00000441339	X1657.ENST00000441339	chr11	69284047	69284447	401	*	74.3957	60.1151	88.6762	1657	ENST00000441339	69294138	69296885	+	upstream	-9891	9691	NearestLocation	MYEOV	X1657.ENST00000441339	chr11	69284047	69284447	401	*	104.954	95.1425	114.765	1657	ENST00000441339	69294138	69296885	+	upstream	-9891	9691	NearestLocation	MYEOV	overlap	0
X1661.ENST00000544004_X1661.ENST00000544004	X1661.ENST00000544004	chr11	69437035	69437435	401	*	53.3803	45.6046	61.156	1661	ENST00000544004	69438365	69444743	-	downstream	7508	930	NearestLocation	LINC02952	X1661.ENST00000544004	chr11	69437035	69437435	401	*	130.848	129.655	132.041	1661	ENST00000544004	69438365	69444743	-	downstream	7508	930	NearestLocation	LINC02952	overlap	0
X1663.ENST00000542064_X1663.ENST00000542064	X1663.ENST00000542064	chr11	69497234	69497634	401	*	85.2368	89.1362	81.3375	1663	ENST00000542064	69477133	69479940	-	upstream	-17494	17294	NearestLocation	LINC02747	X1663.ENST00000542064	chr11	69497234	69497634	401	*	102.213	104.47	99.9563	1663	ENST00000542064	69477133	69479940	-	upstream	-17494	17294	NearestLocation	LINC02747	overlap	0
X1667.ENST00000227507_X1667.ENST00000227507	X1667.ENST00000227507	chr11	69636475	69636875	401	*	77.2509	72.5527	81.9491	1667	ENST00000227507	69641087	69654474	+	upstream	-4412	4212	NearestLocation	CCND1	X1667.ENST00000227507	chr11	69636475	69636875	401	*	125.495	101.672	149.317	1667	ENST00000227507	69641087	69654474	+	upstream	-4412	4212	NearestLocation	CCND1	overlap	0
X1699.ENST00000531188_X1699.ENST00000531188	X1699.ENST00000531188	chr11	75380604	75381004	401	*	82.997	114.011	51.9826	1699	ENST00000531188	75399486	75406913	+	upstream	-18682	18482	NearestLocation	RPS3	X1699.ENST00000531188	chr11	75380604	75381004	401	*	109.302	102.605	115.999	1699	ENST00000531188	75399486	75406913	+	upstream	-18682	18482	NearestLocation	RPS3	overlap	0
X1707.ENST00000527320_X1707.ENST00000527320	X1707.ENST00000527320	chr11	76577251	76577651	401	*	58.4435	53.8963	62.9907	1707	ENST00000527320	76591023	76591211	+	upstream	-13572	13372	NearestLocation		X1707.ENST00000527320	chr11	76577251	76577651	401	*	74.4968	77.4199	71.5737	1707	ENST00000527320	76591023	76591211	+	upstream	-13572	13372	NearestLocation		overlap	0
X1720.ENST00000361507_X1720.ENST00000361507	X1720.ENST00000361507	chr11	78380682	78381082	401	*	67.9743	60.1151	75.8335	1720	ENST00000361507	78215297	78417806	-	inside	36924	36724	Overlapping	GAB2	X1720.ENST00000361507	chr11	78380682	78381082	401	*	74.9342	70.8905	78.9778	1720	ENST00000361507	78215297	78417806	-	inside	36924	36724	Overlapping	GAB2	overlap	0
X1730.ENST00000398309_X1730.ENST00000398309	X1730.ENST00000398309	chr11	84691772	84692172	401	*	50.95	35.2399	66.6601	1730	ENST00000398309	83455012	84923589	-	inside	231617	231417	Overlapping	DLG2	X1730.ENST00000398309	chr11	84691772	84692172	401	*	104.861	111	98.7223	1730	ENST00000398309	83455012	84923589	-	inside	231617	231417	Overlapping	DLG2	overlap	0
X1749.ENST00000543336_X1749.ENST00000543336	X1749.ENST00000543336	chr11	94604463	94604863	401	*	72.5291	80.8445	64.2138	1749	ENST00000543336	94543840	94616564	+	inside	60823	11701	Overlapping	PIWIL4	X1749.ENST00000543336	chr11	94604463	94604863	401	*	94.644	101.672	87.616	1749	ENST00000543336	94543840	94616564	+	inside	60823	11701	Overlapping	PIWIL4	overlap	0
X1794.ENST00000531673_X1794.ENST00000531673	X1794.ENST00000531673	chr11	112249886	112250286	401	*	69.9281	62.188	77.6681	1794	ENST00000531673	112226388	112269955	+	inside	23698	19669	Overlapping	PTS	X1794.ENST00000531673	chr11	112249886	112250286	401	*	69.6968	72.756	66.6375	1794	ENST00000531673	112226388	112269955	+	inside	23698	19669	Overlapping	PTS	overlap	0
X1797.ENST00000531673_X1797.ENST00000531673	X1797.ENST00000531673	chr11	112267297	112267697	401	*	46.7525	20.7293	72.7757	1797	ENST00000531673	112226388	112269955	+	inside	41109	2258	Overlapping	PTS	X1797.ENST00000531673	chr11	112267297	112267697	401	*	74.0594	83.9493	64.1695	1797	ENST00000531673	112226388	112269955	+	inside	41109	2258	Overlapping	PTS	overlap	0
X1803.ENST00000335953_X1803.ENST00000335953	X1803.ENST00000335953	chr11	114134922	114135322	401	*	60.6356	60.1151	61.156	1803	ENST00000335953	114059593	114250676	+	inside	75529	75329	Overlapping	ZBTB16	X1803.ENST00000335953	chr11	114134922	114135322	401	*	77.6253	88.6131	66.6375	1803	ENST00000335953	114059593	114250676	+	inside	75529	75329	Overlapping	ZBTB16	overlap	0
X1850.ENST00000284273_X1850.ENST00000284273	X1850.ENST00000284273	chr11	122732669	122733069	401	*	78.5772	84.9903	72.1641	1850	ENST00000284273	122655675	122814473	+	inside	77194	76994	Overlapping	UBASH3B	X1850.ENST00000284273	chr11	122732669	122733069	401	*	95.6984	95.1425	96.2542	1850	ENST00000284273	122655675	122814473	+	inside	77194	76994	Overlapping	UBASH3B	overlap	0
X1876.ENST00000525666_X1876.ENST00000525666	X1876.ENST00000525666	chr11	130020323	130020723	401	*	83.1996	101.574	64.8254	1876	ENST00000525666	130008586	130009765	+	downstream	11937	10558	NearestLocation		X1876.ENST00000525666	chr11	130020323	130020723	401	*	100.8	97.9408	103.658	1876	ENST00000525666	130008586	130009765	+	downstream	11937	10558	NearestLocation		overlap	0
X1895.ENST00000305108_X1895.ENST00000305108	X1895.ENST00000305108	chr12	642849	643249	401	*	52.2922	37.3128	67.2716	1895	ENST00000305108	564296	663779	-	inside	20730	20530	Overlapping	NINJ2	X1895.ENST00000305108	chr12	642849	643249	401	*	73.4569	87.6804	59.2334	1895	ENST00000305108	564296	663779	-	inside	20730	20530	Overlapping	NINJ2	overlap	0
X1903.ENST00000513358_X1903.ENST00000513358	X1903.ENST00000513358	chr12	3055757	3056157	401	*	73.2757	72.5527	73.9988	1903	ENST00000513358	3041437	3044950	+	downstream	14520	10807	NearestLocation		X1903.ENST00000513358	chr12	3055757	3056157	401	*	65.2705	84.882	45.6591	1903	ENST00000513358	3041437	3044950	+	downstream	14520	10807	NearestLocation		overlap	0
X1927.ENST00000315579_X1927.ENST00000315579	X1927.ENST00000315579	chr12	6528883	6529283	401	*	75.7577	89.1362	62.3791	1927	ENST00000315579	6493379	6531955	+	inside	35704	2672	Overlapping	NCAPD2	X1927.ENST00000315579	chr12	6528883	6529283	401	*	74.827	83.0165	66.6375	1927	ENST00000315579	6493379	6531955	+	inside	35704	2672	Overlapping	NCAPD2	overlap	0
X1937.ENST00000545370_X1937.ENST00000545370	X1937.ENST00000545370	chr12	8678557	8678957	401	*	49.1669	41.4587	56.8751	1937	ENST00000545370	8678773	8679670	+	overlapStart	-16	184	NearestLocation		X1937.ENST00000545370	chr12	8678557	8678957	401	*	80.215	80.2182	80.2119	1937	ENST00000545370	8678773	8679670	+	overlapStart	-16	184	NearestLocation		overlap	0
X1955.ENST00000535731_X1955.ENST00000535731	X1955.ENST00000535731	chr12	12266986	12267386	401	*	138.105	109.866	166.344	1955	ENST00000535731	12187088	12267012	-	overlapStart	-174	26	NearestLocation	LRP6	X1955.ENST00000535731	chr12	12266986	12267386	401	*	240.257	220.134	260.38	1955	ENST00000535731	12187088	12267012	-	overlapStart	-174	26	NearestLocation	LRP6	overlap	0
X1966.ENST00000637214_X1966.ENST00000637214	X1966.ENST00000637214	chr12	13526335	13526735	401	*	46.82	16.5835	77.0566	1966	ENST00000637214	13437942	13608671	-	inside	82136	81936	Overlapping	GRIN2B	X1966.ENST00000637214	chr12	13526335	13526735	401	*	69.8909	83.0165	56.7653	1966	ENST00000637214	13437942	13608671	-	inside	82136	81936	Overlapping	GRIN2B	overlap	0
X1999.ENST00000539545_X1999.ENST00000539545	X1999.ENST00000539545	chr12	26091102	26091502	401	*	76.3017	93.2821	59.3213	1999	ENST00000539545	26065028	26071712	+	downstream	26274	19390	NearestLocation	RASSF8	X1999.ENST00000539545	chr12	26091102	26091502	401	*	79.9283	85.8148	74.0417	1999	ENST00000539545	26065028	26071712	+	downstream	26274	19390	NearestLocation	RASSF8	overlap	0
X2033.ENST00000331366_X2033.ENST00000331366	X2033.ENST00000331366	chr12	38898013	38898413	401	*	70.6945	80.8445	60.5445	2033	ENST00000331366	38652185	38905631	-	inside	7418	7218	NearestLocation	CPNE8	X2033.ENST00000331366	chr12	38898013	38898413	401	*	118.794	124.058	113.531	2033	ENST00000331366	38652185	38905631	-	inside	7418	7218	NearestLocation	CPNE8	overlap	0
X2042.ENST00000547505_X2042.ENST00000547505	X2042.ENST00000547505	chr12	43675293	43675693	401	*	116.736	126.449	107.023	2042	ENST00000547505	43659827	43661101	+	downstream	15666	14192	NearestLocation	EEF1A1P17	X2042.ENST00000547505	chr12	43675293	43675693	401	*	137.125	117.529	156.722	2042	ENST00000547505	43659827	43661101	+	downstream	15666	14192	NearestLocation	EEF1A1P17	overlap	0
X2076.ENST00000552400_X2076.ENST00000552400	X2076.ENST00000552400	chr12	52230937	52231337	401	*	69.6898	58.0422	81.3375	2076	ENST00000552400	52232520	52233148	+	upstream	-1383	1183	NearestLocation	KRT7	X2076.ENST00000552400	chr12	52230937	52231337	401	*	112.653	131.521	93.7862	2076	ENST00000552400	52232520	52233148	+	upstream	-1383	1183	NearestLocation	KRT7	overlap	0
X2080.ENST00000552551_X2080.ENST00000552551	X2080.ENST00000552551	chr12	52945473	52945873	401	*	131.227	128.522	133.932	2080	ENST00000552551	52897187	52949842	-	inside	4169	3969	Overlapping	KRT8	X2080.ENST00000552551	chr12	52945473	52945873	401	*	123.983	149.243	98.7223	2080	ENST00000552551	52897187	52949842	-	inside	4169	3969	Overlapping	KRT8	overlap	0
X2087.ENST00000517244_X2087.ENST00000517244	X2087.ENST00000517244	chr12	53844989	53845389	401	*	77.4535	60.1151	94.7918	2087	ENST00000517244	53816185	53816479	+	downstream	29004	28510	NearestLocation	RN7SKP289	X2087.ENST00000517244	chr12	53844989	53845389	401	*	157.797	157.638	157.956	2087	ENST00000517244	53816185	53816479	+	downstream	29004	28510	NearestLocation	RN7SKP289	overlap	0
X2147.ENST00000551032_X2147.ENST00000551032	X2147.ENST00000551032	chr12	79547215	79547615	401	*	105.287	134.741	75.8335	2147	ENST00000551032	79542206	79550346	+	inside	5209	2731	Overlapping		X2147.ENST00000551032	chr12	79547215	79547615	401	*	126.063	128.722	123.403	2147	ENST00000551032	79542206	79550346	+	inside	5209	2731	Overlapping		overlap	0
X2183.ENST00000411194_X2183.ENST00000411194	X2183.ENST00000411194	chr12	94057426	94057826	401	*	110.215	151.324	69.1063	2183	ENST00000411194	94008739	94009047	-	upstream	-48579	48379	NearestLocation	RN7SKP263	X2183.ENST00000411194	chr12	94057426	94057826	401	*	81.6142	83.0165	80.2119	2183	ENST00000411194	94008739	94009047	-	upstream	-48579	48379	NearestLocation	RN7SKP263	overlap	0
X2192.ENST00000343958_X2192.ENST00000343958	X2192.ENST00000343958	chr12	95083781	95084181	401	*	120.238	155.47	85.0069	2192	ENST00000343958	95076749	95217464	-	inside	133483	7032	Overlapping	FGD6	X2192.ENST00000343958	chr12	95083781	95084181	401	*	89.5282	95.1425	83.9139	2192	ENST00000343958	95076749	95217464	-	inside	133483	7032	Overlapping	FGD6	overlap	0
X2197.ENST00000554413_X2197.ENST00000554413	X2197.ENST00000554413	chr12	96887116	96887516	401	*	49.2701	53.8963	44.6439	2197	ENST00000554413	96900697	96902698	-	downstream	15382	13181	NearestLocation	EEF1A1P33	X2197.ENST00000554413	chr12	96887116	96887516	401	*	77.4312	78.3527	76.5098	2197	ENST00000554413	96900697	96902698	-	downstream	15382	13181	NearestLocation	EEF1A1P33	overlap	0
X2221.ENST00000261402_X2221.ENST00000261402	X2221.ENST00000261402	chr12	106132989	106133389	401	*	48.9802	43.5316	54.4289	2221	ENST00000261402	106063340	106140033	-	inside	6844	6644	NearestLocation	NUAK1	X2221.ENST00000261402	chr12	106132989	106133389	401	*	91.049	89.5459	92.5521	2221	ENST00000261402	106063340	106140033	-	inside	6844	6644	NearestLocation	NUAK1	overlap	0
X2269.ENST00000582069_X2269.ENST00000582069	X2269.ENST00000582069	chr12	116427261	116427661	401	*	81.8057	93.2821	70.3294	2269	ENST00000582069	116428252	116428318	-	downstream	857	591	NearestLocation	MIR4472-2	X2269.ENST00000582069	chr12	116427261	116427661	401	*	89.198	89.5459	88.8501	2269	ENST00000582069	116428252	116428318	-	downstream	857	591	NearestLocation	MIR4472-2	overlap	0
X2283.ENST00000397558_X2283.ENST00000397558	X2283.ENST00000397558	chr12	120086839	120087239	401	*	61.6204	55.9692	67.2716	2283	ENST00000397558	119989869	120094494	+	inside	97170	7255	Overlapping	BICDL1	X2283.ENST00000397558	chr12	120086839	120087239	401	*	85.603	77.4199	93.7862	2283	ENST00000397558	119989869	120094494	+	inside	97170	7255	Overlapping	BICDL1	overlap	0
X2285.ENST00000267257_X2285.ENST00000267257	X2285.ENST00000267257	chr12	120228888	120229288	401	*	133.113	134.741	131.485	2285	ENST00000267257	120210439	120265771	-	inside	36683	18449	Overlapping	PXN	X2285.ENST00000267257	chr12	120228888	120229288	401	*	136.236	126.857	145.615	2285	ENST00000267257	120210439	120265771	-	inside	36683	18449	Overlapping	PXN	overlap	0
X2330.ENST00000266880_X2330.ENST00000266880	X2330.ENST00000266880	chr12	132866265	132866665	401	*	180.39	132.668	228.112	2330	ENST00000266880	132832357	132887598	-	inside	21133	20933	Overlapping	CHFR	X2330.ENST00000266880	chr12	132866265	132866665	401	*	133.768	126.857	140.679	2330	ENST00000266880	132832357	132887598	-	inside	21133	20933	Overlapping	CHFR	overlap	0
X2343.ENST00000382592_X2343.ENST00000382592	X2343.ENST00000382592	chr13	21061379	21061779	401	*	59.1226	49.7504	68.4947	2343	ENST00000382592	20973032	21061547	-	overlapStart	-32	168	NearestLocation	LATS2	X2343.ENST00000382592	chr13	21061379	21061779	401	*	140.361	116.596	164.126	2343	ENST00000382592	20973032	21061547	-	overlapStart	-32	168	NearestLocation	LATS2	overlap	0
X2359.ENST00000456044_X2359.ENST00000456044	X2359.ENST00000456044	chr13	27036491	27036891	401	*	88.0245	105.72	70.3294	2359	ENST00000456044	27017554	27017909	-	upstream	-18782	18582	NearestLocation	RPS20P32	X2359.ENST00000456044	chr13	27036491	27036891	401	*	63.6628	68.0922	59.2334	2359	ENST00000456044	27017554	27017909	-	upstream	-18782	18582	NearestLocation	RPS20P32	overlap	0
X2390.ENST00000615680_X2390.ENST00000615680	X2390.ENST00000615680	chr13	35771945	35772345	401	*	60.2623	64.261	56.2635	2390	ENST00000615680	35768652	35855861	-	inside	83716	3293	Overlapping	DCLK1	X2390.ENST00000615680	chr13	35771945	35772345	401	*	64.2653	64.3611	64.1695	2390	ENST00000615680	35768652	35855861	-	inside	83716	3293	Overlapping	DCLK1	overlap	0
X2401.ENST00000379589_X2401.ENST00000379589	X2401.ENST00000379589	chr13	39490038	39490438	401	*	59.9724	53.8963	66.0485	2401	ENST00000379589	39342892	39603171	-	inside	112933	112733	NearestLocation	LHFPL6	X2401.ENST00000379589	chr13	39490038	39490438	401	*	111.089	125.924	96.2542	2401	ENST00000379589	39342892	39603171	-	inside	112933	112733	NearestLocation	LHFPL6	overlap	0
X2424.ENST00000423211_X2424.ENST00000423211	X2424.ENST00000423211	chr13	44052971	44053371	401	*	74.7371	76.6986	72.7757	2424	ENST00000423211	44025319	44029937	+	downstream	27852	23034	NearestLocation	NRAD1	X2424.ENST00000423211	chr13	44052971	44053371	401	*	66.5682	61.5628	71.5737	2424	ENST00000423211	44025319	44029937	+	downstream	27852	23034	NearestLocation	NRAD1	overlap	0
X2430.ENST00000611081_X2430.ENST00000611081	X2430.ENST00000611081	chr13	44714067	44714467	401	*	49.4051	45.6046	53.2057	2430	ENST00000611081	44684487	44715393	-	inside	1126	926	NearestLocation		X2430.ENST00000611081	chr13	44714067	44714467	401	*	78.9665	76.4871	81.4459	2430	ENST00000611081	44684487	44715393	-	inside	1126	926	NearestLocation		overlap	0
X2435.ENST00000389908_X2435.ENST00000389908	X2435.ENST00000389908	chr13	46388820	46389220	401	*	52.2088	51.8234	52.5942	2435	ENST00000389908	46342001	46390042	-	inside	1022	822	NearestLocation	RUBCNL	X2435.ENST00000389908	chr13	46388820	46389220	401	*	65.4993	64.3611	66.6375	2435	ENST00000389908	46342001	46390042	-	inside	1022	822	NearestLocation	RUBCNL	overlap	0
X2438.ENST00000598084_X2438.ENST00000598084	X2438.ENST00000598084	chr13	46479775	46480175	401	*	98.2185	118.157	78.2797	2438	ENST00000598084	46455135	46486506	-	inside	6531	6331	Overlapping	LINC01198	X2438.ENST00000598084	chr13	46479775	46480175	401	*	88.0566	73.6888	102.424	2438	ENST00000598084	46455135	46486506	-	inside	6531	6331	Overlapping	LINC01198	overlap	0
X2444.ENST00000435617_X2444.ENST00000435617	X2444.ENST00000435617	chr13	47897415	47897815	401	*	85.8127	72.5527	99.0727	2444	ENST00000435617	47905329	47907357	-	downstream	9742	7514	NearestLocation	SUCLA2	X2444.ENST00000435617	chr13	47897415	47897815	401	*	87.4396	73.6888	101.19	2444	ENST00000435617	47905329	47907357	-	downstream	9742	7514	NearestLocation	SUCLA2	overlap	0
X2527.ENST00000453862_X2527.ENST00000453862	X2527.ENST00000453862	chr13	97179496	97179896	401	*	112.066	140.96	83.1722	2527	ENST00000453862	97172469	97179622	-	overlapStart	-74	126	NearestLocation	LINC00456	X2527.ENST00000453862	chr13	97179496	97179896	401	*	77.6253	88.6131	66.6375	2527	ENST00000453862	97172469	97179622	-	overlapStart	-74	126	NearestLocation	LINC00456	overlap	0
X2579.ENST00000360467_X2579.ENST00000360467	X2579.ENST00000360467	chr13	110448252	110448652	401	*	126.894	122.303	131.485	2579	ENST00000360467	110307267	110513027	+	inside	141185	64375	Overlapping	COL4A2	X2579.ENST00000360467	chr13	110448252	110448652	401	*	182.55	176.293	188.806	2579	ENST00000360467	110307267	110513027	+	inside	141185	64375	Overlapping	COL4A2	overlap	0
X2580.ENST00000360467_X2580.ENST00000360467	X2580.ENST00000360467	chr13	110485509	110485909	401	*	169.251	178.272	160.229	2580	ENST00000360467	110307267	110513027	+	inside	178442	27118	Overlapping	COL4A2	X2580.ENST00000360467	chr13	110485509	110485909	401	*	187.422	199.613	175.232	2580	ENST00000360467	110307267	110513027	+	inside	178442	27118	Overlapping	COL4A2	overlap	0
X2600.ENST00000496941_X2600.ENST00000496941	X2600.ENST00000496941	chr14	20613372	20613772	401	*	60.584	53.8963	67.2716	2600	ENST00000496941	20616644	20616991	-	downstream	3419	2872	NearestLocation		X2600.ENST00000496941	chr14	20613372	20613772	401	*	94.9452	99.8064	90.0841	2600	ENST00000496941	20616644	20616991	-	downstream	3419	2872	NearestLocation		overlap	0
X2611.ENST00000555074_X2611.ENST00000555074	X2611.ENST00000555074	chr14	22980649	22981049	401	*	49.6753	29.0211	70.3294	2611	ENST00000555074	22946270	22982258	-	inside	1409	1209	Overlapping		X2611.ENST00000555074	chr14	22980649	22981049	401	*	102.199	100.739	103.658	2611	ENST00000555074	22946270	22982258	-	inside	1409	1209	Overlapping		overlap	0
X2612.ENST00000262713_X2612.ENST00000262713	X2612.ENST00000262713	chr14	22982618	22983018	401	*	142.45	68.4068	216.492	2612	ENST00000262713	22971174	22982642	-	overlapStart	-176	24	Overlapping	AJUBA	X2612.ENST00000262713	chr14	22982618	22983018	401	*	151.024	161.369	140.679	2612	ENST00000262713	22971174	22982642	-	overlapStart	-176	24	Overlapping	AJUBA	overlap	0
X2675.ENST00000426913_X2675.ENST00000426913	X2675.ENST00000426913	chr14	53890537	53890937	401	*	90.0618	93.2821	86.8415	2675	ENST00000426913	53917270	53917753	-	downstream	27016	26333	NearestLocation		X2675.ENST00000426913	chr14	53890537	53890937	401	*	123.939	138.05	109.829	2675	ENST00000426913	53917270	53917753	-	downstream	27016	26333	NearestLocation		overlap	0
X2678.ENST00000555837_X2678.ENST00000555837	X2678.ENST00000555837	chr14	54252064	54252464	401	*	46.3117	29.0211	63.6023	2678	ENST00000555837	54396849	54417951	+	upstream	-144585	144385	NearestLocation	CDKN3	X2678.ENST00000555837	chr14	54252064	54252464	401	*	65.6934	74.6216	56.7653	2678	ENST00000555837	54396849	54417951	+	upstream	-144585	144385	NearestLocation	CDKN3	overlap	0
X2708.ENST00000554254_X2708.ENST00000554254	X2708.ENST00000554254	chr14	61755293	61755693	401	*	35.4902	26.9482	44.0323	2708	ENST00000554254	61715558	61751097	-	upstream	-4396	4196	NearestLocation	HIF1A-AS3	X2708.ENST00000554254	chr14	61755293	61755693	401	*	51.5513	47.5713	55.5313	2708	ENST00000554254	61715558	61751097	-	upstream	-4396	4196	NearestLocation	HIF1A-AS3	overlap	0
X2719.ENST00000556933_X2719.ENST00000556933	X2719.ENST00000556933	chr14	64645432	64645832	401	*	144.975	176.199	113.75	2719	ENST00000556933	64600243	64601644	-	upstream	-43988	43788	NearestLocation	NUP50P1	X2719.ENST00000556933	chr14	64645432	64645832	401	*	112.746	115.663	109.829	2719	ENST00000556933	64600243	64601644	-	upstream	-43988	43788	NearestLocation	NUP50P1	overlap	0
X2779.ENST00000555567_X2779.ENST00000555567	X2779.ENST00000555567	chr14	74974195	74974595	401	*	78.1205	103.647	52.5942	2779	ENST00000555567	74941834	74955784	-	upstream	-18611	18411	NearestLocation	PGF	X2779.ENST00000555567	chr14	74974195	74974595	401	*	96.9179	91.4114	102.424	2779	ENST00000555567	74941834	74955784	-	upstream	-18611	18411	NearestLocation	PGF	overlap	0
X2796.ENST00000261534_X2796.ENST00000261534	X2796.ENST00000261534	chr14	77313959	77314359	401	*	48.4878	45.6046	51.3711	2796	ENST00000261534	77274956	77320884	-	inside	6725	6525	Overlapping	POMT2	X2796.ENST00000261534	chr14	77313959	77314359	401	*	109.166	107.269	111.063	2796	ENST00000261534	77274956	77320884	-	inside	6725	6525	Overlapping	POMT2	overlap	0
X2815.ENST00000556016_X2815.ENST00000556016	X2815.ENST00000556016	chr14	85248930	85249330	401	*	49.5759	53.8963	45.2555	2815	ENST00000556016	85202849	85239474	-	upstream	-9656	9456	NearestLocation		X2815.ENST00000556016	chr14	85248930	85249330	401	*	66.6117	72.756	60.4674	2815	ENST00000556016	85202849	85239474	-	upstream	-9656	9456	NearestLocation		overlap	0
X2819.ENST00000637466_X2819.ENST00000637466	X2819.ENST00000637466	chr14	89061707	89062107	401	*	111.419	124.376	98.4612	2819	ENST00000637466	89013386	89025807	+	downstream	48521	35900	NearestLocation		X2819.ENST00000637466	chr14	89061707	89062107	401	*	99.021	116.596	81.4459	2819	ENST00000637466	89013386	89025807	+	downstream	48521	35900	NearestLocation		overlap	0
X2863.ENST00000603288_X2863.ENST00000603288	X2863.ENST00000603288	chr14	95948502	95948902	401	*	58.4276	64.261	52.5942	2863	ENST00000603288	96019484	96019765	+	upstream	-70782	70582	NearestLocation		X2863.ENST00000603288	chr14	95948502	95948902	401	*	126.593	106.336	146.849	2863	ENST00000603288	96019484	96019765	+	upstream	-70782	70582	NearestLocation		overlap	0
X2876.ENST00000380243_X2876.ENST00000380243	X2876.ENST00000380243	chr14	99574365	99574765	401	*	87.7863	101.574	73.9988	2876	ENST00000380243	99500180	99604026	-	inside	29461	29261	Overlapping	CCDC85C	X2876.ENST00000380243	chr14	99574365	99574765	401	*	73.4424	83.9493	62.9355	2876	ENST00000380243	99500180	99604026	-	inside	29461	29261	Overlapping	CCDC85C	overlap	0
X2898.ENST00000330634_X2898.ENST00000330634	X2898.ENST00000330634	chr14	104687894	104688294	401	*	52.598	37.3128	67.8832	2898	ENST00000330634	104689606	104722535	+	upstream	-1512	1312	NearestLocation	INF2	X2898.ENST00000330634	chr14	104687894	104688294	401	*	82.0516	76.4871	87.616	2898	ENST00000330634	104689606	104722535	+	upstream	-1512	1312	NearestLocation	INF2	overlap	0
X2918.ENST00000560273_X2918.ENST00000560273	X2918.ENST00000560273	chr15	29612115	29612515	401	*	78.2714	84.9903	71.5525	2918	ENST00000560273	29612570	29614274	+	upstream	-255	55	NearestLocation	TUBBP8	X2918.ENST00000560273	chr15	29612115	29612515	401	*	98.6473	99.8064	97.4883	2918	ENST00000560273	29612570	29614274	+	upstream	-255	55	NearestLocation	TUBBP8	overlap	0
X2921.ENST00000558447_X2921.ENST00000558447	X2921.ENST00000558447	chr15	29883144	29883544	401	*	63.7806	82.9174	44.6439	2921	ENST00000558447	29766440	29968865	-	inside	85521	85321	Overlapping	NA	X2921.ENST00000558447	chr15	29883144	29883544	401	*	97.8362	89.5459	106.126	2921	ENST00000558447	29766440	29968865	-	inside	85521	85321	Overlapping	NA	overlap	0
X2922.ENST00000558447_X2922.ENST00000558447	X2922.ENST00000558447	chr15	29924660	29925060	401	*	59.6666	53.8963	65.4369	2922	ENST00000558447	29766440	29968865	-	inside	44005	43805	Overlapping	NA	X2922.ENST00000558447	chr15	29924660	29925060	401	*	91.2721	107.269	75.2757	2922	ENST00000558447	29766440	29968865	-	inside	44005	43805	Overlapping	NA	overlap	0
X2924.ENST00000397795_X2924.ENST00000397795	X2924.ENST00000397795	chr15	31024430	31024830	401	*	74.4154	87.0633	61.7676	2924	ENST00000397795	31001061	31101707	-	inside	77077	23369	Overlapping	TRPM1	X2924.ENST00000397795	chr15	31024430	31024830	401	*	120.029	124.058	115.999	2924	ENST00000397795	31001061	31101707	-	inside	77077	23369	Overlapping	TRPM1	overlap	0
X2948.ENST00000397591_X2948.ENST00000397591	X2948.ENST00000397591	chr15	39580719	39581119	401	*	36.4751	22.8023	50.1479	2948	ENST00000397591	39581079	39582407	+	overlapStart	-160	40	NearestLocation	THBS1	X2948.ENST00000397591	chr15	39580719	39581119	401	*	73.7001	70.8905	76.5098	2948	ENST00000397591	39581079	39582407	+	overlapStart	-160	40	NearestLocation	THBS1	overlap	0
X2960.ENST00000560415_X2960.ENST00000560415	X2960.ENST00000560415	chr15	40320474	40320874	401	*	46.943	55.9692	37.9167	2960	ENST00000560415	40325216	40326715	+	upstream	-4542	4342	NearestLocation	INAFM2	X2960.ENST00000560415	chr15	40320474	40320874	401	*	64.4449	70.8905	57.9993	2960	ENST00000560415	40325216	40326715	+	upstream	-4542	4342	NearestLocation	INAFM2	overlap	0
X2965.ENST00000559066_X2965.ENST00000559066	X2965.ENST00000559066	chr15	41568413	41568813	401	*	44.1394	49.7504	38.5283	2965	ENST00000559066	41557675	41578805	+	inside	10938	9992	Overlapping	TYRO3	X2965.ENST00000559066	chr15	41568413	41568813	401	*	74.6474	76.4871	72.8077	2965	ENST00000559066	41557675	41578805	+	inside	10938	9992	Overlapping	TYRO3	overlap	0
X2975.ENST00000499478_X2975.ENST00000499478	X2975.ENST00000499478	chr15	41979834	41980234	401	*	75.2812	80.8445	69.7179	2975	ENST00000499478	41972763	41999094	+	inside	7271	7071	NearestLocation	PLA2G4E-AS1	X2975.ENST00000499478	chr15	41979834	41980234	401	*	75.7163	73.6888	77.7438	2975	ENST00000499478	41972763	41999094	+	inside	7271	7071	NearestLocation	PLA2G4E-AS1	overlap	0
X2980.ENST00000267890_X2980.ENST00000267890	X2980.ENST00000267890	chr15	42890449	42890849	401	*	59.7023	70.4798	48.9248	2980	ENST00000267890	42738734	42920479	-	inside	29830	29630	Overlapping	TTBK2	X2980.ENST00000267890	chr15	42890449	42890849	401	*	96.0286	100.739	91.3181	2980	ENST00000267890	42738734	42920479	-	inside	29830	29630	Overlapping	TTBK2	overlap	0
X3013.ENST00000621477_X3013.ENST00000621477	X3013.ENST00000621477	chr15	57551693	57552093	401	*	60.5005	68.4068	52.5942	3013	ENST00000621477	57553955	57555680	+	upstream	-2062	1862	NearestLocation		X3013.ENST00000621477	chr15	57551693	57552093	401	*	100.032	98.8736	101.19	3013	ENST00000621477	57553955	57555680	+	upstream	-2062	1862	NearestLocation		overlap	0
X3056.ENST00000326005_X3056.ENST00000326005	X3056.ENST00000326005	chr15	64724225	64724625	401	*	55.5169	8.29174	102.742	3056	ENST00000326005	64687573	64703281	-	upstream	-21144	20944	NearestLocation	OAZ2	X3056.ENST00000326005	chr15	64724225	64724625	401	*	53.4458	58.7645	48.1271	3056	ENST00000326005	64687573	64703281	-	upstream	-21144	20944	NearestLocation	OAZ2	overlap	0
X3068.ENST00000617013_X3068.ENST00000617013	X3068.ENST00000617013	chr15	66834946	66835346	401	*	71.5602	74.6257	68.4947	3068	ENST00000617013	66860303	66867023	+	upstream	-25157	24957	NearestLocation		X3068.ENST00000617013	chr15	66834946	66835346	401	*	96.6021	89.5459	103.658	3068	ENST00000617013	66860303	66867023	+	upstream	-25157	24957	NearestLocation		overlap	0
X3070.ENST00000558071_X3070.ENST00000558071	X3070.ENST00000558071	chr15	67044332	67044732	401	*	68.296	49.7504	86.8415	3070	ENST00000558071	66984108	67059253	-	inside	14721	14521	NearestLocation	SMAD3-DT	X3070.ENST00000558071	chr15	67044332	67044732	401	*	160.43	160.436	160.424	3070	ENST00000558071	66984108	67059253	-	inside	14721	14521	NearestLocation	SMAD3-DT	overlap	0
X3143.ENST00000619987_X3143.ENST00000619987	X3143.ENST00000619987	chr15	80967458	80967858	401	*	113.253	124.376	102.131	3143	ENST00000619987	80946289	80989828	-	inside	22170	21169	Overlapping	MESD	X3143.ENST00000619987	chr15	80967458	80967858	401	*	104.983	102.605	107.36	3143	ENST00000619987	80946289	80989828	-	inside	22170	21169	Overlapping	MESD	overlap	0
X3173.ENST00000268182_X3173.ENST00000268182	X3173.ENST00000268182	chr15	90412878	90413278	401	*	83.7436	105.72	61.7676	3173	ENST00000268182	90388218	90502243	+	inside	24860	24660	Overlapping	IQGAP1	X3173.ENST00000268182	chr15	90412878	90413278	401	*	33.4492	33.5797	33.3188	3173	ENST00000268182	90388218	90502243	+	inside	24860	24660	Overlapping	IQGAP1	overlap	0
X3174.ENST00000268182_X3174.ENST00000268182	X3174.ENST00000268182	chr15	90479673	90480073	401	*	80.9043	82.9174	78.8913	3174	ENST00000268182	90388218	90502243	+	inside	91655	22170	Overlapping	IQGAP1	X3174.ENST00000268182	chr15	90479673	90480073	401	*	93.6677	88.6131	98.7223	3174	ENST00000268182	90388218	90502243	+	inside	91655	22170	Overlapping	IQGAP1	overlap	0
X3199.ENST00000268070_X3199.ENST00000268070	X3199.ENST00000268070	chr15	100212142	100212542	401	*	96.3481	101.574	91.1225	3199	ENST00000268070	99971589	100342005	-	inside	129663	129463	Overlapping	ADAMTS17	X3199.ENST00000268070	chr15	100212142	100212542	401	*	98.711	76.4871	120.935	3199	ENST00000268070	99971589	100342005	-	inside	129663	129463	Overlapping	ADAMTS17	overlap	0
X3200.ENST00000268070_X3200.ENST00000268070	X3200.ENST00000268070	chr15	100339367	100339767	401	*	53.8925	70.4798	37.3052	3200	ENST00000268070	99971589	100342005	-	inside	2438	2238	Overlapping	ADAMTS17	X3200.ENST00000268070	chr15	100339367	100339767	401	*	63.6193	56.899	70.3396	3200	ENST00000268070	99971589	100342005	-	inside	2438	2238	Overlapping	ADAMTS17	overlap	0
X3214.ENST00000342085_X3214.ENST00000342085	X3214.ENST00000342085	chr16	2551528	2551928	401	*	48.7063	22.8023	74.6103	3214	ENST00000342085	2537964	2603188	+	inside	13764	13564	Overlapping	PDPK1	X3214.ENST00000342085	chr16	2551528	2551928	401	*	99.7597	108.201	91.3181	3214	ENST00000342085	2537964	2603188	+	inside	13764	13564	Overlapping	PDPK1	overlap	0
X3217.ENST00000445369_X3217.ENST00000445369	X3217.ENST00000445369	chr16	3009820	3010220	401	*	79.6494	103.647	55.652	3217	ENST00000445369	3012456	3014505	+	upstream	-2436	2236	NearestLocation	CLDN9	X3217.ENST00000445369	chr16	3009820	3010220	401	*	76.3478	77.4199	75.2757	3217	ENST00000445369	3012456	3014505	+	upstream	-2436	2236	NearestLocation	CLDN9	overlap	0
X3222.ENST00000572673_X3222.ENST00000572673	X3222.ENST00000572673	chr16	4136178	4136578	401	*	54.9608	51.8234	58.0982	3222	ENST00000572673	4130555	4130820	+	downstream	5823	5358	NearestLocation		X3222.ENST00000572673	chr16	4136178	4136578	401	*	83.2711	72.756	93.7862	3222	ENST00000572673	4130555	4130820	+	downstream	5823	5358	NearestLocation		overlap	0
X3234.ENST00000547605_X3234.ENST00000547605	X3234.ENST00000547605	chr16	6977291	6977691	401	*	97.6904	103.647	91.734	3234	ENST00000547605	6019094	7653846	+	inside	958397	676155	Overlapping	RBFOX1	X3234.ENST00000547605	chr16	6977291	6977691	401	*	70.027	78.3527	61.7014	3234	ENST00000547605	6019094	7653846	+	inside	958397	676155	Overlapping	RBFOX1	overlap	0
X3245.ENST00000396593_X3245.ENST00000396593	X3245.ENST00000396593	chr16	8863088	8863488	401	*	43.2895	45.6046	40.9745	3245	ENST00000396593	8852942	8868401	-	inside	5113	4913	Overlapping	CARHSP1	X3245.ENST00000396593	chr16	8863088	8863488	401	*	62.73	66.2266	59.2334	3245	ENST00000396593	8852942	8868401	-	inside	5113	4913	Overlapping	CARHSP1	overlap	0
X3256.ENST00000359543_X3256.ENST00000359543	X3256.ENST00000359543	chr16	10601817	10602217	401	*	121.803	172.054	71.5525	3256	ENST00000359543	10528422	10580698	-	upstream	-21319	21119	NearestLocation	EMP2	X3256.ENST00000359543	chr16	10601817	10602217	401	*	91.5299	94.2097	88.8501	3256	ENST00000359543	10528422	10580698	-	upstream	-21319	21119	NearestLocation	EMP2	overlap	0
X3273.ENST00000558583_X3273.ENST00000558583	X3273.ENST00000558583	chr16	13231294	13231694	401	*	41.7766	35.2399	48.3133	3273	ENST00000558583	12901620	13240413	+	inside	329874	8719	Overlapping	SHISA9	X3273.ENST00000558583	chr16	13231294	13231694	401	*	89.3051	77.4199	101.19	3273	ENST00000558583	12901620	13240413	+	inside	329874	8719	Overlapping	SHISA9	overlap	0
X3299.ENST00000321728_X3299.ENST00000321728	X3299.ENST00000321728	chr16	23904980	23905380	401	*	64.1023	72.5527	55.652	3299	ENST00000321728	23836001	24220611	+	inside	69179	68979	Overlapping	PRKCB	X3299.ENST00000321728	chr16	23904980	23905380	401	*	115.544	121.26	109.829	3299	ENST00000321728	23836001	24220611	+	inside	69179	68979	Overlapping	PRKCB	overlap	0
X3322.ENST00000400752_X3322.ENST00000400752	X3322.ENST00000400752	chr16	29779449	29779849	401	*	78.5097	89.1362	67.8832	3322	ENST00000400752	29778240	29782973	+	inside	1409	1209	NearestLocation	ZG16	X3322.ENST00000400752	chr16	29779449	29779849	401	*	86.307	99.8064	72.8077	3322	ENST00000400752	29778240	29782973	+	inside	1409	1209	NearestLocation	ZG16	overlap	0
X3329.ENST00000268281_X3329.ENST00000268281	X3329.ENST00000268281	chr16	31138863	31139263	401	*	52.0221	53.8963	50.1479	3329	ENST00000268281	31138925	31150094	-	overlapEnd	11031	62	Overlapping	PRSS36	X3329.ENST00000268281	chr16	31138863	31139263	401	*	86.249	84.882	87.616	3329	ENST00000268281	31138925	31150094	-	overlapEnd	11031	62	Overlapping	PRSS36	overlap	0
X3346.ENST00000394657_X3346.ENST00000394657	X3346.ENST00000394657	chr16	53501648	53502048	401	*	47.3163	51.8234	42.8092	3346	ENST00000394657	53491040	53503251	-	inside	1403	1203	Overlapping	AKTIP	X3346.ENST00000394657	chr16	53501648	53502048	401	*	51.0067	66.2266	35.7868	3346	ENST00000394657	53491040	53503251	-	inside	1403	1203	Overlapping	AKTIP	overlap	0
X3388.ENST00000258201_X3388.ENST00000258201	X3388.ENST00000258201	chr16	67245984	67246384	401	*	67.1601	72.5527	61.7676	3388	ENST00000258201	67229389	67247658	-	inside	1474	1274	Overlapping	FHOD1	X3388.ENST00000258201	chr16	67245984	67246384	401	*	93.0652	92.3442	93.7862	3388	ENST00000258201	67229389	67247658	-	inside	1474	1274	Overlapping	FHOD1	overlap	0
X3400.ENST00000562172_X3400.ENST00000562172	X3400.ENST00000562172	chr16	68645954	68646354	401	*	46.9073	39.3858	54.4289	3400	ENST00000562172	68644248	68646168	-	overlapStart	14	186	NearestLocation	CDH3-AS1	X3400.ENST00000562172	chr16	68645954	68646354	401	*	86.9587	69.025	104.892	3400	ENST00000562172	68644248	68646168	-	overlapStart	14	186	NearestLocation	CDH3-AS1	overlap	0
X3404.ENST00000261769_X3404.ENST00000261769	X3404.ENST00000261769	chr16	68823382	68823782	401	*	48.6745	43.5316	53.8173	3404	ENST00000261769	68737225	68835548	+	inside	86357	11766	Overlapping	CDH1	X3404.ENST00000261769	chr16	68823382	68823782	401	*	106.547	108.201	104.892	3404	ENST00000261769	68737225	68835548	+	inside	86357	11766	Overlapping	CDH1	overlap	0
X3409.ENST00000567648_X3409.ENST00000567648	X3409.ENST00000567648	chr16	70694069	70694469	401	*	69.0146	99.5009	38.5283	3409	ENST00000567648	70687439	70695593	-	inside	1324	1124	NearestLocation	VAC14	X3409.ENST00000567648	chr16	70694069	70694469	401	*	92.1614	97.9408	86.382	3409	ENST00000567648	70687439	70695593	-	inside	1324	1124	NearestLocation	VAC14	overlap	0
X3423.ENST00000567227_X3423.ENST00000567227	X3423.ENST00000567227	chr16	73605307	73605707	401	*	83.3346	93.2821	73.3872	3423	ENST00000567227	73543941	73558522	+	downstream	61566	46785	NearestLocation		X3423.ENST00000567227	chr16	73605307	73605707	401	*	130.489	116.596	144.381	3423	ENST00000567227	73543941	73558522	+	downstream	61566	46785	NearestLocation		overlap	0
X3445.ENST00000569938_X3445.ENST00000569938	X3445.ENST00000569938	chr16	79437859	79438259	401	*	58.5983	72.5527	44.6439	3445	ENST00000569938	79505603	79516293	+	upstream	-67544	67344	NearestLocation		X3445.ENST00000569938	chr16	79437859	79438259	401	*	66.4466	69.9577	62.9355	3445	ENST00000569938	79505603	79516293	+	upstream	-67544	67344	NearestLocation		overlap	0
X3453.ENST00000570148_X3453.ENST00000570148	X3453.ENST00000570148	chr16	81313630	81314030	401	*	45.6842	39.3858	51.9826	3453	ENST00000570148	81310731	81313423	-	upstream	-407	207	NearestLocation		X3453.ENST00000570148	chr16	81313630	81314030	401	*	93.0797	96.0753	90.0841	3453	ENST00000570148	81310731	81313423	-	upstream	-407	207	NearestLocation		overlap	0
X3501.ENST00000334146_X3501.ENST00000334146	X3501.ENST00000334146	chr17	1714497	1714897	401	*	78.3549	70.4798	86.23	3501	ENST00000334146	1711493	1716210	-	inside	1513	1313	Overlapping	MIR22HG	X3501.ENST00000334146	chr17	1714497	1714897	401	*	150.213	151.109	149.317	3501	ENST00000334146	1711493	1716210	-	inside	1513	1313	Overlapping	MIR22HG	overlap	0
X3509.ENST00000637138_X3509.ENST00000637138	X3509.ENST00000637138	chr17	2874143	2874543	401	*	78.9187	101.574	56.2635	3509	ENST00000637138	2755705	3034207	+	inside	118638	118438	Overlapping	RAP1GAP2	X3509.ENST00000637138	chr17	2874143	2874543	401	*	72.4806	74.6216	70.3396	3509	ENST00000637138	2755705	3034207	+	inside	118638	118438	Overlapping	RAP1GAP2	overlap	0
X3518.ENST00000355530_X3518.ENST00000355530	X3518.ENST00000355530	chr17	4407202	4407602	401	*	104.318	128.522	80.1144	3518	ENST00000355530	4433688	4488208	+	upstream	-26286	26086	NearestLocation	SPNS3	X3518.ENST00000355530	chr17	4407202	4407602	401	*	85.5104	93.277	77.7438	3518	ENST00000355530	4433688	4488208	+	upstream	-26286	26086	NearestLocation	SPNS3	overlap	0
X3521.ENST00000576086_X3521.ENST00000576086	X3521.ENST00000576086	chr17	4490729	4491129	401	*	169.302	184.491	154.113	3521	ENST00000576086	4481966	4486353	-	upstream	-4576	4376	NearestLocation		X3521.ENST00000576086	chr17	4490729	4491129	401	*	112.071	100.739	123.403	3521	ENST00000576086	4481966	4486353	-	upstream	-4576	4376	NearestLocation		overlap	0
X3535.ENST00000399506_X3535.ENST00000399506	X3535.ENST00000399506	chr17	7215222	7215622	401	*	32.8057	22.8023	42.8092	3535	ENST00000399506	7189890	7217339	-	inside	1917	1717	Overlapping	DLG4	X3535.ENST00000399506	chr17	7215222	7215622	401	*	85.6755	96.0753	75.2757	3535	ENST00000399506	7189890	7217339	-	inside	1917	1717	Overlapping	DLG4	overlap	0
X3537.ENST00000575310_X3537.ENST00000575310	X3537.ENST00000575310	chr17	7436859	7437259	401	*	37.5791	20.7293	54.4289	3537	ENST00000575310	7420103	7444081	+	inside	16956	6822	Overlapping		X3537.ENST00000575310	chr17	7436859	7437259	401	*	82.6976	83.9493	81.4459	3537	ENST00000575310	7420103	7444081	+	inside	16956	6822	Overlapping		overlap	0
X3550.ENST00000570827_X3550.ENST00000570827	X3550.ENST00000570827	chr17	9648142	9648542	401	*	58.9519	41.4587	76.445	3550	ENST00000570827	9644698	9729101	+	inside	3644	3444	Overlapping	USP43	X3550.ENST00000570827	chr17	9648142	9648542	401	*	89.8295	93.277	86.382	3550	ENST00000570827	9644698	9729101	+	inside	3644	3444	Overlapping	USP43	overlap	0
X3553.ENST00000323816_X3553.ENST00000323816	X3553.ENST00000323816	chr17	10086137	10086537	401	*	71.9335	70.4798	73.3872	3553	ENST00000323816	9910609	10114553	-	inside	28216	28016	Overlapping	GAS7	X3553.ENST00000323816	chr17	10086137	10086537	401	*	79.2968	82.0837	76.5098	3553	ENST00000323816	9910609	10114553	-	inside	28216	28016	Overlapping	GAS7	overlap	0
X3554.ENST00000323816_X3554.ENST00000323816	X3554.ENST00000323816	chr17	10105438	10105838	401	*	41.9632	33.167	50.7595	3554	ENST00000323816	9910609	10114553	-	inside	8915	8715	NearestLocation	GAS7	X3554.ENST00000323816	chr17	10105438	10105838	401	*	73.3554	61.5628	85.148	3554	ENST00000323816	9910609	10114553	-	inside	8915	8715	NearestLocation	GAS7	overlap	0
X3558.ENST00000323816_X3558.ENST00000323816	X3558.ENST00000323816	chr17	10127697	10128097	401	*	47.773	33.167	62.3791	3558	ENST00000323816	9910609	10114553	-	upstream	-13344	13144	NearestLocation	GAS7	X3558.ENST00000323816	chr17	10127697	10128097	401	*	86.1274	93.277	78.9778	3558	ENST00000323816	9910609	10114553	-	upstream	-13344	13144	NearestLocation	GAS7	overlap	0
X3565.ENST00000313495_X3565.ENST00000313495	X3565.ENST00000313495	chr17	12522917	12523317	401	*	135.698	163.762	107.635	3565	ENST00000313495	12549782	12637187	+	upstream	-26665	26465	NearestLocation	LINC00670	X3565.ENST00000313495	chr17	12522917	12523317	401	*	72.9615	79.2854	66.6375	3565	ENST00000313495	12549782	12637187	+	upstream	-26665	26465	NearestLocation	LINC00670	overlap	0
X3569.ENST00000623654_X3569.ENST00000623654	X3569.ENST00000623654	chr17	15377682	15378082	401	*	70.1663	66.3339	73.9988	3569	ENST00000623654	15365323	15365877	+	downstream	12559	11805	NearestLocation		X3569.ENST00000623654	chr17	15377682	15378082	401	*	101.46	109.134	93.7862	3569	ENST00000623654	15365323	15365877	+	downstream	12559	11805	NearestLocation		overlap	0
X3592.ENST00000580163_X3592.ENST00000580163	X3592.ENST00000580163	chr17	27508929	27509329	401	*	32.5516	29.0211	36.082	3592	ENST00000580163	27456714	27582674	+	inside	52415	52215	Overlapping	NA	X3592.ENST00000580163	chr17	27508929	27509329	401	*	80.6959	84.882	76.5098	3592	ENST00000580163	27456714	27582674	+	inside	52415	52215	Overlapping	NA	overlap	0
X3605.ENST00000527372_X3605.ENST00000527372	X3605.ENST00000527372	chr17	29156019	29156419	401	*	44.2069	45.6046	42.8092	3605	ENST00000527372	29071124	29180412	-	inside	24193	23993	Overlapping	MYO18A	X3605.ENST00000527372	chr17	29156019	29156419	401	*	81.7938	89.5459	74.0417	3605	ENST00000527372	29071124	29180412	-	inside	24193	23993	Overlapping	MYO18A	overlap	0
X3607.ENST00000269033_X3607.ENST00000269033	X3607.ENST00000269033	chr17	29711188	29711588	401	*	57.4586	58.0422	56.8751	3607	ENST00000269033	29625938	29930152	-	inside	218764	85250	Overlapping	SSH2	X3607.ENST00000269033	chr17	29711188	29711588	401	*	38.2492	38.2436	38.2549	3607	ENST00000269033	29625938	29930152	-	inside	218764	85250	Overlapping	SSH2	overlap	0
X3613.ENST00000581652_X3613.ENST00000581652	X3613.ENST00000581652	chr17	31072187	31072587	401	*	84.1131	64.261	103.965	3613	ENST00000581652	31041971	31059121	-	upstream	-13266	13066	NearestLocation		X3613.ENST00000581652	chr17	31072187	31072587	401	*	92.4627	96.0753	88.8501	3613	ENST00000581652	31041971	31059121	-	upstream	-13266	13066	NearestLocation		overlap	0
X3622.ENST00000394562_X3622.ENST00000394562	X3622.ENST00000394562	chr17	35433147	35433547	401	*	65.3255	72.5527	58.0982	3622	ENST00000394562	35411060	35433196	-	overlapStart	-151	49	Overlapping	SLFN12	X3622.ENST00000394562	chr17	35433147	35433547	401	*	98.1809	98.8736	97.4883	3622	ENST00000394562	35411060	35433196	-	overlapStart	-151	49	Overlapping	SLFN12	overlap	0
X3634.ENST00000264645_X3634.ENST00000264645	X3634.ENST00000264645	chr17	40168281	40168681	401	*	41.4192	29.0211	53.8173	3634	ENST00000264645	40140323	40172183	+	inside	28158	3502	Overlapping	CASC3	X3634.ENST00000264645	chr17	40168281	40168681	401	*	83.0133	85.8148	80.2119	3634	ENST00000264645	40140323	40172183	+	inside	28158	3502	Overlapping	CASC3	overlap	0
X3658.ENST00000315323_X3658.ENST00000315323	X3658.ENST00000315323	chr17	44543051	44543451	401	*	38.6672	29.0211	48.3133	3658	ENST00000315323	44557459	44559570	+	upstream	-14208	14008	NearestLocation	FZD2	X3658.ENST00000315323	chr17	44543051	44543451	401	*	57.4491	56.899	57.9993	3658	ENST00000315323	44557459	44559570	+	upstream	-14208	14008	NearestLocation	FZD2	overlap	0
X3665.ENST00000634876_X3665.ENST00000634876	X3665.ENST00000634876	chr17	45857977	45858377	401	*	45.6842	39.3858	51.9826	3665	ENST00000634876	45799390	45895630	-	inside	37453	37253	Overlapping	MAPT-AS1	X3665.ENST00000634876	chr17	45857977	45858377	401	*	91.666	89.5459	93.7862	3665	ENST00000634876	45799390	45895630	-	inside	37453	37253	Overlapping	MAPT-AS1	overlap	0
X3676.ENST00000508857_X3676.ENST00000508857	X3676.ENST00000508857	chr17	49106611	49107011	401	*	112.642	124.376	100.907	3676	ENST00000508857	49085511	49086702	+	downstream	21300	19909	NearestLocation	B4GALNT2P1	X3676.ENST00000508857	chr17	49106611	49107011	401	*	108.592	118.462	98.7223	3676	ENST00000508857	49085511	49086702	+	downstream	21300	19909	NearestLocation	B4GALNT2P1	overlap	0
X3678.ENST00000240364_X3678.ENST00000240364	X3678.ENST00000240364	chr17	49775452	49775852	401	*	46.4308	31.094	61.7676	3678	ENST00000240364	49710332	49764167	-	upstream	-11485	11285	NearestLocation	FAM117A	X3678.ENST00000240364	chr17	49775452	49775852	401	*	77.8976	79.2854	76.5098	3678	ENST00000240364	49710332	49764167	-	upstream	-11485	11285	NearestLocation	FAM117A	overlap	0
X3692.ENST00000571784_X3692.ENST00000571784	X3692.ENST00000571784	chr17	53607543	53607943	401	*	96.2488	126.449	66.0485	3692	ENST00000571784	53681630	53682111	-	downstream	74368	73687	NearestLocation		X3692.ENST00000571784	chr17	53607543	53607943	401	*	70.9888	87.6804	54.2973	3692	ENST00000571784	53681630	53682111	-	downstream	74368	73687	NearestLocation		overlap	0
X3695.ENST00000570572_X3695.ENST00000570572	X3695.ENST00000570572	chr17	55602156	55602556	401	*	104.624	128.522	80.7259	3695	ENST00000570572	55560909	55561577	-	upstream	-40779	40579	NearestLocation		X3695.ENST00000570572	chr17	55602156	55602556	401	*	100.756	86.7476	114.765	3695	ENST00000570572	55560909	55561577	-	upstream	-40779	40579	NearestLocation		overlap	0
X3698.ENST00000478577_X3698.ENST00000478577	X3698.ENST00000478577	chr17	56540789	56541189	401	*	92.917	105.72	80.1144	3698	ENST00000478577	56573040	56573195	+	upstream	-32051	31851	NearestLocation	RPL39P33	X3698.ENST00000478577	chr17	56540789	56541189	401	*	114.612	119.395	109.829	3698	ENST00000478577	56573040	56573195	+	upstream	-32051	31851	NearestLocation	RPL39P33	overlap	0
X3705.ENST00000416426_X3705.ENST00000416426	X3705.ENST00000416426	chr17	57293101	57293501	401	*	49.2701	53.8963	44.6439	3705	ENST00000416426	57255851	57680121	+	inside	37450	37250	Overlapping	MSI2	X3705.ENST00000416426	chr17	57293101	57293501	401	*	93.1868	83.9493	102.424	3705	ENST00000416426	57255851	57680121	+	inside	37450	37250	Overlapping	MSI2	overlap	0
X3757.ENST00000448504_X3757.ENST00000448504	X3757.ENST00000448504	chr17	68377810	68378210	401	*	40.9624	47.6775	34.2474	3757	ENST00000448504	68259182	68422731	+	inside	118828	44521	Overlapping	ARSG	X3757.ENST00000448504	chr17	68377810	68378210	401	*	61.4815	62.4956	60.4674	3757	ENST00000448504	68259182	68422731	+	inside	118828	44521	Overlapping	ARSG	overlap	0
X3856.ENST00000578800_X3856.ENST00000578800	X3856.ENST00000578800	chr18	3261635	3262035	401	*	107.289	105.72	108.858	3856	ENST00000578800	3255436	3261822	-	overlapStart	-13	187	NearestLocation	MYL12-AS1	X3856.ENST00000578800	chr18	3261635	3262035	401	*	142.557	125.924	159.19	3856	ENST00000578800	3255436	3261822	-	overlapStart	-13	187	NearestLocation	MYL12-AS1	overlap	0
X3868.ENST00000584361_X3868.ENST00000584361	X3868.ENST00000584361	chr18	6557038	6557438	401	*	149.665	188.637	110.692	3868	ENST00000584361	6511416	6590653	+	inside	45822	33215	Overlapping	LINC01387	X3868.ENST00000584361	chr18	6557038	6557438	401	*	115.472	102.605	128.339	3868	ENST00000584361	6511416	6590653	+	inside	45822	33215	Overlapping	LINC01387	overlap	0
X3879.ENST00000580170_X3879.ENST00000580170	X3879.ENST00000580170	chr18	7532880	7533280	401	*	66.9735	74.6257	59.3213	3879	ENST00000580170	7566782	8406668	+	upstream	-33702	33502	NearestLocation	PTPRM	X3879.ENST00000580170	chr18	7532880	7533280	401	*	66.884	63.4283	70.3396	3879	ENST00000580170	7566782	8406668	+	upstream	-33702	33502	NearestLocation	PTPRM	overlap	0
X3885.ENST00000581670_X3885.ENST00000581670	X3885.ENST00000581670	chr18	8890880	8891280	401	*	62.9984	74.6257	51.3711	3885	ENST00000581670	8829923	8832778	+	downstream	61157	58102	NearestLocation	MTCL1	X3885.ENST00000581670	chr18	8890880	8891280	401	*	61.6611	69.025	54.2973	3885	ENST00000581670	8829923	8832778	+	downstream	61157	58102	NearestLocation	MTCL1	overlap	0
X3892.ENST00000578921_X3892.ENST00000578921	X3892.ENST00000578921	chr18	9709656	9710056	401	*	144.923	169.981	119.866	3892	ENST00000578921	9708165	9862551	+	inside	1691	1491	Overlapping	RAB31	X3892.ENST00000578921	chr18	9709656	9710056	401	*	91.8746	103.537	80.2119	3892	ENST00000578921	9708165	9862551	+	inside	1691	1491	Overlapping	RAB31	overlap	0
X3898.ENST00000334049_X3898.ENST00000334049	X3898.ENST00000334049	chr18	11859263	11859663	401	*	46.4665	47.6775	45.2555	3898	ENST00000334049	11688956	11885685	+	inside	170507	26022	Overlapping	GNAL	X3898.ENST00000334049	chr18	11859263	11859663	401	*	79.2823	78.3527	80.2119	3898	ENST00000334049	11688956	11885685	+	inside	170507	26022	Overlapping	GNAL	overlap	0
X3904.ENST00000588824_X3904.ENST00000588824	X3904.ENST00000588824	chr18	12730202	12730602	401	*	50.2034	43.5316	56.8751	3904	ENST00000588824	12724128	12725740	+	downstream	6274	4462	NearestLocation	PSMG2	X3904.ENST00000588824	chr18	12730202	12730602	401	*	63.1964	67.1594	59.2334	3904	ENST00000588824	12724128	12725740	+	downstream	6274	4462	NearestLocation	PSMG2	overlap	0
X3908.ENST00000584446_X3908.ENST00000584446	X3908.ENST00000584446	chr18	21315631	21316031	401	*	56.0489	60.1151	51.9826	3908	ENST00000584446	21242242	21455130	+	inside	73589	73389	Overlapping	GREB1L	X3908.ENST00000584446	chr18	21315631	21316031	401	*	73.1266	82.0837	64.1695	3908	ENST00000584446	21242242	21455130	+	inside	73589	73389	Overlapping	GREB1L	overlap	0
X3930.ENST00000581934_X3930.ENST00000581934	X3930.ENST00000581934	chr18	29165294	29165694	401	*	50.3741	51.8234	48.9248	3930	ENST00000581934	29256817	29257060	-	downstream	91566	91123	NearestLocation		X3930.ENST00000581934	chr18	29165294	29165694	401	*	90.1597	98.8736	81.4459	3930	ENST00000581934	29256817	29257060	-	downstream	91566	91123	NearestLocation		overlap	0
X3936.ENST00000283365_X3936.ENST00000283365	X3936.ENST00000283365	chr18	34660001	34660401	401	*	35.796	26.9482	44.6439	3936	ENST00000283365	34493290	34891844	+	inside	166911	166711	Overlapping	DTNA	X3936.ENST00000283365	chr18	34660001	34660401	401	*	62.0985	62.4956	61.7014	3936	ENST00000283365	34493290	34891844	+	inside	166911	166711	Overlapping	DTNA	overlap	0
X3941.ENST00000257209_X3941.ENST00000257209	X3941.ENST00000257209	chr18	36427805	36428205	401	*	96.0424	101.574	90.5109	3941	ENST00000257209	36297714	36780055	+	inside	130291	130091	Overlapping	FHOD3	X3941.ENST00000257209	chr18	36427805	36428205	401	*	65.6645	67.1594	64.1695	3941	ENST00000257209	36297714	36780055	+	inside	130291	130091	Overlapping	FHOD3	overlap	0
X3944.ENST00000467028_X3944.ENST00000467028	X3944.ENST00000467028	chr18	38025437	38025837	401	*	50.8149	43.5316	58.0982	3944	ENST00000467028	37672689	37673176	+	downstream	352948	352261	NearestLocation	RPL12P40	X3944.ENST00000467028	chr18	38025437	38025837	401	*	110.73	112.865	108.595	3944	ENST00000467028	37672689	37673176	+	downstream	352948	352261	NearestLocation	RPL12P40	overlap	0
X3998.ENST00000591040_X3998.ENST00000591040	X3998.ENST00000591040	chr18	51227655	51228055	401	*	60.1947	68.4068	51.9826	3998	ENST00000591040	51176821	51218304	-	upstream	-9551	9351	NearestLocation	MEX3C	X3998.ENST00000591040	chr18	51227655	51228055	401	*	65.0619	70.8905	59.2334	3998	ENST00000591040	51176821	51218304	-	upstream	-9551	9351	NearestLocation	MEX3C	overlap	0
X4003.ENST00000256429_X4003.ENST00000256429	X4003.ENST00000256429	chr18	54158383	54158783	401	*	81.1942	93.2821	69.1063	4003	ENST00000256429	54151601	54224788	-	inside	66205	6782	Overlapping	MBD2	X4003.ENST00000256429	chr18	54158383	54158783	401	*	102.888	119.395	86.382	4003	ENST00000256429	54151601	54224788	-	inside	66205	6782	Overlapping	MBD2	overlap	0
X4049.ENST00000583570_X4049.ENST00000583570	X4049.ENST00000583570	chr18	72675591	72675991	401	*	35.5934	39.3858	31.8011	4049	ENST00000583570	72620212	72638521	-	upstream	-37270	37070	NearestLocation	CBLN2	X4049.ENST00000583570	chr18	72675591	72675991	401	*	42.1164	41.0419	43.191	4049	ENST00000583570	72620212	72638521	-	upstream	-37270	37070	NearestLocation	CBLN2	overlap	0
X4051.ENST00000579455_X4051.ENST00000579455	X4051.ENST00000579455	chr18	74316783	74317183	401	*	103.587	126.449	80.7259	4051	ENST00000579455	74315813	74359187	+	inside	1170	970	NearestLocation	C18orf63	X4051.ENST00000579455	chr18	74316783	74317183	401	*	169.671	156.705	182.636	4051	ENST00000579455	74315813	74359187	+	inside	1170	970	NearestLocation	C18orf63	overlap	0
X4076.ENST00000263620_X4076.ENST00000263620	X4076.ENST00000263620	chr19	956695	957095	401	*	83.9781	72.5527	95.4034	4076	ENST00000263620	926037	975934	+	inside	30858	18839	Overlapping	ARID3A	X4076.ENST00000263620	chr19	956695	957095	401	*	111.211	117.529	104.892	4076	ENST00000263620	926037	975934	+	inside	30858	18839	Overlapping	ARID3A	overlap	0
X4083.ENST00000587826_X4083.ENST00000587826	X4083.ENST00000587826	chr19	2463007	2463407	401	*	203.002	143.032	262.971	4083	ENST00000587826	2458935	2462185	-	upstream	-1022	822	NearestLocation	LINC01775	X4083.ENST00000587826	chr19	2463007	2463407	401	*	443.693	412.284	475.101	4083	ENST00000587826	2458935	2462185	-	upstream	-1022	822	NearestLocation	LINC01775	overlap	0
X4087.ENST00000382159_X4087.ENST00000382159	X4087.ENST00000382159	chr19	2540693	2541093	401	*	139.082	190.71	87.4531	4087	ENST00000382159	2511219	2702709	-	inside	161816	29474	Overlapping	GNG7	X4087.ENST00000382159	chr19	2540693	2541093	401	*	196.591	177.226	215.955	4087	ENST00000382159	2511219	2702709	-	inside	161816	29474	Overlapping	GNG7	overlap	0
X4135.ENST00000588952_X4135.ENST00000588952	X4135.ENST00000588952	chr19	10206120	10206520	401	*	57.6453	55.9692	59.3213	4135	ENST00000588952	10173090	10231286	-	inside	24966	24766	Overlapping	DNMT1	X4135.ENST00000588952	chr19	10206120	10206520	401	*	76.1827	74.6216	77.7438	4135	ENST00000588952	10173090	10231286	-	inside	24966	24766	Overlapping	DNMT1	overlap	0
X4148.ENST00000430298_X4148.ENST00000430298	X4148.ENST00000430298	chr19	12112272	12112672	401	*	92.2341	72.5527	111.916	4148	ENST00000430298	12092263	12114851	+	inside	20209	2179	Overlapping	ZNF788P	X4148.ENST00000430298	chr19	12112272	12112672	401	*	70.9453	76.4871	65.4035	4148	ENST00000430298	12092263	12114851	+	inside	20209	2179	Overlapping	ZNF788P	overlap	0
X4216.ENST00000590071_X4216.ENST00000590071	X4216.ENST00000590071	chr19	34481470	34481870	401	*	89.4783	35.2399	143.717	4216	ENST00000590071	34481638	34512304	+	overlapStart	32	168	NearestLocation	WTIP	X4216.ENST00000590071	chr19	34481470	34481870	401	*	115.301	138.05	92.5521	4216	ENST00000590071	34481638	34512304	+	overlapStart	32	168	NearestLocation	WTIP	overlap	0
X4226.ENST00000589018_X4226.ENST00000589018	X4226.ENST00000589018	chr19	37635628	37636028	401	*	42.7614	31.094	54.4289	4226	ENST00000589018	37613749	37654729	-	inside	18901	18701	NearestLocation	ZFP30	X4226.ENST00000589018	chr19	37635628	37636028	401	*	65.1836	62.4956	67.8716	4226	ENST00000589018	37613749	37654729	-	inside	18901	18701	NearestLocation	ZFP30	overlap	0
X4249.ENST00000357949_X4249.ENST00000357949	X4249.ENST00000357949	chr19	40425218	40425618	401	*	41.7766	35.2399	48.3133	4249	ENST00000357949	40421592	40426025	-	inside	607	407	NearestLocation	SERTAD1	X4249.ENST00000357949	chr19	40425218	40425618	401	*	64.7462	69.025	60.4674	4249	ENST00000357949	40421592	40426025	-	inside	607	407	NearestLocation	SERTAD1	overlap	0
X4271.ENST00000391941_X4271.ENST00000391941	X4271.ENST00000391941	chr19	45376312	45376712	401	*	52.5821	47.6775	57.4867	4271	ENST00000391941	45352209	45370918	-	upstream	-5594	5394	NearestLocation	ERCC2	X4271.ENST00000391941	chr19	45376312	45376712	401	*	109.962	113.798	106.126	4271	ENST00000391941	45352209	45370918	-	upstream	-5594	5394	NearestLocation	ERCC2	overlap	0
X4277.ENST00000593980_X4277.ENST00000593980	X4277.ENST00000593980	chr19	46211248	46211648	401	*	80.4597	53.8963	107.023	4277	ENST00000593980	46203426	46212575	+	inside	8022	927	Overlapping		X4277.ENST00000593980	chr19	46211248	46211648	401	*	155.465	152.974	157.956	4277	ENST00000593980	46203426	46212575	+	inside	8022	927	Overlapping		overlap	0
X4293.ENST00000594144_X4293.ENST00000594144	X4293.ENST00000594144	chr19	47157592	47157992	401	*	84.2361	103.647	64.8254	4293	ENST00000594144	47113274	47169853	+	inside	44518	11861	Overlapping	SAE1	X4293.ENST00000594144	chr19	47157592	47157992	401	*	107.616	105.403	109.829	4293	ENST00000594144	47113274	47169853	+	inside	44518	11861	Overlapping	SAE1	overlap	0
X4303.ENST00000383872_X4303.ENST00000383872	X4303.ENST00000383872	chr19	49765501	49765901	401	*	80.8368	87.0633	74.6103	4303	ENST00000383872	49764524	49764630	-	upstream	-1071	871	NearestLocation	RNU6-841P	X4303.ENST00000383872	chr19	49765501	49765901	401	*	116.555	103.537	129.573	4303	ENST00000383872	49764524	49764630	-	upstream	-1071	871	NearestLocation	RNU6-841P	overlap	0
X4305.ENST00000474951_X4305.ENST00000474951	X4305.ENST00000474951	chr19	50332160	50332560	401	*	65.7147	58.0422	73.3872	4305	ENST00000474951	50311942	50333515	-	inside	1155	955	NearestLocation	KCNC3	X4305.ENST00000474951	chr19	50332160	50332560	401	*	70.5224	86.7476	54.2973	4305	ENST00000474951	50311942	50333515	-	inside	1155	955	NearestLocation	KCNC3	overlap	0
X4330.ENST00000454477_X4330.ENST00000454477	X4330.ENST00000454477	chr2	523871	524271	401	*	102.313	120.23	84.3953	4330	ENST00000454477	545805	546667	+	upstream	-21734	21534	NearestLocation	LINC01875	X4330.ENST00000454477	chr2	523871	524271	401	*	73.2048	62.4956	83.9139	4330	ENST00000454477	545805	546667	+	upstream	-21734	21534	NearestLocation	LINC01875	overlap	0
X4344.ENST00000436316_X4344.ENST00000436316	X4344.ENST00000436316	chr2	5203417	5203817	401	*	62.641	68.4068	56.8751	4344	ENST00000436316	5313740	5314134	-	downstream	110517	109923	NearestLocation		X4344.ENST00000436316	chr2	5203417	5203817	401	*	73.7146	74.6216	72.8077	4344	ENST00000436316	5313740	5314134	-	downstream	110517	109923	NearestLocation		overlap	0
X4381.ENST00000448379_X4381.ENST00000448379	X4381.ENST00000448379	chr2	15800860	15801260	401	*	52.2922	37.3128	67.2716	4381	ENST00000448379	15801747	15810877	-	downstream	9817	487	NearestLocation		X4381.ENST00000448379	chr2	15800860	15801260	401	*	91.8457	96.0753	87.616	4381	ENST00000448379	15801747	15810877	-	downstream	9817	487	NearestLocation		overlap	0
X4394.ENST00000465292_X4394.ENST00000465292	X4394.ENST00000465292	chr2	18299486	18299886	401	*	85.4235	87.0633	83.7837	4394	ENST00000465292	17878694	18361616	+	inside	420992	61730	Overlapping	KCNS3	X4394.ENST00000465292	chr2	18299486	18299886	401	*	89.9946	96.0753	83.9139	4394	ENST00000465292	17878694	18361616	+	inside	420992	61730	Overlapping	KCNS3	overlap	0
X4401.ENST00000407540_X4401.ENST00000407540	X4401.ENST00000407540	chr2	20012596	20012996	401	*	42.7614	31.094	54.4289	4401	ENST00000407540	19992111	20012694	-	overlapStart	-102	98	NearestLocation	MATN3	X4401.ENST00000407540	chr2	20012596	20012996	401	*	71.4262	81.151	61.7014	4401	ENST00000407540	19992111	20012694	-	overlapStart	-102	98	NearestLocation	MATN3	overlap	0
X4405.ENST00000446825_X4405.ENST00000446825	X4405.ENST00000446825	chr2	20567440	20567840	401	*	93.1553	109.866	76.445	4405	ENST00000446825	20560448	20651082	-	inside	83442	6992	Overlapping	HS1BP3	X4405.ENST00000446825	chr2	20567440	20567840	401	*	118.192	127.789	108.595	4405	ENST00000446825	20560448	20651082	-	inside	83442	6992	Overlapping	HS1BP3	overlap	0
X4409.ENST00000567376_X4409.ENST00000567376	X4409.ENST00000567376	chr2	20992286	20992686	401	*	69.9956	58.0422	81.9491	4409	ENST00000567376	20999313	21000917	-	downstream	8431	6627	NearestLocation		X4409.ENST00000567376	chr2	20992286	20992686	401	*	78.6362	70.8905	86.382	4409	ENST00000567376	20999313	21000917	-	downstream	8431	6627	NearestLocation		overlap	0
X4464.ENST00000409978_X4464.ENST00000409978	X4464.ENST00000409978	chr2	38943784	38944184	401	*	80.3284	99.5009	61.156	4464	ENST00000409978	38889880	38975449	+	inside	54104	31265	Overlapping	ARHGEF33	X4464.ENST00000409978	chr2	38943784	38944184	401	*	115.53	117.529	113.531	4464	ENST00000409978	38889880	38975449	+	inside	54104	31265	Overlapping	ARHGEF33	overlap	0
X4470.ENST00000406785_X4470.ENST00000406785	X4470.ENST00000406785	chr2	40299781	40300181	401	*	90.5026	84.9903	96.0149	4470	ENST00000406785	40097270	40452069	-	inside	152088	151888	Overlapping	SLC8A1	X4470.ENST00000406785	chr2	40299781	40300181	401	*	67.6806	69.9577	65.4035	4470	ENST00000406785	40097270	40452069	-	inside	152088	151888	Overlapping	SLC8A1	overlap	0
X4477.ENST00000452488_X4477.ENST00000452488	X4477.ENST00000452488	chr2	41471100	41471500	401	*	41.9632	33.167	50.7595	4477	ENST00000452488	41156598	41157555	+	downstream	314702	313545	NearestLocation	HNRNPA1P57	X4477.ENST00000452488	chr2	41471100	41471500	401	*	62.0985	62.4956	61.7014	4477	ENST00000452488	41156598	41157555	+	downstream	314702	313545	NearestLocation	HNRNPA1P57	overlap	0
X4479.ENST00000378711_X4479.ENST00000378711	X4479.ENST00000378711	chr2	41950664	41951064	401	*	66.5804	51.8234	81.3375	4479	ENST00000378711	41935368	41953803	-	inside	2939	2739	Overlapping	LINC02898	X4479.ENST00000378711	chr2	41950664	41951064	401	*	67.8312	69.025	66.6375	4479	ENST00000378711	41935368	41953803	-	inside	2939	2739	Overlapping	LINC02898	overlap	0
X4525.ENST00000409245_X4525.ENST00000409245	X4525.ENST00000409245	chr2	47034119	47034519	401	*	47.8603	55.9692	39.7514	4525	ENST00000409245	46916157	47074048	+	inside	118162	39529	Overlapping	TTC7A	X4525.ENST00000409245	chr2	47034119	47034519	401	*	68.2976	69.9577	66.6375	4525	ENST00000409245	46916157	47074048	+	inside	118162	39529	Overlapping	TTC7A	overlap	0
X4526.ENST00000409245_X4526.ENST00000409245	X4526.ENST00000409245	chr2	47069738	47070138	401	*	102.754	111.938	93.5687	4526	ENST00000409245	46916157	47074048	+	inside	153781	3910	Overlapping	TTC7A	X4526.ENST00000409245	chr2	47069738	47070138	401	*	130.59	142.714	118.467	4526	ENST00000409245	46916157	47074048	+	inside	153781	3910	Overlapping	TTC7A	overlap	0
X4535.ENST00000447571_X4535.ENST00000447571	X4535.ENST00000447571	chr2	48111440	48111840	401	*	59.3608	53.8963	64.8254	4535	ENST00000447571	47941696	48240983	-	inside	129343	129143	Overlapping		X4535.ENST00000447571	chr2	48111440	48111840	401	*	104.696	108.201	101.19	4535	ENST00000447571	47941696	48240983	-	inside	129343	129143	Overlapping		overlap	0
X4543.ENST00000421575_X4543.ENST00000421575	X4543.ENST00000421575	chr2	53028260	53028660	401	*	56.3706	49.7504	62.9907	4543	ENST00000421575	52722677	52910020	-	upstream	-118440	118240	NearestLocation		X4543.ENST00000421575	chr2	53028260	53028660	401	*	73.2482	73.6888	72.8077	4543	ENST00000421575	52722677	52910020	-	upstream	-118440	118240	NearestLocation		overlap	0
X4557.ENST00000454367_X4557.ENST00000454367	X4557.ENST00000454367	chr2	58314032	58314432	401	*	56.6247	43.5316	69.7179	4557	ENST00000454367	58275877	58296548	+	downstream	38355	17484	NearestLocation	LINC01795	X4557.ENST00000454367	chr2	58314032	58314432	401	*	61.7537	53.1679	70.3396	4557	ENST00000454367	58275877	58296548	+	downstream	38355	17484	NearestLocation	LINC01795	overlap	0
X4640.ENST00000456682_X4640.ENST00000456682	X4640.ENST00000456682	chr2	84958079	84958479	401	*	58.1893	60.1151	56.2635	4640	ENST00000456682	84971093	85028056	+	upstream	-12814	12614	NearestLocation	KCMF1	X4640.ENST00000456682	chr2	84958079	84958479	401	*	78.0482	78.3527	77.7438	4640	ENST00000456682	84971093	85028056	+	upstream	-12814	12614	NearestLocation	KCMF1	overlap	0
X4705.ENST00000436732_X4705.ENST00000436732	X4705.ENST00000436732	chr2	115443760	115444160	401	*	102.567	114.011	91.1225	4705	ENST00000436732	114442299	115499569	+	inside	1001661	55409	Overlapping	DPP10	X4705.ENST00000436732	chr2	115443760	115444160	401	*	73.4424	83.9493	62.9355	4705	ENST00000436732	114442299	115499569	+	inside	1001661	55409	Overlapping	DPP10	overlap	0
X4712.ENST00000327097_X4712.ENST00000327097	X4712.ENST00000327097	chr2	118923362	118923762	401	*	57.1847	37.3128	77.0566	4712	ENST00000327097	118942166	118994660	+	upstream	-18604	18404	NearestLocation	MARCO	X4712.ENST00000327097	chr2	118923362	118923762	401	*	77.2661	75.5543	78.9778	4712	ENST00000327097	118942166	118994660	+	upstream	-18604	18404	NearestLocation	MARCO	overlap	0
X4734.ENST00000516933_X4734.ENST00000516933	X4734.ENST00000516933	chr2	128362824	128363224	401	*	68.3833	72.5527	64.2138	4734	ENST00000516933	128350829	128350927	-	upstream	-12097	11897	NearestLocation		X4734.ENST00000516933	chr2	128362824	128363224	401	*	97.4133	99.8064	95.0202	4734	ENST00000516933	128350829	128350927	-	upstream	-12097	11897	NearestLocation		overlap	0
X4740.ENST00000375987_X4740.ENST00000375987	X4740.ENST00000375987	chr2	129191435	129191835	401	*	39.7712	26.9482	52.5942	4740	ENST00000375987	129242173	129273848	-	downstream	82213	50338	NearestLocation	LINC01854	X4740.ENST00000375987	chr2	129191435	129191835	401	*	81.1478	82.0837	80.2119	4740	ENST00000375987	129242173	129273848	-	downstream	82213	50338	NearestLocation	LINC01854	overlap	0
X4753.ENST00000412849_X4753.ENST00000412849	X4753.ENST00000412849	chr2	135256533	135256933	401	*	64.5789	80.8445	48.3133	4753	ENST00000412849	135136916	135238861	-	upstream	-17872	17672	NearestLocation	ZRANB3	X4753.ENST00000412849	chr2	135256533	135256933	401	*	54.5147	55.9662	53.0632	4753	ENST00000412849	135136916	135238861	-	upstream	-17872	17672	NearestLocation	ZRANB3	overlap	0
X4773.ENST00000445109_X4773.ENST00000445109	X4773.ENST00000445109	chr2	148614767	148615167	401	*	60.3457	49.7504	70.941	4773	ENST00000445109	148595158	148595328	+	downstream	19809	19439	NearestLocation	RPS29P8	X4773.ENST00000445109	chr2	148614767	148615167	401	*	93.6387	81.151	106.126	4773	ENST00000445109	148595158	148595328	+	downstream	19809	19439	NearestLocation	RPS29P8	overlap	0
X4774.ENST00000473800_X4774.ENST00000473800	X4774.ENST00000473800	chr2	149076927	149077327	401	*	58.5626	55.9692	61.156	4774	ENST00000473800	149038107	149101583	+	inside	39020	24256	Overlapping	LYPD6B	X4774.ENST00000473800	chr2	149076927	149077327	401	*	71.684	68.0922	75.2757	4774	ENST00000473800	149038107	149101583	+	inside	39020	24256	Overlapping	LYPD6B	overlap	0
X4781.ENST00000473639_X4781.ENST00000473639	X4781.ENST00000473639	chr2	150410892	150411292	401	*	52.5821	47.6775	57.4867	4781	ENST00000473639	150470141	150471960	-	downstream	60868	58849	NearestLocation	RND3	X4781.ENST00000473639	chr2	150410892	150411292	401	*	97.8797	100.739	95.0202	4781	ENST00000473639	150470141	150471960	-	downstream	60868	58849	NearestLocation	RND3	overlap	0
X4792.ENST00000426248_X4792.ENST00000426248	X4792.ENST00000426248	chr2	158457983	158458383	401	*	50.7117	31.094	70.3294	4792	ENST00000426248	158456964	158681052	+	inside	1219	1019	Overlapping	PKP4	X4792.ENST00000426248	chr2	158457983	158458383	401	*	115.486	106.336	124.637	4792	ENST00000426248	158456964	158681052	+	inside	1219	1019	Overlapping	PKP4	overlap	0
X4805.ENST00000348849_X4805.ENST00000348849	X4805.ENST00000348849	chr2	160582760	160583160	401	*	81.2458	99.5009	62.9907	4805	ENST00000348849	160272151	160493794	-	upstream	-89166	88966	NearestLocation	RBMS1	X4805.ENST00000348849	chr2	160582760	160583160	401	*	76.0611	83.0165	69.1056	4805	ENST00000348849	160272151	160493794	-	upstream	-89166	88966	NearestLocation	RBMS1	overlap	0
X4860.ENST00000563759_X4860.ENST00000563759	X4860.ENST00000563759	chr2	174026537	174026937	401	*	73.5656	82.9174	64.2138	4860	ENST00000563759	174025280	174027163	+	inside	1457	226	NearestLocation	LINC01960	X4860.ENST00000563759	chr2	174026537	174026937	401	*	76.1972	78.3527	74.0417	4860	ENST00000563759	174025280	174027163	+	inside	1457	226	NearestLocation	LINC01960	overlap	0
X4888.ENST00000411949_X4888.ENST00000411949	X4888.ENST00000411949	chr2	190747005	190747405	401	*	74.9238	74.6257	75.2219	4888	ENST00000411949	190677035	190708716	-	upstream	-38489	38289	NearestLocation		X4888.ENST00000411949	chr2	190747005	190747405	401	*	60.3981	61.5628	59.2334	4888	ENST00000411949	190677035	190708716	-	upstream	-38489	38289	NearestLocation		overlap	0
X4902.ENST00000458054_X4902.ENST00000458054	X4902.ENST00000458054	chr2	195612756	195613156	401	*	48.182	45.6046	50.7595	4902	ENST00000458054	195575977	195680420	+	inside	36979	36779	Overlapping	SLC39A10	X4902.ENST00000458054	chr2	195612756	195613156	401	*	72.9035	64.3611	81.4459	4902	ENST00000458054	195575977	195680420	+	inside	36979	36779	Overlapping	SLC39A10	overlap	0
X4908.ENST00000601136_X4908.ENST00000601136	X4908.ENST00000601136	chr2	199875391	199875791	401	*	54.8417	49.7504	59.9329	4908	ENST00000601136	199867396	199909158	-	inside	33567	7995	Overlapping		X4908.ENST00000601136	chr2	199875391	199875791	401	*	59.3437	68.0922	50.5952	4908	ENST00000601136	199867396	199909158	-	inside	33567	7995	Overlapping		overlap	0
X4970.ENST00000456909_X4970.ENST00000456909	X4970.ENST00000456909	chr2	219596640	219597040	401	*	66.6677	74.6257	58.7098	4970	ENST00000456909	219597860	219616451	+	upstream	-1020	820	NearestLocation	STK11IP	X4970.ENST00000456909	chr2	219596640	219597040	401	*	70.9163	69.025	72.8077	4970	ENST00000456909	219597860	219616451	+	upstream	-1020	820	NearestLocation	STK11IP	overlap	0
X4971.ENST00000597288_X4971.ENST00000597288	X4971.ENST00000597288	chr2	219662513	219662913	401	*	165.144	223.877	106.411	4971	ENST00000597288	219645090	219645631	+	downstream	17623	16882	NearestLocation		X4971.ENST00000597288	chr2	219662513	219662913	401	*	106.59	119.395	93.7862	4971	ENST00000597288	219645090	219645631	+	downstream	17623	16882	NearestLocation		overlap	0
X4991.ENST00000582265_X4991.ENST00000582265	X4991.ENST00000582265	chr2	226477991	226478391	401	*	114.036	132.668	95.4034	4991	ENST00000582265	226658710	226658793	-	downstream	180602	180319	NearestLocation	MIR5702	X4991.ENST00000582265	chr2	226477991	226478391	401	*	97.7435	105.403	90.0841	4991	ENST00000582265	226658710	226658793	-	downstream	180602	180319	NearestLocation	MIR5702	overlap	0
X4997.ENST00000425817_X4997.ENST00000425817	X4997.ENST00000425817	chr2	227703353	227703753	401	*	112.507	132.668	92.3456	4997	ENST00000425817	227685210	227718010	-	inside	14457	14257	Overlapping	SLC19A3	X4997.ENST00000425817	chr2	227703353	227703753	401	*	121.219	112.865	129.573	4997	ENST00000425817	227685210	227718010	-	inside	14457	14257	Overlapping	SLC19A3	overlap	0
X5010.ENST00000479618_X5010.ENST00000479618	X5010.ENST00000479618	chr2	231411844	231412244	401	*	55.2506	62.188	48.3133	5010	ENST00000479618	231397176	231398257	+	downstream	14868	13587	NearestLocation	B3GNT7	X5010.ENST00000479618	chr2	231411844	231412244	401	*	87.5121	92.3442	82.6799	5010	ENST00000479618	231397176	231398257	+	downstream	14868	13587	NearestLocation	B3GNT7	overlap	0
X5035.ENST00000392011_X5035.ENST00000392011	X5035.ENST00000392011	chr2	234981362	234981762	401	*	84.1845	97.4279	70.941	5035	ENST00000392011	234951973	235055714	+	inside	29589	29389	Overlapping	SH3BP4	X5035.ENST00000392011	chr2	234981362	234981762	401	*	95.907	109.134	82.6799	5035	ENST00000392011	234951973	235055714	+	inside	29589	29389	Overlapping	SH3BP4	overlap	0
X5069.ENST00000457178_X5069.ENST00000457178	X5069.ENST00000457178	chr2	240255907	240256307	401	*	74.5664	68.4068	80.7259	5069	ENST00000457178	240227560	240256035	-	overlapStart	-72	128	NearestLocation		X5069.ENST00000457178	chr2	240255907	240256307	401	*	79.627	87.6804	71.5737	5069	ENST00000457178	240227560	240256035	-	overlapStart	-72	128	NearestLocation		overlap	0
X5070.ENST00000264039_X5070.ENST00000264039	X5070.ENST00000264039	chr2	240457655	240458055	401	*	89.9108	111.938	67.8832	5070	ENST00000264039	240435671	240468078	+	inside	22184	10023	Overlapping	GPC1	X5070.ENST00000264039	chr2	240457655	240458055	401	*	116.225	97.9408	134.509	5070	ENST00000264039	240435671	240468078	+	inside	22184	10023	Overlapping	GPC1	overlap	0
X5124.ENST00000435364_X5124.ENST00000435364	X5124.ENST00000435364	chr20	18144746	18145146	401	*	114.917	116.084	113.75	5124	ENST00000435364	18142320	18188387	+	inside	2626	2426	Overlapping	KAT14	X5124.ENST00000435364	chr20	18144746	18145146	401	*	117.876	125.924	109.829	5124	ENST00000435364	18142320	18188387	+	inside	2626	2426	Overlapping	KAT14	overlap	0
X5147.ENST00000457224_X5147.ENST00000457224	X5147.ENST00000457224	chr20	24134425	24134825	401	*	66.9576	84.9903	48.9248	5147	ENST00000457224	24142590	24144386	-	downstream	9761	7765	NearestLocation		X5147.ENST00000457224	chr20	24134425	24134825	401	*	89.0183	83.0165	95.0202	5147	ENST00000457224	24142590	24144386	-	downstream	9761	7765	NearestLocation		overlap	0
X5163.ENST00000376062_X5163.ENST00000376062	X5163.ENST00000376062	chr20	31719952	31720352	401	*	53.6345	39.3858	67.8832	5163	ENST00000376062	31664452	31722597	-	inside	2445	2245	Overlapping	BCL2L1	X5163.ENST00000376062	chr20	31719952	31720352	401	*	117.891	129.655	106.126	5163	ENST00000376062	31664452	31722597	-	inside	2445	2245	Overlapping	BCL2L1	overlap	0
X5198.ENST00000373913_X5198.ENST00000373913	X5198.ENST00000373913	chr20	36328997	36329397	401	*	65.0197	72.5527	57.4867	5198	ENST00000373913	36306336	36528637	+	inside	22861	22661	Overlapping	DLGAP4	X5198.ENST00000373913	chr20	36328997	36329397	401	*	67.3939	75.5543	59.2334	5198	ENST00000373913	36306336	36528637	+	inside	22861	22661	Overlapping	DLGAP4	overlap	0
X5226.ENST00000440222_X5226.ENST00000440222	X5226.ENST00000440222	chr20	41391635	41392035	401	*	105.506	111.938	99.0727	5226	ENST00000440222	41382383	41383107	+	downstream	9452	8528	NearestLocation		X5226.ENST00000440222	chr20	41391635	41392035	401	*	106.396	109.134	103.658	5226	ENST00000440222	41382383	41383107	+	downstream	9452	8528	NearestLocation		overlap	0
X5257.ENST00000425552_X5257.ENST00000425552	X5257.ENST00000425552	chr20	47453117	47453517	401	*	56.3706	49.7504	62.9907	5257	ENST00000425552	47478214	47479010	-	downstream	25693	24697	NearestLocation	RPL35AP	X5257.ENST00000425552	chr20	47453117	47453517	401	*	62.0985	62.4956	61.7014	5257	ENST00000425552	47478214	47479010	-	downstream	25693	24697	NearestLocation	RPL35AP	overlap	0
X5279.ENST00000541713_X5279.ENST00000541713	X5279.ENST00000541713	chr20	50508125	50508525	401	*	116.772	143.032	90.5109	5279	ENST00000541713	50510321	50584760	+	upstream	-1996	1796	NearestLocation	PTPN1	X5279.ENST00000541713	chr20	50508125	50508525	401	*	100.333	97.008	103.658	5279	ENST00000541713	50510321	50584760	+	upstream	-1996	1796	NearestLocation	PTPN1	overlap	0
X5280.ENST00000541713_X5280.ENST00000541713	X5280.ENST00000541713	chr20	50540869	50541269	401	*	122.343	138.887	105.8	5280	ENST00000541713	50510321	50584760	+	inside	30748	30548	Overlapping	PTPN1	X5280.ENST00000541713	chr20	50540869	50541269	401	*	97.4133	99.8064	95.0202	5280	ENST00000541713	50510321	50584760	+	inside	30748	30548	Overlapping	PTPN1	overlap	0
X5299.ENST00000360314_X5299.ENST00000360314	X5299.ENST00000360314	chr20	56439811	56440211	401	*	84.7285	101.574	67.8832	5299	ENST00000360314	56412112	56458780	+	inside	27899	18569	Overlapping	CASS4	X5299.ENST00000360314	chr20	56439811	56440211	401	*	78.3495	76.4871	80.2119	5299	ENST00000360314	56412112	56458780	+	inside	27899	18569	Overlapping	CASS4	overlap	0
X5312.ENST00000341744_X5312.ENST00000341744	X5312.ENST00000341744	chr20	57692965	57693365	401	*	42.9997	35.2399	50.7595	5312	ENST00000341744	57648392	57709902	-	inside	16737	16537	Overlapping	PMEPA1	X5312.ENST00000341744	chr20	57692965	57693365	401	*	84.369	77.4199	91.3181	5312	ENST00000341744	57648392	57709902	-	inside	16737	16537	Overlapping	PMEPA1	overlap	0
X5330.ENST00000252999_X5330.ENST00000252999	X5330.ENST00000252999	chr20	62361796	62362196	401	*	66.9021	41.4587	92.3456	5330	ENST00000252999	62309065	62367312	-	inside	5316	5116	Overlapping	LAMA5	X5330.ENST00000252999	chr20	62361796	62362196	401	*	154.999	152.041	157.956	5330	ENST00000252999	62309065	62367312	-	inside	5316	5116	Overlapping	LAMA5	overlap	0
X5333.ENST00000477612_X5333.ENST00000477612	X5333.ENST00000477612	chr20	62815949	62816349	401	*	63.4908	72.5527	54.4289	5333	ENST00000477612	62816244	62825030	+	overlapStart	-95	105	NearestLocation	COL9A3	X5333.ENST00000477612	chr20	62815949	62816349	401	*	98.6183	92.3442	104.892	5333	ENST00000477612	62816244	62825030	+	overlapStart	-95	105	NearestLocation	COL9A3	overlap	0
X5360.ENST00000619222_X5360.ENST00000619222	X5360.ENST00000619222	chr21	16563738	16564138	401	*	75.3328	87.0633	63.6023	5360	ENST00000619222	16070522	16609775	+	inside	493416	45637	Overlapping	MIR99AHG	X5360.ENST00000619222	chr21	16563738	16564138	401	*	111.648	111	112.297	5360	ENST00000619222	16070522	16609775	+	inside	493416	45637	Overlapping	MIR99AHG	overlap	0
X5401.ENST00000427447_X5401.ENST00000427447	X5401.ENST00000427447	chr21	33971693	33972093	401	*	49.2185	47.6775	50.7595	5401	ENST00000427447	33931160	33977691	+	inside	40733	5598	Overlapping	LINC00649	X5401.ENST00000427447	chr21	33971693	33972093	401	*	71.8636	74.6216	69.1056	5401	ENST00000427447	33931160	33977691	+	inside	40733	5598	Overlapping	LINC00649	overlap	0
X5427.ENST00000440714_X5427.ENST00000440714	X5427.ENST00000440714	chr21	39030439	39030839	401	*	40.9784	37.3128	44.6439	5427	ENST00000440714	39028536	39029128	-	upstream	-1511	1311	NearestLocation	LINC02943	X5427.ENST00000440714	chr21	39030439	39030839	401	*	106.489	93.277	119.701	5427	ENST00000440714	39028536	39029128	-	upstream	-1511	1311	NearestLocation	LINC02943	overlap	0
X5473.ENST00000441493_X5473.ENST00000441493	X5473.ENST00000441493	chr22	17807955	17808355	401	*	95.2639	130.595	59.9329	5473	ENST00000441493	17787649	18024559	-	inside	216404	20306	Overlapping	MICAL3	X5473.ENST00000441493	chr22	17807955	17808355	401	*	100.096	75.5543	124.637	5473	ENST00000441493	17787649	18024559	-	inside	216404	20306	Overlapping	MICAL3	overlap	0
X5483.ENST00000400518_X5483.ENST00000400518	X5483.ENST00000400518	chr22	19881148	19881548	401	*	108.667	124.376	92.9571	5483	ENST00000400518	19875517	19932553	-	inside	51205	5631	Overlapping	TXNRD2	X5483.ENST00000400518	chr22	19881148	19881548	401	*	142.105	128.722	155.488	5483	ENST00000400518	19875517	19932553	-	inside	51205	5631	Overlapping	TXNRD2	overlap	0
X5487.ENST00000450652_X5487.ENST00000450652	X5487.ENST00000450652	chr22	21037722	21038122	401	*	100.085	97.4279	102.742	5487	ENST00000450652	21031357	21043969	+	inside	6565	5847	Overlapping		X5487.ENST00000450652	chr22	21037722	21038122	401	*	104.229	107.269	101.19	5487	ENST00000450652	21031357	21043969	+	inside	6565	5847	Overlapping		overlap	0
X5506.ENST00000406486_X5506.ENST00000406486	X5506.ENST00000406486	chr22	24968061	24968461	401	*	34.5054	31.094	37.9167	5506	ENST00000406486	24952730	25194457	+	inside	15531	15331	NearestLocation	KIAA1671	X5506.ENST00000406486	chr22	24968061	24968461	401	*	68.4193	61.5628	75.2757	5506	ENST00000406486	24952730	25194457	+	inside	15531	15331	NearestLocation	KIAA1671	overlap	0
X5520.ENST00000440477_X5520.ENST00000440477	X5520.ENST00000440477	chr22	27461402	27461802	401	*	48.2496	41.4587	55.0404	5520	ENST00000440477	27457247	27460060	-	upstream	-1542	1342	NearestLocation		X5520.ENST00000440477	chr22	27461402	27461802	401	*	102.816	100.739	104.892	5520	ENST00000440477	27457247	27460060	-	upstream	-1542	1342	NearestLocation		overlap	0
X5536.ENST00000432360_X5536.ENST00000432360	X5536.ENST00000432360	chr22	30206915	30207315	401	*	58.92	62.188	55.652	5536	ENST00000432360	30184644	30207109	-	overlapStart	-6	194	NearestLocation		X5536.ENST00000432360	chr22	30206915	30207315	401	*	123.235	115.663	130.807	5536	ENST00000432360	30184644	30207109	-	overlapStart	-6	194	NearestLocation		overlap	0
X5562.ENST00000447607_X5562.ENST00000447607	X5562.ENST00000447607	chr22	35629711	35630111	401	*	69.9638	78.7715	61.156	5562	ENST00000447607	35610884	35637951	-	inside	8040	7840	Overlapping	MB	X5562.ENST00000447607	chr22	35629711	35630111	401	*	122.876	102.605	143.147	5562	ENST00000447607	35610884	35637951	-	inside	8040	7840	Overlapping	MB	overlap	0
X5568.LRG_567t1_X5568.LRG_567t1	X5568.LRG_567t1	chr22	36329407	36329807	401	*	63.8125	62.188	65.4369	5568	LRG_567t1	36281277	36388067	-	inside	58460	48130	Overlapping	NA	X5568.LRG_567t1	chr22	36329407	36329807	401	*	82.2167	79.2854	85.148	5568	LRG_567t1	36281277	36388067	-	inside	58460	48130	Overlapping	NA	overlap	0
X5579.ENST00000249014_X5579.ENST00000249014	X5579.ENST00000249014	chr22	37560879	37561279	401	*	43.373	31.094	55.652	5579	ENST00000249014	37560447	37569405	+	inside	632	432	Overlapping	CDC42EP1	X5579.ENST00000249014	chr22	37560879	37561279	401	*	60.0823	59.6973	60.4674	5579	ENST00000249014	37560447	37569405	+	inside	632	432	Overlapping	CDC42EP1	overlap	0
X5582.ENST00000623111_X5582.ENST00000623111	X5582.ENST00000623111	chr22	37982875	37983275	401	*	29.5613	24.8752	34.2474	5582	ENST00000623111	37948352	38002889	+	inside	34723	19614	Overlapping	NA	X5582.ENST00000623111	chr22	37982875	37983275	401	*	79.7776	86.7476	72.8077	5582	ENST00000623111	37948352	38002889	+	inside	34723	19614	Overlapping	NA	overlap	0
X5585.ENST00000441207_X5585.ENST00000441207	X5585.ENST00000441207	chr22	39174771	39175171	401	*	96.078	118.157	73.9988	5585	ENST00000441207	39155525	39155945	+	downstream	19446	18826	NearestLocation	FUNDC2P4	X5585.ENST00000441207	chr22	39174771	39175171	401	*	128.696	131.521	125.871	5585	ENST00000441207	39155525	39155945	+	downstream	19446	18826	NearestLocation	FUNDC2P4	overlap	0
X5586.ENST00000441207_X5586.ENST00000441207	X5586.ENST00000441207	chr22	39176162	39176562	401	*	68.689	72.5527	64.8254	5586	ENST00000441207	39155525	39155945	+	downstream	20837	20217	NearestLocation	FUNDC2P4	X5586.ENST00000441207	chr22	39176162	39176562	401	*	158.142	166.966	149.317	5586	ENST00000441207	39155525	39155945	+	downstream	20837	20217	NearestLocation	FUNDC2P4	overlap	0
X5592.ENST00000216160_X5592.ENST00000216160	X5592.ENST00000216160	chr22	39428547	39428947	401	*	62.4543	70.4798	54.4289	5592	ENST00000216160	39399741	39431882	+	inside	29006	2935	Overlapping	TAB1	X5592.ENST00000216160	chr22	39428547	39428947	401	*	84.5776	91.4114	77.7438	5592	ENST00000216160	39399741	39431882	+	inside	29006	2935	Overlapping	TAB1	overlap	0
X5603.ENST00000544408_X5603.ENST00000544408	X5603.ENST00000544408	chr22	40826956	40827356	401	*	93.0839	76.6986	109.469	5603	ENST00000544408	40769630	40819399	-	upstream	-7757	7557	NearestLocation	SLC25A17	X5603.ENST00000544408	chr22	40826956	40827356	401	*	203.465	199.613	207.317	5603	ENST00000544408	40769630	40819399	-	upstream	-7757	7557	NearestLocation	SLC25A17	overlap	0
X5644.ENST00000449103_X5644.ENST00000449103	X5644.ENST00000449103	chr22	50293392	50293792	401	*	70.1147	60.1151	80.1144	5644	ENST00000449103	50274979	50307627	-	inside	14035	13835	Overlapping	PLXNB2	X5644.ENST00000449103	chr22	50293392	50293792	401	*	90.5391	77.4199	103.658	5644	ENST00000449103	50274979	50307627	-	inside	14035	13835	Overlapping	PLXNB2	overlap	0
X5667.ENST00000427329_X5667.ENST00000427329	X5667.ENST00000427329	chr3	8869751	8870151	401	*	48.9127	47.6775	50.1479	5667	ENST00000427329	8775402	8902456	-	inside	32505	32305	Overlapping	RAD18	X5667.ENST00000427329	chr3	8869751	8870151	401	*	69.1088	80.2182	57.9993	5667	ENST00000427329	8775402	8902456	-	inside	32505	32305	Overlapping	RAD18	overlap	0
X5671.ENST00000273038_X5671.ENST00000273038	X5671.ENST00000273038	chr3	11600394	11600794	401	*	58.9716	68.4068	49.5364	5671	ENST00000273038	11556070	11720746	-	inside	120152	44324	Overlapping	VGLL4	X5671.ENST00000273038	chr3	11600394	11600794	401	*	89.0473	90.4787	87.616	5671	ENST00000273038	11556070	11720746	-	inside	120152	44324	Overlapping	VGLL4	overlap	0
X5687.ENST00000489346_X5687.ENST00000489346	X5687.ENST00000489346	chr3	13770456	13770856	401	*	64.424	62.188	66.6601	5687	ENST00000489346	13863668	13875113	-	downstream	104457	92812	NearestLocation	WNT7A	X5687.ENST00000489346	chr3	13770456	13770856	401	*	114.791	125.924	103.658	5687	ENST00000489346	13863668	13875113	-	downstream	104457	92812	NearestLocation	WNT7A	overlap	0
X5689.ENST00000285018_X5689.ENST00000285018	X5689.ENST00000285018	chr3	13850362	13850762	401	*	40.0769	26.9482	53.2057	5689	ENST00000285018	13816258	13880121	-	inside	29559	29359	Overlapping	WNT7A	X5689.ENST00000285018	chr3	13850362	13850762	401	*	81.8719	69.9577	93.7862	5689	ENST00000285018	13816258	13880121	-	inside	29559	29359	Overlapping	WNT7A	overlap	0
X5758.ENST00000443503_X5758.ENST00000443503	X5758.ENST00000443503	chr3	37945936	37946336	401	*	132.962	153.397	112.527	5758	ENST00000443503	37861960	37984469	+	inside	84176	38133	Overlapping	CTDSPL	X5758.ENST00000443503	chr3	37945936	37946336	401	*	109.302	102.605	115.999	5758	ENST00000443503	37861960	37984469	+	inside	84176	38133	Overlapping	CTDSPL	overlap	0
X5791.ENST00000431490_X5791.ENST00000431490	X5791.ENST00000431490	chr3	45183075	45183475	401	*	54.7225	47.6775	61.7676	5791	ENST00000431490	45159774	45160175	-	upstream	-23100	22900	NearestLocation	RPS24P8	X5791.ENST00000431490	chr3	45183075	45183475	401	*	59.3292	64.3611	54.2973	5791	ENST00000431490	45159774	45160175	-	upstream	-23100	22900	NearestLocation	RPS24P8	overlap	0
X5797.ENST00000464524_X5797.ENST00000464524	X5797.ENST00000464524	chr3	45701181	45701581	401	*	52.0896	49.7504	54.4289	5797	ENST00000464524	45689056	45709648	+	inside	12325	8067	Overlapping	SACM1L	X5797.ENST00000464524	chr3	45701181	45701581	401	*	78.364	80.2182	76.5098	5797	ENST00000464524	45689056	45709648	+	inside	12325	8067	Overlapping	SACM1L	overlap	0
X5831.ENST00000461086_X5831.ENST00000461086	X5831.ENST00000461086	chr3	52449890	52450290	401	*	72.0049	103.647	40.363	5831	ENST00000461086	52451439	52451991	-	downstream	1901	1149	NearestLocation	TNNC1	X5831.ENST00000461086	chr3	52449890	52450290	401	*	72.8109	80.2182	65.4035	5831	ENST00000461086	52451439	52451991	-	downstream	1901	1149	NearestLocation	TNNC1	overlap	0
X5868.ENST00000472513_X5868.ENST00000472513	X5868.ENST00000472513	chr3	58560773	58561173	401	*	63.6934	60.1151	67.2716	5868	ENST00000472513	58572744	58574319	+	upstream	-11771	11571	NearestLocation		X5868.ENST00000472513	chr3	58560773	58561173	401	*	90.2814	90.4787	90.0841	5868	ENST00000472513	58572744	58574319	+	upstream	-11771	11571	NearestLocation		overlap	0
X5877.ENST00000498707_X5877.ENST00000498707	X5877.ENST00000498707	chr3	64613115	64613515	401	*	273.263	306.794	239.732	5877	ENST00000498707	64515654	64688000	-	inside	74685	74485	Overlapping	ADAMTS9	X5877.ENST00000498707	chr3	64613115	64613515	401	*	112.503	132.453	92.5521	5877	ENST00000498707	64515654	64688000	-	inside	74685	74485	Overlapping	ADAMTS9	overlap	0
X5878.ENST00000498707_X5878.ENST00000498707	X5878.ENST00000498707	chr3	64910036	64910436	401	*	87.4964	91.2091	83.7837	5878	ENST00000498707	64515654	64688000	-	upstream	-222236	222036	NearestLocation	ADAMTS9	X5878.ENST00000498707	chr3	64910036	64910436	401	*	110.249	108.201	112.297	5878	ENST00000498707	64515654	64688000	-	upstream	-222236	222036	NearestLocation	ADAMTS9	overlap	0
X5900.ENST00000487694_X5900.ENST00000487694	X5900.ENST00000487694	chr3	76497664	76498064	401	*	105.184	122.303	88.0647	5900	ENST00000487694	75906695	77647510	+	inside	591169	590969	Overlapping	ROBO2	X5900.ENST00000487694	chr3	76497664	76498064	401	*	138.791	149.243	128.339	5900	ENST00000487694	75906695	77647510	+	inside	591169	590969	Overlapping	ROBO2	overlap	0
X5923.ENST00000461724_X5923.ENST00000461724	X5923.ENST00000461724	chr3	101842536	101842936	401	*	51.8514	45.6046	58.0982	5923	ENST00000461724	101827991	101852126	+	inside	14745	9190	Overlapping	NFKBIZ	X5923.ENST00000461724	chr3	101842536	101842936	401	*	118.751	112.865	124.637	5923	ENST00000461724	101827991	101852126	+	inside	14745	9190	Overlapping	NFKBIZ	overlap	0
X5950.ENST00000473959_X5950.ENST00000473959	X5950.ENST00000473959	chr3	112647121	112647521	401	*	77.4891	76.6986	78.2797	5950	ENST00000473959	112640721	112649447	-	inside	2126	1926	NearestLocation	CCDC80	X5950.ENST00000473959	chr3	112647121	112647521	401	*	101.582	100.739	102.424	5950	ENST00000473959	112640721	112649447	-	inside	2126	1926	NearestLocation	CCDC80	overlap	0
X5991.ENST00000296181_X5991.ENST00000296181	X5991.ENST00000296181	chr3	124774302	124774702	401	*	62.5059	76.6986	48.3133	5991	ENST00000296181	124761948	124887297	-	inside	112795	12354	Overlapping	ITGB5	X5991.ENST00000296181	chr3	124774302	124774702	401	*	120.286	111	129.573	5991	ENST00000296181	124761948	124887297	-	inside	112795	12354	Overlapping	ITGB5	overlap	0
X5993.ENST00000296181_X5993.ENST00000296181	X5993.ENST00000296181	chr3	124833693	124834093	401	*	54.2976	45.6046	62.9907	5993	ENST00000296181	124761948	124887297	-	inside	53404	53204	Overlapping	ITGB5	X5993.ENST00000296181	chr3	124833693	124834093	401	*	68.4628	72.756	64.1695	5993	ENST00000296181	124761948	124887297	-	inside	53404	53204	Overlapping	ITGB5	overlap	0
X5994.ENST00000296181_X5994.ENST00000296181	X5994.ENST00000296181	chr3	124834665	124835065	401	*	113.71	105.72	121.7	5994	ENST00000296181	124761948	124887297	-	inside	52432	52232	Overlapping	ITGB5	X5994.ENST00000296181	chr3	124834665	124835065	401	*	131.314	130.588	132.041	5994	ENST00000296181	124761948	124887297	-	inside	52432	52232	Overlapping	ITGB5	overlap	0
X5999.ENST00000511512_X5999.ENST00000511512	X5999.ENST00000511512	chr3	126267303	126267703	401	*	70.4721	66.3339	74.6103	5999	ENST00000511512	126266796	126291279	+	inside	707	507	Overlapping		X5999.ENST00000511512	chr3	126267303	126267703	401	*	95.4261	104.47	86.382	5999	ENST00000511512	126266796	126291279	+	inside	707	507	Overlapping		overlap	0
X6001.ENST00000290913_X6001.ENST00000290913	X6001.ENST00000290913	chr3	126850701	126851101	401	*	120.389	136.814	103.965	6001	ENST00000290913	126704220	126960406	+	inside	146681	109305	Overlapping	CHCHD6	X6001.ENST00000290913	chr3	126850701	126851101	401	*	177.628	180.025	175.232	6001	ENST00000290913	126704220	126960406	+	inside	146681	109305	Overlapping	CHCHD6	overlap	0
X6018.ENST00000324093_X6018.ENST00000324093	X6018.ENST00000324093	chr3	129612057	129612457	401	*	48.8968	58.0422	39.7514	6018	ENST00000324093	129555175	129606818	-	upstream	-5439	5239	NearestLocation	PLXND1	X6018.ENST00000324093	chr3	129612057	129612457	401	*	75.7163	73.6888	77.7438	6018	ENST00000324093	129555175	129606818	-	upstream	-5439	5239	NearestLocation	PLXND1	overlap	0
X6026.ENST00000471702_X6026.ENST00000471702	X6026.ENST00000471702	chr3	132804492	132804892	401	*	98.8976	114.011	83.7837	6026	ENST00000471702	132558142	132722459	-	upstream	-82233	82033	NearestLocation	NPHP3-ACAD11	X6026.ENST00000471702	chr3	132804492	132804892	401	*	83.3291	87.6804	78.9778	6026	ENST00000471702	132558142	132722459	-	upstream	-82233	82033	NearestLocation	NPHP3-ACAD11	overlap	0
X6028.ENST00000503047_X6028.ENST00000503047	X6028.ENST00000503047	chr3	133479947	133480347	401	*	61.9937	51.8234	72.1641	6028	ENST00000503047	133472342	133475206	+	downstream	7805	4741	NearestLocation	BFSP2	X6028.ENST00000503047	chr3	133479947	133480347	401	*	101.854	91.4114	112.297	6028	ENST00000503047	133472342	133475206	+	downstream	7805	4741	NearestLocation	BFSP2	overlap	0
X6034.ENST00000482019_X6034.ENST00000482019	X6034.ENST00000482019	chr3	134313290	134313690	401	*	67.5335	68.4068	66.6601	6034	ENST00000482019	134313576	134321171	+	overlapStart	-86	114	NearestLocation	LINC02004	X6034.ENST00000482019	chr3	134313290	134313690	401	*	115.063	116.596	113.531	6034	ENST00000482019	134313576	134321171	+	overlapStart	-86	114	NearestLocation	LINC02004	overlap	0
X6035.ENST00000482019_X6035.ENST00000482019	X6035.ENST00000482019	chr3	134326900	134327300	401	*	140.233	157.543	122.924	6035	ENST00000482019	134313576	134321171	+	downstream	13524	5729	NearestLocation	LINC02004	X6035.ENST00000482019	chr3	134326900	134327300	401	*	137.363	138.983	135.743	6035	ENST00000482019	134313576	134321171	+	downstream	13524	5729	NearestLocation	LINC02004	overlap	0
X6043.ENST00000249883_X6043.ENST00000249883	X6043.ENST00000249883	chr3	134374305	134374705	401	*	85.9675	91.2091	80.7259	6043	ENST00000249883	134355874	134374594	-	overlapStart	89	111	Overlapping	AMOTL2	X6043.ENST00000249883	chr3	134374305	134374705	401	*	170.001	162.302	177.7	6043	ENST00000249883	134355874	134374594	-	overlapStart	89	111	Overlapping	AMOTL2	overlap	0
X6054.ENST00000264977_X6054.ENST00000264977	X6054.ENST00000264977	chr3	136070988	136071388	401	*	108.428	120.23	96.6265	6054	ENST00000264977	135965673	136147891	+	inside	105515	76503	Overlapping	PPP2R3A	X6054.ENST00000264977	chr3	136070988	136071388	401	*	89.9946	96.0753	83.9139	6054	ENST00000264977	135965673	136147891	+	inside	105515	76503	Overlapping	PPP2R3A	overlap	0
X6066.ENST00000310546_X6066.ENST00000310546	X6066.ENST00000310546	chr3	141081397	141081797	401	*	91.1658	91.2091	91.1225	6066	ENST00000310546	141051402	141148611	+	inside	30195	29995	Overlapping	SPSB4	X6066.ENST00000310546	chr3	141081397	141081797	401	*	110.744	116.596	104.892	6066	ENST00000310546	141051402	141148611	+	inside	30195	29995	Overlapping	SPSB4	overlap	0
X6073.ENST00000316549_X6073.ENST00000316549	X6073.ENST00000316549	chr3	143517120	143517520	401	*	51.5418	8.29174	94.7918	6073	ENST00000316549	143265222	143848531	-	inside	331211	251898	Overlapping	SLC9A9	X6073.ENST00000316549	chr3	143517120	143517520	401	*	136.868	130.588	143.147	6073	ENST00000316549	143265222	143848531	-	inside	331211	251898	Overlapping	SLC9A9	overlap	0
X6101.ENST00000356448_X6101.ENST00000356448	X6101.ENST00000356448	chr3	154242717	154243117	401	*	32.4324	26.9482	37.9167	6101	ENST00000356448	154121003	154257827	+	inside	121914	14710	Overlapping	ARHGEF26	X6101.ENST00000356448	chr3	154242717	154243117	401	*	72.3445	79.2854	65.4035	6101	ENST00000356448	154121003	154257827	+	inside	121914	14710	Overlapping	ARHGEF26	overlap	0
X6167.ENST00000328913_X6167.ENST00000328913	X6167.ENST00000328913	chr3	183247172	183247572	401	*	62.3511	58.0422	66.6601	6167	ENST00000328913	183178043	183428275	-	inside	180903	69129	Overlapping	MCF2L2	X6167.ENST00000328913	chr3	183247172	183247572	401	*	109.073	123.126	95.0202	6167	ENST00000328913	183178043	183428275	-	inside	180903	69129	Overlapping	MCF2L2	overlap	0
X6186.ENST00000577781_X6186.ENST00000577781	X6186.ENST00000577781	chr3	186783239	186783639	401	*	128.542	124.376	132.709	6186	ENST00000577781	186781780	186784179	-	inside	740	540	Overlapping		X6186.ENST00000577781	chr3	186783239	186783639	401	*	93.8763	102.605	85.148	6186	ENST00000577781	186781780	186784179	-	inside	740	540	Overlapping		overlap	0
X6212.ENST00000447462_X6212.ENST00000447462	X6212.ENST00000447462	chr3	193780711	193781111	401	*	48.4719	55.9692	40.9745	6212	ENST00000447462	193765681	193766003	+	downstream	15230	14708	NearestLocation	COX6A1P5	X6212.ENST00000447462	chr3	193780711	193781111	401	*	75.2644	76.4871	74.0417	6212	ENST00000447462	193765681	193766003	+	downstream	15230	14708	NearestLocation	COX6A1P5	overlap	0
X6213.ENST00000447462_X6213.ENST00000447462	X6213.ENST00000447462	chr3	193782318	193782718	401	*	94.7517	105.72	83.7837	6213	ENST00000447462	193765681	193766003	+	downstream	16837	16315	NearestLocation	COX6A1P5	X6213.ENST00000447462	chr3	193782318	193782718	401	*	118.299	115.663	120.935	6213	ENST00000447462	193765681	193766003	+	downstream	16837	16315	NearestLocation	COX6A1P5	overlap	0
X6215.ENST00000439074_X6215.ENST00000439074	X6215.ENST00000439074	chr3	193813479	193813879	401	*	56.303	53.8963	58.7098	6215	ENST00000439074	193842560	193844009	-	downstream	30330	28681	NearestLocation	LINC02038	X6215.ENST00000439074	chr3	193813479	193813879	401	*	111.046	114.731	107.36	6215	ENST00000439074	193842560	193844009	-	downstream	30330	28681	NearestLocation	LINC02038	overlap	0
X6245.ENST00000481110_X6245.ENST00000481110	X6245.ENST00000481110	chr4	1778092	1778492	401	*	84.4902	97.4279	71.5525	6245	ENST00000481110	1793307	1808865	+	upstream	-15015	14815	NearestLocation	FGFR3	X6245.ENST00000481110	chr4	1778092	1778492	401	*	115.078	120.327	109.829	6245	ENST00000481110	1793307	1808865	+	upstream	-15015	14815	NearestLocation	FGFR3	overlap	0
X6283.ENST00000384983_X6283.ENST00000384983	X6283.ENST00000384983	chr4	11198512	11198912	401	*	76.115	95.355	56.8751	6283	ENST00000384983	11368827	11368921	+	upstream	-170115	169915	NearestLocation	MIR572	X6283.ENST00000384983	chr4	11198512	11198912	401	*	67.0926	77.4199	56.7653	6283	ENST00000384983	11368827	11368921	+	upstream	-170115	169915	NearestLocation	MIR572	overlap	0
X6334.ENST00000508802_X6334.ENST00000508802	X6334.ENST00000508802	chr4	37988684	37989084	401	*	107.408	107.793	107.023	6334	ENST00000508802	37891087	38137619	+	inside	97797	97597	Overlapping	TBC1D1	X6334.ENST00000508802	chr4	37988684	37989084	401	*	81.6432	90.4787	72.8077	6334	ENST00000508802	37891087	38137619	+	inside	97797	97597	Overlapping	TBC1D1	overlap	0
X6338.ENST00000349703_X6338.ENST00000349703	X6338.ENST00000349703	chr4	39365961	39366361	401	*	44.5802	41.4587	47.7017	6338	ENST00000349703	39287456	39366351	-	overlapStart	190	10	Overlapping	RFC1	X6338.ENST00000349703	chr4	39365961	39366361	401	*	62.4143	64.3611	60.4674	6338	ENST00000349703	39287456	39366351	-	overlapStart	190	10	Overlapping	RFC1	overlap	0
X6353.ENST00000295974_X6353.ENST00000295974	X6353.ENST00000295974	chr4	41124903	41125303	401	*	116.43	126.449	106.411	6353	ENST00000295974	40810027	41214618	-	inside	89515	89315	Overlapping	APBB2	X6353.ENST00000295974	chr4	41124903	41125303	401	*	118.343	126.857	109.829	6353	ENST00000295974	40810027	41214618	-	inside	89515	89315	Overlapping	APBB2	overlap	0
X6376.ENST00000505041_X6376.ENST00000505041	X6376.ENST00000505041	chr4	52873822	52874222	401	*	84.1488	80.8445	87.4531	6376	ENST00000505041	52864146	52866799	+	downstream	9876	7023	NearestLocation	RASL11B	X6376.ENST00000505041	chr4	52873822	52874222	401	*	84.2184	78.3527	90.0841	6376	ENST00000505041	52864146	52866799	+	downstream	9876	7023	NearestLocation	RASL11B	overlap	0
X6380.ENST00000512628_X6380.ENST00000512628	X6380.ENST00000512628	chr4	54525673	54526073	401	*	76.5043	80.8445	72.1641	6380	ENST00000512628	54440502	54446723	-	upstream	-79150	78950	NearestLocation		X6380.ENST00000512628	chr4	54525673	54526073	401	*	83.9171	80.2182	87.616	6380	ENST00000512628	54440502	54446723	-	upstream	-79150	78950	NearestLocation		overlap	0
X6399.ENST00000508572_X6399.ENST00000508572	X6399.ENST00000508572	chr4	65943061	65943461	401	*	59.0551	53.8963	64.2138	6399	ENST00000508572	65998846	66150012	+	upstream	-55585	55385	NearestLocation		X6399.ENST00000508572	chr4	65943061	65943461	401	*	105.478	111	99.9563	6399	ENST00000508572	65998846	66150012	+	upstream	-55585	55385	NearestLocation		overlap	0
X6404.ENST00000504301_X6404.ENST00000504301	X6404.ENST00000504301	chr4	69198527	69198927	401	*	41.9435	6.2188	77.6681	6404	ENST00000504301	69182100	69214475	+	inside	16627	15548	Overlapping		X6404.ENST00000504301	chr4	69198527	69198927	401	*	61.6176	57.8317	65.4035	6404	ENST00000504301	69182100	69214475	+	inside	16627	15548	Overlapping		overlap	0
X6427.ENST00000296043_X6427.ENST00000296043	X6427.ENST00000296043	chr4	76767983	76768383	401	*	90.6893	82.9174	98.4612	6427	ENST00000296043	76435100	76783253	+	inside	333083	14870	Overlapping	SHROOM3	X6427.ENST00000296043	chr4	76767983	76768383	401	*	106.561	111.932	101.19	6427	ENST00000296043	76435100	76783253	+	inside	333083	14870	Overlapping	SHROOM3	overlap	0
X6446.ENST00000512083_X6446.ENST00000512083	X6446.ENST00000512083	chr4	83207725	83208125	401	*	105.557	118.157	92.9571	6446	ENST00000512083	83237303	83237444	+	upstream	-29378	29178	NearestLocation		X6446.ENST00000512083	chr4	83207725	83208125	401	*	84.6993	83.0165	86.382	6446	ENST00000512083	83237303	83237444	+	upstream	-29378	29178	NearestLocation		overlap	0
X6470.ENST00000505073_X6470.ENST00000505073	X6470.ENST00000505073	chr4	90727955	90728355	401	*	59.8214	72.5527	47.0901	6470	ENST00000505073	90127535	90923530	+	inside	600620	195175	Overlapping	CCSER1	X6470.ENST00000505073	chr4	90727955	90728355	401	*	111.031	111	111.063	6470	ENST00000505073	90127535	90923530	+	inside	600620	195175	Overlapping	CCSER1	overlap	0
X6494.ENST00000476193_X6494.ENST00000476193	X6494.ENST00000476193	chr4	108361022	108361422	401	*	102.245	124.376	80.1144	6494	ENST00000476193	108407843	108408578	-	downstream	47356	46421	NearestLocation	RPSAP34	X6494.ENST00000476193	chr4	108361022	108361422	401	*	88.5085	70.8905	106.126	6494	ENST00000476193	108407843	108408578	-	downstream	47356	46421	NearestLocation	RPSAP34	overlap	0
X6503.ENST00000510961_X6503.ENST00000510961	X6503.ENST00000510961	chr4	110472991	110473391	401	*	166.939	169.981	163.898	6503	ENST00000510961	110365733	110506258	+	inside	107458	32867	Overlapping	ENPEP	X6503.ENST00000510961	chr4	110472991	110473391	401	*	151.447	151.109	151.786	6503	ENST00000510961	110365733	110506258	+	inside	107458	32867	Overlapping	ENPEP	overlap	0
X6518.ENST00000503950_X6518.ENST00000503950	X6518.ENST00000503950	chr4	123478833	123479233	401	*	147.437	165.835	129.039	6518	ENST00000503950	123490268	123522106	+	upstream	-11235	11035	NearestLocation	LINC02435	X6518.ENST00000503950	chr4	123478833	123479233	401	*	77.2661	75.5543	78.9778	6518	ENST00000503950	123490268	123522106	+	upstream	-11235	11035	NearestLocation	LINC02435	overlap	0
X6553.ENST00000394235_X6553.ENST00000394235	X6553.ENST00000394235	chr4	139145163	139145563	401	*	86.1026	82.9174	89.2878	6553	ENST00000394235	139057220	139177218	-	inside	31855	31655	Overlapping	ELF2	X6553.ENST00000394235	chr4	139145163	139145563	401	*	75.2789	80.2182	70.3396	6553	ENST00000394235	139057220	139177218	-	inside	31855	31655	Overlapping	ELF2	overlap	0
X6560.ENST00000442267_X6560.ENST00000442267	X6560.ENST00000442267	chr4	140635618	140636018	401	*	49.8301	47.6775	51.9826	6560	ENST00000442267	140620765	140756120	-	inside	120302	14853	Overlapping	TBC1D9	X6560.ENST00000442267	chr4	140635618	140636018	401	*	97.7435	105.403	90.0841	6560	ENST00000442267	140620765	140756120	-	inside	120302	14853	Overlapping	TBC1D9	overlap	0
X6577.ENST00000408442_X6577.ENST00000408442	X6577.ENST00000408442	chr4	147198403	147198803	401	*	82.8065	78.7715	86.8415	6577	ENST00000408442	147344629	147344717	-	downstream	146114	145826	NearestLocation	MIR548G	X6577.ENST00000408442	chr4	147198403	147198803	401	*	89.6644	90.4787	88.8501	6577	ENST00000408442	147344629	147344717	-	downstream	146114	145826	NearestLocation	MIR548G	overlap	0
X6596.ENST00000509332_X6596.ENST00000509332	X6596.ENST00000509332	chr4	152045881	152046281	401	*	116.569	155.47	77.6681	6596	ENST00000509332	152100754	152104232	+	upstream	-54673	54473	NearestLocation	LINC02273	X6596.ENST00000509332	chr4	152045881	152046281	401	*	90.0091	99.8064	80.2119	6596	ENST00000509332	152100754	152104232	+	upstream	-54673	54473	NearestLocation	LINC02273	overlap	0
X6647.ENST00000506984_X6647.ENST00000506984	X6647.ENST00000506984	chr4	175451540	175451940	401	*	88.4138	91.2091	85.6184	6647	ENST00000506984	175458289	175466697	-	downstream	14957	6349	NearestLocation		X6647.ENST00000506984	chr4	175451540	175451940	401	*	65.4067	80.2182	50.5952	6647	ENST00000506984	175458289	175466697	-	downstream	14957	6349	NearestLocation		overlap	0
X6659.ENST00000609144_X6659.ENST00000609144	X6659.ENST00000609144	chr4	183074607	183075007	401	*	74.5664	68.4068	80.7259	6659	ENST00000609144	183075480	183076033	-	downstream	1226	473	NearestLocation		X6659.ENST00000609144	chr4	183074607	183075007	401	*	119.446	93.277	145.615	6659	ENST00000609144	183075480	183076033	-	downstream	1226	473	NearestLocation		overlap	0
X6685.ENST00000637938_X6685.ENST00000637938	X6685.ENST00000637938	chr5	82102	82502	401	*	114.445	145.105	83.7837	6685	ENST00000637938	92151	189970	+	upstream	-9849	9649	NearestLocation	PLEKHG4B	X6685.ENST00000637938	chr5	82102	82502	401	*	130.202	122.193	138.211	6685	ENST00000637938	92151	189970	+	upstream	-9849	9649	NearestLocation	PLEKHG4B	overlap	0
X6692.ENST00000320895_X6692.ENST00000320895	X6692.ENST00000320895	chr5	1327177	1327577	401	*	18.9584	0	37.9167	6692	ENST00000320895	1317744	1345099	-	inside	17722	9433	Overlapping	CLPTM1L	X6692.ENST00000320895	chr5	1327177	1327577	401	*	55.1172	52.2351	57.9993	6692	ENST00000320895	1317744	1345099	-	inside	17722	9433	Overlapping	CLPTM1L	overlap	0
X6694.ENST00000475622_X6694.ENST00000475622	X6694.ENST00000475622	chr5	1514700	1515100	401	*	96.3004	132.668	59.9329	6694	ENST00000475622	1456480	1523962	-	inside	9062	8862	Overlapping	LPCAT1	X6694.ENST00000475622	chr5	1514700	1515100	401	*	69.381	70.8905	67.8716	6694	ENST00000475622	1456480	1523962	-	inside	9062	8862	Overlapping	LPCAT1	overlap	0
X6701.ENST00000510731_X6701.ENST00000510731	X6701.ENST00000510731	chr5	2780345	2780745	401	*	64.7974	58.0422	71.5525	6701	ENST00000510731	2787451	2788549	-	downstream	8004	6706	NearestLocation		X6701.ENST00000510731	chr5	2780345	2780745	401	*	82.9988	82.0837	83.9139	6701	ENST00000510731	2787451	2788549	-	downstream	8004	6706	NearestLocation		overlap	0
X6709.ENST00000382496_X6709.ENST00000382496	X6709.ENST00000382496	chr5	9265703	9266103	401	*	150.125	207.293	92.9571	6709	ENST00000382496	9035026	9546075	-	inside	280172	230677	Overlapping	SEMA5A	X6709.ENST00000382496	chr5	9265703	9266103	401	*	109.467	105.403	113.531	6709	ENST00000382496	9035026	9546075	-	inside	280172	230677	Overlapping	SEMA5A	overlap	0
X6754.ENST00000505250_X6754.ENST00000505250	X6754.ENST00000505250	chr5	30279250	30279650	401	*	36.5267	29.0211	44.0323	6754	ENST00000505250	30248350	30248893	+	downstream	31100	30357	NearestLocation	HPRT1P2	X6754.ENST00000505250	chr5	30279250	30279650	401	*	58.5615	65.2939	51.8292	6754	ENST00000505250	30248350	30248893	+	downstream	31100	30357	NearestLocation	HPRT1P2	overlap	0
X6783.ENST00000511734_X6783.ENST00000511734	X6783.ENST00000511734	chr5	38697022	38697422	401	*	107.459	114.011	100.907	6783	ENST00000511734	38682070	38685126	+	downstream	15152	11896	NearestLocation		X6783.ENST00000511734	chr5	38697022	38697422	401	*	115.408	125.924	104.892	6783	ENST00000511734	38682070	38685126	+	downstream	15152	11896	NearestLocation		overlap	0
X6840.ENST00000512177_X6840.ENST00000512177	X6840.ENST00000512177	chr5	62650270	62650670	401	*	78.4581	82.9174	73.9988	6840	ENST00000512177	62601229	62627569	+	downstream	49241	22701	NearestLocation	IPO11	X6840.ENST00000512177	chr5	62650270	62650670	401	*	72.1793	76.4871	67.8716	6840	ENST00000512177	62601229	62627569	+	downstream	49241	22701	NearestLocation	IPO11	overlap	0
X6874.ENST00000287773_X6874.ENST00000287773	X6874.ENST00000287773	chr5	73135037	73135437	401	*	75.8768	91.2091	60.5445	6874	ENST00000287773	73120569	73131809	+	downstream	14668	3228	NearestLocation	TMEM171	X6874.ENST00000287773	chr5	73135037	73135437	401	*	82.8192	75.5543	90.0841	6874	ENST00000287773	73120569	73131809	+	downstream	14668	3228	NearestLocation	TMEM171	overlap	0
X6875.ENST00000508255_X6875.ENST00000508255	X6875.ENST00000508255	chr5	73136014	73136414	401	*	53.1261	51.8234	54.4289	6875	ENST00000508255	73132008	73150592	-	inside	14378	4006	NearestLocation		X6875.ENST00000508255	chr5	73136014	73136414	401	*	79.8848	74.6216	85.148	6875	ENST00000508255	73132008	73150592	-	inside	14378	4006	NearestLocation		overlap	0
X6881.ENST00000507890_X6881.ENST00000507890	X6881.ENST00000507890	chr5	74272045	74272445	401	*	45.2434	47.6775	42.8092	6881	ENST00000507890	74306410	74308325	-	downstream	36080	33965	NearestLocation	LINC01331	X6881.ENST00000507890	chr5	74272045	74272445	401	*	99.7162	97.008	102.424	6881	ENST00000507890	74306410	74308325	-	downstream	36080	33965	NearestLocation	LINC01331	overlap	0
X6893.ENST00000506364_X6893.ENST00000506364	X6893.ENST00000506364	chr5	75239754	75240154	401	*	76.9133	93.2821	60.5445	6893	ENST00000506364	75068297	75236878	-	upstream	-3076	2876	NearestLocation	ANKRD31	X6893.ENST00000506364	chr5	75239754	75240154	401	*	70.4644	71.8233	69.1056	6893	ENST00000506364	75068297	75236878	-	upstream	-3076	2876	NearestLocation	ANKRD31	overlap	0
X6973.ENST00000508636_X6973.ENST00000508636	X6973.ENST00000508636	chr5	116867632	116868032	401	*	58.5747	8.29174	108.858	6973	ENST00000508636	116820993	116830187	-	upstream	-37645	37445	NearestLocation		X6973.ENST00000508636	chr5	116867632	116868032	401	*	101.417	97.9408	104.892	6973	ENST00000508636	116820993	116830187	-	upstream	-37645	37445	NearestLocation		overlap	0
X6995.ENST00000505659_X6995.ENST00000505659	X6995.ENST00000505659	chr5	123997849	123998249	401	*	89.5337	78.7715	100.296	6995	ENST00000505659	124220579	124221077	-	downstream	223028	222330	NearestLocation	HMGB1P29	X6995.ENST00000505659	chr5	123997849	123998249	401	*	76.4694	69.025	83.9139	6995	ENST00000505659	124220579	124221077	-	downstream	223028	222330	NearestLocation	HMGB1P29	overlap	0
X6999.ENST00000513985_X6999.ENST00000513985	X6999.ENST00000513985	chr5	124660748	124661148	401	*	92.8138	93.2821	92.3456	6999	ENST00000513985	124636913	124644337	-	upstream	-16611	16411	NearestLocation	ZNF608	X6999.ENST00000513985	chr5	124660748	124661148	401	*	100.061	106.336	93.7862	6999	ENST00000513985	124636913	124644337	-	upstream	-16611	16411	NearestLocation	ZNF608	overlap	0
X7010.ENST00000498453_X7010.ENST00000498453	X7010.ENST00000498453	chr5	130868088	130868488	401	*	106.812	97.4279	116.196	7010	ENST00000498453	130989897	130990428	+	upstream	-121609	121409	NearestLocation		X7010.ENST00000498453	chr5	130868088	130868488	401	*	92.2541	82.0837	102.424	7010	ENST00000498453	130989897	130990428	+	upstream	-121609	121409	NearestLocation		overlap	0
X7012.ENST00000378953_X7012.ENST00000378953	X7012.ENST00000378953	chr5	132445513	132445913	401	*	64.984	55.9692	73.9988	7012	ENST00000378953	132410636	132476044	+	inside	35077	30131	Overlapping	CARINH	X7012.ENST00000378953	chr5	132445513	132445913	401	*	94.7221	82.0837	107.36	7012	ENST00000378953	132410636	132476044	+	inside	35077	30131	Overlapping	CARINH	overlap	0
X7031.ENST00000604680_X7031.ENST00000604680	X7031.ENST00000604680	chr5	137760688	137761088	401	*	42.8646	43.5316	42.1977	7031	ENST00000604680	137761546	137761936	+	upstream	-658	458	NearestLocation		X7031.ENST00000604680	chr5	137760688	137761088	401	*	67.8312	69.025	66.6375	7031	ENST00000604680	137761546	137761936	+	upstream	-658	458	NearestLocation		overlap	0
X7073.ENST00000606841_X7073.ENST00000606841	X7073.ENST00000606841	chr5	148914022	148914422	401	*	53.3644	55.9692	50.7595	7073	ENST00000606841	148970340	148970653	+	upstream	-56118	55918	NearestLocation		X7073.ENST00000606841	chr5	148914022	148914422	401	*	68.7495	67.1594	70.3396	7073	ENST00000606841	148970340	148970653	+	upstream	-56118	55918	NearestLocation		overlap	0
X7074.ENST00000504690_X7074.ENST00000504690	X7074.ENST00000504690	chr5	149063117	149063517	401	*	51.359	47.6775	55.0404	7074	ENST00000504690	148923639	149063163	-	overlapStart	-154	46	Overlapping	SH3TC2	X7074.ENST00000504690	chr5	149063117	149063517	401	*	87.4541	77.4199	97.4883	7074	ENST00000504690	148923639	149063163	-	overlapStart	-154	46	Overlapping	SH3TC2	overlap	0
X7082.ENST00000617647_X7082.ENST00000617647	X7082.ENST00000617647	chr5	149915586	149915986	401	*	84.1329	91.2091	77.0566	7082	ENST00000617647	149857955	149944793	-	inside	29007	28807	Overlapping	NA	X7082.ENST00000617647	chr5	149915586	149915986	401	*	89.4847	83.9493	95.0202	7082	ENST00000617647	149857955	149944793	-	inside	29007	28807	Overlapping	NA	overlap	0
X7091.ENST00000522491_X7091.ENST00000522491	X7091.ENST00000522491	chr5	150474121	150474521	401	*	78.7123	76.6986	80.7259	7091	ENST00000522491	150485818	150521458	+	upstream	-11497	11297	NearestLocation	NDST1	X7091.ENST00000522491	chr5	150474121	150474521	401	*	114.461	120.327	108.595	7091	ENST00000522491	150485818	150521458	+	upstream	-11497	11297	NearestLocation	NDST1	overlap	0
X7107.ENST00000261800_X7107.ENST00000261800	X7107.ENST00000261800	chr5	151597195	151597595	401	*	56.6604	60.1151	53.2057	7107	ENST00000261800	151504094	151568944	-	upstream	-28451	28251	NearestLocation	FAT2	X7107.ENST00000261800	chr5	151597195	151597595	401	*	90.4175	85.8148	95.0202	7107	ENST00000261800	151504094	151568944	-	upstream	-28451	28251	NearestLocation	FAT2	overlap	0
X7119.ENST00000518946_X7119.ENST00000518946	X7119.ENST00000518946	chr5	153959623	153960023	401	*	67.7717	72.5527	62.9907	7119	ENST00000518946	153992714	153995307	-	downstream	35484	32691	NearestLocation	FAM114A2	X7119.ENST00000518946	chr5	153959623	153960023	401	*	157.69	169.764	145.615	7119	ENST00000518946	153992714	153995307	-	downstream	35484	32691	NearestLocation	FAM114A2	overlap	0
X7162.ENST00000518938_X7162.ENST00000518938	X7162.ENST00000518938	chr5	166358132	166358532	401	*	139.654	136.814	142.494	7162	ENST00000518938	166382305	166382599	+	upstream	-23973	23773	NearestLocation	RPLP0P9	X7162.ENST00000518938	chr5	166358132	166358532	401	*	156.053	145.512	166.594	7162	ENST00000518938	166382305	166382599	+	upstream	-23973	23773	NearestLocation	RPLP0P9	overlap	0
X7185.ENST00000521965_X7185.ENST00000521965	X7185.ENST00000521965	chr5	170745743	170746143	401	*	107.884	116.084	99.6843	7185	ENST00000521965	170747047	170758179	-	downstream	12236	904	NearestLocation		X7185.ENST00000521965	chr5	170745743	170746143	401	*	101.596	104.47	98.7223	7185	ENST00000521965	170747047	170758179	-	downstream	12236	904	NearestLocation		overlap	0
X7190.ENST00000296933_X7190.ENST00000296933	X7190.ENST00000296933	chr5	171946367	171946767	401	*	78.8155	89.1362	68.4947	7190	ENST00000296933	171861549	172006873	-	inside	60306	60106	Overlapping	FBXW11	X7190.ENST00000296933	chr5	171946367	171946767	401	*	109.36	117.529	101.19	7190	ENST00000296933	171861549	172006873	-	inside	60306	60106	Overlapping	FBXW11	overlap	0
X7199.ENST00000265087_X7199.ENST00000265087	X7199.ENST00000265087	chr5	173328858	173329258	401	*	38.5321	37.3128	39.7514	7199	ENST00000265087	173314713	173329503	-	inside	445	245	NearestLocation	STC2	X7199.ENST00000265087	chr5	173328858	173329258	401	*	71.5043	61.5628	81.4459	7199	ENST00000265087	173314713	173329503	-	inside	445	245	NearestLocation	STC2	overlap	0
X7202.ENST00000523242_X7202.ENST00000523242	X7202.ENST00000523242	chr5	173645351	173645751	401	*	60.1431	62.188	58.0982	7202	ENST00000523242	173642519	173658194	+	inside	3032	2832	NearestLocation	LINC01863	X7202.ENST00000523242	chr5	173645351	173645751	401	*	91.2431	99.8064	82.6799	7202	ENST00000523242	173642519	173658194	+	inside	3032	2832	NearestLocation	LINC01863	overlap	0
X7203.ENST00000518675_X7203.ENST00000518675	X7203.ENST00000518675	chr5	173824163	173824563	401	*	91.3365	99.5009	83.1722	7203	ENST00000518675	173790809	173809039	-	upstream	-15324	15124	NearestLocation	LINC01485	X7203.ENST00000518675	chr5	173824163	173824563	401	*	113.679	117.529	109.829	7203	ENST00000518675	173790809	173809039	-	upstream	-15324	15124	NearestLocation	LINC01485	overlap	0
X7341.ENST00000443868_X7341.ENST00000443868	X7341.ENST00000443868	chr6	24401446	24401846	401	*	59.6666	53.8963	65.4369	7341	ENST00000443868	24402908	24426194	+	upstream	-1262	1062	NearestLocation	MRS2	X7341.ENST00000443868	chr6	24401446	24401846	401	*	101.115	99.8064	102.424	7341	ENST00000443868	24402908	24426194	+	upstream	-1262	1062	NearestLocation	MRS2	overlap	0
X7346.ENST00000612966_X7346.ENST00000612966	X7346.ENST00000612966	chr6	26046902	26047302	401	*	56.7955	51.8234	61.7676	7346	ENST00000612966	26045411	26045821	+	downstream	1691	1081	NearestLocation	H3C3	X7346.ENST00000612966	chr6	26046902	26047302	401	*	70.4354	64.3611	76.5098	7346	ENST00000612966	26045411	26045821	+	downstream	1691	1081	NearestLocation	H3C3	overlap	0
X7365.ENST00000442852_X7365.ENST00000442852	X7365.ENST00000442852	chr6	30844049	30844449	401	*	82.9932	76.6986	89.2878	7365	ENST00000442852	30839526	30848159	-	inside	3910	3710	NearestLocation	LINC02570	X7365.ENST00000442852	chr6	30844049	30844449	401	*	108.412	111.932	104.892	7365	ENST00000442852	30839526	30848159	-	inside	3910	3710	NearestLocation	LINC02570	overlap	0
X7369.ENST00000538442_X7369.ENST00000538442	X7369.ENST00000538442	chr6	31494158	31494558	401	*	44.3738	16.5835	72.1641	7369	ENST00000538442	31494881	31511123	+	upstream	-523	323	NearestLocation	MICB	X7369.ENST00000538442	chr6	31494158	31494558	401	*	96.8744	80.2182	113.531	7369	ENST00000538442	31494881	31511123	+	upstream	-523	323	NearestLocation	MICB	overlap	0
X7376.ENST00000467593_X7376.ENST00000467593	X7376.ENST00000467593	chr6	32861128	32861528	401	*	114.071	149.251	78.8913	7376	ENST00000467593	32856097	32858722	+	downstream	5231	2406	NearestLocation	PSMB9	X7376.ENST00000467593	chr6	32861128	32861528	401	*	91.6805	93.277	90.0841	7376	ENST00000467593	32856097	32858722	+	downstream	5231	2406	NearestLocation	PSMB9	overlap	0
X7380.ENST00000347617_X7380.ENST00000347617	X7380.ENST00000347617	chr6	34235397	34235797	401	*	57.9351	66.3339	49.5364	7380	ENST00000347617	34236873	34246231	+	upstream	-1276	1076	NearestLocation	HMGA1	X7380.ENST00000347617	chr6	34235397	34235797	401	*	106.518	100.739	112.297	7380	ENST00000347617	34236873	34246231	+	upstream	-1276	1076	NearestLocation	HMGA1	overlap	0
X7413.ENST00000343317_X7413.ENST00000343317	X7413.ENST00000343317	chr6	41691857	41692257	401	*	60.7706	51.8234	69.7179	7413	ENST00000343317	41683978	41691476	-	upstream	-581	381	NearestLocation	TFEB	X7413.ENST00000343317	chr6	41691857	41692257	401	*	80.186	72.756	87.616	7413	ENST00000343317	41683978	41691476	-	upstream	-581	381	NearestLocation	TFEB	overlap	0
X7426.ENST00000635943_X7426.ENST00000635943	X7426.ENST00000635943	chr6	43851126	43851526	401	*	39.0246	35.2399	42.8092	7426	ENST00000635943	43844878	43852317	-	inside	991	791	NearestLocation	LINC02537	X7426.ENST00000635943	chr6	43851126	43851526	401	*	77.5818	77.4199	77.7438	7426	ENST00000635943	43844878	43852317	-	inside	991	791	NearestLocation	LINC02537	overlap	0
X7432.ENST00000624717_X7432.ENST00000624717	X7432.ENST00000624717	chr6	44662846	44663246	401	*	54.4008	58.0422	50.7595	7432	ENST00000624717	44551577	44553281	+	downstream	111469	109565	NearestLocation		X7432.ENST00000624717	chr6	44662846	44663246	401	*	100.183	97.9408	102.424	7432	ENST00000624717	44551577	44553281	+	downstream	111469	109565	NearestLocation		overlap	0
X7441.ENST00000371253_X7441.ENST00000371253	X7441.ENST00000371253	chr6	47106894	47107294	401	*	111.589	132.668	90.5109	7441	ENST00000371253	46997703	47042363	-	upstream	-64731	64531	NearestLocation	ADGRF1	X7441.ENST00000371253	chr6	47106894	47107294	401	*	72.2083	83.9493	60.4674	7441	ENST00000371253	46997703	47042363	-	upstream	-64731	64531	NearestLocation	ADGRF1	overlap	0
X7479.ENST00000431108_X7479.ENST00000431108	X7479.ENST00000431108	chr6	73566101	73566501	401	*	81.3133	95.355	67.2716	7479	ENST00000431108	73523618	73570533	+	inside	42683	4032	Overlapping	EEF1A1-AS1	X7479.ENST00000431108	chr6	73566101	73566501	401	*	125.28	125.924	124.637	7479	ENST00000431108	73523618	73570533	+	inside	42683	4032	Overlapping	EEF1A1-AS1	overlap	0
X7508.ENST00000369562_X7508.ENST00000369562	X7508.ENST00000369562	chr6	87444381	87444781	401	*	62.5021	39.3858	85.6184	7508	ENST00000369562	87407983	87464465	+	inside	36598	19684	Overlapping	CFAP206	X7508.ENST00000369562	chr6	87444381	87444781	401	*	140.419	131.521	149.317	7508	ENST00000369562	87407983	87464465	+	inside	36598	19684	Overlapping	CFAP206	overlap	0
X7529.ENST00000362433_X7529.ENST00000362433	X7529.ENST00000362433	chr6	99811254	99811654	401	*	66.4613	49.7504	83.1722	7529	ENST00000362433	99642237	99642347	-	upstream	-169107	168907	NearestLocation		X7529.ENST00000362433	chr6	99811254	99811654	401	*	103.598	103.537	103.658	7529	ENST00000362433	99642237	99642347	-	upstream	-169107	168907	NearestLocation		overlap	0
X7534.ENST00000398310_X7534.ENST00000398310	X7534.ENST00000398310	chr6	104187640	104188040	401	*	55.7431	60.1151	51.3711	7534	ENST00000398310	104025540	104026763	-	upstream	-161077	160877	NearestLocation	NPM1P10	X7534.ENST00000398310	chr6	104187640	104188040	401	*	68.3121	73.6888	62.9355	7534	ENST00000398310	104025540	104026763	-	upstream	-161077	160877	NearestLocation	NPM1P10	overlap	0
X7610.ENST00000275230_X7610.ENST00000275230	X7610.ENST00000275230	chr6	134060443	134060843	401	*	63.2366	78.7715	47.7017	7610	ENST00000275230	133988697	134052636	-	upstream	-8007	7807	NearestLocation	SLC2A12	X7610.ENST00000275230	chr6	134060443	134060843	401	*	74.827	83.0165	66.6375	7610	ENST00000275230	133988697	134052636	-	upstream	-8007	7807	NearestLocation	SLC2A12	overlap	0
X7617.ENST00000635999_X7617.ENST00000635999	X7617.ENST00000635999	chr6	137697606	137698006	401	*	103.842	120.23	87.4531	7617	ENST00000635999	137673383	137763984	+	inside	24423	24223	Overlapping	LINC03004	X7617.ENST00000635999	chr6	137697606	137698006	401	*	120.179	123.126	117.233	7617	ENST00000635999	137673383	137763984	+	inside	24423	24223	Overlapping	LINC03004	overlap	0
X7636.ENST00000381279_X7636.ENST00000381279	X7636.ENST00000381279	chr6	139748661	139749061	401	*	169.203	209.366	129.039	7636	ENST00000381279	139659928	139661513	+	downstream	88933	87148	NearestLocation		X7636.ENST00000381279	chr6	139748661	139749061	401	*	69.5317	69.9577	69.1056	7636	ENST00000381279	139659928	139661513	+	downstream	88933	87148	NearestLocation		overlap	0
X7677.ENST00000402676_X7677.ENST00000402676	X7677.ENST00000402676	chr6	151254663	151255063	401	*	81.4484	87.0633	75.8335	7677	ENST00000402676	151239999	151358557	+	inside	14864	14664	Overlapping	AKAP12	X7677.ENST00000402676	chr6	151254663	151255063	401	*	84.5196	76.4871	92.5521	7677	ENST00000402676	151239999	151358557	+	inside	14864	14664	Overlapping	AKAP12	overlap	0
X7696.ENST00000614703_X7696.ENST00000614703	X7696.ENST00000614703	chr6	157763317	157763717	401	*	51.2239	55.9692	46.4786	7696	ENST00000614703	157700387	157875149	+	inside	63130	62930	Overlapping	SNX9	X7696.ENST00000614703	chr6	157763317	157763717	401	*	77.0865	69.025	85.148	7696	ENST00000614703	157700387	157875149	+	inside	63130	62930	Overlapping	SNX9	overlap	0
X7701.ENST00000355585_X7701.ENST00000355585	X7701.ENST00000355585	chr6	158049610	158050010	401	*	63.3201	64.261	62.3791	7701	ENST00000355585	157981887	158099176	+	inside	67923	49166	Overlapping	SYNJ2	X7701.ENST00000355585	chr6	158049610	158050010	401	*	66.4321	66.2266	66.6375	7701	ENST00000355585	157981887	158099176	+	inside	67923	49166	Overlapping	SYNJ2	overlap	0
X7710.ENST00000367072_X7710.ENST00000367072	X7710.ENST00000367072	chr6	158863717	158864117	401	*	57.3395	55.9692	58.7098	7710	ENST00000367072	158869939	158910257	+	upstream	-6022	5822	NearestLocation	LINC02901	X7710.ENST00000367072	chr6	158863717	158864117	401	*	94.7656	93.277	96.2542	7710	ENST00000367072	158869939	158910257	+	upstream	-6022	5822	NearestLocation	LINC02901	overlap	0
X7758.ENST00000465755_X7758.ENST00000465755	X7758.ENST00000465755	chr7	101741	102141	401	*	73.0732	84.9903	61.156	7758	ENST00000465755	70972	95683	-	upstream	-6258	6058	NearestLocation		X7758.ENST00000465755	chr7	101741	102141	401	*	99.7307	100.739	98.7223	7758	ENST00000465755	70972	95683	-	upstream	-6258	6058	NearestLocation		overlap	0
X7760.ENST00000452622_X7760.ENST00000452622	X7760.ENST00000452622	chr7	538221	538621	401	*	51.0532	47.6775	54.4289	7760	ENST00000452622	520391	525232	+	downstream	18030	12989	NearestLocation	PDGFA-DT	X7760.ENST00000452622	chr7	538221	538621	401	*	81.4635	83.9493	78.9778	7760	ENST00000452622	520391	525232	+	downstream	18030	12989	NearestLocation	PDGFA-DT	overlap	0
X7816.ENST00000439708_X7816.ENST00000439708	X7816.ENST00000439708	chr7	22561227	22561627	401	*	38.7188	35.2399	42.1977	7816	ENST00000439708	22492677	22632925	-	inside	71498	68550	Overlapping	STEAP1B	X7816.ENST00000439708	chr7	22561227	22561627	401	*	96.2574	80.2182	112.297	7816	ENST00000439708	22492677	22632925	-	inside	71498	68550	Overlapping	STEAP1B	overlap	0
X7818.ENST00000439708_X7818.ENST00000439708	X7818.ENST00000439708	chr7	22572878	22573278	401	*	114.953	132.668	97.2381	7818	ENST00000439708	22492677	22632925	-	inside	59847	59647	Overlapping	STEAP1B	X7818.ENST00000439708	chr7	22572878	22573278	401	*	68.7785	74.6216	62.9355	7818	ENST00000439708	22492677	22632925	-	inside	59847	59647	Overlapping	STEAP1B	overlap	0
X7829.ENST00000313367_X7829.ENST00000313367	X7829.ENST00000313367	chr7	24966295	24966695	401	*	66.7352	70.4798	62.9907	7829	ENST00000313367	24796539	24980188	-	inside	13693	13493	NearestLocation	OSBPL3	X7829.ENST00000313367	chr7	24966295	24966695	401	*	60.4126	65.2939	55.5313	7829	ENST00000313367	24796539	24980188	-	inside	13693	13493	NearestLocation	OSBPL3	overlap	0
X7904.ENST00000446539_X7904.ENST00000446539	X7904.ENST00000446539	chr7	46145387	46145787	401	*	93.0005	91.2091	94.7918	7904	ENST00000446539	46144937	46145688	+	overlapEnd	650	99	NearestLocation	ZNF619P1	X7904.ENST00000446539	chr7	46145387	46145787	401	*	159.347	159.504	159.19	7904	ENST00000446539	46144937	46145688	+	overlapEnd	650	99	NearestLocation	ZNF619P1	overlap	0
X7912.ENST00000457718_X7912.ENST00000457718	X7912.ENST00000457718	chr7	47591626	47592026	401	*	60.1947	68.4068	51.9826	7912	ENST00000457718	47302967	47582558	-	upstream	-9268	9068	NearestLocation	TNS3	X7912.ENST00000457718	chr7	47591626	47592026	401	*	119.64	103.537	135.743	7912	ENST00000457718	47302967	47582558	-	upstream	-9268	9068	NearestLocation	TNS3	overlap	0
X7930.ENST00000407916_X7930.ENST00000407916	X7930.ENST00000407916	chr7	54967348	54967748	401	*	115.819	126.449	105.188	7930	ENST00000407916	54933699	54938184	+	downstream	33849	29164	NearestLocation		X7930.ENST00000407916	chr7	54967348	54967748	401	*	113.635	106.336	120.935	7930	ENST00000407916	54933699	54938184	+	downstream	33849	29164	NearestLocation		overlap	0	**EGFR enhancer
X7992.ENST00000442765_X7992.ENST00000442765	X7992.ENST00000442765	chr7	79506536	79506936	401	*	67.2436	58.0422	76.445	7992	ENST00000442765	79470427	79471208	+	downstream	36309	35328	NearestLocation	MAGI2-AS3	X7992.ENST00000442765	chr7	79506536	79506936	401	*	82.7121	87.6804	77.7438	7992	ENST00000442765	79470427	79471208	+	downstream	36309	35328	NearestLocation	MAGI2-AS3	overlap	0
X8024.ENST00000456357_X8024.ENST00000456357	X8024.ENST00000456357	chr7	98265728	98266128	401	*	84.9827	95.355	74.6103	8024	ENST00000456357	98252379	98291524	+	inside	13549	13349	NearestLocation	BRI3	X8024.ENST00000456357	chr7	98265728	98266128	401	*	98.3605	105.403	91.3181	8024	ENST00000456357	98252379	98291524	+	inside	13549	13349	NearestLocation	BRI3	overlap	0
X8040.ENST00000200457_X8040.ENST00000200457	X8040.ENST00000200457	chr7	100867107	100867507	401	*	38.9729	29.0211	48.9248	8040	ENST00000200457	100867138	100873454	+	overlapStart	169	31	Overlapping	TRIP6	X8040.ENST00000200457	chr7	100867107	100867507	401	*	79.3894	66.2266	92.5521	8040	ENST00000200457	100867138	100873454	+	overlapStart	169	31	Overlapping	TRIP6	overlap	0
X8093.ENST00000444244_X8093.ENST00000444244	X8093.ENST00000444244	chr7	116354840	116355240	401	*	82.1472	109.866	54.4289	8093	ENST00000444244	116238004	116327896	-	upstream	-27144	26944	NearestLocation		X8093.ENST00000444244	chr7	116354840	116355240	401	*	78.5436	86.7476	70.3396	8093	ENST00000444244	116238004	116327896	-	upstream	-27144	26944	NearestLocation		overlap	0
X8116.ENST00000463587_X8116.ENST00000463587	X8116.ENST00000463587	chr7	130356272	130356672	401	*	99.0524	132.668	65.4369	8116	ENST00000463587	130344816	130359625	+	inside	11656	2953	Overlapping	CPA5	X8116.ENST00000463587	chr7	130356272	130356672	401	*	70.1777	77.4199	62.9355	8116	ENST00000463587	130344816	130359625	+	inside	11656	2953	Overlapping	CPA5	overlap	0
X8130.ENST00000417172_X8130.ENST00000417172	X8130.ENST00000417172	chr7	134742244	134742644	401	*	113.321	120.23	106.411	8130	ENST00000417172	134744252	134968402	+	upstream	-1808	1608	NearestLocation	CALD1	X8130.ENST00000417172	chr7	134742244	134742644	401	*	109.675	119.395	99.9563	8130	ENST00000417172	134744252	134968402	+	upstream	-1808	1608	NearestLocation	CALD1	overlap	0
X8153.ENST00000520729_X8153.ENST00000520729	X8153.ENST00000520729	chr7	139503434	139503834	401	*	73.816	39.3858	108.246	8153	ENST00000520729	139502453	139503812	+	overlapEnd	1181	22	NearestLocation		X8153.ENST00000520729	chr7	139503434	139503834	401	*	105.585	98.8736	112.297	8153	ENST00000520729	139502453	139503812	+	overlapEnd	1181	22	NearestLocation		overlap	0
X8164.ENST00000417977_X8164.ENST00000417977	X8164.ENST00000417977	chr7	142813314	142813714	401	*	62.8792	72.5527	53.2057	8164	ENST00000417977	142812586	142813399	-	overlapStart	-115	85	NearestLocation	TRBV30	X8164.ENST00000417977	chr7	142813314	142813714	401	*	71.684	68.0922	75.2757	8164	ENST00000417977	142812586	142813399	-	overlapStart	-115	85	NearestLocation	TRBV30	overlap	0
X8187.ENST00000485713_X8187.ENST00000485713	X8187.ENST00000485713	chr7	151068095	151068495	401	*	90.7766	105.72	75.8335	8187	ENST00000485713	151058212	151076526	+	inside	10083	8031	Overlapping	SLC4A2	X8187.ENST00000485713	chr7	151068095	151068495	401	*	97.8217	85.8148	109.829	8187	ENST00000485713	151058212	151076526	+	inside	10083	8031	Overlapping	SLC4A2	overlap	0
X8207.ENST00000251527_X8207.ENST00000251527	X8207.ENST00000251527	chr7	158818477	158818877	401	*	45.3625	49.7504	40.9745	8207	ENST00000251527	158730995	158829628	-	inside	10951	10751	Overlapping	ESYT2	X8207.ENST00000251527	chr7	158818477	158818877	401	*	68.1615	74.6216	61.7014	8207	ENST00000251527	158730995	158829628	-	inside	10951	10751	Overlapping	ESYT2	overlap	0
X8214.ENST00000613071_X8214.ENST00000613071	X8214.ENST00000613071	chr8	571297	571697	401	*	109.429	105.72	113.139	8214	ENST00000613071	489792	545781	-	upstream	-25716	25516	NearestLocation	NA	X8214.ENST00000613071	chr8	571297	571697	401	*	79.7631	83.0165	76.5098	8214	ENST00000613071	489792	545781	-	upstream	-25716	25516	NearestLocation	NA	overlap	0
X8262.ENST00000503191_X8262.ENST00000503191	X8262.ENST00000503191	chr8	15506682	15507082	401	*	93.4572	72.5527	114.362	8262	ENST00000503191	15417215	15673836	+	inside	89667	89467	Overlapping	TUSC3	X8262.ENST00000503191	chr8	15506682	15507082	401	*	76.7997	74.6216	78.9778	8262	ENST00000503191	15417215	15673836	+	inside	89667	89467	Overlapping	TUSC3	overlap	0
X8278.ENST00000265807_X8278.ENST00000265807	X8278.ENST00000265807	chr8	19312506	19312906	401	*	105.2	111.938	98.4612	8278	ENST00000265807	19313617	19396218	+	upstream	-911	711	NearestLocation	SH2D4A	X8278.ENST00000265807	chr8	19312506	19312906	401	*	102.048	101.672	102.424	8278	ENST00000265807	19313617	19396218	+	upstream	-911	711	NearestLocation	SH2D4A	overlap	0
X8289.ENST00000265810_X8289.ENST00000265810	X8289.ENST00000265810	chr8	22597396	22597796	401	*	102.837	97.4279	108.246	8289	ENST00000265810	22580490	22598025	+	inside	17106	229	Overlapping	PDLIM2	X8289.ENST00000265810	chr8	22597396	22597796	401	*	162.267	156.705	167.828	8289	ENST00000265810	22580490	22598025	+	inside	17106	229	Overlapping	PDLIM2	overlap	0
X8308.ENST00000410074_X8308.ENST00000410074	X8308.ENST00000410074	chr8	25195294	25195694	401	*	31.3284	29.0211	33.6358	8308	ENST00000410074	25184723	25271221	+	inside	10771	10571	Overlapping	DOCK5	X8308.ENST00000410074	chr8	25195294	25195694	401	*	61.9479	63.4283	60.4674	8308	ENST00000410074	25184723	25271221	+	inside	10771	10571	Overlapping	DOCK5	overlap	0
X8318.ENST00000397501_X8318.ENST00000397501	X8318.ENST00000397501	chr8	27356324	27356724	401	*	91.3881	105.72	77.0566	8318	ENST00000397501	27311482	27459390	+	inside	45042	44842	Overlapping	PTK2B	X8318.ENST00000397501	chr8	27356324	27356724	401	*	110.04	94.2097	125.871	8318	ENST00000397501	27311482	27459390	+	inside	45042	44842	Overlapping	PTK2B	overlap	0
X8320.ENST00000337221_X8320.ENST00000337221	X8320.ENST00000337221	chr8	27636180	27636580	401	*	69.8446	76.6986	62.9907	8320	ENST00000337221	27633868	27676776	+	inside	2512	2312	Overlapping	SCARA3	X8320.ENST00000337221	chr8	27636180	27636580	401	*	85.632	84.882	86.382	8320	ENST00000337221	27633868	27676776	+	inside	2512	2312	Overlapping	SCARA3	overlap	0
X8347.ENST00000428068_X8347.ENST00000428068	X8347.ENST00000428068	chr8	37801602	37802002	401	*	51.9189	41.4587	62.3791	8347	ENST00000428068	37784191	37829993	+	inside	17611	17411	Overlapping	ADGRA2	X8347.ENST00000428068	chr8	37801602	37802002	401	*	69.2304	71.8233	66.6375	8347	ENST00000428068	37784191	37829993	+	inside	17611	17411	Overlapping	ADGRA2	overlap	0
X8368.ENST00000384140_X8368.ENST00000384140	X8368.ENST00000384140	chr8	41073099	41073499	401	*	69.3681	68.4068	70.3294	8368	ENST00000384140	41032892	41032998	+	downstream	40407	40101	NearestLocation	RNU6-356P	X8368.ENST00000384140	chr8	41073099	41073499	401	*	120.889	107.269	134.509	8368	ENST00000384140	41032892	41032998	+	downstream	40407	40101	NearestLocation	RNU6-356P	overlap	0
X8374.ENST00000342228_X8374.ENST00000342228	X8374.ENST00000342228	chr8	42492378	42492778	401	*	63.8641	68.4068	59.3213	8374	ENST00000342228	42416475	42541926	-	inside	49348	49148	Overlapping	SLC20A2	X8374.ENST00000342228	chr8	42492378	42492778	401	*	67.6951	73.6888	61.7014	8374	ENST00000342228	42416475	42541926	-	inside	49348	49148	Overlapping	SLC20A2	overlap	0
X8424.ENST00000401827_X8424.ENST00000401827	X8424.ENST00000401827	chr8	65795335	65795735	401	*	55.2825	41.4587	69.1063	8424	ENST00000401827	65717510	65841952	-	inside	46417	46217	Overlapping	PDE7A	X8424.ENST00000401827	chr8	65795335	65795735	401	*	92.3757	73.6888	111.063	8424	ENST00000401827	65717510	65841952	-	inside	46417	46217	Overlapping	PDE7A	overlap	0
X8470.ENST00000523712_X8470.ENST00000523712	X8470.ENST00000523712	chr8	85304928	85305328	401	*	119.452	109.866	129.039	8470	ENST00000523712	85329698	85337212	-	downstream	32084	24370	NearestLocation	CA1	X8470.ENST00000523712	chr8	85304928	85305328	401	*	85.8116	91.4114	80.2119	8470	ENST00000523712	85329698	85337212	-	downstream	32084	24370	NearestLocation	CA1	overlap	0
X8512.ENST00000408600_X8512.ENST00000408600	X8512.ENST00000408600	chr8	100746406	100746806	401	*	63.6934	60.1151	67.2716	8512	ENST00000408600	100739802	100739927	-	upstream	-6679	6479	NearestLocation	RNU6ATAC41P	X8512.ENST00000408600	chr8	100746406	100746806	401	*	71.4117	77.4199	65.4035	8512	ENST00000408600	100739802	100739927	-	upstream	-6679	6479	NearestLocation	RNU6ATAC41P	overlap	0
X8525.ENST00000395923_X8525.ENST00000395923	X8525.ENST00000395923	chr8	102023696	102024096	401	*	60.0756	66.3339	53.8173	8525	ENST00000395923	101686543	102124907	-	inside	101011	100811	Overlapping	NCALD	X8525.ENST00000395923	chr8	102023696	102024096	401	*	71.0814	71.8233	70.3396	8525	ENST00000395923	101686543	102124907	-	inside	101011	100811	Overlapping	NCALD	overlap	0
X8537.ENST00000520750_X8537.ENST00000520750	X8537.ENST00000520750	chr8	102906265	102906665	401	*	66.6677	74.6257	58.7098	8537	ENST00000520750	102864418	102941965	+	inside	42047	35300	Overlapping	MAILR	X8537.ENST00000520750	chr8	102906265	102906665	401	*	80.0644	81.151	78.9778	8537	ENST00000520750	102864418	102941965	+	inside	42047	35300	Overlapping	MAILR	overlap	0
X8553.ENST00000530760_X8553.ENST00000530760	X8553.ENST00000530760	chr8	109737633	109738033	401	*	63.6774	70.4798	56.8751	8553	ENST00000530760	109777912	109782288	+	upstream	-40079	39879	NearestLocation		X8553.ENST00000530760	chr8	109737633	109738033	401	*	100.814	101.672	99.9563	8553	ENST00000530760	109777912	109782288	+	upstream	-40079	39879	NearestLocation		overlap	0
X8575.ENST00000517666_X8575.ENST00000517666	X8575.ENST00000517666	chr8	123396429	123396829	401	*	97.9605	87.0633	108.858	8575	ENST00000517666	123319850	123396434	-	overlapStart	-195	5	Overlapping	ATAD2	X8575.ENST00000517666	chr8	123396429	123396829	401	*	87.6482	87.6804	87.616	8575	ENST00000517666	123319850	123396434	-	overlapStart	-195	5	Overlapping	ATAD2	overlap	0
X8582.ENST00000500180_X8582.ENST00000500180	X8582.ENST00000500180	chr8	126375367	126375767	401	*	112.523	122.303	102.742	8582	ENST00000500180	126325495	126329535	+	downstream	50072	45832	NearestLocation		X8582.ENST00000500180	chr8	126375367	126375767	401	*	87.6627	91.4114	83.9139	8582	ENST00000500180	126325495	126329535	+	downstream	50072	45832	NearestLocation		overlap	0
X8593.ENST00000625070_X8593.ENST00000625070	X8593.ENST00000625070	chr8	127596053	127596453	401	*	51.7839	49.7504	53.8173	8593	ENST00000625070	127630283	127630657	-	downstream	34404	33830	NearestLocation	NA	X8593.ENST00000625070	chr8	127596053	127596453	401	*	70.4789	75.5543	65.4035	8593	ENST00000625070	127630283	127630657	-	downstream	34404	33830	NearestLocation	NA	overlap	0
X8609.ENST00000523151_X8609.ENST00000523151	X8609.ENST00000523151	chr8	129515577	129515977	401	*	88.1596	97.4279	78.8913	8609	ENST00000523151	129351691	129575016	-	inside	59239	59039	Overlapping	CCDC26	X8609.ENST00000523151	chr8	129515577	129515977	401	*	92.1469	94.2097	90.0841	8609	ENST00000523151	129351691	129575016	-	inside	59239	59039	Overlapping	CCDC26	overlap	0
X8619.ENST00000357668_X8619.ENST00000357668	X8619.ENST00000357668	chr8	130499107	130499507	401	*	92.1507	87.0633	97.2381	8619	ENST00000357668	130052107	130443660	-	upstream	-55647	55447	NearestLocation	ASAP1	X8619.ENST00000357668	chr8	130499107	130499507	401	*	119.159	98.8736	139.445	8619	ENST00000357668	130052107	130443660	-	upstream	-55647	55447	NearestLocation	ASAP1	overlap	0
X8621.ENST00000357668_X8621.ENST00000357668	X8621.ENST00000357668	chr8	130524772	130525172	401	*	53.4994	47.6775	59.3213	8621	ENST00000357668	130052107	130443660	-	upstream	-81312	81112	NearestLocation	ASAP1	X8621.ENST00000357668	chr8	130524772	130525172	401	*	87.1963	90.4787	83.9139	8621	ENST00000357668	130052107	130443660	-	upstream	-81312	81112	NearestLocation	ASAP1	overlap	0
X8636.ENST00000399640_X8636.ENST00000399640	X8636.ENST00000399640	chr8	133532916	133533316	401	*	123.463	126.449	120.477	8636	ENST00000399640	133454848	133571940	-	inside	38824	38624	Overlapping	NA	X8636.ENST00000399640	chr8	133532916	133533316	401	*	199.841	180.025	219.657	8636	ENST00000399640	133454848	133571940	-	inside	38824	38624	Overlapping	NA	overlap	0
X8639.ENST00000611670_X8639.ENST00000611670	X8639.ENST00000611670	chr8	133695257	133695657	401	*	106.578	130.595	82.5606	8639	ENST00000611670	133668420	133668701	-	upstream	-26756	26556	NearestLocation		X8639.ENST00000611670	chr8	133695257	133695657	401	*	83.3291	87.6804	78.9778	8639	ENST00000611670	133668420	133668701	-	upstream	-26756	26556	NearestLocation		overlap	0
X8660.ENST00000517833_X8660.ENST00000517833	X8660.ENST00000517833	chr8	142993319	142993719	401	*	87.1907	91.2091	83.1722	8660	ENST00000517833	142981738	143018390	-	inside	24871	11581	Overlapping	LY6E-DT	X8660.ENST00000517833	chr8	142993319	142993719	401	*	65.0474	67.1594	62.9355	8660	ENST00000517833	142981738	143018390	-	inside	24871	11581	Overlapping	LY6E-DT	overlap	0
X8671.ENST00000382303_X8671.ENST00000382303	X8671.ENST00000382303	chr9	707953	708353	401	*	36.07	47.6775	24.4624	8671	ENST00000382303	470291	746105	+	inside	237862	37752	Overlapping	KANK1	X8671.ENST00000382303	chr9	707953	708353	401	*	15.3617	23.3192	7.40417	8671	ENST00000382303	470291	746105	+	inside	237862	37752	Overlapping	KANK1	overlap	0
X8717.ENST00000380672_X8717.ENST00000380672	X8717.ENST00000380672	chr9	16868011	16868411	401	*	107.988	128.522	87.4531	8717	ENST00000380672	16409503	16870706	-	inside	2495	2295	Overlapping	BNC2	X8717.ENST00000380672	chr9	16868011	16868411	401	*	84.7427	94.2097	75.2757	8717	ENST00000380672	16409503	16870706	-	inside	2495	2295	Overlapping	BNC2	overlap	0
X8760.ENST00000540557_X8760.ENST00000540557	X8760.ENST00000540557	chr9	38017181	38017581	401	*	47.0264	41.4587	52.5942	8760	ENST00000540557	37588413	38068687	-	inside	51306	51106	NearestLocation		X8760.ENST00000540557	chr9	38017181	38017581	401	*	86.9095	96.0753	77.7438	8760	ENST00000540557	37588413	38068687	-	inside	51306	51106	NearestLocation		overlap	0
X8774.ENST00000625062_X8774.ENST00000625062	X8774.ENST00000625062	chr9	69307747	69308147	401	*	84.661	105.72	63.6023	8774	ENST00000625062	69296682	69306977	-	upstream	-970	770	NearestLocation	BANCR	X8774.ENST00000625062	chr9	69307747	69308147	401	*	100.692	110.067	91.3181	8774	ENST00000625062	69296682	69306977	-	upstream	-970	770	NearestLocation	BANCR	overlap	0
X8791.ENST00000426848_X8791.ENST00000426848	X8791.ENST00000426848	chr9	75383631	75384031	401	*	55.9775	26.9482	85.0069	8791	ENST00000426848	75401889	75402992	-	downstream	19161	17858	NearestLocation	CDCA7P2	X8791.ENST00000426848	chr9	75383631	75384031	401	*	80.803	72.756	88.8501	8791	ENST00000426848	75401889	75402992	-	downstream	19161	17858	NearestLocation	CDCA7P2	overlap	0
X8839.ENST00000252506_X8839.ENST00000252506	X8839.ENST00000252506	chr9	89593001	89593401	401	*	34.5054	31.094	37.9167	8839	ENST00000252506	89605013	89606555	+	upstream	-11812	11612	NearestLocation	GADD45G	X8839.ENST00000252506	chr9	89593001	89593401	401	*	73.5785	79.2854	67.8716	8839	ENST00000252506	89605013	89606555	+	upstream	-11812	11612	NearestLocation	GADD45G	overlap	0
X8842.ENST00000446201_X8842.ENST00000446201	X8842.ENST00000446201	chr9	89994336	89994736	401	*	108.412	130.595	86.23	8842	ENST00000446201	89978282	89987486	+	downstream	16254	6850	NearestLocation		X8842.ENST00000446201	chr9	89994336	89994736	401	*	61.6611	69.025	54.2973	8842	ENST00000446201	89978282	89987486	+	downstream	16254	6850	NearestLocation		overlap	0
X8870.ENST00000538255_X8870.ENST00000538255	X8870.ENST00000538255	chr9	97046138	97046538	401	*	43.5437	39.3858	47.7017	8870	ENST00000538255	97029679	97039643	-	upstream	-6695	6495	NearestLocation	CTSV	X8870.ENST00000538255	chr9	97046138	97046538	401	*	64.5666	62.4956	66.6375	8870	ENST00000538255	97029679	97039643	-	upstream	-6695	6495	NearestLocation	CTSV	overlap	0
X8877.ENST00000375019_X8877.ENST00000375019	X8877.ENST00000375019	chr9	98791144	98791544	401	*	45.4459	35.2399	55.652	8877	ENST00000375019	98731996	98796965	-	inside	5621	5421	Overlapping	ANKS6	X8877.ENST00000375019	chr9	98791144	98791544	401	*	81.7793	85.8148	77.7438	8877	ENST00000375019	98731996	98796965	-	inside	5621	5421	Overlapping	ANKS6	overlap	0
X8900.ENST00000419616_X8900.ENST00000419616	X8900.ENST00000419616	chr9	107249158	107249558	401	*	73.4981	87.0633	59.9329	8900	ENST00000419616	107283137	107306590	+	upstream	-33779	33579	NearestLocation	RAD23B	X8900.ENST00000419616	chr9	107249158	107249558	401	*	63.7844	59.6973	67.8716	8900	ENST00000419616	107283137	107306590	+	upstream	-33779	33579	NearestLocation	RAD23B	overlap	0
X8921.ENST00000442962_X8921.ENST00000442962	X8921.ENST00000442962	chr9	109556035	109556435	401	*	78.9664	70.4798	87.4531	8921	ENST00000442962	109532830	109534332	-	upstream	-21903	21703	NearestLocation	YBX1P6	X8921.ENST00000442962	chr9	109556035	109556435	401	*	97.083	94.2097	99.9563	8921	ENST00000442962	109532830	109534332	-	upstream	-21903	21703	NearestLocation	YBX1P6	overlap	0
X8925.ENST00000374530_X8925.ENST00000374530	X8925.ENST00000374530	chr9	110104463	110104863	401	*	84.3711	95.355	73.3872	8925	ENST00000374530	109780309	110172512	+	inside	324354	67649	Overlapping	PALM2AKAP2	X8925.ENST00000374530	chr9	110104463	110104863	401	*	69.6823	69.025	70.3396	8925	ENST00000374530	109780309	110172512	+	inside	324354	67649	Overlapping	PALM2AKAP2	overlap	0
X8935.ENST00000374294_X8935.ENST00000374294	X8935.ENST00000374294	chr9	111663084	111663484	401	*	63.2009	62.188	64.2138	8935	ENST00000374294	111631386	111670229	+	inside	31898	6745	Overlapping	DNAJC25-GNG10	X8935.ENST00000374294	chr9	111663084	111663484	401	*	69.8329	68.0922	71.5737	8935	ENST00000374294	111631386	111670229	+	inside	31898	6745	Overlapping	DNAJC25-GNG10	overlap	0
X8967.ENST00000449730_X8967.ENST00000449730	X8967.ENST00000449730	chr9	117938060	117938460	401	*	54.8576	39.3858	70.3294	8967	ENST00000449730	117840322	117897256	-	upstream	-41004	40804	NearestLocation		X8967.ENST00000449730	chr9	117938060	117938460	401	*	122.662	126.857	118.467	8967	ENST00000449730	117840322	117897256	-	upstream	-41004	40804	NearestLocation		overlap	0
X8970.ENST00000223642_X8970.ENST00000223642	X8970.ENST00000223642	chr9	121014046	121014446	401	*	86.2058	95.355	77.0566	8970	ENST00000223642	120952335	121050276	-	inside	36030	35830	Overlapping	C5	X8970.ENST00000223642	chr9	121014046	121014446	401	*	114.913	117.529	112.297	8970	ENST00000223642	120952335	121050276	-	inside	36030	35830	Overlapping	C5	overlap	0
X8987.ENST00000429482_X8987.ENST00000429482	X8987.ENST00000429482	chr9	124128504	124128904	401	*	46.1925	26.9482	65.4369	8987	ENST00000429482	124031624	124032524	-	upstream	-96180	95980	NearestLocation		X8987.ENST00000429482	chr9	124128504	124128904	401	*	80.2005	76.4871	83.9139	8987	ENST00000429482	124031624	124032524	-	upstream	-96180	95980	NearestLocation		overlap	0
X9003.ENST00000373314_X9003.ENST00000373314	X9003.ENST00000373314	chr9	127524381	127524781	401	*	192.104	230.096	154.113	9003	ENST00000373314	127505339	127578989	-	inside	54408	19042	Overlapping	NIBAN2	X9003.ENST00000373314	chr9	127524381	127524781	401	*	208.867	200.545	217.189	9003	ENST00000373314	127505339	127578989	-	inside	54408	19042	Overlapping	NIBAN2	overlap	0
X9008.ENST00000373068_X9008.ENST00000373068	X9008.ENST00000373068	chr9	128098698	128099098	401	*	82.195	78.7715	85.6184	9008	ENST00000373068	128068201	128109244	+	inside	30697	10146	Overlapping	SLC25A25	X9008.ENST00000373068	chr9	128098698	128099098	401	*	121.593	129.655	113.531	9008	ENST00000373068	128068201	128109244	+	inside	30697	10146	Overlapping	SLC25A25	overlap	0
X9011.ENST00000372731_X9011.ENST00000372731	X9011.ENST00000372731	chr9	128554543	128554943	401	*	38.2939	33.167	43.4208	9011	ENST00000372731	128552558	128633662	+	inside	2185	1985	Overlapping	SPTAN1	X9011.ENST00000372731	chr9	128554543	128554943	401	*	72.33	75.5543	69.1056	9011	ENST00000372731	128552558	128633662	+	inside	2185	1985	Overlapping	SPTAN1	overlap	0
X9015.ENST00000444641_X9015.ENST00000444641	X9015.ENST00000444641	chr9	129380860	129381260	401	*	67.6526	70.4798	64.8254	9015	ENST00000444641	129380136	129380470	-	upstream	-590	390	NearestLocation		X9015.ENST00000444641	chr9	129380860	129381260	401	*	94.3427	103.537	85.148	9015	ENST00000444641	129380136	129380470	-	upstream	-590	390	NearestLocation		overlap	0
X9027.ENST00000372261_X9027.ENST00000372261	X9027.ENST00000372261	chr9	131317143	131317543	401	*	95.3951	84.9903	105.8	9027	ENST00000372261	131289812	131291445	+	downstream	27531	25698	NearestLocation	PLPP7	X9027.ENST00000372261	chr9	131317143	131317543	401	*	110.686	101.672	119.701	9027	ENST00000372261	131289812	131291445	+	downstream	27531	25698	NearestLocation	PLPP7	overlap	0
X9037.ENST00000298545_X9037.ENST00000298545	X9037.ENST00000298545	chr9	132806912	132807312	401	*	74.5505	78.7715	70.3294	9037	ENST00000298545	132725578	132878777	-	inside	71665	71465	Overlapping	AK8	X9037.ENST00000298545	chr9	132806912	132807312	401	*	97.054	86.7476	107.36	9037	ENST00000298545	132725578	132878777	-	inside	71665	71465	Overlapping	AK8	overlap	0
X9070.ENST00000381529_X9070.ENST00000381529	X9070.ENST00000381529	chrX	1248506	1248906	401	*	94.732	78.7715	110.692	9070	ENST00000381529	1268800	1309922	+	upstream	-20094	19894	NearestLocation	CSF2RA	X9070.ENST00000381529	chrX	1248506	1248906	401	*	129.284	124.058	134.509	9070	ENST00000381529	1268800	1309922	+	upstream	-20094	19894	NearestLocation	CSF2RA	overlap	0
X9084.ENST00000398806_X9084.ENST00000398806	X9084.ENST00000398806	chrX	2863614	2864014	401	*	41.2325	31.094	51.3711	9084	ENST00000398806	2828788	2881440	+	inside	35026	17426	Overlapping	GYG2	X9084.ENST00000398806	chrX	2863614	2864014	401	*	106.834	102.605	111.063	9084	ENST00000398806	2828788	2881440	+	inside	35026	17426	Overlapping	GYG2	overlap	0
X9107.ENST00000463344_X9107.ENST00000463344	X9107.ENST00000463344	chrX	6954844	6955244	401	*	114.325	143.032	85.6184	9107	ENST00000463344	6989329	6989783	+	upstream	-34285	34085	NearestLocation	RPS27AP17	X9107.ENST00000463344	chrX	6954844	6955244	401	*	75.7308	77.4199	74.0417	9107	ENST00000463344	6989329	6989783	+	upstream	-34285	34085	NearestLocation	RPS27AP17	overlap	0
X9124.ENST00000451311_X9124.ENST00000451311	X9124.ENST00000451311	chrX	12946683	12947083	401	*	76.8617	87.0633	66.6601	9124	ENST00000451311	12975108	12977227	+	upstream	-28225	28025	NearestLocation	TMSB4X	X9124.ENST00000451311	chrX	12946683	12947083	401	*	95.0669	91.4114	98.7223	9124	ENST00000451311	12975108	12977227	+	upstream	-28225	28025	NearestLocation	TMSB4X	overlap	0
X9153.ENST00000378677_X9153.ENST00000378677	X9153.ENST00000378677	chrX	32987128	32987528	401	*	76.266	76.6986	75.8335	9153	ENST00000378677	31119228	33128360	-	inside	141032	140832	Overlapping	DMD	X9153.ENST00000378677	chrX	32987128	32987528	401	*	107.106	93.277	120.935	9153	ENST00000378677	31119228	33128360	-	inside	141032	140832	Overlapping	DMD	overlap	0
X9170.ENST00000442125_X9170.ENST00000442125	X9170.ENST00000442125	chrX	39897535	39897935	401	*	68.554	80.8445	56.2635	9170	ENST00000442125	39865424	39865888	+	downstream	32311	31647	NearestLocation	RPS11P7	X9170.ENST00000442125	chrX	39897535	39897935	401	*	83.6448	89.5459	77.7438	9170	ENST00000442125	39865424	39865888	+	downstream	32311	31647	NearestLocation	RPS11P7	overlap	0
X9201.ENST00000446884_X9201.ENST00000446884	X9201.ENST00000446884	chrX	46327540	46327940	401	*	54.655	51.8234	57.4867	9201	ENST00000446884	46325924	46327645	-	overlapStart	-95	105	NearestLocation	LINC01186	X9201.ENST00000446884	chrX	46327540	46327940	401	*	93.7112	99.8064	87.616	9201	ENST00000446884	46325924	46327645	-	overlapStart	-95	105	NearestLocation	LINC01186	overlap	0
X9257.ENST00000373061_X9257.ENST00000373061	X9257.ENST00000373061	chrX	97310330	97310730	401	*	65.8179	70.4798	61.156	9257	ENST00000373061	96684663	97600598	+	inside	625867	289868	Overlapping	NA	X9257.ENST00000373061	chrX	97310330	97310730	401	*	87.9784	93.277	82.6799	9257	ENST00000373061	96684663	97600598	+	inside	625867	289868	Overlapping	NA	overlap	0
X9271.ENST00000372418_X9271.ENST00000372418	X9271.ENST00000372418	chrX	107655327	107655727	401	*	40.7044	16.5835	64.8254	9271	ENST00000372418	107639358	107650301	+	downstream	16169	5026	NearestLocation	PRPS1	X9271.ENST00000372418	chrX	107655327	107655727	401	*	96.7528	88.6131	104.892	9271	ENST00000372418	107639358	107650301	+	downstream	16169	5026	NearestLocation	PRPS1	overlap	0
X9287.ENST00000457667_X9287.ENST00000457667	X9287.ENST00000457667	chrX	113202416	113202816	401	*	89.9943	97.4279	82.5606	9287	ENST00000457667	113347413	113347619	+	upstream	-144797	144597	NearestLocation		X9287.ENST00000457667	chrX	113202416	113202816	401	*	56.9828	55.9662	57.9993	9287	ENST00000457667	113347413	113347619	+	upstream	-144797	144597	NearestLocation		overlap	0
X9312.ENST00000498732_X9312.ENST00000498732	X9312.ENST00000498732	chrX	140723303	140723703	401	*	68.991	35.2399	102.742	9312	ENST00000498732	140709780	140772674	+	inside	13723	13523	Overlapping	LINC00632	X9312.ENST00000498732	chrX	140723303	140723703	401	*	83.4797	86.7476	80.2119	9312	ENST00000498732	140709780	140772674	+	inside	13723	13523	Overlapping	LINC00632	overlap	0

## Sheet: VGLL1-ChIP peaklist
	seqnames	start	end	width	strand	score	scoreA	scoreB	peak	feature	start_position	end_position	feature_strand	insideFeature	distancetoFeature	shortestDistance	fromOverlappingOrNearest	hgnc_symbol
1	chr1	790045	790445	401	*	21.1345	16.5835	25.6855	1	ENST00000635509	594308	827769	-	inside	37524	37324	Overlapping	LINC00115
2	chr1	790045	790445	401	*	21.1345	16.5835	25.6855	1	ENST00000634337	594308	827796	-	inside	37551	37351	Overlapping	LINC00115
3	chr1	790045	790445	401	*	21.1345	16.5835	25.6855	1	ENST00000429505	779056	804875	+	inside	11189	10989	Overlapping	LINC01409
4	chr1	790045	790445	401	*	21.1345	16.5835	25.6855	1	ENST00000585745	784370	795513	+	inside	5875	5068	Overlapping	LINC01409
5	chr1	790045	790445	401	*	21.1345	16.5835	25.6855	1	ENST00000585768	784370	801876	+	inside	5875	5675	Overlapping	LINC01409
6	chr1	790045	790445	401	*	21.1345	16.5835	25.6855	1	ENST00000590848	784370	804832	+	inside	5875	5675	Overlapping	LINC01409
7	chr1	790045	790445	401	*	21.1345	16.5835	25.6855	1	ENST00000591440	784370	805127	+	inside	5875	5675	Overlapping	LINC01409
8	chr1	790045	790445	401	*	21.1345	16.5835	25.6855	1	ENST00000587530	784370	805270	+	inside	5875	5675	Overlapping	LINC01409
9	chr1	790045	790445	401	*	21.1345	16.5835	25.6855	1	ENST00000593022	784370	806459	+	inside	5875	5675	Overlapping	LINC01409
10	chr1	790045	790445	401	*	21.1345	16.5835	25.6855	1	ENST00000589531	784370	807314	+	inside	5875	5675	Overlapping	LINC01409
11	chr1	790045	790445	401	*	21.1345	16.5835	25.6855	1	ENST00000588951	784370	809729	+	inside	5875	5675	Overlapping	LINC01409
12	chr1	790045	790445	401	*	21.1345	16.5835	25.6855	1	ENST00000586288	784396	807321	+	inside	5849	5649	Overlapping	LINC01409
13	chr1	790045	790445	401	*	21.1345	16.5835	25.6855	1	ENST00000591702	785800	787672	+	downstream	4445	2373	NearestLocation	LINC01409
14	chr1	999811	1000211	401	*	37.8174	24.8752	50.7595	2	ENST00000428771	998962	1000172	-	overlapStart	161	39	Overlapping	HES4
15	chr1	999811	1000211	401	*	37.8174	24.8752	50.7595	2	ENST00000304952	998964	1000111	-	overlapStart	100	100	Overlapping	HES4
16	chr1	999811	1000211	401	*	37.8174	24.8752	50.7595	2	ENST00000481869	998966	1000096	-	overlapStart	85	115	Overlapping	HES4
17	chr1	999811	1000211	401	*	37.8174	24.8752	50.7595	2	ENST00000484667	998970	999981	-	overlapStart	-30	170	NearestLocation	HES4
18	chr1	1176355	1176755	401	*	26.7577	18.6564	34.8589	5	ENST00000379317	1173056	1179555	-	inside	3000	2800	Overlapping	TTLL10-AS1
19	chr1	1176355	1176755	401	*	26.7577	18.6564	34.8589	5	ENST00000379290	1173903	1197935	+	inside	2652	2452	Overlapping	TTLL10
20	chr1	1176355	1176755	401	*	26.7577	18.6564	34.8589	5	ENST00000379289	1173906	1197933	+	inside	2649	2449	NearestLocation	TTLL10
21	chr1	1374807	1375207	401	*	29.9862	26.9482	33.0242	6	ENST00000338370	1373730	1375157	-	overlapStart	150	50	Overlapping	AURKAIP1
22	chr1	1374807	1375207	401	*	29.9862	26.9482	33.0242	6	ENST00000338338	1373730	1375495	-	inside	488	288	Overlapping	AURKAIP1
23	chr1	1374807	1375207	401	*	29.9862	26.9482	33.0242	6	ENST00000321751	1373732	1375169	-	overlapStart	162	38	Overlapping	AURKAIP1
24	chr1	1374807	1375207	401	*	29.9862	26.9482	33.0242	6	ENST00000378853	1373737	1375173	-	overlapStart	166	34	Overlapping	AURKAIP1
25	chr1	1374807	1375207	401	*	29.9862	26.9482	33.0242	6	ENST00000489799	1374244	1375144	-	overlapStart	137	63	NearestLocation	AURKAIP1
26	chr1	1374807	1375207	401	*	29.9862	26.9482	33.0242	6	ENST00000496905	1374438	1375159	-	overlapStart	152	48	Overlapping	AURKAIP1
27	chr1	1422646	1423046	401	*	59.9883	43.5316	76.445	7	ENST00000427211	1418420	1421769	-	upstream	-1077	877	NearestLocation	ANKRD65
28	chr1	1422646	1423046	401	*	59.9883	43.5316	76.445	7	ENST00000428932	1420245	1422691	+	overlapEnd	2601	45	Overlapping	ANKRD65-AS1
29	chr1	1873766	1874166	401	*	33.044	26.9482	39.1398	10	ENST00000610897	1785285	1891117	-	inside	17151	16951	Overlapping	GNB1
30	chr1	1873766	1874166	401	*	33.044	26.9482	39.1398	10	ENST00000615252	1785285	1891117	-	inside	17151	16951	Overlapping	GNB1
31	chr1	1873766	1874166	401	*	33.044	26.9482	39.1398	10	ENST00000378609	1785286	1891056	-	inside	17090	16890	Overlapping	GNB1
32	chr1	1873766	1874166	401	*	33.044	26.9482	39.1398	10	ENST00000439272	1790565	1890836	-	inside	16870	16670	Overlapping	GNB1
33	chr1	1873766	1874166	401	*	33.044	26.9482	39.1398	10	ENST00000434686	1793245	1890401	-	inside	16435	16235	NearestLocation	GNB1
34	chr1	1873766	1874166	401	*	33.044	26.9482	39.1398	10	ENST00000472614	1824988	1890966	-	inside	17000	16800	Overlapping	GNB1
35	chr1	2001748	2002148	401	*	47.3838	47.6775	47.0901	12	ENST00000493964	1921951	2003837	-	inside	1889	1689	Overlapping	CFAP74
36	chr1	2001748	2002148	401	*	47.3838	47.6775	47.0901	12	ENST00000270720	1953313	2003837	-	inside	1889	1689	Overlapping	CFAP74
37	chr1	2001748	2002148	401	*	47.3838	47.6775	47.0901	12	ENST00000468610	1955148	2003714	-	inside	1766	1566	NearestLocation	CFAP74
38	chr1	2001748	2002148	401	*	47.3838	47.6775	47.0901	12	ENST00000378592	1983671	2003837	-	inside	1889	1689	Overlapping	CFAP74
39	chr1	2135388	2135788	401	*	57.816	64.261	51.3711	13	ENST00000378567	2050470	2185395	+	inside	85118	49607	Overlapping	PRKCZ
40	chr1	2135388	2135788	401	*	57.816	64.261	51.3711	13	ENST00000468310	2050485	2146108	+	inside	85103	10320	Overlapping	PRKCZ
41	chr1	2135388	2135788	401	*	57.816	64.261	51.3711	13	ENST00000400921	2073462	2185390	+	inside	62126	49602	Overlapping	PRKCZ
42	chr1	2135388	2135788	401	*	57.816	64.261	51.3711	13	ENST00000495347	2073719	2146086	+	inside	61869	10298	Overlapping	PRKCZ
43	chr1	2135388	2135788	401	*	57.816	64.261	51.3711	13	ENST00000461106	2073986	2185190	+	inside	61602	49402	Overlapping	PRKCZ
44	chr1	2135388	2135788	401	*	57.816	64.261	51.3711	13	ENST00000461465	2074688	2150836	+	inside	60900	15048	Overlapping	PRKCZ
45	chr1	2135388	2135788	401	*	57.816	64.261	51.3711	13	ENST00000470596	2074855	2150945	+	inside	60733	15157	Overlapping	PRKCZ
46	chr1	2135388	2135788	401	*	57.816	64.261	51.3711	13	ENST00000496325	2075244	2150863	+	inside	60344	15075	Overlapping	PRKCZ
47	chr1	2135388	2135788	401	*	57.816	64.261	51.3711	13	ENST00000481140	2082248	2150936	+	inside	53340	15148	Overlapping	PRKCZ
48	chr1	2135388	2135788	401	*	57.816	64.261	51.3711	13	ENST00000482686	2104716	2150870	+	inside	30872	15082	Overlapping	PRKCZ
49	chr1	2135388	2135788	401	*	57.816	64.261	51.3711	13	ENST00000486681	2104739	2156087	+	inside	30849	20299	Overlapping	PRKCZ
50	chr1	2135388	2135788	401	*	57.816	64.261	51.3711	13	ENST00000470986	2111654	2150978	+	inside	23934	15190	Overlapping	PRKCZ
51	chr1	2135388	2135788	401	*	57.816	64.261	51.3711	13	ENST00000470511	2116205	2150897	+	inside	19383	15109	Overlapping	PRKCZ
52	chr1	2135388	2135788	401	*	57.816	64.261	51.3711	13	ENST00000471018	2133638	2148924	+	inside	1950	1750	Overlapping	PRKCZ
53	chr1	2135388	2135788	401	*	57.816	64.261	51.3711	13	ENST00000466352	2134813	2146098	+	inside	775	575	Overlapping	PRKCZ
54	chr1	2135388	2135788	401	*	57.816	64.261	51.3711	13	ENST00000497183	2134990	2150979	+	inside	598	398	Overlapping	PRKCZ
55	chr1	2135388	2135788	401	*	57.816	64.261	51.3711	13	ENST00000419838	2135262	2150865	+	inside	326	126	NearestLocation	PRKCZ
56	chr1	2314565	2314965	401	*	34.148	24.8752	43.4208	14	ENST00000507179	2303646	2304368	+	downstream	11119	10197	NearestLocation	SKI
57	chr1	3460581	3460981	401	*	40.5535	35.2399	45.867	15	ENST00000378378	3454426	3481113	+	inside	6355	6155	Overlapping	ARHGEF16
58	chr1	3460581	3460981	401	*	40.5535	35.2399	45.867	15	ENST00000378373	3466005	3481113	+	upstream	-5224	5024	NearestLocation	ARHGEF16
59	chr1	3548195	3548595	401	*	63.9832	70.4798	57.4867	16	ENST00000356575	3489926	3611495	-	inside	63100	58269	Overlapping	MEGF6
60	chr1	3548195	3548595	401	*	63.9832	70.4798	57.4867	16	ENST00000485002	3490562	3611277	-	inside	62882	57633	Overlapping	MEGF6
61	chr1	3548195	3548595	401	*	63.9832	70.4798	57.4867	16	ENST00000385042	3560695	3560790	-	downstream	12395	12100	NearestLocation	MIR551A
62	chr1	3910617	3911017	401	*	21.6945	10.3647	33.0242	19	ENST00000442673	3900404	3917225	+	inside	10413	6208	Overlapping	LINC01134
63	chr1	3910617	3911017	401	*	21.6945	10.3647	33.0242	19	ENST00000439488	3900416	3915447	+	inside	10401	4430	NearestLocation	LINC01134
64	chr1	4604920	4605320	401	*	64.9522	76.6986	53.2057	21	ENST00000420522	4571548	4583421	+	downstream	33572	21499	NearestLocation	LINC01646
65	chr1	4675469	4675869	401	*	92.4762	114.011	70.941	22	ENST00000378190	4654732	4777794	+	inside	20937	20737	Overlapping	AJAP1
66	chr1	4675469	4675869	401	*	92.4762	114.011	70.941	22	ENST00000378191	4655045	4792534	+	inside	20624	20424	NearestLocation	AJAP1
67	chr1	4755498	4755898	401	*	50.6123	55.9692	45.2555	23	ENST00000378190	4654732	4777794	+	inside	100966	21896	Overlapping	AJAP1
68	chr1	4755498	4755898	401	*	50.6123	55.9692	45.2555	23	ENST00000378191	4655045	4792534	+	inside	100653	36636	Overlapping	AJAP1
69	chr1	4755498	4755898	401	*	50.6123	55.9692	45.2555	23	ENST00000466761	4711155	4712165	+	downstream	44543	43333	NearestLocation	AJAP1
70	chr1	5393480	5393880	401	*	45.0051	43.5316	46.4786	24	ENST00000564261	5492978	5494674	+	upstream	-99298	99098	NearestLocation
71	chr1	5665485	5665885	401	*	37.869	31.094	44.6439	26	ENST00000637702	5561709	5668255	-	inside	2570	2370	NearestLocation
72	chr1	5665485	5665885	401	*	37.869	31.094	44.6439	26	ENST00000413887	5587368	5668295	-	inside	2610	2410	Overlapping
73	chr1	5717754	5718154	401	*	81.8217	82.9174	80.7259	27	ENST00000413887	5587368	5668295	-	upstream	-49659	49459	NearestLocation
74	chr1	6386204	6386604	401	*	34.8112	31.094	38.5283	28	ENST00000608083	6264269	6393361	-	inside	6957	6757	Overlapping	ACOT7
75	chr1	6386204	6386604	401	*	34.8112	31.094	38.5283	28	ENST00000377855	6264273	6385813	-	upstream	-591	391	NearestLocation	ACOT7
76	chr1	6386204	6386604	401	*	34.8112	31.094	38.5283	28	ENST00000377860	6264273	6393361	-	inside	6957	6757	Overlapping	ACOT7
77	chr1	6386204	6386604	401	*	34.8112	31.094	38.5283	28	ENST00000418124	6264273	6393361	-	inside	6957	6757	Overlapping	ACOT7
78	chr1	6386204	6386604	401	*	34.8112	31.094	38.5283	28	ENST00000361521	6264273	6394391	-	inside	7987	7787	Overlapping	ACOT7
79	chr1	6386204	6386604	401	*	34.8112	31.094	38.5283	28	ENST00000545482	6264273	6393766	-	inside	7362	7162	Overlapping	NA
80	chr1	6513348	6513748	401	*	47.8087	49.7504	45.867	29	ENST00000377748	6466092	6520009	-	inside	6461	6261	NearestLocation	PLEKHG5
81	chr1	6513348	6513748	401	*	47.8087	49.7504	45.867	29	ENST00000377740	6467122	6520061	-	inside	6513	6313	Overlapping	PLEKHG5
82	chr1	6515845	6516245	401	*	54.8773	66.3339	43.4208	30	ENST00000377748	6466092	6520009	-	inside	3964	3764	NearestLocation	PLEKHG5
83	chr1	6515845	6516245	401	*	54.8773	66.3339	43.4208	30	ENST00000377740	6467122	6520061	-	inside	4016	3816	Overlapping	PLEKHG5
84	chr1	6623376	6623776	401	*	52.2604	58.0422	46.4786	31	ENST00000377648	6613685	6624033	+	inside	9891	257	Overlapping	PHF13
85	chr1	6623376	6623776	401	*	52.2604	58.0422	46.4786	31	ENST00000054650	6624866	6633565	+	upstream	-1290	1090	NearestLocation	THAP3
86	chr1	7988580	7988980	401	*	63.1175	76.6986	49.5364	32	ENST00000363474	7982881	7982983	-	upstream	-5797	5597	NearestLocation
87	chr1	7991688	7992088	401	*	98.6077	103.647	93.5687	33	ENST00000363474	7982881	7982983	-	upstream	-8905	8705	NearestLocation
88	chr1	8005315	8005715	401	*	51.5615	35.2399	67.8832	34	ENST00000474874	8004404	8026283	-	inside	20768	911	Overlapping	ERRFI1
89	chr1	8005315	8005715	401	*	51.5615	35.2399	67.8832	34	ENST00000467067	8013427	8015633	-	downstream	10118	7712	NearestLocation	ERRFI1
90	chr1	8078419	8078819	401	*	61.4695	74.6257	48.3133	36	ENST00000445300	8026738	8122702	+	inside	51881	43883	Overlapping	ERRFI1-DT
91	chr1	8078419	8078819	401	*	61.4695	74.6257	48.3133	36	ENST00000399343	8057245	8058463	-	upstream	-20156	19956	NearestLocation	RPL7AP18
92	chr1	8116696	8117096	401	*	40.2477	35.2399	45.2555	37	ENST00000445300	8026738	8122702	+	inside	90158	5606	Overlapping	ERRFI1-DT
93	chr1	8116696	8117096	401	*	40.2477	35.2399	45.2555	37	ENST00000399343	8057245	8058463	-	upstream	-58433	58233	NearestLocation	RPL7AP18
94	chr1	8117858	8118258	401	*	57.0337	55.9692	58.0982	38	ENST00000445300	8026738	8122702	+	inside	91320	4444	Overlapping	ERRFI1-DT
95	chr1	8117858	8118258	401	*	57.0337	55.9692	58.0982	38	ENST00000399343	8057245	8058463	-	upstream	-59595	59395	NearestLocation	RPL7AP18
96	chr1	8171905	8172305	401	*	60.2304	84.9903	35.4705	39	ENST00000453364	8189824	8192770	+	upstream	-17719	17519	NearestLocation
97	chr1	8204444	8204844	401	*	70.7104	70.4798	70.941	40	ENST00000635451	8202429	8215210	+	inside	2215	2015	Overlapping	LINC01714
98	chr1	8204444	8204844	401	*	70.7104	70.4798	70.941	40	ENST00000364105	8206434	8206597	-	downstream	1953	1590	NearestLocation	RNU1-7P
99	chr1	8207155	8207555	401	*	43.7979	33.167	54.4289	41	ENST00000635451	8202429	8215210	+	inside	4926	4726	Overlapping	LINC01714
100	chr1	8207155	8207555	401	*	43.7979	33.167	54.4289	41	ENST00000364105	8206434	8206597	-	upstream	-758	558	NearestLocation	RNU1-7P
101	chr1	8211895	8212295	401	*	34.3346	22.8023	45.867	43	ENST00000635451	8202429	8215210	+	inside	9666	2915	Overlapping	LINC01714
102	chr1	8211895	8212295	401	*	34.3346	22.8023	45.867	43	ENST00000452982	8208672	8215210	+	inside	3423	2915	NearestLocation	LINC01714
103	chr1	8626451	8626851	401	*	74.0899	60.1151	88.0647	44	ENST00000337907	8352397	8817465	-	inside	190814	190614	Overlapping	RERE
104	chr1	8626451	8626851	401	*	74.0899	60.1151	88.0647	44	ENST00000400907	8353943	8656371	-	inside	29720	29520	Overlapping	RERE
105	chr1	8626451	8626851	401	*	74.0899	60.1151	88.0647	44	ENST00000400908	8354626	8817643	-	inside	190992	190792	Overlapping	RERE
106	chr1	8626451	8626851	401	*	74.0899	60.1151	88.0647	44	ENST00000480342	8464970	8753838	-	inside	127187	126987	Overlapping	RERE
107	chr1	8626451	8626851	401	*	74.0899	60.1151	88.0647	44	ENST00000514428	8556476	8624380	-	upstream	-2271	2071	NearestLocation	RERE
108	chr1	8670462	8670862	401	*	48.3687	43.5316	53.2057	45	ENST00000337907	8352397	8817465	-	inside	146803	146603	Overlapping	RERE
109	chr1	8670462	8670862	401	*	48.3687	43.5316	53.2057	45	ENST00000400907	8353943	8656371	-	upstream	-14291	14091	NearestLocation	RERE
110	chr1	8670462	8670862	401	*	48.3687	43.5316	53.2057	45	ENST00000400908	8354626	8817643	-	inside	146981	146781	Overlapping	RERE
111	chr1	8670462	8670862	401	*	48.3687	43.5316	53.2057	45	ENST00000480342	8464970	8753838	-	inside	83176	82976	Overlapping	RERE
112	chr1	8670462	8670862	401	*	48.3687	43.5316	53.2057	45	ENST00000468247	8656193	8703219	-	inside	32557	14269	Overlapping	RERE
113	chr1	8706873	8707273	401	*	43.4246	37.3128	49.5364	46	ENST00000337907	8352397	8817465	-	inside	110392	110192	Overlapping	RERE
114	chr1	8706873	8707273	401	*	43.4246	37.3128	49.5364	46	ENST00000400908	8354626	8817643	-	inside	110570	110370	Overlapping	RERE
115	chr1	8706873	8707273	401	*	43.4246	37.3128	49.5364	46	ENST00000480342	8464970	8753838	-	inside	46765	46565	Overlapping	RERE
116	chr1	8706873	8707273	401	*	43.4246	37.3128	49.5364	46	ENST00000468247	8656193	8703219	-	upstream	-3854	3654	NearestLocation	RERE
117	chr1	8789529	8789929	401	*	67.2117	78.7715	55.652	47	ENST00000337907	8352397	8817465	-	inside	27736	27536	Overlapping	RERE
118	chr1	8789529	8789929	401	*	67.2117	78.7715	55.652	47	ENST00000400908	8354626	8817643	-	inside	27914	27714	Overlapping	RERE
119	chr1	8789529	8789929	401	*	67.2117	78.7715	55.652	47	ENST00000428803	8786211	8786913	-	upstream	-2816	2616	NearestLocation	RPL7P7
120	chr1	8902687	8903087	401	*	39.2112	33.167	45.2555	49	ENST00000424862	8907393	8907744	-	downstream	4857	4306	NearestLocation
121	chr1	8903920	8904320	401	*	48.0788	33.167	62.9907	50	ENST00000424862	8907393	8907744	-	downstream	3624	3073	NearestLocation
122	chr1	9371347	9371747	401	*	32.1942	22.8023	41.5861	52	ENST00000377399	9355707	9367575	+	downstream	15840	3772	NearestLocation	SPSB1
123	chr1	9442858	9443258	401	*	34.3862	29.0211	39.7514	53	ENST00000517147	9437669	9437778	-	upstream	-5280	5080	NearestLocation	RNA5SP40
124	chr1	9444046	9444446	401	*	47.7412	53.8963	41.5861	54	ENST00000517147	9437669	9437778	-	upstream	-6468	6268	NearestLocation	RNA5SP40
125	chr1	9449137	9449537	401	*	83.4697	84.9903	81.9491	55	ENST00000517147	9437669	9437778	-	upstream	-11559	11359	NearestLocation	RNA5SP40
126	chr1	9450337	9450737	401	*	82.044	97.4279	66.6601	56	ENST00000517147	9437669	9437778	-	upstream	-12759	12559	NearestLocation	RNA5SP40
127	chr1	10082986	10083386	401	*	39.7552	37.3128	42.1977	57	ENST00000253251	10032832	10180367	+	inside	50354	50154	Overlapping	UBE4B
128	chr1	10082986	10083386	401	*	39.7552	37.3128	42.1977	57	ENST00000343090	10033596	10181239	+	inside	49590	49390	Overlapping	UBE4B
129	chr1	10082986	10083386	401	*	39.7552	37.3128	42.1977	57	ENST00000462658	10100861	10103185	+	upstream	-17675	17475	NearestLocation	UBE4B
130	chr1	10556154	10556554	401	*	44.886	41.4587	48.3133	58	ENST00000356607	10474887	10630758	+	inside	81467	74204	Overlapping	PEX14
131	chr1	10556154	10556554	401	*	44.886	41.4587	48.3133	58	ENST00000491661	10474982	10623286	+	inside	81372	66732	Overlapping	PEX14
132	chr1	10556154	10556554	401	*	44.886	41.4587	48.3133	58	ENST00000492696	10535888	10536289	+	downstream	20466	19865	NearestLocation	PEX14
133	chr1	10796693	10797093	401	*	28.4057	20.7293	36.082	59	ENST00000344008	10647213	10796650	-	upstream	-243	43	NearestLocation	CASZ1
134	chr1	11594153	11594553	401	*	45.021	33.167	56.8751	60	ENST00000453135	11609531	11613355	+	upstream	-15178	14978	NearestLocation	LINC01647
135	chr1	11792606	11793006	401	*	29.0689	26.9482	31.1896	61	ENST00000376592	11785723	11803245	-	inside	10439	6883	Overlapping	MTHFR
136	chr1	11792606	11793006	401	*	29.0689	26.9482	31.1896	61	ENST00000376583	11785730	11803514	-	inside	10708	6876	Overlapping	MTHFR
137	chr1	11792606	11793006	401	*	29.0689	26.9482	31.1896	61	LRG_726t1	11785730	11806103	-	inside	13297	6876	Overlapping	NA
138	chr1	11792606	11793006	401	*	29.0689	26.9482	31.1896	61	ENST00000376590	11786603	11806058	-	inside	13252	6003	Overlapping	MTHFR
139	chr1	11792606	11793006	401	*	29.0689	26.9482	31.1896	61	ENST00000482358	11787812	11789585	+	downstream	4994	3021	NearestLocation	C1orf167
140	chr1	11792606	11793006	401	*	29.0689	26.9482	31.1896	61	ENST00000376585	11788294	11805413	-	inside	12607	4312	Overlapping	MTHFR
141	chr1	11859070	11859470	401	*	43.8495	39.3858	48.3133	63	ENST00000376468	11857464	11858931	-	upstream	-339	139	NearestLocation	NPPB
142	chr1	11970399	11970799	401	*	49.5243	47.6775	51.3711	64	ENST00000196061	11934753	11975537	+	inside	35846	4738	Overlapping	PLOD1
143	chr1	11970399	11970799	401	*	49.5243	47.6775	51.3711	64	ENST00000491536	11964688	11975538	+	inside	5911	4739	Overlapping	PLOD1
144	chr1	11970399	11970799	401	*	49.5243	47.6775	51.3711	64	ENST00000481933	11971543	11975536	+	upstream	-944	744	NearestLocation	PLOD1
145	chr1	12075705	12076105	401	*	44.7668	39.3858	50.1479	65	ENST00000263932	12063377	12144207	+	inside	12528	12328	Overlapping	TNFRSF8
146	chr1	12075705	12076105	401	*	44.7668	39.3858	50.1479	65	ENST00000417814	12063377	12144205	+	inside	12528	12328	Overlapping	TNFRSF8
147	chr1	12075705	12076105	401	*	44.7668	39.3858	50.1479	65	ENST00000514649	12063470	12143117	+	inside	12435	12235	Overlapping	TNFRSF8
148	chr1	12075705	12076105	401	*	44.7668	39.3858	50.1479	65	ENST00000364265	12077881	12077984	-	downstream	2079	1776	NearestLocation	RNU6-777P
149	chr1	12485522	12485922	401	*	60.3457	49.7504	70.941	67	ENST00000620676	12230067	12512047	+	inside	255655	26125	Overlapping	VPS13D
150	chr1	12485522	12485922	401	*	60.3457	49.7504	70.941	67	ENST00000613099	12230067	12512047	+	inside	255655	26125	Overlapping	VPS13D
151	chr1	12485522	12485922	401	*	60.3457	49.7504	70.941	67	ENST00000011700	12277121	12510361	+	inside	208601	24439	Overlapping	VPS13D
152	chr1	12485522	12485922	401	*	60.3457	49.7504	70.941	67	ENST00000543710	12367670	12512047	+	inside	118052	26125	Overlapping	VPS13D
153	chr1	12485522	12485922	401	*	60.3457	49.7504	70.941	67	ENST00000543766	12464940	12512047	+	inside	20782	20582	Overlapping	VPS13D
154	chr1	12485522	12485922	401	*	60.3457	49.7504	70.941	67	ENST00000473099	12497226	12506907	+	upstream	-11504	11304	NearestLocation	VPS13D
155	chr1	12486438	12486838	401	*	51.9705	47.6775	56.2635	68	ENST00000620676	12230067	12512047	+	inside	256571	25209	Overlapping	VPS13D
156	chr1	12486438	12486838	401	*	51.9705	47.6775	56.2635	68	ENST00000613099	12230067	12512047	+	inside	256571	25209	Overlapping	VPS13D
157	chr1	12486438	12486838	401	*	51.9705	47.6775	56.2635	68	ENST00000011700	12277121	12510361	+	inside	209517	23523	Overlapping	VPS13D
158	chr1	12486438	12486838	401	*	51.9705	47.6775	56.2635	68	ENST00000543710	12367670	12512047	+	inside	118968	25209	Overlapping	VPS13D
159	chr1	12486438	12486838	401	*	51.9705	47.6775	56.2635	68	ENST00000543766	12464940	12512047	+	inside	21698	21498	Overlapping	VPS13D
160	chr1	12486438	12486838	401	*	51.9705	47.6775	56.2635	68	ENST00000473099	12497226	12506907	+	upstream	-10588	10388	NearestLocation	VPS13D
161	chr1	12539842	12540242	401	*	34.1996	31.094	37.3052	69	ENST00000416696	12527724	12528420	+	downstream	12318	11422	NearestLocation	LINC02766
162	chr1	12596230	12596630	401	*	28.0324	24.8752	31.1896	70	ENST00000616661	12567910	12617731	-	inside	21301	21101	Overlapping	DHRS3
163	chr1	12596230	12596630	401	*	28.0324	24.8752	31.1896	70	ENST00000464917	12568392	12616795	-	inside	20365	20165	Overlapping	DHRS3
164	chr1	12596230	12596630	401	*	28.0324	24.8752	31.1896	70	ENST00000430996	12578718	12596308	-	overlapStart	-122	78	NearestLocation	DHRS3
165	chr1	12596230	12596630	401	*	28.0324	24.8752	31.1896	70	ENST00000482265	12579768	12616696	-	inside	20266	16462	Overlapping	DHRS3
166	chr1	12636522	12636922	401	*	45.5491	47.6775	43.4208	71	ENST00000376221	12644547	12667086	+	upstream	-7825	7625	NearestLocation	AADACL4
167	chr1	13759097	13759497	401	*	47.5348	29.0211	66.0485	74	ENST00000376048	13700240	13825065	+	inside	59057	58857	Overlapping	PRDM2
168	chr1	13759097	13759497	401	*	47.5348	29.0211	66.0485	74	ENST00000235372	13704855	13825079	+	inside	54442	54242	Overlapping	PRDM2
169	chr1	13759097	13759497	401	*	47.5348	29.0211	66.0485	74	ENST00000311066	13704855	13788059	+	inside	54442	28562	Overlapping	PRDM2
170	chr1	13759097	13759497	401	*	47.5348	29.0211	66.0485	74	ENST00000491134	13731018	13787067	+	inside	28279	27570	Overlapping	PRDM2
171	chr1	13759097	13759497	401	*	47.5348	29.0211	66.0485	74	ENST00000502727	13738750	13773188	+	inside	20547	13691	Overlapping	PRDM2
172	chr1	13759097	13759497	401	*	47.5348	29.0211	66.0485	74	ENST00000502724	13738785	13773126	+	inside	20512	13629	Overlapping	PRDM2
173	chr1	13759097	13759497	401	*	47.5348	29.0211	66.0485	74	ENST00000413440	13749403	13788079	+	inside	9894	9694	Overlapping	PRDM2
174	chr1	13759097	13759497	401	*	47.5348	29.0211	66.0485	74	ENST00000343137	13749415	13787657	+	inside	9882	9682	Overlapping	PRDM2
175	chr1	13759097	13759497	401	*	47.5348	29.0211	66.0485	74	ENST00000491815	13749424	13773671	+	inside	9873	9673	Overlapping	PRDM2
176	chr1	13759097	13759497	401	*	47.5348	29.0211	66.0485	74	ENST00000503842	13749435	13823499	+	inside	9862	9662	Overlapping	PRDM2
177	chr1	13759097	13759497	401	*	47.5348	29.0211	66.0485	74	ENST00000407521	13749436	13778632	+	inside	9861	9661	NearestLocation	PRDM2
178	chr1	13759097	13759497	401	*	47.5348	29.0211	66.0485	74	ENST00000505823	13749436	13823419	+	inside	9861	9661	NearestLocation	PRDM2
179	chr1	14634588	14634988	401	*	41.6415	43.5316	39.7514	75	ENST00000636203	13892792	15118043	+	inside	741996	483055	Overlapping	KAZN
180	chr1	14634588	14634988	401	*	41.6415	43.5316	39.7514	75	ENST00000491547	14598704	15066560	+	inside	36084	35884	Overlapping	KAZN
181	chr1	14634588	14634988	401	*	41.6415	43.5316	39.7514	75	ENST00000376030	14598704	15118043	+	inside	36084	35884	Overlapping	KAZN
182	chr1	14634588	14634988	401	*	41.6415	43.5316	39.7514	75	ENST00000503743	14598717	15065797	+	inside	36071	35871	NearestLocation	KAZN
183	chr1	14833713	14834113	401	*	29.7639	12.4376	47.0901	76	ENST00000636203	13892792	15118043	+	inside	941121	283930	Overlapping	KAZN
184	chr1	14833713	14834113	401	*	29.7639	12.4376	47.0901	76	ENST00000491547	14598704	15066560	+	inside	235209	232447	Overlapping	KAZN
185	chr1	14833713	14834113	401	*	29.7639	12.4376	47.0901	76	ENST00000376030	14598704	15118043	+	inside	235209	235009	Overlapping	KAZN
186	chr1	14833713	14834113	401	*	29.7639	12.4376	47.0901	76	ENST00000503743	14598717	15065797	+	inside	235196	231684	Overlapping	KAZN
187	chr1	14833713	14834113	401	*	29.7639	12.4376	47.0901	76	ENST00000361144	14924130	15068152	+	upstream	-90217	90017	NearestLocation	KAZN
188	chr1	14880939	14881339	401	*	59.7023	70.4798	48.9248	77	ENST00000636203	13892792	15118043	+	inside	988347	236704	Overlapping	KAZN
189	chr1	14880939	14881339	401	*	59.7023	70.4798	48.9248	77	ENST00000491547	14598704	15066560	+	inside	282435	185221	Overlapping	KAZN
190	chr1	14880939	14881339	401	*	59.7023	70.4798	48.9248	77	ENST00000376030	14598704	15118043	+	inside	282435	236704	Overlapping	KAZN
191	chr1	14880939	14881339	401	*	59.7023	70.4798	48.9248	77	ENST00000503743	14598717	15065797	+	inside	282422	184458	Overlapping	KAZN
192	chr1	14880939	14881339	401	*	59.7023	70.4798	48.9248	77	ENST00000361144	14924130	15068152	+	upstream	-42991	42791	NearestLocation	KAZN
193	chr1	14942817	14943217	401	*	34.9303	33.167	36.6936	78	ENST00000636203	13892792	15118043	+	inside	1050225	174826	Overlapping	KAZN
194	chr1	14942817	14943217	401	*	34.9303	33.167	36.6936	78	ENST00000491547	14598704	15066560	+	inside	344313	123343	Overlapping	KAZN
195	chr1	14942817	14943217	401	*	34.9303	33.167	36.6936	78	ENST00000376030	14598704	15118043	+	inside	344313	174826	Overlapping	KAZN
196	chr1	14942817	14943217	401	*	34.9303	33.167	36.6936	78	ENST00000503743	14598717	15065797	+	inside	344300	122580	Overlapping	KAZN
197	chr1	14942817	14943217	401	*	34.9303	33.167	36.6936	78	ENST00000361144	14924130	15068152	+	inside	18887	18687	Overlapping	KAZN
198	chr1	14942817	14943217	401	*	34.9303	33.167	36.6936	78	ENST00000376028	14929800	15056145	+	inside	13217	13017	Overlapping	KAZN
199	chr1	14942817	14943217	401	*	34.9303	33.167	36.6936	78	ENST00000400798	14929800	15068155	+	inside	13217	13017	Overlapping	KAZN
200	chr1	14942817	14943217	401	*	34.9303	33.167	36.6936	78	ENST00000400797	14945919	15065797	+	upstream	-2902	2702	NearestLocation	KAZN
201	chr1	15090357	15090757	401	*	37.853	41.4587	34.2474	81	ENST00000636203	13892792	15118043	+	inside	1197765	27286	Overlapping	KAZN
202	chr1	15090357	15090757	401	*	37.853	41.4587	34.2474	81	ENST00000376030	14598704	15118043	+	inside	491853	27286	Overlapping	KAZN
203	chr1	15090357	15090757	401	*	37.853	41.4587	34.2474	81	ENST00000404665	15115952	15152402	-	downstream	61845	25195	NearestLocation	TMEM51-AS1
204	chr1	15139733	15140133	401	*	93.7668	109.866	77.6681	82	ENST00000310916	15111815	15152464	-	inside	12531	12331	Overlapping	TMEM51-AS1
205	chr1	15139733	15140133	401	*	93.7668	109.866	77.6681	82	ENST00000404665	15115952	15152402	-	inside	12469	12269	NearestLocation	TMEM51-AS1
206	chr1	15189810	15190210	401	*	48.7617	66.3339	31.1896	84	ENST00000428417	15152532	15220477	+	inside	37478	30267	Overlapping	TMEM51
207	chr1	15189810	15190210	401	*	48.7617	66.3339	31.1896	84	ENST00000376014	15152566	15220339	+	inside	37444	30129	Overlapping	TMEM51
208	chr1	15189810	15190210	401	*	48.7617	66.3339	31.1896	84	ENST00000451326	15152577	15219346	+	inside	37433	29136	Overlapping	TMEM51
209	chr1	15189810	15190210	401	*	48.7617	66.3339	31.1896	84	ENST00000400796	15153733	15220408	+	inside	36277	30198	Overlapping	TMEM51
210	chr1	15189810	15190210	401	*	48.7617	66.3339	31.1896	84	ENST00000434578	15153768	15220393	+	inside	36242	30183	Overlapping	TMEM51
211	chr1	15189810	15190210	401	*	48.7617	66.3339	31.1896	84	ENST00000376008	15153789	15220480	+	inside	36221	30270	Overlapping	TMEM51
212	chr1	15189810	15190210	401	*	48.7617	66.3339	31.1896	84	ENST00000400795	15191828	15192845	-	downstream	2835	1618	NearestLocation	MFFP1
213	chr1	15403933	15404333	401	*	66.6161	68.4068	64.8254	85	ENST00000427824	15402979	15409433	-	inside	5300	954	NearestLocation	EFHD2-AS1
214	chr1	15681139	15681539	401	*	63.0818	60.1151	66.0485	86	ENST00000606262	15682873	15683128	-	downstream	1789	1334	NearestLocation
215	chr1	15809038	15809438	401	*	40.1285	33.167	47.0901	87	ENST00000483273	15807169	15809348	-	overlapStart	110	90	NearestLocation	UQCRHL
216	chr1	15924702	15925102	401	*	51.7839	49.7504	53.8173	88	ENST00000375759	15847864	15940460	+	inside	77038	15358	Overlapping	SPEN
217	chr1	15924702	15925102	401	*	51.7839	49.7504	53.8173	88	ENST00000604816	15917698	15917908	-	upstream	-6994	6794	NearestLocation
218	chr1	16018676	16019076	401	*	30.292	26.9482	33.6358	89	ENST00000311890	16014028	16018790	-	overlapStart	-86	114	Overlapping	HSPB7
219	chr1	16018676	16019076	401	*	30.292	26.9482	33.6358	89	ENST00000375718	16014028	16019594	-	inside	718	518	Overlapping	HSPB7
220	chr1	16018676	16019076	401	*	30.292	26.9482	33.6358	89	ENST00000464764	16018875	16034050	+	overlapStart	1	199	NearestLocation	CLCNKA
221	chr1	16146526	16146926	401	*	41.5899	37.3128	45.867	91	ENST00000358432	16124337	16156087	-	inside	9361	9161	Overlapping	EPHA2
222	chr1	16146526	16146926	401	*	41.5899	37.3128	45.867	91	ENST00000480202	16134560	16146450	-	upstream	-276	76	NearestLocation	EPHA2
223	chr1	16155993	16156393	401	*	46.1091	41.4587	50.7595	92	ENST00000358432	16124337	16156087	-	overlapStart	-106	94	NearestLocation	EPHA2
224	chr1	16155993	16156393	401	*	46.1091	41.4587	50.7595	92	ENST00000461614	16148378	16156052	-	overlapStart	-141	59	Overlapping	EPHA2
225	chr1	16155993	16156393	401	*	46.1091	41.4587	50.7595	92	ENST00000424774	16155211	16157329	+	inside	982	782	Overlapping	EPHA2-AS1
226	chr1	16368112	16368512	401	*	28.4216	10.3647	46.4786	94	ENST00000475078	16352575	16393355	+	inside	15737	15537	Overlapping	SZRD1
227	chr1	16368112	16368512	401	*	28.4216	10.3647	46.4786	94	ENST00000401088	16367083	16398142	+	inside	1229	1029	Overlapping	SZRD1
228	chr1	16368112	16368512	401	*	28.4216	10.3647	46.4786	94	ENST00000471507	16367088	16395406	+	inside	1224	1024	Overlapping	SZRD1
229	chr1	16368112	16368512	401	*	28.4216	10.3647	46.4786	94	ENST00000401089	16367225	16398145	+	inside	1087	887	Overlapping	SZRD1
230	chr1	16368112	16368512	401	*	28.4216	10.3647	46.4786	94	ENST00000486763	16367235	16395139	+	inside	1077	877	Overlapping	SZRD1
231	chr1	16368112	16368512	401	*	28.4216	10.3647	46.4786	94	ENST00000476423	16367243	16393385	+	inside	1069	869	Overlapping	SZRD1
232	chr1	16368112	16368512	401	*	28.4216	10.3647	46.4786	94	ENST00000475554	16367243	16395172	+	inside	1069	869	Overlapping	SZRD1
233	chr1	16368112	16368512	401	*	28.4216	10.3647	46.4786	94	ENST00000472351	16367247	16395390	+	inside	1065	865	Overlapping	SZRD1
234	chr1	16368112	16368512	401	*	28.4216	10.3647	46.4786	94	ENST00000492354	16367265	16398142	+	inside	1047	847	Overlapping	SZRD1
235	chr1	16368112	16368512	401	*	28.4216	10.3647	46.4786	94	ENST00000472461	16367711	16395273	+	inside	601	401	NearestLocation	SZRD1
236	chr1	16985007	16985407	401	*	29.3746	26.9482	31.8011	95	ENST00000375535	16974502	16980835	-	upstream	-4372	4172	NearestLocation	MFAP2
237	chr1	16985007	16985407	401	*	29.3746	26.9482	31.8011	95	ENST00000446261	16978926	17005091	+	inside	6281	6081	Overlapping
238	chr1	17015874	17016274	401	*	73.2082	76.6986	69.7179	96	ENST00000452699	16985958	17011928	-	upstream	-4146	3946	NearestLocation	ATP13A2
239	chr1	17015874	17016274	401	*	73.2082	76.6986	69.7179	96	ENST00000617114	16995859	17011928	-	upstream	-4146	3946	NearestLocation
240	chr1	17340351	17340751	401	*	39.1437	37.3128	40.9745	97	ENST00000375448	17308197	17364004	+	inside	32354	23253	Overlapping	PADI4
241	chr1	17340351	17340751	401	*	39.1437	37.3128	40.9745	97	ENST00000468945	17346034	17348207	+	upstream	-5483	5283	NearestLocation	PADI4
242	chr1	17412148	17412548	401	*	93.2069	116.084	70.3294	98	ENST00000375436	17406760	17439724	-	inside	27376	5388	Overlapping	RCC2
243	chr1	17412148	17412548	401	*	93.2069	116.084	70.3294	98	ENST00000474892	17407839	17409046	-	upstream	-3302	3102	NearestLocation	RCC2
244	chr1	17412148	17412548	401	*	93.2069	116.084	70.3294	98	ENST00000375433	17408676	17438561	-	inside	26213	3472	Overlapping	RCC2
245	chr1	17569278	17569678	401	*	34.148	24.8752	43.4208	99	ENST00000361221	17539835	17697869	+	inside	29643	29443	Overlapping	ARHGEF10L
246	chr1	17569278	17569678	401	*	34.148	24.8752	43.4208	99	ENST00000375415	17580553	17697649	+	upstream	-11075	10875	NearestLocation	ARHGEF10L
247	chr1	17587636	17588036	401	*	56.2674	37.3128	75.2219	100	ENST00000361221	17539835	17697869	+	inside	48001	47801	Overlapping	ARHGEF10L
248	chr1	17587636	17588036	401	*	56.2674	37.3128	75.2219	100	ENST00000375415	17580553	17697649	+	inside	7283	7083	NearestLocation	ARHGEF10L
249	chr1	18041683	18042083	401	*	53.0427	66.3339	39.7514	101	ENST00000569711	18065657	18074412	+	upstream	-23774	23574	NearestLocation	LINC01654
250	chr1	18480731	18481131	401	*	38.957	39.3858	38.5283	102	ENST00000400664	18480982	18486126	+	overlapStart	-51	149	NearestLocation	KLHDC7A
251	chr1	18526911	18527311	401	*	46.7047	51.8234	41.5861	103	ENST00000596113	18513118	18513383	+	downstream	13993	13528	NearestLocation	DYNLL1P3
252	chr1	19052425	19052825	401	*	141.111	103.647	178.576	106	ENST00000606379	19072110	19075511	-	downstream	22886	19285	NearestLocation
253	chr1	19164621	19165021	401	*	63.5583	68.4068	58.7098	107	ENST00000375254	19074506	19210276	-	inside	45455	45255	Overlapping	UBR4
254	chr1	19164621	19165021	401	*	63.5583	68.4068	58.7098	107	ENST00000417040	19121213	19168055	-	inside	3234	3034	NearestLocation	UBR4
255	chr1	19164621	19165021	401	*	63.5583	68.4068	58.7098	107	ENST00000419533	19150924	19177745	-	inside	12924	12724	Overlapping	UBR4
256	chr1	19723753	19724153	401	*	61.7752	74.6257	48.9248	108	ENST00000294543	19682213	19799917	-	inside	75964	41540	Overlapping	TMCO4
257	chr1	19723753	19724153	401	*	61.7752	74.6257	48.9248	108	ENST00000375127	19682240	19799344	-	inside	75391	41513	Overlapping	TMCO4
258	chr1	19723753	19724153	401	*	61.7752	74.6257	48.9248	108	ENST00000489814	19682242	19738419	-	inside	14466	14266	NearestLocation	TMCO4
259	chr1	21902497	21902897	401	*	75.7061	82.9174	68.4947	110	ENST00000374695	21822245	21937297	-	inside	34600	34400	Overlapping	HSPG2
260	chr1	21902497	21902897	401	*	75.7061	82.9174	68.4947	110	ENST00000423231	21908098	21908580	+	upstream	-5401	5201	NearestLocation	RPL21P29
261	chr1	21922589	21922989	401	*	46.4149	41.4587	51.3711	111	ENST00000374695	21822245	21937297	-	inside	14508	14308	NearestLocation	HSPG2
262	chr1	21931055	21931455	401	*	36.9516	31.094	42.8092	112	ENST00000374695	21822245	21937297	-	inside	6042	5842	NearestLocation	HSPG2
263	chr1	22141654	22142054	401	*	22.5443	14.5105	30.578	116	ENST00000290167	22117305	22142966	-	inside	1112	912	NearestLocation	WNT4
264	chr1	22141654	22142054	401	*	22.5443	14.5105	30.578	116	ENST00000441048	22127474	22143969	-	inside	2115	1915	Overlapping	WNT4
265	chr1	22209103	22209503	401	*	51.2914	51.8234	50.7595	117	ENST00000581169	22266239	22266300	+	upstream	-56936	56736	NearestLocation	MIR4418
266	chr1	22264814	22265214	401	*	106.268	93.2821	119.254	118	ENST00000581169	22266239	22266300	+	upstream	-1225	1025	NearestLocation	MIR4418
267	chr1	22275183	22275583	401	*	74.058	80.8445	67.2716	119	ENST00000581169	22266239	22266300	+	downstream	9144	8883	NearestLocation	MIR4418
268	chr1	22282266	22282666	401	*	24.0057	18.6564	29.3549	120	ENST00000581169	22266239	22266300	+	downstream	16227	15966	NearestLocation	MIR4418
269	chr1	22297041	22297441	401	*	60.3457	49.7504	70.941	121	ENST00000487348	22322840	22323331	-	downstream	26090	25399	NearestLocation	PPIAP34
270	chr1	22363479	22363879	401	*	43.2895	45.6046	40.9745	122	ENST00000624125	22364630	22366482	-	downstream	2803	751	NearestLocation
271	chr1	22388640	22389040	401	*	86.5472	111.938	61.156	123	ENST00000624125	22364630	22366482	-	upstream	-22358	22158	NearestLocation
272	chr1	22412501	22412901	401	*	111.859	116.084	107.635	124	ENST00000404138	22451851	22531157	+	upstream	-39150	38950	NearestLocation	ZBTB40
273	chr1	22412501	22412901	401	*	111.859	116.084	107.635	124	ENST00000374651	22451851	22531157	+	upstream	-39150	38950	NearestLocation	ZBTB40
274	chr1	22826824	22827224	401	*	33.4689	29.0211	37.9167	125	LRG_780t1	22710838	22921500	+	inside	116186	94276	Overlapping	NA
275	chr1	22826824	22827224	401	*	33.4689	29.0211	37.9167	125	LRG_780t2	22710838	22921500	+	inside	116186	94276	Overlapping	NA
276	chr1	22826824	22827224	401	*	33.4689	29.0211	37.9167	125	ENST00000544305	22710839	22891265	+	inside	116185	64041	Overlapping	EPHB2
277	chr1	22826824	22827224	401	*	33.4689	29.0211	37.9167	125	ENST00000374630	22710965	22913743	+	inside	116059	86519	Overlapping	EPHB2
278	chr1	22826824	22827224	401	*	33.4689	29.0211	37.9167	125	ENST00000400191	22710965	22921500	+	inside	116059	94276	Overlapping	EPHB2
279	chr1	22826824	22827224	401	*	33.4689	29.0211	37.9167	125	ENST00000374632	22710970	22914270	+	inside	116054	87046	Overlapping	EPHB2
280	chr1	22826824	22827224	401	*	33.4689	29.0211	37.9167	125	ENST00000374627	22775178	22913752	+	inside	51846	51646	Overlapping	EPHB2
281	chr1	22826824	22827224	401	*	33.4689	29.0211	37.9167	125	ENST00000465676	22800240	22896478	+	inside	26784	26584	Overlapping	EPHB2
282	chr1	22826824	22827224	401	*	33.4689	29.0211	37.9167	125	ENST00000419644	22835713	22836849	-	downstream	9825	8489	NearestLocation
283	chr1	23099995	23100395	401	*	42.7455	41.4587	44.0323	126	ENST00000427154	23020147	23088058	-	upstream	-12137	11937	NearestLocation
284	chr1	23099995	23100395	401	*	42.7455	41.4587	44.0323	126	ENST00000418342	23084023	23168858	-	inside	68663	15972	Overlapping	NA
285	chr1	23099995	23100395	401	*	42.7455	41.4587	44.0323	126	ENST00000302291	23084030	23177808	-	inside	77613	15965	Overlapping	LUZP1
286	chr1	23099995	23100395	401	*	42.7455	41.4587	44.0323	126	ENST00000314174	23090427	23168817	-	inside	68622	9568	Overlapping	LUZP1
287	chr1	23099995	23100395	401	*	42.7455	41.4587	44.0323	126	ENST00000471849	23093443	23168845	-	inside	68650	6552	Overlapping	LUZP1
288	chr1	23099995	23100395	401	*	42.7455	41.4587	44.0323	126	ENST00000475164	23094155	23133679	-	inside	33484	5840	Overlapping	LUZP1
289	chr1	23196844	23197244	401	*	49.0318	49.7504	48.3133	128	ENST00000374619	23191895	23194729	-	upstream	-2315	2115	NearestLocation	HTR1D
290	chr1	23385355	23385755	401	*	39.926	45.6046	34.2474	129	ENST00000450454	23381061	23424740	-	inside	39185	4294	Overlapping	TCEA3
291	chr1	23385355	23385755	401	*	39.926	45.6046	34.2474	129	ENST00000476978	23383433	23387419	-	inside	1864	1664	NearestLocation	TCEA3
292	chr1	23449302	23449702	401	*	56.1005	66.3339	45.867	131	ENST00000336689	23428563	23484178	-	inside	34676	20739	Overlapping	ASAP3
293	chr1	23449302	23449702	401	*	56.1005	66.3339	45.867	131	ENST00000618240	23428563	23484564	-	inside	35062	20739	Overlapping	NA
294	chr1	23449302	23449702	401	*	56.1005	66.3339	45.867	131	ENST00000492982	23429627	23484184	-	inside	34682	19675	Overlapping	ASAP3
295	chr1	23449302	23449702	401	*	56.1005	66.3339	45.867	131	ENST00000437606	23429722	23484179	-	inside	34677	19580	Overlapping	ASAP3
296	chr1	23449302	23449702	401	*	56.1005	66.3339	45.867	131	ENST00000475814	23436927	23442271	-	upstream	-7231	7031	NearestLocation	ASAP3
297	chr1	23449302	23449702	401	*	56.1005	66.3339	45.867	131	ENST00000478858	23441350	23484192	-	inside	34690	7952	Overlapping	ASAP3
298	chr1	23555946	23556346	401	*	49.2185	47.6775	50.7595	132	ENST00000463312	23557934	23559075	-	downstream	2929	1588	NearestLocation	ID3
299	chr1	23915554	23915954	401	*	28.4057	20.7293	36.082	133	ENST00000374472	23870526	23913362	-	upstream	-2392	2192	NearestLocation	CNR2
300	chr1	23979911	23980311	401	*	38.7028	45.6046	31.8011	134	ENST00000344989	23964804	23980331	-	inside	220	20	Overlapping	SRSF10
301	chr1	23979911	23980311	401	*	38.7028	45.6046	31.8011	134	ENST00000453840	23966445	23980296	-	overlapStart	185	15	Overlapping	SRSF10
302	chr1	23979911	23980311	401	*	38.7028	45.6046	31.8011	134	ENST00000341154	23966445	23980927	-	inside	816	616	Overlapping	SRSF10
303	chr1	23979911	23980311	401	*	38.7028	45.6046	31.8011	134	ENST00000484146	23967173	23980356	-	inside	245	45	Overlapping	SRSF10
304	chr1	23979911	23980311	401	*	38.7028	45.6046	31.8011	134	ENST00000473858	23967301	23980331	-	inside	220	20	Overlapping	SRSF10
305	chr1	23979911	23980311	401	*	38.7028	45.6046	31.8011	134	ENST00000374452	23967307	23980308	-	overlapStart	197	3	Overlapping	SRSF10
306	chr1	23979911	23980311	401	*	38.7028	45.6046	31.8011	134	ENST00000374453	23967618	23980294	-	overlapStart	183	17	Overlapping	SRSF10
307	chr1	23979911	23980311	401	*	38.7028	45.6046	31.8011	134	ENST00000343255	23969083	23980327	-	inside	216	16	Overlapping	SRSF10
308	chr1	23979911	23980311	401	*	38.7028	45.6046	31.8011	134	ENST00000492112	23970364	23980319	-	inside	208	8	Overlapping	SRSF10
309	chr1	23979911	23980311	401	*	38.7028	45.6046	31.8011	134	ENST00000495785	23971339	23980271	-	overlapStart	160	40	NearestLocation	SRSF10
310	chr1	23979911	23980311	401	*	38.7028	45.6046	31.8011	134	ENST00000485292	23977790	23980331	-	inside	220	20	Overlapping	SRSF10
311	chr1	24263182	24263582	401	*	64.6821	93.2821	36.082	135	ENST00000361548	24319322	24355318	+	upstream	-55940	55740	NearestLocation	GRHL3
312	chr1	24293882	24294282	401	*	28.8981	18.6564	39.1398	137	ENST00000361548	24319322	24355318	+	upstream	-25240	25040	NearestLocation	GRHL3
313	chr1	24713180	24713580	401	*	48.4203	49.7504	47.0901	139	ENST00000374379	24745357	24844324	+	upstream	-31977	31777	NearestLocation	CLIC4
314	chr1	24743521	24743921	401	*	32.3808	20.7293	44.0323	140	ENST00000374379	24745357	24844324	+	upstream	-1636	1436	NearestLocation	CLIC4
315	chr1	25669781	25670181	401	*	77.0324	95.355	58.7098	142	ENST00000374332	25617468	25786207	+	inside	52513	52313	Overlapping	MAN1C1
316	chr1	25669781	25670181	401	*	77.0324	95.355	58.7098	142	ENST00000611903	25617468	25786206	+	inside	52513	52313	Overlapping	NA
317	chr1	25669781	25670181	401	*	77.0324	95.355	58.7098	142	ENST00000263979	25617850	25784450	+	inside	52131	51931	Overlapping	MAN1C1
318	chr1	25669781	25670181	401	*	77.0324	95.355	58.7098	142	ENST00000436991	25644544	25659111	-	upstream	-10870	10670	NearestLocation
319	chr1	25819265	25819665	401	*	34.692	29.0211	40.363	143	ENST00000559265	25811470	25823308	+	inside	7995	3643	Overlapping
320	chr1	25819265	25819665	401	*	34.692	29.0211	40.363	143	ENST00000527604	25813973	25823744	+	inside	5492	4079	Overlapping
321	chr1	25819265	25819665	401	*	34.692	29.0211	40.363	143	ENST00000442055	25816749	25819772	-	inside	307	107	Overlapping
322	chr1	25819265	25819665	401	*	34.692	29.0211	40.363	143	ENST00000453649	25816750	25819743	-	inside	278	78	NearestLocation
323	chr1	25819265	25819665	401	*	34.692	29.0211	40.363	143	ENST00000536896	25818491	25820797	-	inside	1332	774	Overlapping
324	chr1	25819265	25819665	401	*	34.692	29.0211	40.363	143	ENST00000424294	25818640	25829514	+	inside	825	625	Overlapping	MTFR1L
325	chr1	25876483	25876883	401	*	38.1072	35.2399	40.9745	144	ENST00000384572	25877496	25877605	+	upstream	-813	613	NearestLocation
326	chr1	25892160	25892560	401	*	42.829	26.9482	58.7098	145	ENST00000513116	25884181	25892607	-	inside	247	47	NearestLocation	STMN1
327	chr1	25892160	25892560	401	*	42.829	26.9482	58.7098	145	ENST00000426559	25885440	25906466	-	inside	14106	6720	Overlapping	STMN1
328	chr1	26050223	26050623	401	*	51.0373	58.0422	44.0323	146	ENST00000374276	26038022	26046133	-	upstream	-4290	4090	NearestLocation	SLC30A2
329	chr1	26351576	26351976	401	*	39.2628	39.3858	39.1398	147	ENST00000308182	26321859	26354130	-	inside	2354	2154	Overlapping	CRYBG2
330	chr1	26351576	26351976	401	*	39.2628	39.3858	39.1398	147	ENST00000374207	26342754	26354096	-	inside	2320	2120	NearestLocation	CRYBG2
331	chr1	26351576	26351976	401	*	39.2628	39.3858	39.1398	147	ENST00000475866	26345260	26354130	-	inside	2354	2154	Overlapping	CRYBG2
332	chr1	26410141	26410541	401	*	56.2355	58.0422	54.4289	149	ENST00000326279	26410778	26429722	+	upstream	-437	237	NearestLocation	LIN28A
333	chr1	26412228	26412628	401	*	33.3498	26.9482	39.7514	150	ENST00000326279	26410778	26429722	+	inside	1650	1450	Overlapping	LIN28A
334	chr1	26412228	26412628	401	*	33.3498	26.9482	39.7514	150	ENST00000254231	26410817	26429719	+	inside	1611	1411	NearestLocation	LIN28A
335	chr1	26418923	26419323	401	*	58.0186	51.8234	64.2138	151	ENST00000326279	26410778	26429722	+	inside	8345	8145	Overlapping	LIN28A
336	chr1	26418923	26419323	401	*	58.0186	51.8234	64.2138	151	ENST00000254231	26410817	26429719	+	inside	8306	8106	NearestLocation	LIN28A
337	chr1	26431719	26432119	401	*	42.5589	43.5316	41.5861	152	ENST00000434391	26432282	26471294	+	upstream	-363	163	NearestLocation	DHDDS
338	chr1	26620675	26621075	401	*	46.1766	37.3128	55.0404	153	ENST00000516620	26602369	26602432	-	upstream	-18443	18243	NearestLocation	RNU7-29P
339	chr1	27428594	27428994	401	*	42.6939	35.2399	50.1479	156	ENST00000618852	27404226	27490158	-	inside	61364	24368	Overlapping	WASF2
340	chr1	27428594	27428994	401	*	42.6939	35.2399	50.1479	156	ENST00000536657	27408197	27490051	-	inside	61257	20397	Overlapping	WASF2
341	chr1	27428594	27428994	401	*	42.6939	35.2399	50.1479	156	ENST00000492975	27457198	27459582	+	upstream	-28404	28204	NearestLocation
342	chr1	27503179	27503579	401	*	47.6221	51.8234	43.4208	157	ENST00000618852	27404226	27490158	-	upstream	-13221	13021	NearestLocation	WASF2
343	chr1	27505132	27505532	401	*	32.8057	22.8023	42.8092	158	ENST00000618852	27404226	27490158	-	upstream	-15174	14974	NearestLocation	WASF2
344	chr1	27570772	27571172	401	*	55.0958	43.5316	66.6601	159	ENST00000247087	27534035	27603591	-	inside	32619	32419	Overlapping	AHDC1
345	chr1	27570772	27571172	401	*	55.0958	43.5316	66.6601	159	ENST00000374011	27534303	27603632	-	inside	32660	32460	Overlapping	AHDC1
346	chr1	27570772	27571172	401	*	55.0958	43.5316	66.6601	159	ENST00000487743	27552042	27553304	-	upstream	-17668	17468	NearestLocation	AHDC1
347	chr1	27570772	27571172	401	*	55.0958	43.5316	66.6601	159	ENST00000490295	27552727	27603414	-	inside	32442	18045	Overlapping	AHDC1
348	chr1	27570772	27571172	401	*	55.0958	43.5316	66.6601	159	ENST00000480033	27558708	27604431	-	inside	33459	12064	Overlapping	AHDC1
349	chr1	27607264	27607664	401	*	37.0707	33.167	40.9745	160	ENST00000480033	27558708	27604431	-	upstream	-3033	2833	NearestLocation	AHDC1
350	chr1	27687821	27688221	401	*	32.9249	24.8752	40.9745	161	ENST00000628586	27669490	27691032	+	inside	18531	2811	Overlapping
351	chr1	27687821	27688221	401	*	32.9249	24.8752	40.9745	161	ENST00000625232	27669490	27702991	+	inside	18531	14770	Overlapping
352	chr1	27687821	27688221	401	*	32.9249	24.8752	40.9745	161	ENST00000628584	27669490	27703049	+	inside	18531	14828	Overlapping
353	chr1	27687821	27688221	401	*	32.9249	24.8752	40.9745	161	ENST00000629895	27669490	27703063	+	inside	18531	14842	Overlapping
354	chr1	27687821	27688221	401	*	32.9249	24.8752	40.9745	161	ENST00000445563	27686810	27687471	-	upstream	-550	350	NearestLocation	CHMP1AP1
355	chr1	27695724	27696124	401	*	55.1315	60.1151	50.1479	162	ENST00000625232	27669490	27702991	+	inside	26434	6867	Overlapping
356	chr1	27695724	27696124	401	*	55.1315	60.1151	50.1479	162	ENST00000628584	27669490	27703049	+	inside	26434	6925	Overlapping
357	chr1	27695724	27696124	401	*	55.1315	60.1151	50.1479	162	ENST00000629895	27669490	27703063	+	inside	26434	6939	Overlapping
358	chr1	27695724	27696124	401	*	55.1315	60.1151	50.1479	162	ENST00000384367	27693731	27693835	+	downstream	2193	1889	NearestLocation	RNU6-424P
359	chr1	27712439	27712839	401	*	40.4184	43.5316	37.3052	163	ENST00000373954	27725979	27763122	+	upstream	-13340	13140	NearestLocation	FAM76A
360	chr1	28508964	28509364	401	*	40.9268	31.094	50.7595	164	ENST00000398958	28505943	28539196	+	inside	3221	3021	Overlapping	RCC1
361	chr1	28508964	28509364	401	*	40.9268	31.094	50.7595	164	ENST00000413987	28505980	28510892	+	inside	3184	1528	Overlapping	SNHG3
362	chr1	28508964	28509364	401	*	40.9268	31.094	50.7595	164	ENST00000427469	28505990	28535899	+	inside	3174	2974	Overlapping	RCC1
363	chr1	28508964	28509364	401	*	40.9268	31.094	50.7595	164	ENST00000434290	28506056	28535919	+	inside	3108	2908	Overlapping	RCC1
364	chr1	28508964	28509364	401	*	40.9268	31.094	50.7595	164	ENST00000373833	28506057	28539300	+	inside	3107	2907	Overlapping	RCC1
365	chr1	28508964	28509364	401	*	40.9268	31.094	50.7595	164	ENST00000437681	28506351	28509633	+	inside	2813	269	Overlapping	SNHG3
366	chr1	28508964	28509364	401	*	40.9268	31.094	50.7595	164	ENST00000363217	28508559	28508762	+	downstream	605	202	NearestLocation	SNORA73B
367	chr1	28646021	28646421	401	*	48.3687	43.5316	53.2057	165	ENST00000420776	28643228	28648530	+	inside	2993	2109	Overlapping	TAF12-DT
368	chr1	28646021	28646421	401	*	48.3687	43.5316	53.2057	165	ENST00000427804	28646091	28648581	+	overlapStart	130	70	NearestLocation	TAF12-DT
369	chr1	28648615	28649015	401	*	36.0343	31.094	40.9745	166	ENST00000602813	28648600	28648730	+	overlapEnd	215	15	NearestLocation
370	chr1	28648615	28649015	401	*	36.0343	31.094	40.9745	166	ENST00000387069	28648600	28648733	+	overlapEnd	215	15	NearestLocation	RNU11
371	chr1	28720272	28720672	401	*	46.3314	55.9692	36.6936	167	ENST00000474884	28736621	28742871	+	upstream	-16149	15949	NearestLocation	YTHDF2
372	chr1	28720272	28720672	401	*	46.3314	55.9692	36.6936	167	ENST00000542507	28736621	28769774	+	upstream	-16149	15949	NearestLocation	YTHDF2
373	chr1	28761451	28761851	401	*	41.165	35.2399	47.0901	168	ENST00000542507	28736621	28769774	+	inside	25030	7923	Overlapping	YTHDF2
374	chr1	28761451	28761851	401	*	41.165	35.2399	47.0901	168	ENST00000373812	28736759	28769775	+	inside	24892	7924	Overlapping	YTHDF2
375	chr1	28761451	28761851	401	*	41.165	35.2399	47.0901	168	ENST00000541996	28736940	28769775	+	inside	24711	7924	Overlapping	YTHDF2
376	chr1	28761451	28761851	401	*	41.165	35.2399	47.0901	168	ENST00000478283	28736950	28769125	+	inside	24701	7274	Overlapping	YTHDF2
377	chr1	28761451	28761851	401	*	41.165	35.2399	47.0901	168	ENST00000468863	28739091	28742883	+	downstream	22560	18568	NearestLocation	YTHDF2
378	chr1	28781309	28781709	401	*	39.1596	26.9482	51.3711	169	ENST00000234961	28812142	28871267	+	upstream	-30633	30433	NearestLocation	OPRD1
379	chr1	28781309	28781709	401	*	39.1596	26.9482	51.3711	169	ENST00000621425	28812142	28863283	+	upstream	-30633	30433	NearestLocation	NA
380	chr1	29124428	29124828	401	*	73.5975	62.188	85.0069	170	ENST00000521452	29119428	29123935	-	upstream	-693	493	NearestLocation	TMEM200B
381	chr1	29227155	29227555	401	*	47.9279	51.8234	44.0323	171	ENST00000373791	29192873	29230924	-	inside	3569	3369	Overlapping	MECR
382	chr1	29227155	29227555	401	*	47.9279	51.8234	44.0323	171	ENST00000263702	29193817	29230932	-	inside	3577	3377	Overlapping	MECR
383	chr1	29227155	29227555	401	*	47.9279	51.8234	44.0323	171	ENST00000490529	29196142	29230894	-	inside	3539	3339	Overlapping	MECR
384	chr1	29227155	29227555	401	*	47.9279	51.8234	44.0323	171	ENST00000463052	29202017	29230901	-	inside	3546	3346	Overlapping	MECR
385	chr1	29227155	29227555	401	*	47.9279	51.8234	44.0323	171	ENST00000489248	29203142	29230906	-	inside	3551	3351	Overlapping	MECR
386	chr1	29227155	29227555	401	*	47.9279	51.8234	44.0323	171	ENST00000475861	29203216	29230897	-	inside	3542	3342	Overlapping	MECR
387	chr1	29227155	29227555	401	*	47.9279	51.8234	44.0323	171	ENST00000474946	29206774	29230915	-	inside	3560	3360	Overlapping	MECR
388	chr1	29227155	29227555	401	*	47.9279	51.8234	44.0323	171	ENST00000482610	29216093	29230891	-	inside	3536	3336	Overlapping	MECR
389	chr1	29227155	29227555	401	*	47.9279	51.8234	44.0323	171	ENST00000484012	29216601	29230942	-	inside	3587	3387	Overlapping	MECR
390	chr1	29227155	29227555	401	*	47.9279	51.8234	44.0323	171	ENST00000493928	29220883	29230942	-	inside	3587	3387	Overlapping	MECR
391	chr1	29227155	29227555	401	*	47.9279	51.8234	44.0323	171	ENST00000427046	29223933	29224816	+	downstream	3422	2339	NearestLocation
392	chr1	30888610	30889010	401	*	39.2628	39.3858	39.1398	177	ENST00000339394	30873135	30908761	-	inside	19951	15475	Overlapping	SDC3
393	chr1	30888610	30889010	401	*	39.2628	39.3858	39.1398	177	ENST00000471567	30876767	30881429	-	upstream	-7381	7181	NearestLocation	SDC3
394	chr1	30934060	30934460	401	*	41.1491	45.6046	36.6936	178	ENST00000424085	30931506	31065695	-	inside	131435	2554	Overlapping	PUM1
395	chr1	30934060	30934460	401	*	41.1491	45.6046	36.6936	178	ENST00000257075	30931506	31065698	-	inside	131438	2554	Overlapping	PUM1
396	chr1	30934060	30934460	401	*	41.1491	45.6046	36.6936	178	ENST00000373747	30931506	31065704	-	inside	131444	2554	Overlapping	PUM1
397	chr1	30934060	30934460	401	*	41.1491	45.6046	36.6936	178	ENST00000525843	30932059	31065726	-	inside	131466	2001	Overlapping	PUM1
398	chr1	30934060	30934460	401	*	41.1491	45.6046	36.6936	178	ENST00000426105	30932826	31065695	-	inside	131435	1234	Overlapping	PUM1
399	chr1	30934060	30934460	401	*	41.1491	45.6046	36.6936	178	ENST00000498419	30932844	30995059	-	inside	60799	1216	Overlapping	PUM1
400	chr1	30934060	30934460	401	*	41.1491	45.6046	36.6936	178	ENST00000440538	30932844	31065684	-	inside	131424	1216	Overlapping	PUM1
401	chr1	30934060	30934460	401	*	41.1491	45.6046	36.6936	178	ENST00000373741	30932850	31065991	-	inside	131731	1210	Overlapping	PUM1
402	chr1	30934060	30934460	401	*	41.1491	45.6046	36.6936	178	ENST00000373742	30933080	31065785	-	inside	131525	980	Overlapping	PUM1
403	chr1	30934060	30934460	401	*	41.1491	45.6046	36.6936	178	ENST00000530669	30933305	30945372	-	inside	11112	755	NearestLocation	PUM1
404	chr1	31111204	31111604	401	*	58.9875	58.0422	59.9329	179	ENST00000441274	31108188	31108623	-	upstream	-2781	2581	NearestLocation	RPL21P22
405	chr1	31162442	31162842	401	*	74.5148	62.188	86.8415	180	ENST00000528449	31180540	31181676	-	downstream	19034	17698	NearestLocation	NKAIN1
406	chr1	31390061	31390461	401	*	60.0756	66.3339	53.8173	182	ENST00000482018	31365891	31376850	-	upstream	-13411	13211	NearestLocation	FABP3
407	chr1	31511175	31511575	401	*	60.4489	62.188	58.7098	183	ENST00000562271	31506296	31508565	+	downstream	5079	2610	NearestLocation	LDC1P
408	chr1	31562942	31563342	401	*	82.8938	101.574	64.2138	184	ENST00000435872	31571585	31575573	-	downstream	12431	8243	NearestLocation
409	chr1	31575807	31576207	401	*	37.7339	39.3858	36.082	185	ENST00000435872	31571585	31575573	-	upstream	-434	234	NearestLocation
410	chr1	31579605	31580005	401	*	31.3284	29.0211	33.6358	186	ENST00000457433	31576485	31587682	+	inside	3320	3120	Overlapping	TINAGL1
411	chr1	31579605	31580005	401	*	31.3284	29.0211	33.6358	186	ENST00000271064	31576535	31587686	+	inside	3270	3070	Overlapping	TINAGL1
412	chr1	31579605	31580005	401	*	31.3284	29.0211	33.6358	186	ENST00000461030	31576542	31585036	+	inside	3263	3063	Overlapping	TINAGL1
413	chr1	31579605	31580005	401	*	31.3284	29.0211	33.6358	186	ENST00000478398	31576568	31585340	+	inside	3237	3037	Overlapping	TINAGL1
414	chr1	31579605	31580005	401	*	31.3284	29.0211	33.6358	186	ENST00000481165	31577034	31587684	+	inside	2771	2571	Overlapping	TINAGL1
415	chr1	31579605	31580005	401	*	31.3284	29.0211	33.6358	186	ENST00000468635	31578145	31585485	+	inside	1660	1460	Overlapping	TINAGL1
416	chr1	31579605	31580005	401	*	31.3284	29.0211	33.6358	186	ENST00000537531	31578145	31587682	+	inside	1660	1460	Overlapping	TINAGL1
417	chr1	31579605	31580005	401	*	31.3284	29.0211	33.6358	186	ENST00000498429	31579753	31585876	+	overlapStart	52	148	NearestLocation	TINAGL1
418	chr1	31589363	31589763	401	*	33.9613	26.9482	40.9745	188	ENST00000480586	31585151	31586442	+	downstream	4412	2921	NearestLocation	TINAGL1
419	chr1	31590361	31590761	401	*	36.2209	29.0211	43.4208	189	ENST00000480586	31585151	31586442	+	downstream	5410	3919	NearestLocation	TINAGL1
420	chr1	31647105	31647505	401	*	72.4775	74.6257	70.3294	190	ENST00000623791	31644049	31659746	+	inside	3256	3056	Overlapping	PEF1-AS1
421	chr1	31647105	31647505	401	*	72.4775	74.6257	70.3294	190	ENST00000610043	31644049	31659776	+	inside	3256	3056	Overlapping	PEF1-AS1
422	chr1	31647105	31647505	401	*	72.4775	74.6257	70.3294	190	ENST00000609625	31644049	31659904	+	inside	3256	3056	Overlapping	PEF1-AS1
423	chr1	31647105	31647505	401	*	72.4775	74.6257	70.3294	190	ENST00000609549	31644049	31659904	+	inside	3256	3056	Overlapping	PEF1-AS1
424	chr1	31647105	31647505	401	*	72.4775	74.6257	70.3294	190	ENST00000581333	31644694	31649371	+	inside	2611	1866	Overlapping	PEF1-AS1
425	chr1	31647105	31647505	401	*	72.4775	74.6257	70.3294	190	ENST00000608332	31644760	31659904	+	inside	2545	2345	Overlapping	PEF1-AS1
426	chr1	31647105	31647505	401	*	72.4775	74.6257	70.3294	190	ENST00000623425	31644829	31659904	+	inside	2476	2276	Overlapping	PEF1-AS1
427	chr1	31647105	31647505	401	*	72.4775	74.6257	70.3294	190	ENST00000585660	31644989	31659782	+	inside	2316	2116	Overlapping	PEF1-AS1
428	chr1	31647105	31647505	401	*	72.4775	74.6257	70.3294	190	ENST00000591592	31645011	31659816	+	inside	2294	2094	Overlapping	PEF1-AS1
429	chr1	31647105	31647505	401	*	72.4775	74.6257	70.3294	190	ENST00000608246	31645017	31659904	+	inside	2288	2088	Overlapping	PEF1-AS1
430	chr1	31647105	31647505	401	*	72.4775	74.6257	70.3294	190	ENST00000608888	31645036	31659904	+	inside	2269	2069	Overlapping	PEF1-AS1
431	chr1	31647105	31647505	401	*	72.4775	74.6257	70.3294	190	ENST00000610216	31645049	31659904	+	inside	2256	2056	Overlapping	PEF1-AS1
432	chr1	31647105	31647505	401	*	72.4775	74.6257	70.3294	190	ENST00000607926	31645049	31659904	+	inside	2256	2056	Overlapping	PEF1-AS1
433	chr1	31647105	31647505	401	*	72.4775	74.6257	70.3294	190	ENST00000585413	31645253	31659929	+	inside	2052	1852	Overlapping	PEF1-AS1
434	chr1	31647105	31647505	401	*	72.4775	74.6257	70.3294	190	ENST00000609033	31645263	31659851	+	inside	2042	1842	Overlapping	PEF1-AS1
435	chr1	31647105	31647505	401	*	72.4775	74.6257	70.3294	190	ENST00000589462	31645263	31659926	+	inside	2042	1842	Overlapping	PEF1-AS1
436	chr1	31647105	31647505	401	*	72.4775	74.6257	70.3294	190	ENST00000624388	31645288	31659904	+	inside	2017	1817	Overlapping	PEF1-AS1
437	chr1	31647105	31647505	401	*	72.4775	74.6257	70.3294	190	ENST00000593188	31645288	31659929	+	inside	2017	1817	Overlapping	PEF1-AS1
438	chr1	31647105	31647505	401	*	72.4775	74.6257	70.3294	190	ENST00000609373	31645296	31659864	+	inside	2009	1809	Overlapping	PEF1-AS1
439	chr1	31647105	31647505	401	*	72.4775	74.6257	70.3294	190	ENST00000587445	31645296	31659926	+	inside	2009	1809	Overlapping	PEF1-AS1
440	chr1	31647105	31647505	401	*	72.4775	74.6257	70.3294	190	ENST00000591929	31645319	31659928	+	inside	1986	1786	Overlapping	PEF1-AS1
441	chr1	31647105	31647505	401	*	72.4775	74.6257	70.3294	190	ENST00000609338	31645322	31659904	+	inside	1983	1783	NearestLocation	PEF1-AS1
442	chr1	31651001	31651401	401	*	99.9022	136.814	62.9907	191	ENST00000623791	31644049	31659746	+	inside	7152	6952	Overlapping	PEF1-AS1
443	chr1	31651001	31651401	401	*	99.9022	136.814	62.9907	191	ENST00000610043	31644049	31659776	+	inside	7152	6952	Overlapping	PEF1-AS1
444	chr1	31651001	31651401	401	*	99.9022	136.814	62.9907	191	ENST00000609625	31644049	31659904	+	inside	7152	6952	Overlapping	PEF1-AS1
445	chr1	31651001	31651401	401	*	99.9022	136.814	62.9907	191	ENST00000609549	31644049	31659904	+	inside	7152	6952	Overlapping	PEF1-AS1
446	chr1	31651001	31651401	401	*	99.9022	136.814	62.9907	191	ENST00000608332	31644760	31659904	+	inside	6441	6241	Overlapping	PEF1-AS1
447	chr1	31651001	31651401	401	*	99.9022	136.814	62.9907	191	ENST00000623425	31644829	31659904	+	inside	6372	6172	Overlapping	PEF1-AS1
448	chr1	31651001	31651401	401	*	99.9022	136.814	62.9907	191	ENST00000585660	31644989	31659782	+	inside	6212	6012	Overlapping	PEF1-AS1
449	chr1	31651001	31651401	401	*	99.9022	136.814	62.9907	191	ENST00000591592	31645011	31659816	+	inside	6190	5990	Overlapping	PEF1-AS1
450	chr1	31651001	31651401	401	*	99.9022	136.814	62.9907	191	ENST00000608246	31645017	31659904	+	inside	6184	5984	Overlapping	PEF1-AS1
451	chr1	31651001	31651401	401	*	99.9022	136.814	62.9907	191	ENST00000608888	31645036	31659904	+	inside	6165	5965	Overlapping	PEF1-AS1
452	chr1	31651001	31651401	401	*	99.9022	136.814	62.9907	191	ENST00000610216	31645049	31659904	+	inside	6152	5952	Overlapping	PEF1-AS1
453	chr1	31651001	31651401	401	*	99.9022	136.814	62.9907	191	ENST00000607926	31645049	31659904	+	inside	6152	5952	Overlapping	PEF1-AS1
454	chr1	31651001	31651401	401	*	99.9022	136.814	62.9907	191	ENST00000585413	31645253	31659929	+	inside	5948	5748	Overlapping	PEF1-AS1
455	chr1	31651001	31651401	401	*	99.9022	136.814	62.9907	191	ENST00000609033	31645263	31659851	+	inside	5938	5738	Overlapping	PEF1-AS1
456	chr1	31651001	31651401	401	*	99.9022	136.814	62.9907	191	ENST00000589462	31645263	31659926	+	inside	5938	5738	Overlapping	PEF1-AS1
457	chr1	31651001	31651401	401	*	99.9022	136.814	62.9907	191	ENST00000624388	31645288	31659904	+	inside	5913	5713	Overlapping	PEF1-AS1
458	chr1	31651001	31651401	401	*	99.9022	136.814	62.9907	191	ENST00000593188	31645288	31659929	+	inside	5913	5713	Overlapping	PEF1-AS1
459	chr1	31651001	31651401	401	*	99.9022	136.814	62.9907	191	ENST00000609373	31645296	31659864	+	inside	5905	5705	Overlapping	PEF1-AS1
460	chr1	31651001	31651401	401	*	99.9022	136.814	62.9907	191	ENST00000587445	31645296	31659926	+	inside	5905	5705	Overlapping	PEF1-AS1
461	chr1	31651001	31651401	401	*	99.9022	136.814	62.9907	191	ENST00000591929	31645319	31659928	+	inside	5882	5682	Overlapping	PEF1-AS1
462	chr1	31651001	31651401	401	*	99.9022	136.814	62.9907	191	ENST00000609338	31645322	31659904	+	inside	5879	5679	Overlapping	PEF1-AS1
463	chr1	31651001	31651401	401	*	99.9022	136.814	62.9907	191	ENST00000461217	31653604	31655848	-	downstream	4647	2203	NearestLocation	COL16A1
464	chr1	31703384	31703784	401	*	32.4484	16.5835	48.3133	193	ENST00000373672	31652247	31704319	-	inside	735	535	Overlapping	COL16A1
465	chr1	31703384	31703784	401	*	32.4484	16.5835	48.3133	193	ENST00000373668	31679230	31704319	-	inside	735	535	Overlapping	COL16A1
466	chr1	31703384	31703784	401	*	32.4484	16.5835	48.3133	193	ENST00000532877	31698490	31704060	-	inside	476	276	NearestLocation	COL16A1
467	chr1	32438146	32438546	401	*	58.2409	66.3339	50.1479	195	ENST00000454917	32423214	32426789	-	upstream	-11557	11357	NearestLocation	LRRC37A12P
468	chr1	32933934	32934334	401	*	45.3625	49.7504	40.9745	198	ENST00000373456	32936445	32964685	-	downstream	30551	2111	NearestLocation	RNF19B
469	chr1	32933934	32934334	401	*	45.3625	49.7504	40.9745	198	ENST00000356990	32936454	32964685	-	downstream	30551	2120	NearestLocation	RNF19B
470	chr1	32933934	32934334	401	*	45.3625	49.7504	40.9745	198	ENST00000235150	32936668	32964685	-	downstream	30551	2334	NearestLocation	RNF19B
471	chr1	33235633	33236033	401	*	27.3692	18.6564	36.082	199	ENST00000483388	33256545	33280414	+	upstream	-20712	20512	NearestLocation	ZNF362
472	chr1	33244490	33244890	401	*	75.6901	93.2821	58.0982	200	ENST00000483388	33256545	33280414	+	upstream	-11855	11655	NearestLocation	ZNF362
473	chr1	33248361	33248761	401	*	79.4111	99.5009	59.3213	201	ENST00000483388	33256545	33280414	+	upstream	-7984	7784	NearestLocation	ZNF362
474	chr1	34808942	34809342	401	*	19.4865	14.5105	24.4624	202	ENST00000426886	34712737	34859735	-	inside	50593	50393	Overlapping	SMIM12
475	chr1	34808942	34809342	401	*	19.4865	14.5105	24.4624	202	ENST00000450137	34792999	34795090	+	downstream	16143	13852	NearestLocation	GJA4
476	chr1	35268612	35269012	401	*	69.5707	55.9692	83.1722	203	ENST00000314607	35268967	35421944	+	overlapStart	-155	45	NearestLocation	ZMYM4
477	chr1	35600619	35601019	401	*	29.9862	26.9482	33.0242	204	ENST00000444348	35569815	35577729	-	upstream	-23090	22890	NearestLocation	TFAP2E-AS1
478	chr1	35600619	35601019	401	*	29.9862	26.9482	33.0242	204	ENST00000621781	35599544	35631537	-	inside	30718	1075	Overlapping	PSMB2
479	chr1	36436856	36437256	401	*	37.0032	37.3128	36.6936	205	ENST00000235532	36417906	36450451	-	inside	13395	13195	Overlapping	OSCP1
480	chr1	36436856	36437256	401	*	37.0032	37.3128	36.6936	205	ENST00000356637	36417910	36450433	-	inside	13377	13177	Overlapping	OSCP1
481	chr1	36436856	36437256	401	*	37.0032	37.3128	36.6936	205	ENST00000433045	36417943	36440975	-	inside	3919	3719	Overlapping	OSCP1
482	chr1	36436856	36437256	401	*	37.0032	37.3128	36.6936	205	ENST00000445843	36418060	36450279	-	inside	13223	13023	Overlapping	OSCP1
483	chr1	36436856	36437256	401	*	37.0032	37.3128	36.6936	205	ENST00000528112	36422786	36439000	-	inside	1944	1744	NearestLocation	OSCP1
484	chr1	36436856	36437256	401	*	37.0032	37.3128	36.6936	205	ENST00000354267	36428299	36450443	-	inside	13387	8557	Overlapping	OSCP1
485	chr1	36436856	36437256	401	*	37.0032	37.3128	36.6936	205	ENST00000524789	36432569	36450287	-	inside	13231	4287	Overlapping	OSCP1
486	chr1	37735726	37736126	401	*	19.6056	16.5835	22.6277	209	ENST00000437645	37713888	37752906	-	inside	16980	16780	Overlapping	EPHA10
487	chr1	37735726	37736126	401	*	19.6056	16.5835	22.6277	209	ENST00000446149	37714854	37756691	-	inside	20765	20565	Overlapping	EPHA10
488	chr1	37735726	37736126	401	*	19.6056	16.5835	22.6277	209	ENST00000427468	37715854	37765066	-	inside	29140	19872	Overlapping	EPHA10
489	chr1	37735726	37736126	401	*	19.6056	16.5835	22.6277	209	ENST00000373048	37715974	37765066	-	inside	29140	19752	Overlapping	EPHA10
490	chr1	37735726	37736126	401	*	19.6056	16.5835	22.6277	209	ENST00000540011	37722274	37752969	-	inside	17043	13452	Overlapping	EPHA10
491	chr1	37735726	37736126	401	*	19.6056	16.5835	22.6277	209	ENST00000525749	37727193	37752994	-	inside	17068	8533	Overlapping	EPHA10
492	chr1	37735726	37736126	401	*	19.6056	16.5835	22.6277	209	ENST00000363551	37737955	37738054	-	downstream	2128	1829	NearestLocation
493	chr1	38000422	38000822	401	*	38.7028	45.6046	31.8011	210	ENST00000485803	37996770	38005502	-	inside	4880	3652	Overlapping	FHL3
494	chr1	38000422	38000822	401	*	38.7028	45.6046	31.8011	210	ENST00000373016	37996770	38005505	-	inside	4883	3652	Overlapping	FHL3
495	chr1	38000422	38000822	401	*	38.7028	45.6046	31.8011	210	ENST00000475084	37997186	38005502	-	inside	4880	3236	Overlapping	FHL3
496	chr1	38000422	38000822	401	*	38.7028	45.6046	31.8011	210	ENST00000477194	37997345	38005606	-	inside	4984	3077	Overlapping	FHL3
497	chr1	38000422	38000822	401	*	38.7028	45.6046	31.8011	210	ENST00000483132	37998718	37999432	-	upstream	-1190	990	NearestLocation	FHL3
498	chr1	38741276	38741676	401	*	45.6007	53.8963	37.3052	212	ENST00000442006	38708931	38710890	+	downstream	32545	30386	NearestLocation	HSPA5P1
499	chr1	38958846	38959246	401	*	43.9686	41.4587	46.4786	213	ENST00000428233	38958275	38958925	-	overlapStart	-121	79	NearestLocation	EIF1P2
500	chr1	39142338	39142738	401	*	51.5813	62.188	40.9745	214	ENST00000567887	39084062	39487177	+	inside	58476	58276	Overlapping	MACF1
501	chr1	39142338	39142738	401	*	51.5813	62.188	40.9745	214	ENST00000372915	39084132	39486980	+	inside	58406	58206	Overlapping	MACF1
502	chr1	39142338	39142738	401	*	51.5813	62.188	40.9745	214	ENST00000361689	39084167	39486987	+	inside	58371	58171	Overlapping	MACF1
503	chr1	39142338	39142738	401	*	51.5813	62.188	40.9745	214	ENST00000524432	39105411	39323008	+	inside	37127	36927	Overlapping	MACF1
504	chr1	39142338	39142738	401	*	51.5813	62.188	40.9745	214	ENST00000467673	39105429	39254648	+	inside	37109	36909	Overlapping	MACF1
505	chr1	39142338	39142738	401	*	51.5813	62.188	40.9745	214	ENST00000410446	39154164	39154296	-	downstream	11758	11426	NearestLocation	RNA5SP44
506	chr1	40709503	40709903	401	*	74.7212	87.0633	62.3791	218	ENST00000467203	40691648	40758448	+	inside	18055	17855	Overlapping	NFYC
507	chr1	40709503	40709903	401	*	74.7212	87.0633	62.3791	218	ENST00000424419	40691686	40767243	+	inside	18017	17817	Overlapping	NFYC
508	chr1	40709503	40709903	401	*	74.7212	87.0633	62.3791	218	ENST00000427410	40691689	40771126	+	inside	18014	17814	Overlapping	NFYC
509	chr1	40709503	40709903	401	*	74.7212	87.0633	62.3791	218	ENST00000447388	40691709	40771603	+	inside	17994	17794	Overlapping	NFYC
510	chr1	40709503	40709903	401	*	74.7212	87.0633	62.3791	218	ENST00000425457	40691716	40771139	+	inside	17987	17787	Overlapping	NFYC
511	chr1	40709503	40709903	401	*	74.7212	87.0633	62.3791	218	ENST00000453631	40691717	40753246	+	inside	17986	17786	Overlapping	NFYC
512	chr1	40709503	40709903	401	*	74.7212	87.0633	62.3791	218	ENST00000456393	40691743	40771601	+	inside	17960	17760	Overlapping	NFYC
513	chr1	40709503	40709903	401	*	74.7212	87.0633	62.3791	218	ENST00000372654	40691838	40771102	+	inside	17865	17665	Overlapping	NFYC
514	chr1	40709503	40709903	401	*	74.7212	87.0633	62.3791	218	ENST00000534399	40692008	40747584	+	inside	17695	17495	Overlapping	NFYC
515	chr1	40709503	40709903	401	*	74.7212	87.0633	62.3791	218	ENST00000372653	40692013	40771106	+	inside	17690	17490	Overlapping	NFYC
516	chr1	40709503	40709903	401	*	74.7212	87.0633	62.3791	218	ENST00000372669	40692290	40766687	+	inside	17413	17213	Overlapping	NFYC
517	chr1	40709503	40709903	401	*	74.7212	87.0633	62.3791	218	ENST00000372652	40709357	40771603	+	inside	346	146	Overlapping	NFYC
518	chr1	40709503	40709903	401	*	74.7212	87.0633	62.3791	218	ENST00000372651	40709543	40770940	+	overlapStart	160	40	NearestLocation	NFYC
519	chr1	40899539	40899939	401	*	59.0035	47.6775	70.3294	220	ENST00000414199	40863914	40876670	+	downstream	35825	22869	NearestLocation
520	chr1	41109247	41109647	401	*	40.47	49.7504	31.1896	221	ENST00000397171	41027200	41161481	-	inside	52034	51834	Overlapping	NA
521	chr1	41109247	41109647	401	*	40.47	49.7504	31.1896	221	ENST00000397174	41027200	41152674	-	inside	43227	43027	Overlapping	NA
522	chr1	41109247	41109647	401	*	40.47	49.7504	31.1896	221	ENST00000361191	41027200	41161481	-	inside	52034	51834	Overlapping	NA
523	chr1	41109247	41109647	401	*	40.47	49.7504	31.1896	221	ENST00000361705	41027200	41161481	-	inside	52034	51834	Overlapping	NA
524	chr1	41109247	41109647	401	*	40.47	49.7504	31.1896	221	ENST00000402904	41027200	41161433	-	inside	51986	51786	Overlapping	NA
525	chr1	41109247	41109647	401	*	40.47	49.7504	31.1896	221	ENST00000326197	41027202	41160898	-	inside	51451	51251	Overlapping	SCMH1
526	chr1	41109247	41109647	401	*	40.47	49.7504	31.1896	221	ENST00000372595	41027202	41163017	-	inside	53570	53370	Overlapping	SCMH1
527	chr1	41109247	41109647	401	*	40.47	49.7504	31.1896	221	ENST00000337495	41027202	41242110	-	inside	132663	82045	Overlapping	SCMH1
528	chr1	41109247	41109647	401	*	40.47	49.7504	31.1896	221	ENST00000372597	41027202	41242116	-	inside	132669	82045	Overlapping	SCMH1
529	chr1	41109247	41109647	401	*	40.47	49.7504	31.1896	221	ENST00000372596	41027202	41242116	-	inside	132669	82045	Overlapping	SCMH1
530	chr1	41109247	41109647	401	*	40.47	49.7504	31.1896	221	ENST00000456518	41028192	41159871	-	inside	50424	50224	Overlapping	SCMH1
531	chr1	41109247	41109647	401	*	40.47	49.7504	31.1896	221	ENST00000401064	41098638	41099136	+	downstream	10809	10111	NearestLocation	RPL23AP17
532	chr1	41353616	41354016	401	*	60.3814	66.3339	54.4289	222	ENST00000372591	41361922	41383590	+	upstream	-8106	7906	NearestLocation	FOXO6
533	chr1	41435601	41436001	401	*	71.2187	58.0422	84.3953	223	ENST00000516754	41466937	41467028	-	downstream	31227	30936	NearestLocation	RNA5SP45
534	chr1	41448255	41448655	401	*	42.3881	35.2399	49.5364	224	ENST00000516754	41466937	41467028	-	downstream	18573	18282	NearestLocation	RNA5SP45
535	chr1	41486088	41486488	401	*	47.1615	33.167	61.156	225	ENST00000490783	41479127	41484673	-	upstream	-1615	1415	NearestLocation	EDN2
536	chr1	41500796	41501196	401	*	50.7315	58.0422	43.4208	227	ENST00000490783	41479127	41484673	-	upstream	-16323	16123	NearestLocation	EDN2
537	chr1	41665225	41665625	401	*	41.6574	33.167	50.1479	229	ENST00000372583	41506365	41918498	-	inside	253073	158860	Overlapping	HIVEP3
538	chr1	41665225	41665625	401	*	41.6574	33.167	50.1479	229	ENST00000372584	41506365	41918707	-	inside	253282	158860	Overlapping	HIVEP3
539	chr1	41665225	41665625	401	*	41.6574	33.167	50.1479	229	ENST00000460604	41510230	41579900	-	upstream	-85525	85325	NearestLocation	HIVEP3
540	chr1	41902095	41902495	401	*	39.3979	31.094	47.7017	231	ENST00000372583	41506365	41918498	-	inside	16203	16003	NearestLocation	HIVEP3
541	chr1	41902095	41902495	401	*	39.3979	31.094	47.7017	231	ENST00000372584	41506365	41918707	-	inside	16412	16212	Overlapping	HIVEP3
542	chr1	41902095	41902495	401	*	39.3979	31.094	47.7017	231	ENST00000491442	41847191	41918669	-	inside	16374	16174	Overlapping	HIVEP3
543	chr1	41902095	41902495	401	*	39.3979	31.094	47.7017	231	ENST00000489103	41847191	42035925	-	inside	133630	54904	Overlapping	HIVEP3
544	chr1	42146891	42147291	401	*	48.7777	55.9692	41.5861	232	ENST00000372581	42153421	42155824	+	upstream	-6330	6130	NearestLocation	GUCA2B
545	chr1	42210362	42210762	401	*	47.0621	58.0422	36.082	233	ENST00000372572	42176539	42334965	-	inside	124403	33823	Overlapping	FOXJ3
546	chr1	42210362	42210762	401	*	47.0621	58.0422	36.082	233	ENST00000372573	42176539	42335877	-	inside	125315	33823	Overlapping	FOXJ3
547	chr1	42210362	42210762	401	*	47.0621	58.0422	36.082	233	ENST00000545068	42176545	42315459	-	inside	104897	33817	Overlapping	FOXJ3
548	chr1	42210362	42210762	401	*	47.0621	58.0422	36.082	233	ENST00000361776	42176545	42335215	-	inside	124653	33817	Overlapping	FOXJ3
549	chr1	42210362	42210762	401	*	47.0621	58.0422	36.082	233	ENST00000361346	42176545	42335232	-	inside	124670	33817	Overlapping	FOXJ3
550	chr1	42210362	42210762	401	*	47.0621	58.0422	36.082	233	ENST00000445886	42191406	42335221	-	inside	124659	18956	Overlapping	FOXJ3
551	chr1	42210362	42210762	401	*	47.0621	58.0422	36.082	233	ENST00000422278	42194997	42206011	-	upstream	-4551	4351	NearestLocation	FOXJ3
552	chr1	42222238	42222638	401	*	54.0951	58.0422	50.1479	234	ENST00000372572	42176539	42334965	-	inside	112527	45699	Overlapping	FOXJ3
553	chr1	42222238	42222638	401	*	54.0951	58.0422	50.1479	234	ENST00000372573	42176539	42335877	-	inside	113439	45699	Overlapping	FOXJ3
554	chr1	42222238	42222638	401	*	54.0951	58.0422	50.1479	234	ENST00000545068	42176545	42315459	-	inside	93021	45693	Overlapping	FOXJ3
555	chr1	42222238	42222638	401	*	54.0951	58.0422	50.1479	234	ENST00000361776	42176545	42335215	-	inside	112777	45693	Overlapping	FOXJ3
556	chr1	42222238	42222638	401	*	54.0951	58.0422	50.1479	234	ENST00000361346	42176545	42335232	-	inside	112794	45693	Overlapping	FOXJ3
557	chr1	42222238	42222638	401	*	54.0951	58.0422	50.1479	234	ENST00000445886	42191406	42335221	-	inside	112783	30832	Overlapping	FOXJ3
558	chr1	42222238	42222638	401	*	54.0951	58.0422	50.1479	234	ENST00000422278	42194997	42206011	-	upstream	-16427	16227	NearestLocation	FOXJ3
559	chr1	42959182	42959582	401	*	35.9827	24.8752	47.0901	236	ENST00000426263	42925375	42959173	-	upstream	-209	9	NearestLocation	SLC2A1
560	chr1	42959182	42959582	401	*	35.9827	24.8752	47.0901	236	ENST00000431759	42959049	42983358	+	inside	333	133	Overlapping	SLC2A1-DT
561	chr1	42959182	42959582	401	*	35.9827	24.8752	47.0901	236	ENST00000416689	42959104	42976428	+	inside	278	78	Overlapping	SLC2A1-DT
562	chr1	42988974	42989374	401	*	32.0751	20.7293	43.4208	237	ENST00000384526	42991438	42991544	+	upstream	-2264	2064	NearestLocation	RNU6-880P
563	chr1	42992267	42992667	401	*	74.0421	91.2091	56.8751	238	ENST00000384526	42991438	42991544	+	downstream	1029	723	NearestLocation	RNU6-880P
564	chr1	43005391	43005791	401	*	33.3498	26.9482	39.7514	239	ENST00000384526	42991438	42991544	+	downstream	14153	13847	NearestLocation	RNU6-880P
565	chr1	43008524	43008924	401	*	44.4611	39.3858	49.5364	240	ENST00000636464	43023549	43023637	-	downstream	14913	14625	NearestLocation
566	chr1	43053263	43053663	401	*	46.0575	35.2399	56.8751	241	ENST00000636464	43023549	43023637	-	upstream	-29826	29626	NearestLocation
567	chr1	43054147	43054547	401	*	33.5364	24.8752	42.1977	242	ENST00000636464	43023549	43023637	-	upstream	-30710	30510	NearestLocation
568	chr1	43206804	43207204	401	*	84.7087	74.6257	94.7918	243	ENST00000461557	43171610	43270936	-	inside	63932	35194	Overlapping	EBNA1BP2
569	chr1	43206804	43207204	401	*	84.7087	74.6257	94.7918	243	ENST00000372492	43172149	43254358	+	inside	34855	34655	Overlapping	CFAP57
570	chr1	43206804	43207204	401	*	84.7087	74.6257	94.7918	243	ENST00000528956	43172330	43210878	+	inside	34674	3674	Overlapping	CFAP57
571	chr1	43206804	43207204	401	*	84.7087	74.6257	94.7918	243	ENST00000610710	43172330	43254355	+	inside	34674	34474	Overlapping	CFAP57
572	chr1	43206804	43207204	401	*	84.7087	74.6257	94.7918	243	ENST00000533339	43172422	43210118	+	inside	34582	2914	Overlapping	CFAP57
573	chr1	43206804	43207204	401	*	84.7087	74.6257	94.7918	243	ENST00000466927	43181682	43261910	-	inside	54906	25122	Overlapping	EBNA1BP2
574	chr1	43206804	43207204	401	*	84.7087	74.6257	94.7918	243	ENST00000474566	43194684	43250391	-	inside	43387	12120	Overlapping	EBNA1BP2
575	chr1	43206804	43207204	401	*	84.7087	74.6257	94.7918	243	ENST00000428122	43215356	43222278	+	upstream	-8352	8152	NearestLocation	CFAP57
576	chr1	43472711	43473111	401	*	47.1417	6.2188	88.0647	244	ENST00000372425	43451003	43453989	-	upstream	-18922	18722	NearestLocation	NA
577	chr1	43472711	43473111	401	*	47.1417	6.2188	88.0647	244	ENST00000583037	43451003	43453989	-	upstream	-18922	18722	NearestLocation	HYI
578	chr1	43475926	43476326	401	*	35.2838	2.07293	68.4947	245	ENST00000372425	43451003	43453989	-	upstream	-22137	21937	NearestLocation	NA
579	chr1	43475926	43476326	401	*	35.2838	2.07293	68.4947	245	ENST00000583037	43451003	43453989	-	upstream	-22137	21937	NearestLocation	HYI
580	chr1	43532040	43532440	401	*	38.2423	26.9482	49.5364	246	ENST00000496043	43525187	43553519	+	inside	7053	6853	Overlapping	PTPRF
581	chr1	43532040	43532440	401	*	38.2423	26.9482	49.5364	246	ENST00000481019	43528562	43553539	+	inside	3678	3478	Overlapping	PTPRF
582	chr1	43532040	43532440	401	*	38.2423	26.9482	49.5364	246	ENST00000359947	43530876	43623666	+	inside	1364	1164	Overlapping	PTPRF
583	chr1	43532040	43532440	401	*	38.2423	26.9482	49.5364	246	ENST00000617451	43530876	43579285	+	inside	1364	1164	Overlapping	PTPRF
584	chr1	43532040	43532440	401	*	38.2423	26.9482	49.5364	246	ENST00000438120	43530890	43622357	+	inside	1350	1150	Overlapping	PTPRF
585	chr1	43532040	43532440	401	*	38.2423	26.9482	49.5364	246	ENST00000436724	43530903	43580078	+	inside	1337	1137	NearestLocation	PTPRF
586	chr1	43805329	43805729	401	*	40.3509	47.6775	33.0242	248	ENST00000532911	43705824	43838246	+	inside	99705	32517	Overlapping	ST3GAL3
587	chr1	43805329	43805729	401	*	40.3509	47.6775	33.0242	248	ENST00000545417	43707533	43931165	+	inside	97996	97796	Overlapping	ST3GAL3
588	chr1	43805329	43805729	401	*	40.3509	47.6775	33.0242	248	ENST00000353126	43707533	43931165	+	inside	97996	97796	Overlapping	ST3GAL3
589	chr1	43805329	43805729	401	*	40.3509	47.6775	33.0242	248	ENST00000330208	43707533	43931165	+	inside	97996	97796	Overlapping	ST3GAL3
590	chr1	43805329	43805729	401	*	40.3509	47.6775	33.0242	248	ENST00000351035	43707533	43931165	+	inside	97996	97796	Overlapping	ST3GAL3
591	chr1	43805329	43805729	401	*	40.3509	47.6775	33.0242	248	ENST00000262915	43707533	43931165	+	inside	97996	97796	Overlapping	ST3GAL3
592	chr1	43805329	43805729	401	*	40.3509	47.6775	33.0242	248	ENST00000335430	43707533	43931165	+	inside	97996	97796	Overlapping	ST3GAL3
593	chr1	43805329	43805729	401	*	40.3509	47.6775	33.0242	248	ENST00000372374	43707533	43931165	+	inside	97996	97796	Overlapping	ST3GAL3
594	chr1	43805329	43805729	401	*	40.3509	47.6775	33.0242	248	ENST00000489897	43707545	43930219	+	inside	97984	97784	Overlapping	ST3GAL3
595	chr1	43805329	43805729	401	*	40.3509	47.6775	33.0242	248	ENST00000530154	43707547	43920217	+	inside	97982	97782	Overlapping	ST3GAL3
596	chr1	43805329	43805729	401	*	40.3509	47.6775	33.0242	248	ENST00000361392	43707547	43931159	+	inside	97982	97782	Overlapping	ST3GAL3
597	chr1	43805329	43805729	401	*	40.3509	47.6775	33.0242	248	ENST00000361400	43707547	43931159	+	inside	97982	97782	Overlapping	ST3GAL3
598	chr1	43805329	43805729	401	*	40.3509	47.6775	33.0242	248	ENST00000479383	43707558	43838251	+	inside	97971	32522	Overlapping	ST3GAL3
599	chr1	43805329	43805729	401	*	40.3509	47.6775	33.0242	248	ENST00000347631	43707573	43930221	+	inside	97956	97756	Overlapping	ST3GAL3
600	chr1	43805329	43805729	401	*	40.3509	47.6775	33.0242	248	ENST00000461066	43707643	43838311	+	inside	97886	32582	Overlapping	ST3GAL3
601	chr1	43805329	43805729	401	*	40.3509	47.6775	33.0242	248	ENST00000361812	43736263	43930202	+	inside	69266	69066	Overlapping	ST3GAL3
602	chr1	43805329	43805729	401	*	40.3509	47.6775	33.0242	248	ENST00000372362	43736263	43930202	+	inside	69266	69066	Overlapping	ST3GAL3
603	chr1	43805329	43805729	401	*	40.3509	47.6775	33.0242	248	ENST00000531451	43736263	43930202	+	inside	69266	69066	Overlapping	ST3GAL3
604	chr1	43805329	43805729	401	*	40.3509	47.6775	33.0242	248	ENST00000372369	43736263	43930221	+	inside	69266	69066	Overlapping	ST3GAL3
605	chr1	43805329	43805729	401	*	40.3509	47.6775	33.0242	248	ENST00000361746	43736263	43930221	+	inside	69266	69066	Overlapping	ST3GAL3
606	chr1	43805329	43805729	401	*	40.3509	47.6775	33.0242	248	ENST00000372367	43736263	43930221	+	inside	69266	69066	Overlapping	ST3GAL3
607	chr1	43805329	43805729	401	*	40.3509	47.6775	33.0242	248	ENST00000372366	43736263	43930221	+	inside	69266	69066	Overlapping	ST3GAL3
608	chr1	43805329	43805729	401	*	40.3509	47.6775	33.0242	248	ENST00000372365	43736263	43930221	+	inside	69266	69066	Overlapping	ST3GAL3
609	chr1	43805329	43805729	401	*	40.3509	47.6775	33.0242	248	ENST00000372368	43736263	43930221	+	inside	69266	69066	Overlapping	ST3GAL3
610	chr1	43805329	43805729	401	*	40.3509	47.6775	33.0242	248	ENST00000372372	43736263	43930221	+	inside	69266	69066	Overlapping	ST3GAL3
611	chr1	43805329	43805729	401	*	40.3509	47.6775	33.0242	248	ENST00000490541	43736263	43930221	+	inside	69266	69066	Overlapping	ST3GAL3
612	chr1	43805329	43805729	401	*	40.3509	47.6775	33.0242	248	ENST00000469715	43736263	43930221	+	inside	69266	69066	Overlapping	ST3GAL3
613	chr1	43805329	43805729	401	*	40.3509	47.6775	33.0242	248	ENST00000528371	43736263	43930221	+	inside	69266	69066	Overlapping	ST3GAL3
614	chr1	43805329	43805729	401	*	40.3509	47.6775	33.0242	248	ENST00000531993	43736263	43930221	+	inside	69266	69066	Overlapping	ST3GAL3
615	chr1	43805329	43805729	401	*	40.3509	47.6775	33.0242	248	ENST00000533933	43736263	43930221	+	inside	69266	69066	Overlapping	ST3GAL3
616	chr1	43805329	43805729	401	*	40.3509	47.6775	33.0242	248	ENST00000533212	43736263	43930221	+	inside	69266	69066	Overlapping	ST3GAL3
617	chr1	43805329	43805729	401	*	40.3509	47.6775	33.0242	248	ENST00000533997	43736263	43930221	+	inside	69266	69066	Overlapping	ST3GAL3
618	chr1	43805329	43805729	401	*	40.3509	47.6775	33.0242	248	ENST00000530581	43736263	43930221	+	inside	69266	69066	Overlapping	ST3GAL3
619	chr1	43805329	43805729	401	*	40.3509	47.6775	33.0242	248	ENST00000332628	43736263	43930221	+	inside	69266	69066	Overlapping	ST3GAL3
620	chr1	43805329	43805729	401	*	40.3509	47.6775	33.0242	248	ENST00000531816	43736263	43930221	+	inside	69266	69066	Overlapping	ST3GAL3
621	chr1	43805329	43805729	401	*	40.3509	47.6775	33.0242	248	ENST00000461375	43792108	43920504	+	inside	13421	13221	NearestLocation	ST3GAL3
622	chr1	43912658	43913058	401	*	40.8433	45.6046	36.082	250	ENST00000545417	43707533	43931165	+	inside	205325	18107	Overlapping	ST3GAL3
623	chr1	43912658	43913058	401	*	40.8433	45.6046	36.082	250	ENST00000353126	43707533	43931165	+	inside	205325	18107	Overlapping	ST3GAL3
624	chr1	43912658	43913058	401	*	40.8433	45.6046	36.082	250	ENST00000330208	43707533	43931165	+	inside	205325	18107	Overlapping	ST3GAL3
625	chr1	43912658	43913058	401	*	40.8433	45.6046	36.082	250	ENST00000351035	43707533	43931165	+	inside	205325	18107	Overlapping	ST3GAL3
626	chr1	43912658	43913058	401	*	40.8433	45.6046	36.082	250	ENST00000262915	43707533	43931165	+	inside	205325	18107	Overlapping	ST3GAL3
627	chr1	43912658	43913058	401	*	40.8433	45.6046	36.082	250	ENST00000335430	43707533	43931165	+	inside	205325	18107	Overlapping	ST3GAL3
628	chr1	43912658	43913058	401	*	40.8433	45.6046	36.082	250	ENST00000372374	43707533	43931165	+	inside	205325	18107	Overlapping	ST3GAL3
629	chr1	43912658	43913058	401	*	40.8433	45.6046	36.082	250	ENST00000489897	43707545	43930219	+	inside	205313	17161	Overlapping	ST3GAL3
630	chr1	43912658	43913058	401	*	40.8433	45.6046	36.082	250	ENST00000530154	43707547	43920217	+	inside	205311	7159	Overlapping	ST3GAL3
631	chr1	43912658	43913058	401	*	40.8433	45.6046	36.082	250	ENST00000361392	43707547	43931159	+	inside	205311	18101	Overlapping	ST3GAL3
632	chr1	43912658	43913058	401	*	40.8433	45.6046	36.082	250	ENST00000361400	43707547	43931159	+	inside	205311	18101	Overlapping	ST3GAL3
633	chr1	43912658	43913058	401	*	40.8433	45.6046	36.082	250	ENST00000347631	43707573	43930221	+	inside	205285	17163	Overlapping	ST3GAL3
634	chr1	43912658	43913058	401	*	40.8433	45.6046	36.082	250	ENST00000361812	43736263	43930202	+	inside	176595	17144	Overlapping	ST3GAL3
635	chr1	43912658	43913058	401	*	40.8433	45.6046	36.082	250	ENST00000372362	43736263	43930202	+	inside	176595	17144	Overlapping	ST3GAL3
636	chr1	43912658	43913058	401	*	40.8433	45.6046	36.082	250	ENST00000531451	43736263	43930202	+	inside	176595	17144	Overlapping	ST3GAL3
637	chr1	43912658	43913058	401	*	40.8433	45.6046	36.082	250	ENST00000372369	43736263	43930221	+	inside	176595	17163	Overlapping	ST3GAL3
638	chr1	43912658	43913058	401	*	40.8433	45.6046	36.082	250	ENST00000361746	43736263	43930221	+	inside	176595	17163	Overlapping	ST3GAL3
639	chr1	43912658	43913058	401	*	40.8433	45.6046	36.082	250	ENST00000372367	43736263	43930221	+	inside	176595	17163	Overlapping	ST3GAL3
640	chr1	43912658	43913058	401	*	40.8433	45.6046	36.082	250	ENST00000372366	43736263	43930221	+	inside	176595	17163	Overlapping	ST3GAL3
641	chr1	43912658	43913058	401	*	40.8433	45.6046	36.082	250	ENST00000372365	43736263	43930221	+	inside	176595	17163	Overlapping	ST3GAL3
642	chr1	43912658	43913058	401	*	40.8433	45.6046	36.082	250	ENST00000372368	43736263	43930221	+	inside	176595	17163	Overlapping	ST3GAL3
643	chr1	43912658	43913058	401	*	40.8433	45.6046	36.082	250	ENST00000372372	43736263	43930221	+	inside	176595	17163	Overlapping	ST3GAL3
644	chr1	43912658	43913058	401	*	40.8433	45.6046	36.082	250	ENST00000490541	43736263	43930221	+	inside	176595	17163	Overlapping	ST3GAL3
645	chr1	43912658	43913058	401	*	40.8433	45.6046	36.082	250	ENST00000469715	43736263	43930221	+	inside	176595	17163	Overlapping	ST3GAL3
646	chr1	43912658	43913058	401	*	40.8433	45.6046	36.082	250	ENST00000528371	43736263	43930221	+	inside	176595	17163	Overlapping	ST3GAL3
647	chr1	43912658	43913058	401	*	40.8433	45.6046	36.082	250	ENST00000531993	43736263	43930221	+	inside	176595	17163	Overlapping	ST3GAL3
648	chr1	43912658	43913058	401	*	40.8433	45.6046	36.082	250	ENST00000533933	43736263	43930221	+	inside	176595	17163	Overlapping	ST3GAL3
649	chr1	43912658	43913058	401	*	40.8433	45.6046	36.082	250	ENST00000533212	43736263	43930221	+	inside	176595	17163	Overlapping	ST3GAL3
650	chr1	43912658	43913058	401	*	40.8433	45.6046	36.082	250	ENST00000533997	43736263	43930221	+	inside	176595	17163	Overlapping	ST3GAL3
651	chr1	43912658	43913058	401	*	40.8433	45.6046	36.082	250	ENST00000530581	43736263	43930221	+	inside	176595	17163	Overlapping	ST3GAL3
652	chr1	43912658	43913058	401	*	40.8433	45.6046	36.082	250	ENST00000332628	43736263	43930221	+	inside	176595	17163	Overlapping	ST3GAL3
653	chr1	43912658	43913058	401	*	40.8433	45.6046	36.082	250	ENST00000531816	43736263	43930221	+	inside	176595	17163	Overlapping	ST3GAL3
654	chr1	43912658	43913058	401	*	40.8433	45.6046	36.082	250	ENST00000461375	43792108	43920504	+	inside	120750	7446	Overlapping	ST3GAL3
655	chr1	43912658	43913058	401	*	40.8433	45.6046	36.082	250	ENST00000490502	43899588	43930176	+	inside	13270	13070	Overlapping	ST3GAL3
656	chr1	43912658	43913058	401	*	40.8433	45.6046	36.082	250	ENST00000495482	43920123	43930443	+	upstream	-7265	7065	NearestLocation	ST3GAL3
657	chr1	45666987	45667387	401	*	35.3393	45.6046	25.074	251	ENST00000290795	45627304	45686536	-	inside	19349	19149	Overlapping	GPBP1L1
658	chr1	45666987	45667387	401	*	35.3393	45.6046	25.074	251	ENST00000355105	45627306	45686630	-	inside	19443	19243	Overlapping	GPBP1L1
659	chr1	45666987	45667387	401	*	35.3393	45.6046	25.074	251	ENST00000495616	45658755	45660389	-	upstream	-6798	6598	NearestLocation	GPBP1L1
660	chr1	45666987	45667387	401	*	35.3393	45.6046	25.074	251	ENST00000488278	45660417	45687133	-	inside	19946	6570	Overlapping	GPBP1L1
661	chr1	45666987	45667387	401	*	35.3393	45.6046	25.074	251	ENST00000480941	45660530	45687146	-	inside	19959	6457	Overlapping	GPBP1L1
662	chr1	45666987	45667387	401	*	35.3393	45.6046	25.074	251	ENST00000480083	45660549	45686653	-	inside	19466	6438	Overlapping	GPBP1L1
663	chr1	45666987	45667387	401	*	35.3393	45.6046	25.074	251	ENST00000493083	45660677	45688113	-	inside	20926	6310	Overlapping	GPBP1L1
664	chr1	45666987	45667387	401	*	35.3393	45.6046	25.074	251	ENST00000460859	45660798	45688113	-	inside	20926	6189	Overlapping	GPBP1L1
665	chr1	46171884	46172284	401	*	38.7704	41.4587	36.082	252	ENST00000540385	46043661	46176488	-	inside	4404	4204	Overlapping	P3R3URF-PIK3R3
666	chr1	46171884	46172284	401	*	38.7704	41.4587	36.082	252	ENST00000498443	46175073	46185298	+	upstream	-2989	2789	NearestLocation	TSPAN1
667	chr1	46692282	46692682	401	*	56.3903	76.6986	36.082	253	ENST00000371933	46675159	46719064	-	inside	26582	17123	Overlapping	EFCAB14
668	chr1	46692282	46692682	401	*	56.3903	76.6986	36.082	253	ENST00000479745	46678263	46689691	-	upstream	-2791	2591	NearestLocation	EFCAB14
669	chr1	46692282	46692682	401	*	56.3903	76.6986	36.082	253	ENST00000484461	46684172	46696596	-	inside	4114	3914	Overlapping	EFCAB14
670	chr1	46757264	46757664	401	*	38.5321	37.3128	39.7514	254	ENST00000546128	46757838	46810850	+	upstream	-374	174	NearestLocation	CYP4B1
671	chr1	46774326	46774726	401	*	31.8368	16.5835	47.0901	255	ENST00000546128	46757838	46810850	+	inside	16688	16488	Overlapping	CYP4B1
672	chr1	46774326	46774726	401	*	31.8368	16.5835	47.0901	255	ENST00000413093	46757878	46790499	+	inside	16648	15773	NearestLocation	CYP4B1
673	chr1	47023601	47024001	401	*	26.2652	20.7293	31.8011	256	ENST00000371901	47023568	47050751	+	inside	233	33	NearestLocation	CYP4X1
674	chr1	47409282	47409682	401	*	60.9095	80.8445	40.9745	257	ENST00000420876	47380928	47408477	-	upstream	-1005	805	NearestLocation	LINC01389
675	chr1	51488311	51488711	401	*	27.4368	14.5105	40.363	260	ENST00000371730	51354263	51519241	-	inside	30730	30530	Overlapping	EPS15
676	chr1	51488311	51488711	401	*	27.4368	14.5105	40.363	260	ENST00000371733	51354263	51519328	-	inside	30817	30617	Overlapping	EPS15
677	chr1	51488311	51488711	401	*	27.4368	14.5105	40.363	260	ENST00000371727	51457536	51519245	-	inside	30734	30534	Overlapping	EPS15
678	chr1	51488311	51488711	401	*	27.4368	14.5105	40.363	260	ENST00000464478	51458396	51465326	-	upstream	-23185	22985	NearestLocation	EPS15
679	chr1	51488311	51488711	401	*	27.4368	14.5105	40.363	260	ENST00000471391	51460944	51519254	-	inside	30743	27367	Overlapping	EPS15
680	chr1	51488311	51488711	401	*	27.4368	14.5105	40.363	260	ENST00000465467	51461123	51519227	-	inside	30716	27188	Overlapping	EPS15
681	chr1	51559321	51559721	401	*	38.2423	26.9482	49.5364	261	ENST00000415031	51518309	51560961	+	inside	41212	1240	Overlapping	EPS15-AS1
682	chr1	51559321	51559721	401	*	38.2423	26.9482	49.5364	261	ENST00000426017	51518383	51561629	+	inside	41138	1908	Overlapping	EPS15-AS1
683	chr1	51559321	51559721	401	*	38.2423	26.9482	49.5364	261	ENST00000371714	51577179	51788469	+	upstream	-17658	17458	NearestLocation	OSBPL9
684	chr1	51569794	51570194	401	*	82.8263	105.72	59.9329	262	ENST00000431943	51561866	51594897	-	inside	24903	7928	Overlapping	CALR4P
685	chr1	51569794	51570194	401	*	82.8263	105.72	59.9329	262	ENST00000371714	51577179	51788469	+	upstream	-7185	6985	NearestLocation	OSBPL9
686	chr1	52708307	52708707	401	*	64.2215	74.6257	53.8173	263	ENST00000450668	52709122	52709442	+	upstream	-615	415	NearestLocation	NDUFS5P3
687	chr1	53112448	53112848	401	*	38.8379	37.3128	40.363	264	ENST00000620347	53087179	53142632	-	inside	29984	25269	Overlapping	SLC1A7
688	chr1	53112448	53112848	401	*	38.8379	37.3128	40.363	264	ENST00000611397	53087179	53142632	-	inside	29984	25269	Overlapping	SLC1A7
689	chr1	53112448	53112848	401	*	38.8379	37.3128	40.363	264	ENST00000371494	53087183	53142577	-	inside	29929	25265	Overlapping	SLC1A7
690	chr1	53112448	53112848	401	*	38.8379	37.3128	40.363	264	ENST00000620288	53087184	53142621	-	inside	29973	25264	Overlapping	SLC1A7
691	chr1	53112448	53112848	401	*	38.8379	37.3128	40.363	264	ENST00000371491	53107928	53142617	-	inside	29969	4520	Overlapping	SLC1A7
692	chr1	53112448	53112848	401	*	38.8379	37.3128	40.363	264	ENST00000439621	53114576	53118609	+	upstream	-1928	1728	NearestLocation
693	chr1	53181997	53182397	401	*	68.2641	70.4798	66.0485	265	ENST00000617613	53180921	53186900	+	inside	1276	1076	NearestLocation
694	chr1	53434571	53434971	401	*	28.5407	12.4376	44.6439	266	ENST00000563752	53413149	53439975	-	inside	5204	5004	Overlapping	NA
695	chr1	53434571	53434971	401	*	28.5407	12.4376	44.6439	266	ENST00000443844	53438371	53439301	-	downstream	4530	3400	NearestLocation	SLC25A3P1
696	chr1	53942527	53942927	401	*	36.2209	29.0211	43.4208	267	ENST00000371378	53916574	53945572	-	inside	2845	2645	Overlapping	IFT25
697	chr1	53942527	53942927	401	*	36.2209	29.0211	43.4208	267	ENST00000194214	53921561	53945929	-	inside	3202	3002	Overlapping	IFT25
698	chr1	53942527	53942927	401	*	36.2209	29.0211	43.4208	267	ENST00000371377	53923533	53945610	-	inside	2883	2683	Overlapping	IFT25
699	chr1	53942527	53942927	401	*	36.2209	29.0211	43.4208	267	ENST00000371376	53929497	53940100	-	upstream	-2627	2427	NearestLocation	IFT25
700	chr1	53942527	53942927	401	*	36.2209	29.0211	43.4208	267	ENST00000488884	53939683	53945602	-	inside	2875	2675	Overlapping	IFT25
701	chr1	54429137	54429537	401	*	79.427	89.1362	69.7179	271	ENST00000447150	54416256	54420860	+	downstream	13081	8277	NearestLocation
702	chr1	54471650	54472050	401	*	47.5705	45.6046	49.5364	272	ENST00000433377	54516412	54517259	-	downstream	45409	44362	NearestLocation	LINC02784
703	chr1	54860907	54861307	401	*	37.869	31.094	44.6439	273	ENST00000371269	54849633	54887218	-	inside	26111	11274	Overlapping	DHCR24
704	chr1	54860907	54861307	401	*	37.869	31.094	44.6439	273	ENST00000535035	54849635	54887176	-	inside	26069	11272	Overlapping	DHCR24
705	chr1	54860907	54861307	401	*	37.869	31.094	44.6439	273	ENST00000436604	54850876	54854166	-	upstream	-6941	6741	NearestLocation	DHCR24
706	chr1	54887952	54888352	401	*	48.4719	55.9692	40.9745	274	ENST00000415336	54886875	54888001	+	overlapEnd	1277	49	Overlapping	DHCR24-DT
707	chr1	54887952	54888352	401	*	48.4719	55.9692	40.9745	274	ENST00000443284	54887563	54888718	+	inside	589	366	Overlapping	DHCR24-DT
708	chr1	54887952	54888352	401	*	48.4719	55.9692	40.9745	274	ENST00000436033	54887727	54888663	+	inside	425	225	Overlapping	DHCR24-DT
709	chr1	54887952	54888352	401	*	48.4719	55.9692	40.9745	274	ENST00000455380	54887728	54888850	+	inside	424	224	Overlapping	DHCR24-DT
710	chr1	54887952	54888352	401	*	48.4719	55.9692	40.9745	274	ENST00000433690	54887732	54888850	+	inside	420	220	NearestLocation	DHCR24-DT
711	chr1	54950950	54951350	401	*	24.1923	16.5835	31.8011	275	ENST00000371268	54980792	54992293	+	upstream	-29642	29442	NearestLocation	TMEM61
712	chr1	55233077	55233477	401	*	54.8576	39.3858	70.3294	276	ENST00000451250	55217861	55234177	+	inside	15416	700	Overlapping	MIR4422HG
713	chr1	55233077	55233477	401	*	54.8576	39.3858	70.3294	276	ENST00000581938	55225641	55225723	+	downstream	7636	7354	NearestLocation	MIR4422
714	chr1	55246997	55247397	401	*	60.6356	60.1151	61.156	277	ENST00000581938	55225641	55225723	+	downstream	21556	21274	NearestLocation	MIR4422
715	chr1	55429062	55429462	401	*	104.235	143.032	65.4369	278	ENST00000516353	55398514	55398620	+	downstream	30748	30442	NearestLocation	RNU6-830P
716	chr1	55623196	55623596	401	*	41.2682	47.6775	34.8589	279	ENST00000422374	55581037	55735002	+	inside	42359	42159	Overlapping	LINC01755
717	chr1	55623196	55623596	401	*	41.2682	47.6775	34.8589	279	ENST00000634769	55581061	55832572	+	inside	42335	42135	NearestLocation	LINC01755
718	chr1	55767302	55767702	401	*	42.5589	43.5316	41.5861	280	ENST00000634769	55581061	55832572	+	inside	186441	64870	Overlapping	LINC01755
719	chr1	55767302	55767702	401	*	42.5589	43.5316	41.5861	280	ENST00000424357	55823807	55868248	+	upstream	-56305	56105	NearestLocation	LINC01755
720	chr1	55813653	55814053	401	*	42.3722	45.6046	39.1398	281	ENST00000634769	55581061	55832572	+	inside	232792	18519	Overlapping	LINC01755
721	chr1	55813653	55814053	401	*	42.3722	45.6046	39.1398	281	ENST00000424357	55823807	55868248	+	upstream	-9954	9754	NearestLocation	LINC01755
722	chr1	55827928	55828328	401	*	45.6007	53.8963	37.3052	282	ENST00000634769	55581061	55832572	+	inside	247067	4244	Overlapping	LINC01755
723	chr1	55827928	55828328	401	*	45.6007	53.8963	37.3052	282	ENST00000424357	55823807	55868248	+	inside	4321	4121	NearestLocation	LINC01755
724	chr1	55865807	55866207	401	*	56.5413	58.0422	55.0404	283	ENST00000424357	55823807	55868248	+	inside	42200	2041	NearestLocation	LINC01755
725	chr1	55916534	55916934	401	*	52.6853	60.1151	45.2555	284	ENST00000635532	55915607	55944974	-	inside	28240	927	Overlapping	LINC01753
726	chr1	55916534	55916934	401	*	52.6853	60.1151	45.2555	284	ENST00000458145	55915609	55944963	-	inside	28229	925	Overlapping	LINC01753
727	chr1	55916534	55916934	401	*	52.6853	60.1151	45.2555	284	ENST00000426300	55938714	55939280	-	downstream	22546	21780	NearestLocation	PIGQP1
728	chr1	56032292	56032692	401	*	59.5316	62.188	56.8751	285	ENST00000455010	55945087	55950119	+	downstream	87405	82173	NearestLocation	LINC01755
729	chr1	56494323	56494723	401	*	60.5521	74.6257	46.4786	287	ENST00000459962	56496434	56513771	-	downstream	19248	1711	NearestLocation	PLPP3
730	chr1	56516346	56516746	401	*	57.4427	68.4068	46.4786	288	ENST00000371250	56494747	56579568	-	inside	63022	21599	Overlapping	PLPP3
731	chr1	56516346	56516746	401	*	57.4427	68.4068	46.4786	288	ENST00000472957	56496276	56517006	-	inside	460	260	NearestLocation	PLPP3
732	chr1	56590534	56590934	401	*	114.663	122.303	107.023	289	ENST00000461655	56524308	56645301	-	inside	54567	54367	Overlapping	PLPP3
733	chr1	56590534	56590934	401	*	114.663	122.303	107.023	289	ENST00000476206	56579168	56645272	-	inside	54538	11366	Overlapping	PLPP3
734	chr1	56590534	56590934	401	*	114.663	122.303	107.023	289	ENST00000421838	56585612	56586242	-	upstream	-4492	4292	NearestLocation	RPL23AP85
735	chr1	56811248	56811648	401	*	59.9208	47.6775	72.1641	290	ENST00000343433	56718804	56819371	-	inside	7923	7723	NearestLocation	FYB2
736	chr1	56811248	56811648	401	*	59.9208	47.6775	72.1641	290	ENST00000484327	56726544	56819696	-	inside	8248	8048	Overlapping	FYB2
737	chr1	56819187	56819587	401	*	32.8573	29.0211	36.6936	291	ENST00000343433	56718804	56819371	-	overlapStart	-16	184	NearestLocation	FYB2
738	chr1	56819187	56819587	401	*	32.8573	29.0211	36.6936	291	ENST00000484327	56726544	56819696	-	inside	309	109	Overlapping	FYB2
739	chr1	58310914	58311314	401	*	43.6113	35.2399	51.9826	293	ENST00000485760	56997899	58546734	-	inside	235620	235420	Overlapping	DAB1
740	chr1	58310914	58311314	401	*	43.6113	35.2399	51.9826	293	ENST00000394974	58228682	58229003	-	upstream	-82111	81911	NearestLocation
741	chr1	58447894	58448294	401	*	64.7139	72.5527	56.8751	294	ENST00000485760	56997899	58546734	-	inside	98640	98440	Overlapping	DAB1
742	chr1	58447894	58448294	401	*	64.7139	72.5527	56.8751	294	ENST00000467509	58415384	58530662	-	inside	82568	32510	Overlapping	OMA1
743	chr1	58447894	58448294	401	*	64.7139	72.5527	56.8751	294	ENST00000460671	58462552	58506199	-	downstream	58105	14258	NearestLocation	OMA1
744	chr1	58628882	58629282	401	*	71.3895	66.3339	76.445	295	ENST00000427762	58630841	58631530	-	downstream	2448	1559	NearestLocation
745	chr1	58815836	58816236	401	*	38.7863	31.094	46.4786	297	ENST00000419531	58785160	58899594	+	inside	30876	30676	Overlapping	JUN-DT
746	chr1	58815836	58816236	401	*	38.7863	31.094	46.4786	297	ENST00000607372	58812808	58813342	-	upstream	-2694	2494	NearestLocation
747	chr1	58840485	58840885	401	*	43.7145	47.6775	39.7514	298	ENST00000419531	58785160	58899594	+	inside	55525	55325	Overlapping	JUN-DT
748	chr1	58840485	58840885	401	*	43.7145	47.6775	39.7514	298	ENST00000424592	58838448	58851254	-	inside	10569	2037	NearestLocation
749	chr1	59017191	59017591	401	*	37.8014	35.2399	40.363	299	ENST00000634502	58933643	59103820	+	inside	83748	83548	Overlapping	NA
750	chr1	59017191	59017591	401	*	37.8014	35.2399	40.363	299	ENST00000634569	59020366	59132795	+	upstream	-2975	2775	NearestLocation	NA
751	chr1	59101028	59101428	401	*	50.2709	39.3858	61.156	300	ENST00000634502	58933643	59103820	+	inside	167585	2392	Overlapping	NA
752	chr1	59101028	59101428	401	*	50.2709	39.3858	61.156	300	ENST00000634569	59020366	59132795	+	inside	80862	31367	Overlapping	NA
753	chr1	59101028	59101428	401	*	50.2709	39.3858	61.156	300	ENST00000451090	59055999	59078116	-	upstream	-23112	22912	NearestLocation
754	chr1	59101028	59101428	401	*	50.2709	39.3858	61.156	300	ENST00000635072	59056627	59104098	+	inside	44601	2670	Overlapping	NA
755	chr1	59186453	59186853	401	*	66.497	66.3339	66.6601	301	ENST00000624582	59132376	59203468	-	inside	16815	16615	Overlapping	FGGY-DT
756	chr1	59186453	59186853	401	*	66.497	66.3339	66.6601	301	ENST00000625069	59132376	59208087	-	inside	21434	21234	Overlapping	FGGY-DT
757	chr1	59186453	59186853	401	*	66.497	66.3339	66.6601	301	ENST00000623433	59132376	59208105	-	inside	21452	21252	Overlapping	FGGY-DT
758	chr1	59186453	59186853	401	*	66.497	66.3339	66.6601	301	ENST00000624265	59132376	59208121	-	inside	21468	21268	Overlapping	FGGY-DT
759	chr1	59186453	59186853	401	*	66.497	66.3339	66.6601	301	ENST00000625548	59132473	59240555	+	inside	54180	53702	Overlapping	NA
760	chr1	59186453	59186853	401	*	66.497	66.3339	66.6601	301	ENST00000436225	59132514	59198621	-	inside	11968	11768	NearestLocation	FGGY-DT
761	chr1	59738663	59739063	401	*	35.8476	33.167	38.5283	303	ENST00000634606	59296807	59810647	+	inside	442056	71584	Overlapping	FGGY
762	chr1	59738663	59739063	401	*	35.8476	33.167	38.5283	303	ENST00000371218	59296981	59762724	+	inside	441882	23661	Overlapping	FGGY
763	chr1	59738663	59739063	401	*	35.8476	33.167	38.5283	303	ENST00000303721	59296991	59762730	+	inside	441872	23667	Overlapping	FGGY
764	chr1	59738663	59739063	401	*	35.8476	33.167	38.5283	303	ENST00000634364	59297094	59791606	+	inside	441769	52543	Overlapping	FGGY
765	chr1	59738663	59739063	401	*	35.8476	33.167	38.5283	303	ENST00000635297	59310014	59788810	+	inside	428849	49747	Overlapping	FGGY
766	chr1	59738663	59739063	401	*	35.8476	33.167	38.5283	303	ENST00000634399	59310064	59788840	+	inside	428799	49777	Overlapping	FGGY
767	chr1	59738663	59739063	401	*	35.8476	33.167	38.5283	303	ENST00000635156	59310070	59788848	+	inside	428793	49785	Overlapping	FGGY
768	chr1	59738663	59739063	401	*	35.8476	33.167	38.5283	303	ENST00000424725	59310070	59791787	+	inside	428793	52724	Overlapping	FGGY
769	chr1	59738663	59739063	401	*	35.8476	33.167	38.5283	303	ENST00000371212	59310087	59762728	+	inside	428776	23665	Overlapping	FGGY
770	chr1	59738663	59739063	401	*	35.8476	33.167	38.5283	303	ENST00000371210	59553918	59762728	+	inside	184945	23665	Overlapping	FGGY
771	chr1	59738663	59739063	401	*	35.8476	33.167	38.5283	303	ENST00000493891	59626015	59762730	+	inside	112848	23667	Overlapping	FGGY
772	chr1	59738663	59739063	401	*	35.8476	33.167	38.5283	303	ENST00000476939	59660219	59767675	+	inside	78644	28612	Overlapping	FGGY
773	chr1	59738663	59739063	401	*	35.8476	33.167	38.5283	303	ENST00000472783	59673657	59762544	+	inside	65206	23481	Overlapping	FGGY
774	chr1	59738663	59739063	401	*	35.8476	33.167	38.5283	303	ENST00000471169	59673686	59762727	+	inside	65177	23664	Overlapping	FGGY
775	chr1	59738663	59739063	401	*	35.8476	33.167	38.5283	303	ENST00000578274	59733227	59733296	-	upstream	-5567	5367	NearestLocation	MIR4711
776	chr1	61616325	61616725	401	*	35.0137	18.6564	51.3711	306	ENST00000416440	61654194	61654908	+	upstream	-37669	37469	NearestLocation
777	chr1	61642562	61642962	401	*	61.8944	76.6986	47.0901	307	ENST00000416440	61654194	61654908	+	upstream	-11432	11232	NearestLocation
778	chr1	61670677	61671077	401	*	42.6105	49.7504	35.4705	308	ENST00000472357	61681048	61683857	-	downstream	12980	9971	NearestLocation	TM2D1
779	chr1	61744157	61744557	401	*	74.9556	53.8963	96.0149	309	ENST00000635214	61742477	62114250	+	inside	1880	1680	Overlapping	PATJ
780	chr1	61744157	61744557	401	*	74.9556	53.8963	96.0149	309	ENST00000459752	61742477	62114910	+	inside	1880	1680	Overlapping	PATJ
781	chr1	61744157	61744557	401	*	74.9556	53.8963	96.0149	309	ENST00000484562	61742477	62114925	+	inside	1880	1680	Overlapping	PATJ
782	chr1	61744157	61744557	401	*	74.9556	53.8963	96.0149	309	ENST00000371158	61742477	62163920	+	inside	1880	1680	Overlapping	PATJ
783	chr1	61744157	61744557	401	*	74.9556	53.8963	96.0149	309	ENST00000316485	61742477	61918076	+	inside	1880	1680	Overlapping	NA
784	chr1	61744157	61744557	401	*	74.9556	53.8963	96.0149	309	ENST00000613764	61742494	62163500	+	inside	1863	1663	Overlapping	NA
785	chr1	61744157	61744557	401	*	74.9556	53.8963	96.0149	309	ENST00000635023	61742545	62114767	+	inside	1812	1612	NearestLocation	PATJ
786	chr1	61872275	61872675	401	*	44.1037	33.167	55.0404	310	ENST00000635214	61742477	62114250	+	inside	129998	129798	Overlapping	PATJ
787	chr1	61872275	61872675	401	*	44.1037	33.167	55.0404	310	ENST00000459752	61742477	62114910	+	inside	129998	129798	Overlapping	PATJ
788	chr1	61872275	61872675	401	*	44.1037	33.167	55.0404	310	ENST00000484562	61742477	62114925	+	inside	129998	129798	Overlapping	PATJ
789	chr1	61872275	61872675	401	*	44.1037	33.167	55.0404	310	ENST00000371158	61742477	62163920	+	inside	129998	129798	Overlapping	PATJ
790	chr1	61872275	61872675	401	*	44.1037	33.167	55.0404	310	ENST00000316485	61742477	61918076	+	inside	129998	45401	Overlapping	NA
791	chr1	61872275	61872675	401	*	44.1037	33.167	55.0404	310	ENST00000613764	61742494	62163500	+	inside	129981	129781	Overlapping	NA
792	chr1	61872275	61872675	401	*	44.1037	33.167	55.0404	310	ENST00000635023	61742545	62114767	+	inside	129930	129730	Overlapping	PATJ
793	chr1	61872275	61872675	401	*	44.1037	33.167	55.0404	310	ENST00000484937	61805510	62163504	+	inside	66965	66765	Overlapping	PATJ
794	chr1	61872275	61872675	401	*	44.1037	33.167	55.0404	310	ENST00000488913	61864391	61875531	+	inside	8084	2856	Overlapping	PATJ
795	chr1	61872275	61872675	401	*	44.1037	33.167	55.0404	310	ENST00000493967	61864431	61865611	+	downstream	8044	6664	NearestLocation	PATJ
796	chr1	61950376	61950776	401	*	52.2604	58.0422	46.4786	311	ENST00000635214	61742477	62114250	+	inside	208099	163474	Overlapping	PATJ
797	chr1	61950376	61950776	401	*	52.2604	58.0422	46.4786	311	ENST00000459752	61742477	62114910	+	inside	208099	164134	Overlapping	PATJ
798	chr1	61950376	61950776	401	*	52.2604	58.0422	46.4786	311	ENST00000484562	61742477	62114925	+	inside	208099	164149	Overlapping	PATJ
799	chr1	61950376	61950776	401	*	52.2604	58.0422	46.4786	311	ENST00000371158	61742477	62163920	+	inside	208099	207899	Overlapping	PATJ
800	chr1	61950376	61950776	401	*	52.2604	58.0422	46.4786	311	ENST00000613764	61742494	62163500	+	inside	208082	207882	Overlapping	NA
801	chr1	61950376	61950776	401	*	52.2604	58.0422	46.4786	311	ENST00000635023	61742545	62114767	+	inside	208031	163991	Overlapping	PATJ
802	chr1	61950376	61950776	401	*	52.2604	58.0422	46.4786	311	ENST00000484937	61805510	62163504	+	inside	145066	144866	Overlapping	PATJ
803	chr1	61950376	61950776	401	*	52.2604	58.0422	46.4786	311	ENST00000494842	61908455	61991779	+	inside	42121	41003	Overlapping	PATJ
804	chr1	61950376	61950776	401	*	52.2604	58.0422	46.4786	311	ENST00000490547	61914647	61990436	+	inside	35929	35729	Overlapping	PATJ
805	chr1	61950376	61950776	401	*	52.2604	58.0422	46.4786	311	ENST00000635137	61952075	62178675	+	upstream	-1499	1299	NearestLocation	PATJ
806	chr1	62230079	62230479	401	*	69.4873	70.4798	68.4947	312	ENST00000363304	62211557	62211666	+	downstream	18722	18413	NearestLocation
807	chr1	62237960	62238360	401	*	87.2423	97.4279	77.0566	313	ENST00000317477	62236979	62263424	-	inside	25264	981	NearestLocation	KANK4
808	chr1	62237960	62238360	401	*	87.2423	97.4279	77.0566	313	ENST00000371153	62236979	62319414	-	inside	81254	981	Overlapping	KANK4
809	chr1	62237960	62238360	401	*	87.2423	97.4279	77.0566	313	ENST00000371150	62237544	62272791	-	inside	34631	416	Overlapping	KANK4
810	chr1	62237960	62238360	401	*	87.2423	97.4279	77.0566	313	ENST00000354381	62237544	62319301	-	inside	81141	416	Overlapping	KANK4
811	chr1	62279147	62279547	401	*	123.789	153.397	94.1803	314	ENST00000371153	62236979	62319414	-	inside	40067	39867	Overlapping	KANK4
812	chr1	62279147	62279547	401	*	123.789	153.397	94.1803	314	ENST00000371150	62237544	62272791	-	upstream	-6556	6356	NearestLocation	KANK4
813	chr1	62279147	62279547	401	*	123.789	153.397	94.1803	314	ENST00000354381	62237544	62319301	-	inside	39954	39754	Overlapping	KANK4
814	chr1	62778250	62778650	401	*	86.1899	105.72	66.6601	315	ENST00000443289	62784135	62819065	+	upstream	-5685	5485	NearestLocation	ATG4C
815	chr1	62778250	62778650	401	*	86.1899	105.72	66.6601	315	ENST00000317868	62784135	62865513	+	upstream	-5685	5485	NearestLocation	ATG4C
816	chr1	62778250	62778650	401	*	86.1899	105.72	66.6601	315	ENST00000371120	62784135	62865513	+	upstream	-5685	5485	NearestLocation	ATG4C
817	chr1	63190143	63190543	401	*	33.7231	22.8023	44.6439	317	ENST00000635458	63159087	63317222	-	inside	126879	31056	Overlapping	LINC00466
818	chr1	63190143	63190543	401	*	33.7231	22.8023	44.6439	317	ENST00000447183	63159088	63315986	-	inside	125643	31055	Overlapping	LINC00466
819	chr1	63190143	63190543	401	*	33.7231	22.8023	44.6439	317	ENST00000634725	63159090	63317237	-	inside	126894	31053	Overlapping	LINC00466
820	chr1	63190143	63190543	401	*	33.7231	22.8023	44.6439	317	ENST00000635555	63169928	63315986	-	inside	125643	20215	Overlapping	LINC00466
821	chr1	63190143	63190543	401	*	33.7231	22.8023	44.6439	317	ENST00000634576	63170157	63315986	-	inside	125643	19986	Overlapping	LINC00466
822	chr1	63190143	63190543	401	*	33.7231	22.8023	44.6439	317	ENST00000635218	63174472	63317274	-	inside	126931	15671	Overlapping	LINC00466
823	chr1	63190143	63190543	401	*	33.7231	22.8023	44.6439	317	ENST00000516450	63186336	63186450	-	upstream	-3893	3693	NearestLocation	RNA5SP49
824	chr1	63190143	63190543	401	*	33.7231	22.8023	44.6439	317	ENST00000455304	63189989	63316087	-	inside	125744	154	Overlapping	LINC00466
825	chr1	63262057	63262457	401	*	42.9162	49.7504	36.082	318	ENST00000635458	63159087	63317222	-	inside	54965	54765	Overlapping	LINC00466
826	chr1	63262057	63262457	401	*	42.9162	49.7504	36.082	318	ENST00000447183	63159088	63315986	-	inside	53729	53529	Overlapping	LINC00466
827	chr1	63262057	63262457	401	*	42.9162	49.7504	36.082	318	ENST00000634725	63159090	63317237	-	inside	54980	54780	Overlapping	LINC00466
828	chr1	63262057	63262457	401	*	42.9162	49.7504	36.082	318	ENST00000635555	63169928	63315986	-	inside	53729	53529	Overlapping	LINC00466
829	chr1	63262057	63262457	401	*	42.9162	49.7504	36.082	318	ENST00000634576	63170157	63315986	-	inside	53729	53529	Overlapping	LINC00466
830	chr1	63262057	63262457	401	*	42.9162	49.7504	36.082	318	ENST00000635218	63174472	63317274	-	inside	55017	54817	Overlapping	LINC00466
831	chr1	63262057	63262457	401	*	42.9162	49.7504	36.082	318	ENST00000455304	63189989	63316087	-	inside	53830	53630	Overlapping	LINC00466
832	chr1	63262057	63262457	401	*	42.9162	49.7504	36.082	318	ENST00000436475	63257022	63317231	-	inside	54974	5035	Overlapping	LINC00466
833	chr1	63262057	63262457	401	*	42.9162	49.7504	36.082	318	ENST00000429660	63262113	63262707	+	overlapStart	144	56	NearestLocation	RPSAP65
834	chr1	63612578	63612978	401	*	52.2088	51.8234	52.5942	319	ENST00000371084	63593276	63660245	+	inside	19502	19302	Overlapping	PGM1
835	chr1	63612578	63612978	401	*	52.2088	51.8234	52.5942	319	ENST00000540265	63593809	63660241	+	inside	18969	18769	Overlapping	PGM1
836	chr1	63612578	63612978	401	*	52.2088	51.8234	52.5942	319	ENST00000371083	63623093	63660221	+	upstream	-10315	10115	NearestLocation	PGM1
837	chr1	63662474	63662874	401	*	30.4786	24.8752	36.082	320	ENST00000489463	63655743	63656047	+	downstream	6931	6427	NearestLocation	RN7SL130P
838	chr1	63731119	63731519	401	*	80.3603	78.7715	81.9491	322	ENST00000371080	63774022	64143385	+	upstream	-42703	42503	NearestLocation	ROR1
839	chr1	63920499	63920899	401	*	97.2495	111.938	82.5606	324	ENST00000371080	63774022	64143385	+	inside	146677	146477	Overlapping	ROR1
840	chr1	63920499	63920899	401	*	97.2495	111.938	82.5606	324	ENST00000371079	63774043	64181498	+	inside	146656	146456	Overlapping	ROR1
841	chr1	63920499	63920899	401	*	97.2495	111.938	82.5606	324	ENST00000482426	63775290	64140364	+	inside	145409	145209	Overlapping	ROR1
842	chr1	63920499	63920899	401	*	97.2495	111.938	82.5606	324	ENST00000440942	63843196	63843685	-	upstream	-77014	76814	NearestLocation	CFL1P3
843	chr1	65621676	65622076	401	*	86.1701	78.7715	93.5687	327	ENST00000371059	65420652	65630422	+	inside	201224	8346	Overlapping	LEPR
844	chr1	65621676	65622076	401	*	86.1701	78.7715	93.5687	327	ENST00000371060	65420652	65635428	+	inside	201224	13352	Overlapping	LEPR
845	chr1	65621676	65622076	401	*	86.1701	78.7715	93.5687	327	ENST00000349533	65420652	65641559	+	inside	201224	19483	Overlapping	LEPR
846	chr1	65621676	65622076	401	*	86.1701	78.7715	93.5687	327	LRG_283t1	65420652	65635428	+	inside	201224	13352	Overlapping	NA
847	chr1	65621676	65622076	401	*	86.1701	78.7715	93.5687	327	LRG_283t2	65420652	65630422	+	inside	201224	8346	Overlapping	NA
848	chr1	65621676	65622076	401	*	86.1701	78.7715	93.5687	327	LRG_283t3	65420652	65637493	+	inside	201224	15417	Overlapping	NA
849	chr1	65621676	65622076	401	*	86.1701	78.7715	93.5687	327	ENST00000406510	65420720	65637102	+	inside	201156	15026	Overlapping	NA
850	chr1	65621676	65622076	401	*	86.1701	78.7715	93.5687	327	ENST00000344610	65525689	65626234	+	inside	96187	4158	Overlapping	LEPR
851	chr1	65621676	65622076	401	*	86.1701	78.7715	93.5687	327	ENST00000616738	65525689	65635409	+	inside	96187	13333	Overlapping	LEPR
852	chr1	65621676	65622076	401	*	86.1701	78.7715	93.5687	327	LRG_283t4	65525689	65626234	+	inside	96187	4158	Overlapping	NA
853	chr1	65621676	65622076	401	*	86.1701	78.7715	93.5687	327	ENST00000371058	65565546	65626234	+	inside	56330	4158	Overlapping	LEPR
854	chr1	65621676	65622076	401	*	86.1701	78.7715	93.5687	327	ENST00000471762	65619940	65623384	+	inside	1936	1308	NearestLocation	LEPR
855	chr1	67439239	67439639	401	*	118.876	126.449	111.304	329	ENST00000370994	67407810	67430415	-	upstream	-9024	8824	NearestLocation	SERBP1
856	chr1	67574915	67575315	401	*	45.3625	49.7504	40.9745	331	ENST00000414338	67561073	67561446	+	downstream	14042	13469	NearestLocation
857	chr1	67738385	67738785	401	*	55.9813	64.261	47.7017	332	ENST00000370982	67701466	67833467	-	inside	94882	36919	Overlapping	GNG12
858	chr1	67738385	67738785	401	*	55.9813	64.261	47.7017	332	ENST00000459562	67772593	67772653	-	downstream	34068	33808	NearestLocation	RNU7-80P
859	chr1	67749550	67749950	401	*	53.4835	58.0422	48.9248	333	ENST00000370982	67701466	67833467	-	inside	83717	48084	Overlapping	GNG12
860	chr1	67749550	67749950	401	*	53.4835	58.0422	48.9248	333	ENST00000459562	67772593	67772653	-	downstream	22903	22643	NearestLocation	RNU7-80P
861	chr1	68145420	68145820	401	*	58.92	62.188	55.652	334	ENST00000420587	67832303	68202987	+	inside	313317	57167	Overlapping	GNG12-AS1
862	chr1	68145420	68145820	401	*	58.92	62.188	55.652	334	ENST00000413628	67832309	68202987	+	inside	313311	57167	Overlapping	GNG12-AS1
863	chr1	68145420	68145820	401	*	58.92	62.188	55.652	334	ENST00000354777	68098473	68232545	-	inside	86925	46947	Overlapping	WLS
864	chr1	68145420	68145820	401	*	58.92	62.188	55.652	334	ENST00000262348	68125358	68232553	-	inside	86933	20062	Overlapping	WLS
865	chr1	68145420	68145820	401	*	58.92	62.188	55.652	334	ENST00000370976	68125492	68232544	-	inside	86924	19928	Overlapping	WLS
866	chr1	68145420	68145820	401	*	58.92	62.188	55.652	334	ENST00000434072	68138357	68141788	+	downstream	7263	3632	NearestLocation	GNG12-AS1
867	chr1	68145420	68145820	401	*	58.92	62.188	55.652	334	ENST00000491811	68142604	68155184	-	inside	9564	2816	Overlapping	WLS
868	chr1	68220903	68221303	401	*	53.1777	58.0422	48.3133	335	ENST00000354777	68098473	68232545	-	inside	11442	11242	Overlapping	WLS
869	chr1	68220903	68221303	401	*	53.1777	58.0422	48.3133	335	ENST00000262348	68125358	68232553	-	inside	11450	11250	Overlapping	WLS
870	chr1	68220903	68221303	401	*	53.1777	58.0422	48.3133	335	ENST00000370976	68125492	68232544	-	inside	11441	11241	Overlapping	WLS
871	chr1	68220903	68221303	401	*	53.1777	58.0422	48.3133	335	ENST00000534713	68150268	68232280	-	inside	11177	10977	Overlapping	WLS
872	chr1	68220903	68221303	401	*	53.1777	58.0422	48.3133	335	ENST00000533537	68153517	68231687	-	inside	10584	10384	NearestLocation	WLS
873	chr1	68220903	68221303	401	*	53.1777	58.0422	48.3133	335	ENST00000530486	68153517	68233018	-	inside	11915	11715	Overlapping	WLS
874	chr1	68220903	68221303	401	*	53.1777	58.0422	48.3133	335	ENST00000370973	68153554	68232523	-	inside	11420	11220	Overlapping	WLS
875	chr1	68220903	68221303	401	*	53.1777	58.0422	48.3133	335	ENST00000471243	68155172	68233120	-	inside	12017	11817	Overlapping	WLS
876	chr1	68220903	68221303	401	*	53.1777	58.0422	48.3133	335	ENST00000491076	68155243	68232521	-	inside	11418	11218	Overlapping	WLS
877	chr1	68220903	68221303	401	*	53.1777	58.0422	48.3133	335	ENST00000527864	68159184	68231825	-	inside	10722	10522	Overlapping	WLS
878	chr1	68220903	68221303	401	*	53.1777	58.0422	48.3133	335	ENST00000370971	68193858	68232523	-	inside	11420	11220	Overlapping	WLS
879	chr1	68276437	68276837	401	*	92.9846	101.574	84.3953	336	ENST00000430845	68282388	68282622	+	upstream	-5751	5551	NearestLocation	COX6B1P7
880	chr1	70874798	70875198	401	*	58.2925	72.5527	44.0323	338	ENST00000370931	70852353	71047788	-	inside	172790	22445	Overlapping	PTGER3
881	chr1	70874798	70875198	401	*	58.2925	72.5527	44.0323	338	ENST00000628037	70852353	71047808	-	inside	172810	22445	Overlapping	PTGER3
882	chr1	70874798	70875198	401	*	58.2925	72.5527	44.0323	338	ENST00000370932	70852353	71047808	-	inside	172810	22445	Overlapping	NA
883	chr1	70874798	70875198	401	*	58.2925	72.5527	44.0323	338	ENST00000497146	70852442	71047788	-	inside	172790	22356	Overlapping	PTGER3
884	chr1	70874798	70875198	401	*	58.2925	72.5527	44.0323	338	ENST00000479353	70852442	71047808	-	inside	172810	22356	Overlapping	PTGER3
885	chr1	70874798	70875198	401	*	58.2925	72.5527	44.0323	338	ENST00000361210	70852442	71047808	-	inside	172810	22356	Overlapping	PTGER3
886	chr1	70874798	70875198	401	*	58.2925	72.5527	44.0323	338	ENST00000460330	70852573	71047633	-	inside	172635	22225	Overlapping	PTGER3
887	chr1	70874798	70875198	401	*	58.2925	72.5527	44.0323	338	ENST00000426775	70947379	70951493	+	upstream	-72381	72181	NearestLocation
888	chr1	73590271	73590671	401	*	26.0945	12.4376	39.7514	340	ENST00000424953	73635216	73709581	+	upstream	-44745	44545	NearestLocation	LINC02238
889	chr1	74522115	74522515	401	*	42.3722	45.6046	39.1398	341	ENST00000557284	74198235	74543982	+	inside	324080	21467	Overlapping	FPGT-TNNI3K
890	chr1	74522115	74522515	401	*	42.3722	45.6046	39.1398	341	ENST00000326637	74235401	74544424	+	inside	286914	21909	Overlapping	TNNI3K
891	chr1	74522115	74522515	401	*	42.3722	45.6046	39.1398	341	ENST00000294635	74469878	74512614	-	upstream	-9701	9501	NearestLocation	LRRC53
892	chr1	77018700	77019100	401	*	40.6726	37.3128	44.0323	343	ENST00000477717	76867441	77065711	+	inside	151459	46611	Overlapping	ST6GALNAC5
893	chr1	77018700	77019100	401	*	40.6726	37.3128	44.0323	343	ENST00000318803	76867480	77064058	+	inside	151420	44958	Overlapping	ST6GALNAC5
894	chr1	77018700	77019100	401	*	40.6726	37.3128	44.0323	343	ENST00000488940	76995457	77050316	+	inside	23443	23243	NearestLocation	ST6GALNAC5
895	chr1	77234086	77234486	401	*	53.4994	47.6775	59.3213	344	ENST00000445065	77088990	77219430	-	upstream	-14856	14656	NearestLocation	PIGK
896	chr1	77687599	77687999	401	*	35.5418	33.167	37.9167	346	ENST00000370798	77564888	77683419	-	upstream	-4380	4180	NearestLocation	ZZZ3
897	chr1	77776354	77776754	401	*	51.9705	47.6775	56.2635	347	ENST00000431536	77773865	77774864	-	upstream	-1690	1490	NearestLocation	ACTG1P21
898	chr1	77888342	77888742	401	*	48.5713	31.094	66.0485	348	ENST00000421331	77881348	77889539	-	inside	997	797	Overlapping	NEXN-AS1
899	chr1	77888342	77888742	401	*	48.5713	31.094	66.0485	348	ENST00000401035	77888513	77933384	+	overlapStart	29	171	Overlapping	NEXN
900	chr1	77888342	77888742	401	*	48.5713	31.094	66.0485	348	ENST00000330010	77888515	77943891	+	overlapStart	27	173	NearestLocation	NEXN
901	chr1	77888342	77888742	401	*	48.5713	31.094	66.0485	348	LRG_442t1	77888515	77943895	+	overlapStart	27	173	NearestLocation	NA
902	chr1	77888342	77888742	401	*	48.5713	31.094	66.0485	348	ENST00000334785	77888628	77943224	+	overlapStart	-86	114	Overlapping	NEXN
903	chr1	77888342	77888742	401	*	48.5713	31.094	66.0485	348	ENST00000440324	77888662	77935919	+	overlapStart	-120	80	Overlapping	NEXN
904	chr1	78511353	78511753	401	*	29.0332	10.3647	47.7017	349	ENST00000370758	78303884	78539749	+	inside	207669	27996	Overlapping	PTGFR
905	chr1	78511353	78511753	401	*	29.0332	10.3647	47.7017	349	ENST00000497923	78491072	78537010	+	inside	20481	20281	NearestLocation	PTGFR
906	chr1	78511353	78511753	401	*	29.0332	10.3647	47.7017	349	ENST00000370757	78491072	78539749	+	inside	20481	20281	NearestLocation	PTGFR
907	chr1	78511353	78511753	401	*	29.0332	10.3647	47.7017	349	ENST00000370756	78491072	78539749	+	inside	20481	20281	NearestLocation	PTGFR
908	chr1	79220856	79221256	401	*	23.2909	6.2188	40.363	350	ENST00000415629	79323769	79324863	+	upstream	-102713	102513	NearestLocation
909	chr1	79243466	79243866	401	*	75.5353	74.6257	76.445	351	ENST00000415629	79323769	79324863	+	upstream	-80103	79903	NearestLocation
910	chr1	80160235	80160635	401	*	66.906	78.7715	55.0404	352	ENST00000620434	80124004	80124361	+	downstream	36431	35874	NearestLocation
911	chr1	80510006	80510406	401	*	58.1893	60.1151	56.2635	353	ENST00000447525	80495903	80496233	+	downstream	14303	13773	NearestLocation	COX6A1P1
912	chr1	81335848	81336248	401	*	43.9011	45.6046	42.1977	354	ENST00000473719	81306160	81735330	+	inside	29888	29688	Overlapping	ADGRL2
913	chr1	81335848	81336248	401	*	43.9011	45.6046	42.1977	354	ENST00000370721	81306166	81991368	+	inside	29882	29682	Overlapping	ADGRL2
914	chr1	81335848	81336248	401	*	43.9011	45.6046	42.1977	354	ENST00000370727	81306166	81991368	+	inside	29882	29682	Overlapping	ADGRL2
915	chr1	81335848	81336248	401	*	43.9011	45.6046	42.1977	354	ENST00000370725	81306166	81991368	+	inside	29882	29682	Overlapping	ADGRL2
916	chr1	81335848	81336248	401	*	43.9011	45.6046	42.1977	354	ENST00000370723	81306166	81991368	+	inside	29882	29682	Overlapping	ADGRL2
917	chr1	81335848	81336248	401	*	43.9011	45.6046	42.1977	354	ENST00000370728	81306166	81992422	+	inside	29882	29682	Overlapping	ADGRL2
918	chr1	81335848	81336248	401	*	43.9011	45.6046	42.1977	354	ENST00000370730	81306166	81992422	+	inside	29882	29682	Overlapping	ADGRL2
919	chr1	81335848	81336248	401	*	43.9011	45.6046	42.1977	354	ENST00000492666	81306192	81414384	+	inside	29856	29656	Overlapping	ADGRL2
920	chr1	81335848	81336248	401	*	43.9011	45.6046	42.1977	354	ENST00000469377	81306199	81992436	+	inside	29849	29649	NearestLocation	ADGRL2
921	chr1	81349359	81349759	401	*	80.4794	80.8445	80.1144	355	ENST00000473719	81306160	81735330	+	inside	43399	43199	Overlapping	ADGRL2
922	chr1	81349359	81349759	401	*	80.4794	80.8445	80.1144	355	ENST00000370721	81306166	81991368	+	inside	43393	43193	Overlapping	ADGRL2
923	chr1	81349359	81349759	401	*	80.4794	80.8445	80.1144	355	ENST00000370727	81306166	81991368	+	inside	43393	43193	Overlapping	ADGRL2
924	chr1	81349359	81349759	401	*	80.4794	80.8445	80.1144	355	ENST00000370725	81306166	81991368	+	inside	43393	43193	Overlapping	ADGRL2
925	chr1	81349359	81349759	401	*	80.4794	80.8445	80.1144	355	ENST00000370723	81306166	81991368	+	inside	43393	43193	Overlapping	ADGRL2
926	chr1	81349359	81349759	401	*	80.4794	80.8445	80.1144	355	ENST00000370728	81306166	81992422	+	inside	43393	43193	Overlapping	ADGRL2
927	chr1	81349359	81349759	401	*	80.4794	80.8445	80.1144	355	ENST00000370730	81306166	81992422	+	inside	43393	43193	Overlapping	ADGRL2
928	chr1	81349359	81349759	401	*	80.4794	80.8445	80.1144	355	ENST00000492666	81306192	81414384	+	inside	43367	43167	Overlapping	ADGRL2
929	chr1	81349359	81349759	401	*	80.4794	80.8445	80.1144	355	ENST00000469377	81306199	81992436	+	inside	43360	43160	NearestLocation	ADGRL2
930	chr1	81525187	81525587	401	*	29.3906	16.5835	42.1977	356	ENST00000473719	81306160	81735330	+	inside	219227	209743	Overlapping	ADGRL2
931	chr1	81525187	81525587	401	*	29.3906	16.5835	42.1977	356	ENST00000370721	81306166	81991368	+	inside	219221	219021	Overlapping	ADGRL2
932	chr1	81525187	81525587	401	*	29.3906	16.5835	42.1977	356	ENST00000370727	81306166	81991368	+	inside	219221	219021	Overlapping	ADGRL2
933	chr1	81525187	81525587	401	*	29.3906	16.5835	42.1977	356	ENST00000370725	81306166	81991368	+	inside	219221	219021	Overlapping	ADGRL2
934	chr1	81525187	81525587	401	*	29.3906	16.5835	42.1977	356	ENST00000370723	81306166	81991368	+	inside	219221	219021	Overlapping	ADGRL2
935	chr1	81525187	81525587	401	*	29.3906	16.5835	42.1977	356	ENST00000370728	81306166	81992422	+	inside	219221	219021	Overlapping	ADGRL2
936	chr1	81525187	81525587	401	*	29.3906	16.5835	42.1977	356	ENST00000370730	81306166	81992422	+	inside	219221	219021	Overlapping	ADGRL2
937	chr1	81525187	81525587	401	*	29.3906	16.5835	42.1977	356	ENST00000469377	81306199	81992436	+	inside	219188	218988	Overlapping	ADGRL2
938	chr1	81525187	81525587	401	*	29.3906	16.5835	42.1977	356	ENST00000439024	81505099	81506296	+	downstream	20288	18891	NearestLocation
939	chr1	81525187	81525587	401	*	29.3906	16.5835	42.1977	356	ENST00000443939	81513880	81557702	-	inside	32315	11307	Overlapping
940	chr1	81704217	81704617	401	*	81.3968	80.8445	81.9491	358	ENST00000473719	81306160	81735330	+	inside	398257	30713	Overlapping	ADGRL2
941	chr1	81704217	81704617	401	*	81.3968	80.8445	81.9491	358	ENST00000370721	81306166	81991368	+	inside	398251	286751	Overlapping	ADGRL2
942	chr1	81704217	81704617	401	*	81.3968	80.8445	81.9491	358	ENST00000370727	81306166	81991368	+	inside	398251	286751	Overlapping	ADGRL2
943	chr1	81704217	81704617	401	*	81.3968	80.8445	81.9491	358	ENST00000370725	81306166	81991368	+	inside	398251	286751	Overlapping	ADGRL2
944	chr1	81704217	81704617	401	*	81.3968	80.8445	81.9491	358	ENST00000370723	81306166	81991368	+	inside	398251	286751	Overlapping	ADGRL2
945	chr1	81704217	81704617	401	*	81.3968	80.8445	81.9491	358	ENST00000370728	81306166	81992422	+	inside	398251	287805	Overlapping	ADGRL2
946	chr1	81704217	81704617	401	*	81.3968	80.8445	81.9491	358	ENST00000370730	81306166	81992422	+	inside	398251	287805	Overlapping	ADGRL2
947	chr1	81704217	81704617	401	*	81.3968	80.8445	81.9491	358	ENST00000469377	81306199	81992436	+	inside	398218	287819	Overlapping	ADGRL2
948	chr1	81704217	81704617	401	*	81.3968	80.8445	81.9491	358	ENST00000359929	81699770	81991426	+	inside	4647	4447	NearestLocation	ADGRL2
949	chr1	82549806	82550206	401	*	50.8665	49.7504	51.9826	359	ENST00000420549	82215220	82261133	-	upstream	-288873	288673	NearestLocation
950	chr1	82978784	82979184	401	*	108.206	105.72	110.692	360	ENST00000452901	82903183	83166815	+	inside	75801	75601	Overlapping	LINC01362
951	chr1	82978784	82979184	401	*	108.206	105.72	110.692	360	ENST00000419658	82907562	82997561	+	inside	71422	18377	Overlapping	LINC01362
952	chr1	82978784	82979184	401	*	108.206	105.72	110.692	360	ENST00000452834	82973882	82984922	-	inside	5938	4902	NearestLocation	LINC01361
953	chr1	82978784	82979184	401	*	108.206	105.72	110.692	360	ENST00000421931	82973929	82986208	-	inside	7224	4855	Overlapping	LINC01361
954	chr1	83012925	83013325	401	*	22.7309	12.4376	33.0242	361	ENST00000452901	82903183	83166815	+	inside	109942	109742	Overlapping	LINC01362
955	chr1	83012925	83013325	401	*	22.7309	12.4376	33.0242	361	ENST00000421931	82973929	82986208	-	upstream	-26917	26717	NearestLocation	LINC01361
956	chr1	83055791	83056191	401	*	81.1069	70.4798	91.734	362	ENST00000452901	82903183	83166815	+	inside	152808	110624	Overlapping	LINC01362
957	chr1	83055791	83056191	401	*	81.1069	70.4798	91.734	362	ENST00000421931	82973929	82986208	-	upstream	-69783	69583	NearestLocation	LINC01361
958	chr1	84634676	84635076	401	*	58.9041	72.5527	45.2555	363	ENST00000370624	84628230	84635020	-	overlapStart	144	56	NearestLocation	LINC01555
959	chr1	84764146	84764546	401	*	58.1377	53.8963	62.3791	364	ENST00000422026	84666119	84690803	-	upstream	-73543	73343	NearestLocation	SSX2IP
960	chr1	84960393	84960793	401	*	65.5637	76.6986	54.4289	365	ENST00000370608	84925583	84996940	-	inside	36347	34810	Overlapping	MCOLN2
961	chr1	84960393	84960793	401	*	65.5637	76.6986	54.4289	365	ENST00000463065	84925908	84997113	-	inside	36520	34485	Overlapping	MCOLN2
962	chr1	84960393	84960793	401	*	65.5637	76.6986	54.4289	365	ENST00000530971	84926426	84929844	-	upstream	-30749	30549	NearestLocation	MCOLN2
963	chr1	84960393	84960793	401	*	65.5637	76.6986	54.4289	365	ENST00000284027	84926685	84997112	-	inside	36519	33708	Overlapping	MCOLN2
964	chr1	84960393	84960793	401	*	65.5637	76.6986	54.4289	365	ENST00000531325	84937460	84997113	-	inside	36520	22933	Overlapping	MCOLN2
965	chr1	85147070	85147470	401	*	51.0691	37.3128	64.8254	366	ENST00000624216	85152487	85154203	-	downstream	6933	5017	NearestLocation
966	chr1	85201530	85201930	401	*	55.624	58.0422	53.2057	367	ENST00000341460	85156873	85201046	-	upstream	-684	484	NearestLocation	SYDE2
967	chr1	85225078	85225478	401	*	131.961	167.908	96.0149	368	ENST00000341460	85156873	85201046	-	upstream	-24232	24032	NearestLocation	SYDE2
968	chr1	85607230	85607630	401	*	51.4781	49.7504	53.2057	370	ENST00000426794	85599131	85600734	+	downstream	8299	6496	NearestLocation
969	chr1	85612741	85613141	401	*	44.5802	41.4587	47.7017	371	ENST00000426794	85599131	85600734	+	downstream	13810	12007	NearestLocation
970	chr1	86793172	86793572	401	*	55.608	68.4068	42.8092	372	ENST00000447415	86784913	86785467	+	downstream	8459	7705	NearestLocation	RPL17P5
971	chr1	87141157	87141557	401	*	74.5345	89.1362	59.9329	374	ENST00000370548	86993009	87169204	+	inside	148348	27647	Overlapping
972	chr1	87141157	87141557	401	*	74.5345	89.1362	59.9329	374	ENST00000469312	87129765	87168505	+	inside	11592	11392	Overlapping	LINC01140
973	chr1	87141157	87141557	401	*	74.5345	89.1362	59.9329	374	ENST00000490006	87129774	87169198	+	inside	11583	11383	Overlapping	LINC01140
974	chr1	87141157	87141557	401	*	74.5345	89.1362	59.9329	374	ENST00000589455	87132055	87134192	+	downstream	9302	6965	NearestLocation	LINC01140
975	chr1	87141157	87141557	401	*	74.5345	89.1362	59.9329	374	ENST00000587165	87132055	87162137	+	inside	9302	9102	NearestLocation	LINC01140
976	chr1	87472734	87473134	401	*	83.9781	72.5527	95.4034	376	ENST00000362448	87453240	87453373	-	upstream	-19561	19361	NearestLocation	RNA5SP52
977	chr1	87712102	87712502	401	*	74.5027	109.866	39.1398	377	ENST00000623157	87805286	87808372	-	downstream	96070	92784	NearestLocation	PKN2-AS1
978	chr1	89890108	89890508	401	*	55.1315	60.1151	50.1479	378	ENST00000370453	89633140	89933250	+	inside	257168	42742	Overlapping
979	chr1	89890108	89890508	401	*	55.1315	60.1151	50.1479	378	ENST00000525774	89821014	89933160	+	inside	69294	42652	Overlapping	LRRC8D
980	chr1	89890108	89890508	401	*	55.1315	60.1151	50.1479	378	ENST00000337338	89821032	89936611	+	inside	69276	46103	Overlapping	LRRC8D
981	chr1	89890108	89890508	401	*	55.1315	60.1151	50.1479	378	ENST00000394593	89821921	89936001	+	inside	68387	45493	Overlapping	LRRC8D
982	chr1	89890108	89890508	401	*	55.1315	60.1151	50.1479	378	ENST00000532201	89833693	89933433	+	inside	56615	42925	Overlapping	LRRC8D
983	chr1	89890108	89890508	401	*	55.1315	60.1151	50.1479	378	ENST00000414841	89843048	89933418	+	inside	47260	42910	Overlapping	LRRC8D
984	chr1	89890108	89890508	401	*	55.1315	60.1151	50.1479	378	ENST00000527156	89843423	89933628	+	inside	46885	43120	Overlapping	LRRC8D
985	chr1	89890108	89890508	401	*	55.1315	60.1151	50.1479	378	ENST00000441269	89846580	89933892	+	inside	43728	43384	NearestLocation	LRRC8D
986	chr1	89955087	89955487	401	*	63.4233	76.6986	50.1479	379	ENST00000608671	89939601	89940147	+	downstream	15686	14940	NearestLocation
987	chr1	90794744	90795144	401	*	22.8501	14.5105	31.1896	380	ENST00000635581	90782983	90851657	-	inside	56713	11761	Overlapping	LINC02609
988	chr1	90794744	90795144	401	*	22.8501	14.5105	31.1896	380	ENST00000634619	90782984	90851600	-	inside	56656	11760	Overlapping	LINC02609
989	chr1	90794744	90795144	401	*	22.8501	14.5105	31.1896	380	ENST00000435649	90782986	90851515	-	inside	56571	11758	Overlapping	LINC02609
990	chr1	90794744	90795144	401	*	22.8501	14.5105	31.1896	380	ENST00000635959	90831788	90834689	-	downstream	39745	36644	NearestLocation	LINC02609
991	chr1	90794744	90795144	401	*	22.8501	14.5105	31.1896	380	ENST00000636917	90831874	90834689	-	downstream	39745	36730	NearestLocation	LINC02609
992	chr1	90794744	90795144	401	*	22.8501	14.5105	31.1896	380	ENST00000637260	90831878	90834689	-	downstream	39745	36734	NearestLocation	LINC02609
993	chr1	91598686	91599086	401	*	25.1096	16.5835	33.6358	381	ENST00000439897	91600171	91600321	+	upstream	-1285	1085	NearestLocation
994	chr1	91736968	91737368	401	*	47.8603	55.9692	39.7514	382	ENST00000533089	91680343	91862046	-	inside	124878	56625	Overlapping	TGFBR3
995	chr1	91736968	91737368	401	*	47.8603	55.9692	39.7514	382	ENST00000212355	91680345	91886279	-	inside	149111	56623	Overlapping	TGFBR3
996	chr1	91736968	91737368	401	*	47.8603	55.9692	39.7514	382	ENST00000370399	91682426	91906335	-	inside	169167	54542	Overlapping	TGFBR3
997	chr1	91736968	91737368	401	*	47.8603	55.9692	39.7514	382	ENST00000525962	91682430	91861593	-	inside	124425	54538	Overlapping	TGFBR3
998	chr1	91736968	91737368	401	*	47.8603	55.9692	39.7514	382	ENST00000532540	91682647	91885932	-	inside	148764	54321	Overlapping	TGFBR3
999	chr1	91736968	91737368	401	*	47.8603	55.9692	39.7514	382	ENST00000465892	91683729	91886109	-	inside	148941	53239	Overlapping	TGFBR3
1000	chr1	91736968	91737368	401	*	47.8603	55.9692	39.7514	382	ENST00000529608	91719893	91727918	-	upstream	-9250	9050	NearestLocation	TGFBR3
1001	chr1	91736968	91737368	401	*	47.8603	55.9692	39.7514	382	ENST00000468996	91727777	91766432	-	inside	29264	9191	Overlapping	TGFBR3
1002	chr1	91885565	91885965	401	*	30.1053	29.0211	31.1896	383	ENST00000212355	91680345	91886279	-	inside	514	314	Overlapping	TGFBR3
1003	chr1	91885565	91885965	401	*	30.1053	29.0211	31.1896	383	ENST00000370399	91682426	91906335	-	inside	20570	20370	Overlapping	TGFBR3
1004	chr1	91885565	91885965	401	*	30.1053	29.0211	31.1896	383	ENST00000532540	91682647	91885932	-	overlapStart	167	33	NearestLocation	TGFBR3
1005	chr1	91885565	91885965	401	*	30.1053	29.0211	31.1896	383	ENST00000465892	91683729	91886109	-	inside	344	144	Overlapping	TGFBR3
1006	chr1	91885565	91885965	401	*	30.1053	29.0211	31.1896	383	ENST00000417833	91797427	91886122	-	inside	357	157	Overlapping	TGFBR3
1007	chr1	91885565	91885965	401	*	30.1053	29.0211	31.1896	383	ENST00000533370	91863839	91886151	-	inside	386	186	Overlapping	TGFBR3
1008	chr1	91917095	91917495	401	*	45.1402	35.2399	55.0404	384	ENST00000370399	91682426	91906335	-	upstream	-10960	10760	NearestLocation	TGFBR3
1009	chr1	93000623	93001023	401	*	104.588	111.938	97.2381	385	ENST00000516943	93010257	93010351	+	upstream	-9434	9234	NearestLocation	RNU6-210P
1010	chr1	93399874	93400274	401	*	81.8057	93.2821	70.3294	387	ENST00000384649	93385711	93385817	+	downstream	14363	14057	NearestLocation
1011	chr1	93449196	93449596	401	*	39.4495	37.3128	41.5861	388	ENST00000271234	93448131	93554659	+	inside	1265	1065	Overlapping	FNBP1L
1012	chr1	93449196	93449596	401	*	39.4495	37.3128	41.5861	388	ENST00000260506	93448131	93554659	+	inside	1265	1065	Overlapping	FNBP1L
1013	chr1	93449196	93449596	401	*	39.4495	37.3128	41.5861	388	ENST00000604705	93448282	93551125	+	inside	1114	914	NearestLocation	NA
1014	chr1	93449196	93449596	401	*	39.4495	37.3128	41.5861	388	ENST00000370253	93448282	93554661	+	inside	1114	914	NearestLocation	FNBP1L
1015	chr1	93593828	93594228	401	*	64.833	74.6257	55.0404	389	ENST00000370247	93561786	93614097	-	inside	20069	19869	Overlapping	BCAR3
1016	chr1	93593828	93594228	401	*	64.833	74.6257	55.0404	389	ENST00000260502	93561791	93681829	-	inside	87801	32037	Overlapping	BCAR3
1017	chr1	93593828	93594228	401	*	64.833	74.6257	55.0404	389	ENST00000370244	93561791	93847150	-	inside	253122	32037	Overlapping	BCAR3
1018	chr1	93593828	93594228	401	*	64.833	74.6257	55.0404	389	ENST00000370243	93561794	93681370	-	inside	87342	32034	Overlapping	BCAR3
1019	chr1	93593828	93594228	401	*	64.833	74.6257	55.0404	389	ENST00000431770	93592199	93594784	+	inside	1829	556	Overlapping	BCAR3-AS1
1020	chr1	93593828	93594228	401	*	64.833	74.6257	55.0404	389	ENST00000427243	93592250	93602440	+	inside	1778	1578	Overlapping	BCAR3-AS1
1021	chr1	93593828	93594228	401	*	64.833	74.6257	55.0404	389	ENST00000417401	93592250	93605573	+	inside	1778	1578	Overlapping	BCAR3-AS1
1022	chr1	93593828	93594228	401	*	64.833	74.6257	55.0404	389	ENST00000479503	93592306	93648822	-	inside	54794	1522	Overlapping	BCAR3
1023	chr1	93593828	93594228	401	*	64.833	74.6257	55.0404	389	ENST00000412628	93594385	93600762	+	upstream	-357	157	NearestLocation	BCAR3-AS1
1024	chr1	93599361	93599761	401	*	54.7582	64.261	45.2555	390	ENST00000370247	93561786	93614097	-	inside	14536	14336	Overlapping	BCAR3
1025	chr1	93599361	93599761	401	*	54.7582	64.261	45.2555	390	ENST00000260502	93561791	93681829	-	inside	82268	37570	Overlapping	BCAR3
1026	chr1	93599361	93599761	401	*	54.7582	64.261	45.2555	390	ENST00000370244	93561791	93847150	-	inside	247589	37570	Overlapping	BCAR3
1027	chr1	93599361	93599761	401	*	54.7582	64.261	45.2555	390	ENST00000370243	93561794	93681370	-	inside	81809	37567	Overlapping	BCAR3
1028	chr1	93599361	93599761	401	*	54.7582	64.261	45.2555	390	ENST00000427243	93592250	93602440	+	inside	7311	2679	Overlapping	BCAR3-AS1
1029	chr1	93599361	93599761	401	*	54.7582	64.261	45.2555	390	ENST00000417401	93592250	93605573	+	inside	7311	5812	Overlapping	BCAR3-AS1
1030	chr1	93599361	93599761	401	*	54.7582	64.261	45.2555	390	ENST00000479503	93592306	93648822	-	inside	49261	7055	Overlapping	BCAR3
1031	chr1	93599361	93599761	401	*	54.7582	64.261	45.2555	390	ENST00000412628	93594385	93600762	+	inside	5176	1001	Overlapping	BCAR3-AS1
1032	chr1	93599361	93599761	401	*	54.7582	64.261	45.2555	390	ENST00000446684	93594390	93599740	+	overlapEnd	5171	21	NearestLocation	BCAR3-AS1
1033	chr1	93668126	93668526	401	*	31.4635	20.7293	42.1977	391	ENST00000260502	93561791	93681829	-	inside	13503	13303	Overlapping	BCAR3
1034	chr1	93668126	93668526	401	*	31.4635	20.7293	42.1977	391	ENST00000370244	93561791	93847150	-	inside	178824	106335	Overlapping	BCAR3
1035	chr1	93668126	93668526	401	*	31.4635	20.7293	42.1977	391	ENST00000370243	93561794	93681370	-	inside	13044	12844	NearestLocation	BCAR3
1036	chr1	93673165	93673565	401	*	45.1758	51.8234	38.5283	392	ENST00000260502	93561791	93681829	-	inside	8464	8264	Overlapping	BCAR3
1037	chr1	93673165	93673565	401	*	45.1758	51.8234	38.5283	392	ENST00000370244	93561791	93847150	-	inside	173785	111374	Overlapping	BCAR3
1038	chr1	93673165	93673565	401	*	45.1758	51.8234	38.5283	392	ENST00000370243	93561794	93681370	-	inside	8005	7805	NearestLocation	BCAR3
1039	chr1	93754471	93754871	401	*	74.332	101.574	47.0901	394	ENST00000370244	93561791	93847150	-	inside	92479	92279	Overlapping	BCAR3
1040	chr1	93754471	93754871	401	*	74.332	101.574	47.0901	394	ENST00000469315	93720189	93845712	-	inside	91041	34282	Overlapping	BCAR3
1041	chr1	93754471	93754871	401	*	74.332	101.574	47.0901	394	ENST00000433544	93752924	93775444	-	inside	20773	1547	NearestLocation	BCAR3
1042	chr1	93828369	93828769	401	*	78.3746	97.4279	59.3213	395	ENST00000370244	93561791	93847150	-	inside	18581	18381	Overlapping	BCAR3
1043	chr1	93828369	93828769	401	*	78.3746	97.4279	59.3213	395	ENST00000469315	93720189	93845712	-	inside	17143	16943	NearestLocation	BCAR3
1044	chr1	93976330	93976730	401	*	55.2666	51.8234	58.7098	396	ENST00000484388	94005375	94007752	-	downstream	31222	28645	NearestLocation	ABCA4
1045	chr1	94045503	94045903	401	*	102.277	103.647	100.907	398	ENST00000536513	93992835	94063249	-	inside	17546	17346	Overlapping	NA
1046	chr1	94045503	94045903	401	*	102.277	103.647	100.907	398	ENST00000370225	93992837	94121132	-	inside	75429	52666	Overlapping	ABCA4
1047	chr1	94045503	94045903	401	*	102.277	103.647	100.907	398	ENST00000472033	94059469	94061439	-	downstream	15736	13566	NearestLocation	ABCA4
1048	chr1	94047818	94048218	401	*	35.661	35.2399	36.082	399	ENST00000536513	93992835	94063249	-	inside	15231	15031	Overlapping	NA
1049	chr1	94047818	94048218	401	*	35.661	35.2399	36.082	399	ENST00000370225	93992837	94121132	-	inside	73114	54981	Overlapping	ABCA4
1050	chr1	94047818	94048218	401	*	35.661	35.2399	36.082	399	ENST00000472033	94059469	94061439	-	downstream	13421	11251	NearestLocation	ABCA4
1051	chr1	94062050	94062450	401	*	69.8765	55.9692	83.7837	400	ENST00000536513	93992835	94063249	-	inside	999	799	Overlapping	NA
1052	chr1	94062050	94062450	401	*	69.8765	55.9692	83.7837	400	ENST00000370225	93992837	94121132	-	inside	58882	58682	Overlapping	ABCA4
1053	chr1	94062050	94062450	401	*	69.8765	55.9692	83.7837	400	ENST00000472033	94059469	94061439	-	upstream	-811	611	NearestLocation	ABCA4
1054	chr1	94100993	94101393	401	*	101.785	105.72	97.8496	401	ENST00000370225	93992837	94121132	-	inside	19939	19739	NearestLocation	ABCA4
1055	chr1	94105602	94106002	401	*	56.7439	45.6046	67.8832	402	ENST00000370225	93992837	94121132	-	inside	15330	15130	NearestLocation	ABCA4
1056	chr1	94153138	94153538	401	*	56.7795	62.188	51.3711	403	ENST00000546444	94148988	94154829	-	inside	1491	1291	NearestLocation	ARHGAP29
1057	chr1	94153138	94153538	401	*	56.7795	62.188	51.3711	403	ENST00000552844	94149847	94275068	-	inside	121730	3291	Overlapping	ARHGAP29
1058	chr1	94342438	94342838	401	*	46.5181	53.8963	39.1398	404	ENST00000414039	94318479	94324569	-	upstream	-18069	17869	NearestLocation
1059	chr1	94527598	94527998	401	*	51.4106	53.8963	48.9248	405	ENST00000478217	94532997	94536164	-	downstream	8366	4999	NearestLocation	F3
1060	chr1	94580006	94580406	401	*	51.8355	55.9692	47.7017	406	ENST00000413541	94585556	94592297	-	downstream	12091	5150	NearestLocation	SLC44A3-AS1
1061	chr1	94607166	94607566	401	*	38.4646	41.4587	35.4705	407	ENST00000413541	94585556	94592297	-	upstream	-15069	14869	NearestLocation	SLC44A3-AS1
1062	chr1	94646684	94647084	401	*	42.9322	39.3858	46.4786	409	ENST00000634870	94613814	94820277	-	inside	173393	32870	Overlapping	SLC44A3-AS1
1063	chr1	94646684	94647084	401	*	42.9322	39.3858	46.4786	409	ENST00000635440	94616353	94820311	-	inside	173427	30331	Overlapping	SLC44A3-AS1
1064	chr1	94646684	94647084	401	*	42.9322	39.3858	46.4786	409	ENST00000635184	94616377	94820266	-	inside	173382	30307	Overlapping	SLC44A3-AS1
1065	chr1	94646684	94647084	401	*	42.9322	39.3858	46.4786	409	ENST00000635408	94616390	94820059	-	inside	173175	30294	Overlapping	SLC44A3-AS1
1066	chr1	94646684	94647084	401	*	42.9322	39.3858	46.4786	409	ENST00000634937	94616392	94820157	-	inside	173273	30292	Overlapping	SLC44A3-AS1
1067	chr1	94646684	94647084	401	*	42.9322	39.3858	46.4786	409	ENST00000634339	94616406	94855421	-	inside	208537	30278	Overlapping	SLC44A3-AS1
1068	chr1	94646684	94647084	401	*	42.9322	39.3858	46.4786	409	ENST00000442418	94638461	94820096	-	inside	173212	8223	Overlapping	SLC44A3-AS1
1069	chr1	94646684	94647084	401	*	42.9322	39.3858	46.4786	409	ENST00000433311	94650544	94651378	-	downstream	4494	3460	NearestLocation	KATNBL1P2
1070	chr1	94747056	94747456	401	*	62.2161	66.3339	58.0982	410	ENST00000634870	94613814	94820277	-	inside	73021	72821	Overlapping	SLC44A3-AS1
1071	chr1	94747056	94747456	401	*	62.2161	66.3339	58.0982	410	ENST00000635440	94616353	94820311	-	inside	73055	72855	Overlapping	SLC44A3-AS1
1072	chr1	94747056	94747456	401	*	62.2161	66.3339	58.0982	410	ENST00000635184	94616377	94820266	-	inside	73010	72810	Overlapping	SLC44A3-AS1
1073	chr1	94747056	94747456	401	*	62.2161	66.3339	58.0982	410	ENST00000635408	94616390	94820059	-	inside	72803	72603	Overlapping	SLC44A3-AS1
1074	chr1	94747056	94747456	401	*	62.2161	66.3339	58.0982	410	ENST00000634937	94616392	94820157	-	inside	72901	72701	Overlapping	SLC44A3-AS1
1075	chr1	94747056	94747456	401	*	62.2161	66.3339	58.0982	410	ENST00000634339	94616406	94855421	-	inside	108165	107965	Overlapping	SLC44A3-AS1
1076	chr1	94747056	94747456	401	*	62.2161	66.3339	58.0982	410	ENST00000442418	94638461	94820096	-	inside	72840	72640	Overlapping	SLC44A3-AS1
1077	chr1	94747056	94747456	401	*	62.2161	66.3339	58.0982	410	ENST00000452922	94657533	94820281	-	inside	73025	72825	Overlapping	SLC44A3-AS1
1078	chr1	94747056	94747456	401	*	62.2161	66.3339	58.0982	410	ENST00000421997	94673129	94820219	-	inside	72963	72763	Overlapping	SLC44A3-AS1
1079	chr1	94747056	94747456	401	*	62.2161	66.3339	58.0982	410	ENST00000414374	94679425	94820210	-	inside	72954	67631	Overlapping	SLC44A3-AS1
1080	chr1	94747056	94747456	401	*	62.2161	66.3339	58.0982	410	ENST00000418366	94679580	94820219	-	inside	72963	67476	Overlapping	SLC44A3-AS1
1081	chr1	94747056	94747456	401	*	62.2161	66.3339	58.0982	410	ENST00000634861	94731743	94820192	-	inside	72936	15313	Overlapping	SLC44A3-AS1
1082	chr1	94747056	94747456	401	*	62.2161	66.3339	58.0982	410	ENST00000579876	94745860	94745900	-	upstream	-1356	1156	NearestLocation	MIR378G
1083	chr1	94922964	94923364	401	*	31.5151	26.9482	36.082	411	ENST00000545882	94896949	94925808	-	inside	2644	2444	Overlapping	CNN3
1084	chr1	94922964	94923364	401	*	31.5151	26.9482	36.082	411	ENST00000394202	94896949	94927223	-	inside	4059	3859	Overlapping	CNN3
1085	chr1	94922964	94923364	401	*	31.5151	26.9482	36.082	411	ENST00000370206	94896951	94927278	-	inside	4114	3914	Overlapping	CNN3
1086	chr1	94922964	94923364	401	*	31.5151	26.9482	36.082	411	ENST00000415017	94898052	94925801	-	inside	2637	2437	Overlapping	CNN3
1087	chr1	94922964	94923364	401	*	31.5151	26.9482	36.082	411	ENST00000474409	94902178	94924447	-	inside	1283	1083	NearestLocation	CNN3
1088	chr1	95019441	95019841	401	*	84.5221	76.6986	92.3456	413	ENST00000370205	94974407	95072945	-	inside	53304	45034	Overlapping	ALG14
1089	chr1	95019441	95019841	401	*	84.5221	76.6986	92.3456	413	ENST00000507727	94983550	95027203	-	inside	7562	7362	NearestLocation	ALG14
1090	chr1	95122278	95122678	401	*	40.1801	39.3858	40.9745	414	ENST00000370203	95117338	95197607	+	inside	5140	4940	Overlapping	TLCD4
1091	chr1	95122278	95122678	401	*	40.1801	39.3858	40.9745	414	ENST00000456991	95117439	95173878	+	inside	5039	4839	Overlapping	TLCD4
1092	chr1	95122278	95122678	401	*	40.1801	39.3858	40.9745	414	ENST00000455656	95117923	95173845	+	inside	4555	4355	Overlapping	TLCD4
1093	chr1	95122278	95122678	401	*	40.1801	39.3858	40.9745	414	ENST00000604534	95117923	95244955	+	inside	4555	4355	Overlapping	TLCD4-RWDD3
1094	chr1	95122278	95122678	401	*	40.1801	39.3858	40.9745	414	ENST00000434207	95120147	95138554	+	inside	2331	2131	NearestLocation
1095	chr1	95124936	95125336	401	*	51.1723	49.7504	52.5942	415	ENST00000370203	95117338	95197607	+	inside	7798	7598	Overlapping	TLCD4
1096	chr1	95124936	95125336	401	*	51.1723	49.7504	52.5942	415	ENST00000456991	95117439	95173878	+	inside	7697	7497	Overlapping	TLCD4
1097	chr1	95124936	95125336	401	*	51.1723	49.7504	52.5942	415	ENST00000455656	95117923	95173845	+	inside	7213	7013	Overlapping	TLCD4
1098	chr1	95124936	95125336	401	*	51.1723	49.7504	52.5942	415	ENST00000604534	95117923	95244955	+	inside	7213	7013	Overlapping	TLCD4-RWDD3
1099	chr1	95124936	95125336	401	*	51.1723	49.7504	52.5942	415	ENST00000434207	95120147	95138554	+	inside	4989	4789	Overlapping
1100	chr1	95124936	95125336	401	*	51.1723	49.7504	52.5942	415	ENST00000383952	95125511	95125609	-	downstream	473	175	NearestLocation
1101	chr1	96038652	96039052	401	*	62.5734	72.5527	52.5942	419	ENST00000631091	96010696	96022678	+	downstream	28156	15974	NearestLocation	LINC02790
1102	chr1	98205297	98205697	401	*	58.785	70.4798	47.0901	420	ENST00000418344	98210747	98272658	+	upstream	-5250	5050	NearestLocation	LINC01776
1103	chr1	98324035	98324435	401	*	28.3382	24.8752	31.8011	421	ENST00000418344	98210747	98272658	+	downstream	113488	51377	NearestLocation	LINC01776
1104	chr1	99465157	99465557	401	*	49.286	43.5316	55.0404	422	ENST00000432923	99464378	99464776	+	downstream	979	381	NearestLocation
1105	chr1	102833185	102833585	401	*	29.5256	8.29174	50.7595	425	ENST00000414418	102763322	102853842	-	inside	20457	20257	NearestLocation
1106	chr1	102941285	102941685	401	*	91.6621	126.449	56.8751	426	ENST00000370096	102876467	103108491	-	inside	167006	64818	Overlapping	COL11A1
1107	chr1	102941285	102941685	401	*	91.6621	126.449	56.8751	426	ENST00000358392	102876467	103108496	-	inside	167011	64818	Overlapping	COL11A1
1108	chr1	102941285	102941685	401	*	91.6621	126.449	56.8751	426	ENST00000353414	102876468	103108496	-	inside	167011	64817	Overlapping	COL11A1
1109	chr1	102941285	102941685	401	*	91.6621	126.449	56.8751	426	ENST00000635193	102877485	103031213	-	inside	89728	63800	Overlapping	COL11A1
1110	chr1	102941285	102941685	401	*	91.6621	126.449	56.8751	426	ENST00000512756	102877951	103108479	-	inside	166994	63334	Overlapping	COL11A1
1111	chr1	102941285	102941685	401	*	91.6621	126.449	56.8751	426	ENST00000465209	102961745	102962684	-	downstream	21199	20060	NearestLocation	COL11A1
1112	chr1	103236362	103236762	401	*	21.3212	14.5105	28.1318	427	ENST00000358392	102876467	103108496	-	upstream	-128066	127866	NearestLocation	COL11A1
1113	chr1	103236362	103236762	401	*	21.3212	14.5105	28.1318	427	ENST00000353414	102876468	103108496	-	upstream	-128066	127866	NearestLocation	COL11A1
1114	chr1	103441374	103441774	401	*	49.8301	47.6775	51.9826	428	ENST00000414923	103414879	103425465	+	downstream	26695	15909	NearestLocation
1115	chr1	103441374	103441774	401	*	49.8301	47.6775	51.9826	428	ENST00000444810	103418079	103525483	-	inside	83909	23295	Overlapping	RNPC3-DT
1116	chr1	103441374	103441774	401	*	49.8301	47.6775	51.9826	428	ENST00000447322	103418754	103525461	-	inside	83887	22620	Overlapping	RNPC3-DT
1117	chr1	104259219	104259619	401	*	40.2477	35.2399	45.2555	429	ENST00000432567	104153306	104153830	-	upstream	-105589	105389	NearestLocation	FTLP17
1118	chr1	107936608	107937008	401	*	39.5845	29.0211	50.1479	430	ENST00000370056	107571160	107965144	-	inside	28336	28136	Overlapping	VAV3
1119	chr1	107936608	107937008	401	*	39.5845	29.0211	50.1479	430	ENST00000527011	107571589	107965009	-	inside	28201	28001	Overlapping	VAV3
1120	chr1	107936608	107937008	401	*	39.5845	29.0211	50.1479	430	ENST00000469325	107668839	107963596	-	inside	26788	26588	Overlapping	VAV3
1121	chr1	107936608	107937008	401	*	39.5845	29.0211	50.1479	430	ENST00000490388	107668963	107964853	-	inside	28045	27845	Overlapping	VAV3
1122	chr1	107936608	107937008	401	*	39.5845	29.0211	50.1479	430	ENST00000530671	107770659	107963500	-	inside	26692	26492	NearestLocation	VAV3
1123	chr1	108046067	108046467	401	*	65.5121	70.4798	60.5445	431	ENST00000419428	108040263	108074519	+	inside	6004	5804	Overlapping	NA
1124	chr1	108046067	108046467	401	*	65.5121	70.4798	60.5445	431	ENST00000634635	108050379	108076020	+	upstream	-4112	3912	NearestLocation	NA
1125	chr1	108503071	108503471	401	*	70.8257	35.2399	106.411	433	ENST00000453250	108502358	108503455	+	overlapEnd	913	16	NearestLocation	ST13P21
1126	chr1	108553964	108554364	401	*	60.1591	51.8234	68.4947	434	ENST00000370035	108560089	108639327	+	upstream	-5925	5725	NearestLocation	EEIG2
1127	chr1	108553964	108554364	401	*	60.1591	51.8234	68.4947	434	ENST00000405454	108560089	108644900	+	upstream	-5925	5725	NearestLocation	EEIG2
1128	chr1	109100332	109100732	401	*	29.1364	22.8023	35.4705	435	ENST00000602755	109100193	109100619	+	overlapEnd	339	113	NearestLocation
1129	chr1	109100332	109100732	401	*	29.1364	22.8023	35.4705	435	ENST00000458748	109100193	109100612	+	overlapEnd	339	120	NearestLocation	SCARNA2
1130	chr1	109221061	109221461	401	*	37.1223	39.3858	34.8589	436	ENST00000234677	109213918	109238120	+	inside	7343	7143	Overlapping	SARS1
1131	chr1	109221061	109221461	401	*	37.1223	39.3858	34.8589	436	ENST00000477544	109213968	109235431	+	inside	7293	7093	Overlapping	SARS1
1132	chr1	109221061	109221461	401	*	37.1223	39.3858	34.8589	436	ENST00000369923	109213982	109238148	+	inside	7279	7079	NearestLocation	SARS1
1133	chr1	109299008	109299408	401	*	83.1639	84.9903	81.3375	437	ENST00000489706	109292365	109296353	-	upstream	-2855	2655	NearestLocation	MYBPHL
1134	chr1	109299008	109299408	401	*	83.1639	84.9903	81.3375	437	ENST00000357155	109292365	109307041	-	inside	7833	6643	Overlapping	MYBPHL
1135	chr1	109299008	109299408	401	*	83.1639	84.9903	81.3375	437	ENST00000477962	109292515	109306995	-	inside	7787	6493	Overlapping	MYBPHL
1136	chr1	109371193	109371593	401	*	85.1018	97.4279	72.7757	438	ENST00000538502	109309568	109393357	-	inside	21964	21764	Overlapping	SORT1
1137	chr1	109371193	109371593	401	*	85.1018	97.4279	72.7757	438	ENST00000256637	109309570	109397951	-	inside	26558	26358	Overlapping	SORT1
1138	chr1	109371193	109371593	401	*	85.1018	97.4279	72.7757	438	ENST00000493736	109350947	109389899	-	inside	18506	18306	Overlapping	SORT1
1139	chr1	109371193	109371593	401	*	85.1018	97.4279	72.7757	438	ENST00000482236	109354485	109393357	-	inside	21964	16708	Overlapping	SORT1
1140	chr1	109371193	109371593	401	*	85.1018	97.4279	72.7757	438	ENST00000633956	109355441	109392988	-	inside	21595	15752	Overlapping	SORT1
1141	chr1	109371193	109371593	401	*	85.1018	97.4279	72.7757	438	ENST00000483508	109366783	109369589	-	upstream	-1804	1604	NearestLocation	SORT1
1142	chr1	109371193	109371593	401	*	85.1018	97.4279	72.7757	438	ENST00000495777	109368478	109369589	-	upstream	-1804	1604	NearestLocation	SORT1
1143	chr1	109371193	109371593	401	*	85.1018	97.4279	72.7757	438	ENST00000471996	109369530	109397861	-	inside	26468	1663	Overlapping	SORT1
1144	chr1	109383099	109383499	401	*	64.0348	76.6986	51.3711	439	ENST00000538502	109309568	109393357	-	inside	10058	9858	Overlapping	SORT1
1145	chr1	109383099	109383499	401	*	64.0348	76.6986	51.3711	439	ENST00000256637	109309570	109397951	-	inside	14652	14452	Overlapping	SORT1
1146	chr1	109383099	109383499	401	*	64.0348	76.6986	51.3711	439	ENST00000493736	109350947	109389899	-	inside	6600	6400	NearestLocation	SORT1
1147	chr1	109383099	109383499	401	*	64.0348	76.6986	51.3711	439	ENST00000482236	109354485	109393357	-	inside	10058	9858	Overlapping	SORT1
1148	chr1	109383099	109383499	401	*	64.0348	76.6986	51.3711	439	ENST00000633956	109355441	109392988	-	inside	9689	9489	Overlapping	SORT1
1149	chr1	109383099	109383499	401	*	64.0348	76.6986	51.3711	439	ENST00000471996	109369530	109397861	-	inside	14562	13569	Overlapping	SORT1
1150	chr1	109731702	109732102	401	*	43.9489	14.5105	73.3872	440	ENST00000429410	109712267	109775428	+	inside	19635	19435	Overlapping	GSTM5
1151	chr1	109731702	109732102	401	*	43.9489	14.5105	73.3872	440	ENST00000431955	109725820	109775252	+	inside	6082	5882	NearestLocation
1152	chr1	109773391	109773791	401	*	36.6974	37.3128	36.082	441	ENST00000429410	109712267	109775428	+	inside	61324	1637	Overlapping	GSTM5
1153	chr1	109773391	109773791	401	*	36.6974	37.3128	36.082	441	ENST00000431955	109725820	109775252	+	inside	47771	1461	Overlapping
1154	chr1	109773391	109773791	401	*	36.6974	37.3128	36.082	441	ENST00000369805	109750081	109764027	-	upstream	-9564	9364	NearestLocation	EPS8L3
1155	chr1	109877259	109877659	401	*	82.9613	97.4279	68.4947	442	ENST00000415166	109884176	109886264	-	downstream	8805	6517	NearestLocation
1156	chr1	109889642	109890042	401	*	48.2177	62.188	34.2474	443	ENST00000415166	109884176	109886264	-	upstream	-3578	3378	NearestLocation
1157	chr1	109954231	109954631	401	*	41.4549	45.6046	37.3052	444	ENST00000369799	109984686	110023735	+	upstream	-30255	30055	NearestLocation	AHCYL1
1158	chr1	109996607	109997007	401	*	49.151	51.8234	46.4786	445	ENST00000369799	109984686	110023735	+	inside	12121	11921	Overlapping	AHCYL1
1159	chr1	109996607	109997007	401	*	49.151	51.8234	46.4786	445	ENST00000393614	109984765	110023741	+	inside	12042	11842	Overlapping	AHCYL1
1160	chr1	109996607	109997007	401	*	49.151	51.8234	46.4786	445	ENST00000475081	109985015	110015531	+	inside	11792	11592	Overlapping	AHCYL1
1161	chr1	109996607	109997007	401	*	49.151	51.8234	46.4786	445	ENST00000359172	110004131	110022389	+	upstream	-7324	7124	NearestLocation	AHCYL1
1162	chr1	110235724	110236124	401	*	28.2866	18.6564	37.9167	446	ENST00000369787	110211473	110249124	+	inside	24451	13000	Overlapping	KCNC4
1163	chr1	110235724	110236124	401	*	28.2866	18.6564	37.9167	446	ENST00000412512	110212148	110283100	+	inside	23776	23576	Overlapping	KCNC4
1164	chr1	110235724	110236124	401	*	28.2866	18.6564	37.9167	446	ENST00000636402	110223830	110229151	+	downstream	12094	6573	NearestLocation	KCNC4
1165	chr1	110328746	110329146	401	*	40.2993	41.4587	39.1398	447	ENST00000449169	110286375	110339171	-	inside	10225	10025	Overlapping	RBM15-AS1
1166	chr1	110328746	110329146	401	*	40.2993	41.4587	39.1398	447	ENST00000369784	110338506	110346677	+	upstream	-9560	9360	NearestLocation	RBM15
1167	chr1	110336350	110336750	401	*	58.1893	60.1151	56.2635	448	ENST00000449169	110286375	110339171	-	inside	2621	2421	Overlapping	RBM15-AS1
1168	chr1	110336350	110336750	401	*	58.1893	60.1151	56.2635	448	ENST00000369784	110338506	110346677	+	upstream	-1956	1756	NearestLocation	RBM15
1169	chr1	110436613	110437013	401	*	35.9668	35.2399	36.6936	449	ENST00000626531	110416071	110443778	+	inside	20742	6765	Overlapping	LAMTOR5-AS1
1170	chr1	110436613	110437013	401	*	35.9668	35.2399	36.6936	449	ENST00000625992	110416091	110437745	+	inside	20722	732	Overlapping	LAMTOR5-AS1
1171	chr1	110436613	110437013	401	*	35.9668	35.2399	36.6936	449	ENST00000630298	110416155	110443111	+	inside	20658	6098	Overlapping	LAMTOR5-AS1
1172	chr1	110436613	110437013	401	*	35.9668	35.2399	36.6936	449	ENST00000629484	110417500	110437621	+	inside	19313	608	Overlapping	LAMTOR5-AS1
1173	chr1	110436613	110437013	401	*	35.9668	35.2399	36.6936	449	ENST00000630488	110417579	110437632	+	inside	19234	619	Overlapping	LAMTOR5-AS1
1174	chr1	110436613	110437013	401	*	35.9668	35.2399	36.6936	449	ENST00000625584	110442764	110443817	+	upstream	-5951	5751	NearestLocation	LAMTOR5-AS1
1175	chr1	110771190	110771590	401	*	57.8835	60.1151	55.652	450	ENST00000362840	110764408	110764506	-	upstream	-6884	6684	NearestLocation
1176	chr1	111214543	111214943	401	*	44.8344	35.2399	54.4289	451	ENST00000473822	111197919	111204535	-	upstream	-10208	10008	NearestLocation	DENND2D
1177	chr1	111214543	111214943	401	*	44.8344	35.2399	54.4289	451	ENST00000445067	111200771	111243439	+	inside	13972	13772	Overlapping	CHI3L2
1178	chr1	111236812	111237212	401	*	117.383	143.032	91.734	452	ENST00000445067	111200771	111243439	+	inside	36241	6227	Overlapping	CHI3L2
1179	chr1	111236812	111237212	401	*	117.383	143.032	91.734	452	ENST00000369744	111227610	111243440	+	inside	9402	6228	Overlapping	CHI3L2
1180	chr1	111236812	111237212	401	*	117.383	143.032	91.734	452	ENST00000369748	111227659	111243438	+	inside	9353	6226	Overlapping	CHI3L2
1181	chr1	111236812	111237212	401	*	117.383	143.032	91.734	452	ENST00000466741	111229692	111243439	+	inside	7320	6227	Overlapping	CHI3L2
1182	chr1	111236812	111237212	401	*	117.383	143.032	91.734	452	ENST00000477185	111229706	111238759	+	inside	7306	1547	Overlapping	CHI3L2
1183	chr1	111236812	111237212	401	*	117.383	143.032	91.734	452	ENST00000524472	111229820	111242634	+	inside	7192	5422	Overlapping	CHI3L2
1184	chr1	111236812	111237212	401	*	117.383	143.032	91.734	452	ENST00000533831	111230766	111238866	+	inside	6246	1654	Overlapping	CHI3L2
1185	chr1	111236812	111237212	401	*	117.383	143.032	91.734	452	ENST00000497220	111235016	111243440	+	inside	1996	1796	Overlapping	CHI3L2
1186	chr1	111236812	111237212	401	*	117.383	143.032	91.734	452	ENST00000472825	111238927	111243432	+	upstream	-1915	1715	NearestLocation	CHI3L2
1187	chr1	111593110	111593510	401	*	73.7363	91.2091	56.2635	453	ENST00000356415	111542218	111713113	+	inside	51092	50892	Overlapping	RAP1A
1188	chr1	111593110	111593510	401	*	73.7363	91.2091	56.2635	453	ENST00000450155	111599655	111608318	-	downstream	15008	6145	NearestLocation	LINC01160
1189	chr1	111778399	111778799	401	*	209.991	211.439	208.542	454	ENST00000534200	111762417	111765830	+	downstream	16182	12569	NearestLocation	DDX20
1190	chr1	111778399	111778799	401	*	209.991	211.439	208.542	454	ENST00000369697	111770662	111982796	-	inside	204197	7737	Overlapping	KCND3
1191	chr1	111778399	111778799	401	*	209.991	211.439	208.542	454	ENST00000315987	111775809	111989155	-	inside	210556	2590	Overlapping	KCND3
1192	chr1	111778399	111778799	401	*	209.991	211.439	208.542	454	ENST00000302127	111775809	111989155	-	inside	210556	2590	Overlapping	KCND3
1193	chr1	111778399	111778799	401	*	209.991	211.439	208.542	454	LRG_445t1	111775832	111989155	-	inside	210556	2567	Overlapping	NA
1194	chr1	112395358	112395758	401	*	57.4427	68.4068	46.4786	456	ENST00000271277	112396181	112461164	+	upstream	-623	423	NearestLocation	CTTNBP2NL
1195	chr1	112405337	112405737	401	*	41.4033	39.3858	43.4208	457	ENST00000271277	112396181	112461164	+	inside	9356	9156	Overlapping	CTTNBP2NL
1196	chr1	112405337	112405737	401	*	41.4033	39.3858	43.4208	457	ENST00000441739	112396519	112456306	+	inside	9018	8818	NearestLocation	CTTNBP2NL
1197	chr1	112698327	112698727	401	*	38.2939	33.167	43.4208	459	ENST00000413052	112674421	112700746	+	inside	24106	2019	Overlapping	MOV10
1198	chr1	112698327	112698727	401	*	38.2939	33.167	43.4208	459	ENST00000369645	112674487	112700739	+	inside	24040	2012	Overlapping	MOV10
1199	chr1	112698327	112698727	401	*	38.2939	33.167	43.4208	459	ENST00000369644	112674698	112700734	+	inside	23829	2007	Overlapping	MOV10
1200	chr1	112698327	112698727	401	*	38.2939	33.167	43.4208	459	ENST00000496577	112674706	112700734	+	inside	23821	2007	Overlapping	MOV10
1201	chr1	112698327	112698727	401	*	38.2939	33.167	43.4208	459	ENST00000468624	112674720	112700726	+	inside	23807	1999	Overlapping	MOV10
1202	chr1	112698327	112698727	401	*	38.2939	33.167	43.4208	459	ENST00000357443	112674745	112700710	+	inside	23782	1983	Overlapping	MOV10
1203	chr1	112698327	112698727	401	*	38.2939	33.167	43.4208	459	ENST00000488160	112696739	112699192	+	inside	1788	465	Overlapping	MOV10
1204	chr1	112698327	112698727	401	*	38.2939	33.167	43.4208	459	ENST00000482545	112696819	112698679	+	overlapEnd	1708	48	Overlapping	MOV10
1205	chr1	112698327	112698727	401	*	38.2939	33.167	43.4208	459	ENST00000471160	112697860	112699761	+	inside	667	467	Overlapping	MOV10
1206	chr1	112698327	112698727	401	*	38.2939	33.167	43.4208	459	ENST00000481711	112698308	112698975	+	inside	219	19	NearestLocation	MOV10
1207	chr1	112698327	112698727	401	*	38.2939	33.167	43.4208	459	ENST00000490413	112698308	112700739	+	inside	219	19	NearestLocation	MOV10
1208	chr1	112807167	112807567	401	*	137.311	149.251	125.37	460	ENST00000449572	112820290	112849777	-	downstream	42410	12723	NearestLocation	LINC01356
1209	chr1	112826232	112826632	401	*	39.4138	20.7293	58.0982	461	ENST00000433505	112820170	112849815	-	inside	23383	6062	Overlapping	LINC01356
1210	chr1	112826232	112826632	401	*	39.4138	20.7293	58.0982	461	ENST00000401018	112820174	112850643	-	inside	24211	6058	Overlapping	LINC01356
1211	chr1	112826232	112826632	401	*	39.4138	20.7293	58.0982	461	ENST00000449572	112820290	112849777	-	inside	23345	5942	NearestLocation	LINC01356
1212	chr1	112849311	112849711	401	*	42.0824	35.2399	48.9248	462	ENST00000433505	112820170	112849815	-	inside	304	104	Overlapping	LINC01356
1213	chr1	112849311	112849711	401	*	42.0824	35.2399	48.9248	462	ENST00000401018	112820174	112850643	-	inside	1132	932	Overlapping	LINC01356
1214	chr1	112849311	112849711	401	*	42.0824	35.2399	48.9248	462	ENST00000449572	112820290	112849777	-	inside	266	66	NearestLocation	LINC01356
1215	chr1	112853050	112853450	401	*	33.7747	29.0211	38.5283	463	ENST00000401018	112820174	112850643	-	upstream	-2607	2407	NearestLocation	LINC01356
1216	chr1	112853050	112853450	401	*	33.7747	29.0211	38.5283	463	ENST00000456651	112850028	112877871	+	inside	3222	3022	Overlapping	NA
1217	chr1	112853050	112853450	401	*	33.7747	29.0211	38.5283	463	ENST00000422022	112850076	112877867	+	inside	3174	2974	Overlapping	NA
1218	chr1	112862782	112863182	401	*	48.3687	43.5316	53.2057	464	ENST00000401018	112820174	112850643	-	upstream	-12339	12139	NearestLocation	LINC01356
1219	chr1	112862782	112863182	401	*	48.3687	43.5316	53.2057	464	ENST00000456651	112850028	112877871	+	inside	12954	12754	Overlapping	NA
1220	chr1	112862782	112863182	401	*	48.3687	43.5316	53.2057	464	ENST00000422022	112850076	112877867	+	inside	12906	12706	Overlapping	NA
1221	chr1	112866066	112866466	401	*	34.148	24.8752	43.4208	465	ENST00000401018	112820174	112850643	-	upstream	-15623	15423	NearestLocation	LINC01356
1222	chr1	112866066	112866466	401	*	34.148	24.8752	43.4208	465	ENST00000456651	112850028	112877871	+	inside	16238	11405	Overlapping	NA
1223	chr1	112866066	112866466	401	*	34.148	24.8752	43.4208	465	ENST00000422022	112850076	112877867	+	inside	16190	11401	Overlapping	NA
1224	chr1	113042051	113042451	401	*	52.9713	33.167	72.7757	466	ENST00000627431	112956824	113047051	+	inside	85427	4600	Overlapping	SLC16A1-AS1
1225	chr1	113042051	113042451	401	*	52.9713	33.167	72.7757	466	ENST00000413231	113008254	113047055	+	inside	33997	4604	Overlapping	SLC16A1-AS1
1226	chr1	113042051	113042451	401	*	52.9713	33.167	72.7757	466	ENST00000421157	113011687	113073105	-	inside	30854	30364	Overlapping	LRIG2-DT
1227	chr1	113042051	113042451	401	*	52.9713	33.167	72.7757	466	ENST00000451149	113033673	113047055	+	inside	8578	4604	NearestLocation	SLC16A1-AS1
1228	chr1	113206364	113206764	401	*	71.0678	76.6986	65.4369	467	ENST00000412567	113198825	113199258	+	downstream	7739	7106	NearestLocation
1229	chr1	113312470	113312870	401	*	43.5437	39.3858	47.7017	468	ENST00000369617	113390749	113682434	+	upstream	-78079	77879	NearestLocation	MAGI3
1230	chr1	113480285	113480685	401	*	58.92	62.188	55.652	469	ENST00000369617	113390749	113682434	+	inside	89736	89536	Overlapping	MAGI3
1231	chr1	113480285	113480685	401	*	58.92	62.188	55.652	469	ENST00000307546	113390959	113685923	+	inside	89526	89326	Overlapping	MAGI3
1232	chr1	113480285	113480685	401	*	58.92	62.188	55.652	469	ENST00000369615	113390972	113685923	+	inside	89513	89313	Overlapping	MAGI3
1233	chr1	113480285	113480685	401	*	58.92	62.188	55.652	469	ENST00000369611	113390989	113682434	+	inside	89496	89296	Overlapping	MAGI3
1234	chr1	113480285	113480685	401	*	58.92	62.188	55.652	469	ENST00000486456	113391131	113581102	+	inside	89354	89154	Overlapping	MAGI3
1235	chr1	113480285	113480685	401	*	58.92	62.188	55.652	469	ENST00000424736	113449700	113450728	+	downstream	30785	29557	NearestLocation
1236	chr1	114083177	114083577	401	*	90.3198	124.376	56.2635	471	ENST00000632517	114032393	114034511	+	downstream	50984	48666	NearestLocation
1237	chr1	114517463	114517863	401	*	44.886	41.4587	48.3133	473	ENST00000358465	114392777	114511160	-	upstream	-6503	6303	NearestLocation	TRIM33
1238	chr1	114517463	114517863	401	*	44.886	41.4587	48.3133	473	ENST00000369543	114397608	114511160	-	upstream	-6503	6303	NearestLocation	TRIM33
1239	chr1	114535377	114535777	401	*	83.557	107.793	59.3213	474	ENST00000455804	114535995	114537840	+	upstream	-418	218	NearestLocation	PKMP1
1240	chr1	114545825	114546225	401	*	52.9911	60.1151	45.867	475	ENST00000455804	114535995	114537840	+	downstream	10030	7985	NearestLocation	PKMP1
1241	chr1	115314803	115315203	401	*	59.9565	64.261	55.652	476	ENST00000425449	115283034	115368072	+	inside	31969	31769	Overlapping	NGF-AS1
1242	chr1	115314803	115315203	401	*	59.9565	64.261	55.652	476	LRG_260t1	115285916	115338236	-	inside	23233	23033	NearestLocation	NA
1243	chr1	115314803	115315203	401	*	59.9565	64.261	55.652	476	ENST00000369512	115285918	115338236	-	inside	23233	23033	NearestLocation	NGF
1244	chr1	115515236	115515636	401	*	43.7661	53.8963	33.6358	477	ENST00000620370	115479428	115481572	+	downstream	36008	33664	NearestLocation
1245	chr1	115546067	115546467	401	*	60.3457	49.7504	70.941	478	ENST00000422460	115556826	115557475	+	upstream	-10559	10359	NearestLocation	ELOCP20
1246	chr1	115714518	115714918	401	*	116.668	130.595	102.742	479	LRG_404t1	115700003	115768805	-	inside	54087	14515	Overlapping	NA
1247	chr1	115714518	115714918	401	*	116.668	130.595	102.742	479	ENST00000261448	115700007	115768781	-	inside	54063	14511	Overlapping	CASQ2
1248	chr1	115714518	115714918	401	*	116.668	130.595	102.742	479	ENST00000488931	115727025	115732927	-	downstream	18209	12107	NearestLocation	CASQ2
1249	chr1	115717921	115718321	401	*	117.197	145.105	89.2878	480	LRG_404t1	115700003	115768805	-	inside	50684	17918	Overlapping	NA
1250	chr1	115717921	115718321	401	*	117.197	145.105	89.2878	480	ENST00000261448	115700007	115768781	-	inside	50660	17914	Overlapping	CASQ2
1251	chr1	115717921	115718321	401	*	117.197	145.105	89.2878	480	ENST00000488931	115727025	115732927	-	downstream	14806	8704	NearestLocation	CASQ2
1252	chr1	116067265	116067665	401	*	26.8093	24.8752	28.7433	481	ENST00000369503	115976498	116070054	+	inside	90967	2389	Overlapping	SLC22A15
1253	chr1	116067265	116067665	401	*	26.8093	24.8752	28.7433	481	ENST00000481127	116032677	116037527	+	downstream	34788	29738	NearestLocation	SLC22A15
1254	chr1	116172718	116173118	401	*	52.7687	45.6046	59.9329	483	ENST00000426515	116164284	116166241	+	downstream	8634	6477	NearestLocation	LINC01779
1255	chr1	116239898	116240298	401	*	38.1072	35.2399	40.9745	484	ENST00000408113	116278606	116278821	+	upstream	-38508	38308	NearestLocation
1256	chr1	116449526	116449926	401	*	60.9254	70.4798	51.3711	485	ENST00000423907	116423724	116478808	-	inside	29082	25802	Overlapping	LINC01762
1257	chr1	116449526	116449926	401	*	60.9254	70.4798	51.3711	485	ENST00000363677	116452536	116452627	+	upstream	-2810	2610	NearestLocation
1258	chr1	116453519	116453919	401	*	73.1407	80.8445	65.4369	486	ENST00000423907	116423724	116478808	-	inside	25089	24889	Overlapping	LINC01762
1259	chr1	116453519	116453919	401	*	73.1407	80.8445	65.4369	486	ENST00000363677	116452536	116452627	+	downstream	1183	892	NearestLocation
1260	chr1	116453519	116453919	401	*	73.1407	80.8445	65.4369	486	ENST00000443219	116452646	116478842	-	inside	25123	873	Overlapping	LINC01762
1261	chr1	116453519	116453919	401	*	73.1407	80.8445	65.4369	486	ENST00000437308	116453034	116466442	-	inside	12723	485	Overlapping	LINC01762
1262	chr1	116453519	116453919	401	*	73.1407	80.8445	65.4369	486	ENST00000430316	116453035	116478227	-	inside	24508	484	Overlapping	LINC01762
1263	chr1	116453519	116453919	401	*	73.1407	80.8445	65.4369	486	ENST00000434879	116453035	116478826	-	inside	25107	484	Overlapping	LINC01762
1264	chr1	116674719	116675119	401	*	46.8914	49.7504	44.0323	488	ENST00000390209	116671749	116671827	+	downstream	3170	2892	NearestLocation	MIR320B1
1265	chr1	116694819	116695219	401	*	21.202	12.4376	29.9664	489	ENST00000624685	116694112	116706603	+	inside	907	707	NearestLocation	LINC02868
1266	chr1	117122373	117122773	401	*	49.695	55.9692	43.4208	490	ENST00000369461	117112185	117122587	-	overlapStart	14	186	NearestLocation	TRIM45
1267	chr1	117137367	117137767	401	*	57.0019	76.6986	37.3052	491	ENST00000439856	117138229	117138609	+	upstream	-662	462	NearestLocation	RPS15AP9
1268	chr1	117210809	117211209	401	*	76.2342	97.4279	55.0404	493	ENST00000369458	117143587	117210934	-	overlapStart	-75	125	Overlapping	VTCN1
1269	chr1	117210809	117211209	401	*	76.2342	97.4279	55.0404	493	ENST00000328189	117143588	117210960	-	overlapStart	-49	151	NearestLocation	VTCN1
1270	chr1	117210809	117211209	401	*	76.2342	97.4279	55.0404	493	ENST00000463461	117153209	117210927	-	overlapStart	-82	118	Overlapping	VTCN1
1271	chr1	117210809	117211209	401	*	76.2342	97.4279	55.0404	493	ENST00000430871	117156610	117210927	-	overlapStart	-82	118	Overlapping	NA
1272	chr1	117268948	117269348	401	*	217.54	273.627	161.452	494	ENST00000613165	117243212	117243508	-	upstream	-25640	25440	NearestLocation
1273	chr1	118081403	118081803	401	*	71.1869	78.7715	63.6023	495	ENST00000336338	117953864	118185223	-	inside	103620	103420	Overlapping	SPAG17
1274	chr1	118081403	118081803	401	*	71.1869	78.7715	63.6023	495	ENST00000477444	118054054	118081486	-	overlapStart	-117	83	NearestLocation	SPAG17
1275	chr1	118147827	118148227	401	*	41.5899	37.3128	45.867	496	ENST00000336338	117953864	118185223	-	inside	37196	36996	NearestLocation	SPAG17
1276	chr1	118147827	118148227	401	*	41.5899	37.3128	45.867	496	ENST00000465053	118150397	118185223	-	downstream	37196	2170	NearestLocation	SPAG17
1277	chr1	119001141	119001541	401	*	24.2598	12.4376	36.082	499	ENST00000439394	119000344	119001392	-	overlapStart	51	149	NearestLocation
1278	chr1	119001141	119001541	401	*	24.2598	12.4376	36.082	499	ENST00000449439	119000618	119001405	-	overlapStart	64	136	Overlapping
1279	chr1	119344194	119344594	401	*	37.1026	12.4376	61.7676	500	ENST00000457683	119328252	119356182	+	inside	16142	11588	Overlapping	LINC01780
1280	chr1	119344194	119344594	401	*	37.1026	12.4376	61.7676	500	ENST00000347264	119331397	119331525	-	upstream	-12869	12669	NearestLocation	RNU1-75P
1281	chr1	119541363	119541763	401	*	30.7328	18.6564	42.8092	501	ENST00000514706	119538509	119545913	+	inside	3054	2854	NearestLocation	HSD3BP3
1282	chr1	119674222	119674622	401	*	64.4757	68.4068	60.5445	502	ENST00000493622	119659798	119734676	+	inside	14624	14424	NearestLocation	PHGDH
1283	chr1	119689500	119689900	401	*	39.6877	41.4587	37.9167	503	ENST00000493622	119659798	119734676	+	inside	29902	29702	Overlapping	PHGDH
1284	chr1	119689500	119689900	401	*	39.6877	41.4587	37.9167	503	ENST00000496756	119711884	119721495	+	upstream	-22184	21984	NearestLocation	PHGDH
1285	chr1	119731040	119731440	401	*	50.6799	51.8234	49.5364	504	ENST00000493622	119659798	119734676	+	inside	71442	3236	Overlapping	PHGDH
1286	chr1	119731040	119731440	401	*	50.6799	51.8234	49.5364	504	ENST00000369409	119711887	119744215	+	inside	19353	12775	Overlapping	PHGDH
1287	chr1	119731040	119731440	401	*	50.6799	51.8234	49.5364	504	ENST00000369407	119719627	119744213	+	inside	11613	11413	Overlapping	PHGDH
1288	chr1	119731040	119731440	401	*	50.6799	51.8234	49.5364	504	ENST00000469443	119734304	119735429	+	upstream	-3064	2864	NearestLocation	PHGDH
1289	chr1	119770870	119771270	401	*	26.1977	24.8752	27.5202	506	LRG_447t1	119747996	119768932	-	upstream	-2138	1938	NearestLocation	NA
1290	chr1	119770870	119771270	401	*	26.1977	24.8752	27.5202	506	LRG_447t2	119747996	119768932	-	upstream	-2138	1938	NearestLocation	NA
1291	chr1	147580920	147581320	401	*	46.8914	49.7504	44.0323	509	ENST00000234739	147541412	147626216	+	inside	39708	39508	Overlapping	BCL9
1292	chr1	147580920	147581320	401	*	46.8914	49.7504	44.0323	509	ENST00000497938	147600196	147611693	+	upstream	-19076	18876	NearestLocation	BCL9
1293	chr1	147721713	147722113	401	*	55.0124	58.0422	51.9826	510	ENST00000431525	147697794	147699335	+	downstream	24119	22378	NearestLocation
1294	chr1	147757597	147757997	401	*	77.2706	99.5009	55.0404	511	ENST00000579774	147756199	147760606	-	inside	2809	1398	Overlapping	GJA5
1295	chr1	147757597	147757997	401	*	77.2706	99.5009	55.0404	511	ENST00000621517	147756200	147773362	-	inside	15565	1397	Overlapping	GJA5
1296	chr1	147757597	147757997	401	*	77.2706	99.5009	55.0404	511	ENST00000612401	147757185	147758434	+	inside	612	412	Overlapping
1297	chr1	147757597	147757997	401	*	77.2706	99.5009	55.0404	511	ENST00000622634	147757293	147758409	+	inside	504	304	NearestLocation
1298	chr1	147837106	147837506	401	*	65.6153	82.9174	48.3133	513	ENST00000458399	147840962	147842359	+	upstream	-3656	3456	NearestLocation
1299	chr1	149885072	149885472	401	*	29.6447	10.3647	48.9248	514	ENST00000369155	149884459	149886652	-	inside	1380	613	NearestLocation	H2BC21
1300	chr1	149910204	149910604	401	*	45.5491	47.6775	43.4208	515	ENST00000369146	149903318	149917882	-	inside	7478	6886	Overlapping	SV2A
1301	chr1	149910204	149910604	401	*	45.5491	47.6775	43.4208	515	ENST00000369145	149905472	149917841	-	inside	7437	4732	NearestLocation	SV2A
1302	chr1	150535914	150536314	401	*	74.6537	91.2091	58.0982	516	ENST00000369039	150549369	150560932	+	upstream	-13255	13055	NearestLocation	ADAMTSL4
1303	chr1	150535914	150536314	401	*	74.6537	91.2091	58.0982	516	ENST00000271643	150549369	150560932	+	upstream	-13255	13055	NearestLocation	ADAMTSL4
1304	chr1	150981649	150982049	401	*	45.5651	37.3128	53.8173	517	ENST00000368947	150982017	150995634	+	overlapStart	-168	32	NearestLocation	ANXA9
1305	chr1	151070390	151070790	401	*	42.9481	29.0211	56.8751	518	ENST00000462520	151070578	151097915	+	overlapStart	12	188	NearestLocation	GABPB2
1306	chr1	151070390	151070790	401	*	42.9481	29.0211	56.8751	518	ENST00000368918	151070604	151125542	+	overlapStart	-14	186	Overlapping	GABPB2
1307	chr1	151070390	151070790	401	*	42.9481	29.0211	56.8751	518	ENST00000489549	151070777	151107177	+	overlapStart	-187	13	Overlapping	GABPB2
1308	chr1	151416262	151416662	401	*	41.6415	43.5316	39.7514	520	ENST00000392723	151402724	151442204	-	inside	25742	13538	Overlapping	POGZ
1309	chr1	151416262	151416662	401	*	41.6415	43.5316	39.7514	520	ENST00000358476	151402724	151459178	-	inside	42716	13538	Overlapping	POGZ
1310	chr1	151416262	151416662	401	*	41.6415	43.5316	39.7514	520	ENST00000271715	151402724	151459465	-	inside	43003	13538	Overlapping	POGZ
1311	chr1	151416262	151416662	401	*	41.6415	43.5316	39.7514	520	ENST00000368863	151402725	151459179	-	inside	42717	13537	Overlapping	POGZ
1312	chr1	151416262	151416662	401	*	41.6415	43.5316	39.7514	520	ENST00000409503	151404224	151459179	-	inside	42717	12038	Overlapping	POGZ
1313	chr1	151416262	151416662	401	*	41.6415	43.5316	39.7514	520	ENST00000531094	151404499	151459215	-	inside	42753	11763	Overlapping	POGZ
1314	chr1	151416262	151416662	401	*	41.6415	43.5316	39.7514	520	ENST00000491586	151404802	151459179	-	inside	42717	11460	Overlapping	POGZ
1315	chr1	151416262	151416662	401	*	41.6415	43.5316	39.7514	520	ENST00000529669	151406286	151423421	-	inside	6959	6759	NearestLocation	POGZ
1316	chr1	151509980	151510380	401	*	31.2768	22.8023	39.7514	521	ENST00000505188	151510510	151519029	+	upstream	-330	130	NearestLocation	CGN
1317	chr1	151512825	151513225	401	*	38.6831	18.6564	58.7098	522	ENST00000505188	151510510	151519029	+	inside	2515	2315	Overlapping	CGN
1318	chr1	151512825	151513225	401	*	38.6831	18.6564	58.7098	522	ENST00000502442	151510936	151519029	+	inside	2089	1889	Overlapping	CGN
1319	chr1	151512825	151513225	401	*	38.6831	18.6564	58.7098	522	ENST00000427934	151511387	151519392	+	inside	1638	1438	Overlapping	CGN
1320	chr1	151512825	151513225	401	*	38.6831	18.6564	58.7098	522	ENST00000271636	151511397	151538692	+	inside	1628	1428	NearestLocation	CGN
1321	chr1	151516151	151516551	401	*	44.5286	35.2399	53.8173	523	ENST00000505188	151510510	151519029	+	inside	5841	2478	Overlapping	CGN
1322	chr1	151516151	151516551	401	*	44.5286	35.2399	53.8173	523	ENST00000502442	151510936	151519029	+	inside	5415	2478	Overlapping	CGN
1323	chr1	151516151	151516551	401	*	44.5286	35.2399	53.8173	523	ENST00000427934	151511387	151519392	+	inside	4964	2841	Overlapping	CGN
1324	chr1	151516151	151516551	401	*	44.5286	35.2399	53.8173	523	ENST00000271636	151511397	151538692	+	inside	4954	4754	Overlapping	CGN
1325	chr1	151516151	151516551	401	*	44.5286	35.2399	53.8173	523	ENST00000416743	151519370	151523561	+	upstream	-3019	2819	NearestLocation	CGN
1326	chr1	151542630	151543030	401	*	44.7509	49.7504	39.7514	524	ENST00000368849	151540305	151583583	+	inside	2525	2325	Overlapping	TUFT1
1327	chr1	151542630	151543030	401	*	44.7509	49.7504	39.7514	524	ENST00000392712	151540305	151583583	+	inside	2525	2325	Overlapping	TUFT1
1328	chr1	151542630	151543030	401	*	44.7509	49.7504	39.7514	524	ENST00000368848	151540308	151583583	+	inside	2522	2322	Overlapping	TUFT1
1329	chr1	151542630	151543030	401	*	44.7509	49.7504	39.7514	524	ENST00000353024	151540323	151583576	+	inside	2507	2307	Overlapping	NA
1330	chr1	151542630	151543030	401	*	44.7509	49.7504	39.7514	524	ENST00000498606	151540334	151569826	+	inside	2496	2296	Overlapping	TUFT1
1331	chr1	151542630	151543030	401	*	44.7509	49.7504	39.7514	524	ENST00000434112	151540516	151561855	+	inside	2314	2114	NearestLocation
1332	chr1	151547007	151547407	401	*	87.1588	111.938	62.3791	525	ENST00000368849	151540305	151583583	+	inside	6902	6702	Overlapping	TUFT1
1333	chr1	151547007	151547407	401	*	87.1588	111.938	62.3791	525	ENST00000392712	151540305	151583583	+	inside	6902	6702	Overlapping	TUFT1
1334	chr1	151547007	151547407	401	*	87.1588	111.938	62.3791	525	ENST00000368848	151540308	151583583	+	inside	6899	6699	Overlapping	TUFT1
1335	chr1	151547007	151547407	401	*	87.1588	111.938	62.3791	525	ENST00000353024	151540323	151583576	+	inside	6884	6684	Overlapping	NA
1336	chr1	151547007	151547407	401	*	87.1588	111.938	62.3791	525	ENST00000498606	151540334	151569826	+	inside	6873	6673	Overlapping	TUFT1
1337	chr1	151547007	151547407	401	*	87.1588	111.938	62.3791	525	ENST00000434112	151540516	151561855	+	inside	6691	6491	Overlapping
1338	chr1	151547007	151547407	401	*	87.1588	111.938	62.3791	525	ENST00000384874	151545796	151545891	+	downstream	1411	1116	NearestLocation	MIR554
1339	chr1	151610940	151611340	401	*	57.1688	47.6775	66.6601	526	ENST00000368841	151612065	151699078	+	upstream	-925	725	NearestLocation	SNX27
1340	chr1	151924709	151925109	401	*	63.1493	55.9692	70.3294	527	ENST00000368814	151873584	151909808	-	upstream	-15101	14901	NearestLocation	THEM4
1341	chr1	151989531	151989931	401	*	37.7498	29.0211	46.4786	529	ENST00000368811	151982915	151994390	-	inside	4659	4459	Overlapping	S100A10
1342	chr1	151989531	151989931	401	*	37.7498	29.0211	46.4786	529	ENST00000368809	151982918	151992578	-	inside	2847	2647	NearestLocation	S100A10
1343	chr1	151989531	151989931	401	*	37.7498	29.0211	46.4786	529	ENST00000478574	151983232	151993824	-	inside	4093	3893	Overlapping	S100A10
1344	chr1	151989531	151989931	401	*	37.7498	29.0211	46.4786	529	ENST00000478348	151985158	151993829	-	inside	4098	3898	Overlapping	S100A10
1345	chr1	152035167	152035567	401	*	44.87	51.8234	37.9167	530	ENST00000432386	151994531	152042774	+	inside	40836	7207	Overlapping
1346	chr1	152035167	152035567	401	*	44.87	51.8234	37.9167	530	ENST00000271638	152032506	152037035	-	inside	1668	1468	NearestLocation	S100A11
1347	chr1	152035167	152035567	401	*	44.87	51.8234	37.9167	530	ENST00000478109	152032506	152047907	-	inside	12540	2661	Overlapping	S100A11
1348	chr1	152108323	152108723	401	*	42.6423	29.0211	56.2635	531	ENST00000368804	152106317	152114080	-	inside	5557	2006	NearestLocation	NA
1349	chr1	152108323	152108723	401	*	42.6423	29.0211	56.2635	531	ENST00000614923	152106317	152115454	-	inside	6931	2006	Overlapping	TCHH
1350	chr1	153364129	153364529	401	*	83.3862	99.5009	67.2716	532	ENST00000368738	153357854	153361027	+	downstream	6475	3102	NearestLocation	S100A9
1351	chr1	153576182	153576582	401	*	40.5375	45.6046	35.4705	533	ENST00000368710	153561340	153567890	-	upstream	-8492	8292	NearestLocation	S100A2
1352	chr1	153578584	153578984	401	*	84.252	93.2821	75.2219	534	ENST00000368710	153561340	153567890	-	upstream	-10894	10694	NearestLocation	S100A2
1353	chr1	153608188	153608588	401	*	50.0326	35.2399	64.8254	535	ENST00000368704	153606886	153609337	-	inside	949	749	Overlapping	S100A16
1354	chr1	153608188	153608588	401	*	50.0326	35.2399	64.8254	535	ENST00000368706	153606886	153613083	-	inside	4695	1302	Overlapping	S100A16
1355	chr1	153608188	153608588	401	*	50.0326	35.2399	64.8254	535	ENST00000368703	153606975	153608322	-	overlapStart	-66	134	NearestLocation	S100A16
1356	chr1	153608188	153608588	401	*	50.0326	35.2399	64.8254	535	ENST00000368705	153607362	153609344	-	inside	956	756	Overlapping	S100A16
1357	chr1	153608188	153608588	401	*	50.0326	35.2399	64.8254	535	ENST00000474991	153607452	153613145	-	inside	4757	736	Overlapping	S100A16
1358	chr1	153963973	153964373	401	*	89.1126	114.011	64.2138	537	ENST00000617697	153959099	153968184	-	inside	4011	3811	Overlapping	SLC39A1
1359	chr1	153963973	153964373	401	*	89.1126	114.011	64.2138	537	ENST00000310483	153959112	153967712	-	inside	3539	3339	Overlapping	SLC39A1
1360	chr1	153963973	153964373	401	*	89.1126	114.011	64.2138	537	ENST00000413622	153960353	153967621	-	inside	3448	3248	Overlapping	SLC39A1
1361	chr1	153963973	153964373	401	*	89.1126	114.011	64.2138	537	ENST00000633140	153964361	153965070	+	overlapStart	-188	12	NearestLocation
1362	chr1	154353232	154353632	401	*	58.1893	60.1151	56.2635	538	ENST00000505882	154346615	154349459	+	downstream	6817	3773	NearestLocation	ATP8B2
1363	chr1	154405134	154405534	401	*	27.1826	20.7293	33.6358	539	ENST00000424435	154402328	154406564	-	inside	1230	1030	Overlapping	IL6R-AS1
1364	chr1	154405134	154405534	401	*	27.1826	20.7293	33.6358	539	ENST00000368485	154405193	154469450	+	overlapStart	141	59	Overlapping	IL6R
1365	chr1	154405134	154405534	401	*	27.1826	20.7293	33.6358	539	ENST00000622330	154405193	154437544	+	overlapStart	141	59	Overlapping	IL6R
1366	chr1	154405134	154405534	401	*	27.1826	20.7293	33.6358	539	ENST00000344086	154405223	154466877	+	overlapStart	111	89	NearestLocation	IL6R
1367	chr1	154556544	154556944	401	*	28.779	16.5835	40.9745	540	ENST00000292211	154548577	154558633	-	inside	1889	1689	NearestLocation	UBE2Q1
1368	chr1	154556544	154556944	401	*	28.779	16.5835	40.9745	540	ENST00000497453	154552382	154559028	-	inside	2284	2084	Overlapping	UBE2Q1
1369	chr1	155022416	155022816	401	*	27.3017	22.8023	31.8011	543	ENST00000485982	155018520	155033781	-	inside	11165	3896	Overlapping	DCST2
1370	chr1	155022416	155022816	401	*	27.3017	22.8023	31.8011	543	ENST00000368423	155018531	155031202	-	inside	8586	3885	Overlapping	DCST2
1371	chr1	155022416	155022816	401	*	27.3017	22.8023	31.8011	543	ENST00000368424	155018533	155033760	-	inside	11144	3883	Overlapping	DCST2
1372	chr1	155022416	155022816	401	*	27.3017	22.8023	31.8011	543	ENST00000467991	155018583	155026593	-	inside	3977	3777	NearestLocation	DCST2
1373	chr1	155124580	155124980	401	*	84.387	84.9903	83.7837	544	ENST00000368407	155127460	155134857	+	upstream	-2680	2480	NearestLocation	EFNA1
1374	chr1	155129801	155130201	401	*	43.7304	37.3128	50.1479	545	ENST00000368407	155127460	155134857	+	inside	2541	2341	Overlapping	EFNA1
1375	chr1	155129801	155130201	401	*	43.7304	37.3128	50.1479	545	ENST00000368406	155127876	155134857	+	inside	2125	1925	Overlapping	EFNA1
1376	chr1	155129801	155130201	401	*	43.7304	37.3128	50.1479	545	ENST00000469878	155127888	155134486	+	inside	2113	1913	Overlapping	EFNA1
1377	chr1	155129801	155130201	401	*	43.7304	37.3128	50.1479	545	ENST00000474413	155129562	155134307	+	inside	439	239	NearestLocation	EFNA1
1378	chr1	155224651	155225051	401	*	58.2052	49.7504	66.6601	547	ENST00000368374	155213825	155227422	-	inside	2571	2371	NearestLocation
1379	chr1	155537737	155538137	401	*	50.8824	39.3858	62.3791	549	ENST00000368346	155335268	155562693	-	inside	24756	24556	Overlapping	ASH1L
1380	chr1	155537737	155538137	401	*	50.8824	39.3858	62.3791	549	ENST00000392403	155336055	155562532	-	inside	24595	24395	Overlapping	ASH1L
1381	chr1	155537737	155538137	401	*	50.8824	39.3858	62.3791	549	ENST00000548830	155481411	155562807	-	inside	24870	24670	Overlapping	ASH1L
1382	chr1	155537737	155538137	401	*	50.8824	39.3858	62.3791	549	ENST00000456633	155562042	155563646	+	upstream	-24105	23905	NearestLocation	ASH1L-AS1
1383	chr1	155538763	155539163	401	*	30.8003	14.5105	47.0901	550	ENST00000368346	155335268	155562693	-	inside	23730	23530	Overlapping	ASH1L
1384	chr1	155538763	155539163	401	*	30.8003	14.5105	47.0901	550	ENST00000392403	155336055	155562532	-	inside	23569	23369	Overlapping	ASH1L
1385	chr1	155538763	155539163	401	*	30.8003	14.5105	47.0901	550	ENST00000548830	155481411	155562807	-	inside	23844	23644	Overlapping	ASH1L
1386	chr1	155538763	155539163	401	*	30.8003	14.5105	47.0901	550	ENST00000456633	155562042	155563646	+	upstream	-23079	22879	NearestLocation	ASH1L-AS1
1387	chr1	156086201	156086601	401	*	74.7174	49.7504	99.6843	551	ENST00000502751	156082573	156134487	+	inside	3828	3628	Overlapping	LMNA
1388	chr1	156086201	156086601	401	*	74.7174	49.7504	99.6843	551	ENST00000368301	156082578	156137865	+	inside	3823	3623	Overlapping	LMNA
1389	chr1	156086201	156086601	401	*	74.7174	49.7504	99.6843	551	ENST00000470835	156082631	156093811	+	inside	3770	3570	NearestLocation	LMNA
1390	chr1	156123198	156123598	401	*	43.9686	41.4587	46.4786	553	ENST00000502751	156082573	156134487	+	inside	40825	10889	Overlapping	LMNA
1391	chr1	156123198	156123598	401	*	43.9686	41.4587	46.4786	553	ENST00000368301	156082578	156137865	+	inside	40820	14267	Overlapping	LMNA
1392	chr1	156123198	156123598	401	*	43.9686	41.4587	46.4786	553	ENST00000361308	156114670	156137764	+	inside	8728	8528	Overlapping	LMNA
1393	chr1	156123198	156123598	401	*	43.9686	41.4587	46.4786	553	ENST00000347559	156114670	156140089	+	inside	8728	8528	Overlapping	NA
1394	chr1	156123198	156123598	401	*	43.9686	41.4587	46.4786	553	LRG_254t1	156114670	156137866	+	inside	8728	8528	Overlapping	NA
1395	chr1	156123198	156123598	401	*	43.9686	41.4587	46.4786	553	LRG_254t2	156114670	156140087	+	inside	8728	8528	Overlapping	NA
1396	chr1	156123198	156123598	401	*	43.9686	41.4587	46.4786	553	LRG_254t3	156114670	156140087	+	inside	8728	8528	Overlapping	NA
1397	chr1	156123198	156123598	401	*	43.9686	41.4587	46.4786	553	ENST00000368300	156114707	156140089	+	inside	8691	8491	Overlapping	LMNA
1398	chr1	156123198	156123598	401	*	43.9686	41.4587	46.4786	553	ENST00000470199	156114711	156134498	+	inside	8687	8487	Overlapping	LMNA
1399	chr1	156123198	156123598	401	*	43.9686	41.4587	46.4786	553	ENST00000469565	156114713	156134446	+	inside	8685	8485	Overlapping	LMNA
1400	chr1	156123198	156123598	401	*	43.9686	41.4587	46.4786	553	ENST00000368299	156114722	156139317	+	inside	8676	8476	Overlapping	LMNA
1401	chr1	156123198	156123598	401	*	43.9686	41.4587	46.4786	553	ENST00000502357	156123142	156134528	+	inside	256	56	NearestLocation	LMNA
1402	chr1	156354280	156354680	401	*	47.7412	53.8963	41.5861	555	ENST00000413555	156318870	156367859	-	inside	13379	13179	Overlapping	CCT3
1403	chr1	156354280	156354680	401	*	47.7412	53.8963	41.5861	555	ENST00000463132	156320839	156367837	-	inside	13357	13157	NearestLocation	CCT3
1404	chr1	156354280	156354680	401	*	47.7412	53.8963	41.5861	555	ENST00000446905	156320840	156367873	-	inside	13393	13193	Overlapping	CCT3
1405	chr1	156552525	156552925	401	*	35.7126	41.4587	29.9664	556	ENST00000361170	156525405	156572540	-	inside	19815	19615	Overlapping	IQGAP3
1406	chr1	156552525	156552925	401	*	35.7126	41.4587	29.9664	556	ENST00000491900	156525405	156572604	-	inside	19879	19679	Overlapping	IQGAP3
1407	chr1	156552525	156552925	401	*	35.7126	41.4587	29.9664	556	ENST00000498755	156537176	156539465	-	upstream	-13260	13060	NearestLocation	IQGAP3
1408	chr1	156559629	156560029	401	*	97.1502	136.814	57.4867	557	ENST00000361170	156525405	156572540	-	inside	12711	12511	NearestLocation	IQGAP3
1409	chr1	156559629	156560029	401	*	97.1502	136.814	57.4867	557	ENST00000491900	156525405	156572604	-	inside	12775	12575	Overlapping	IQGAP3
1410	chr1	157132404	157132804	401	*	73.8555	93.2821	54.4289	560	ENST00000368192	157121191	157138367	-	inside	5763	5563	Overlapping	ETV3
1411	chr1	157132404	157132804	401	*	73.8555	93.2821	54.4289	560	ENST00000422857	157128362	157128671	+	downstream	4242	3733	NearestLocation	CYCSP52
1412	chr1	157155946	157156346	401	*	58.1218	64.261	51.9826	561	ENST00000326786	157133145	157138474	-	upstream	-17672	17472	NearestLocation	ETV3
1413	chr1	157234882	157235282	401	*	81.5675	89.1362	73.9988	562	ENST00000449345	157232231	157237136	-	inside	2054	1854	NearestLocation
1414	chr1	159906917	159907317	401	*	57.3395	55.9692	58.7098	566	ENST00000623350	159910094	159910554	-	downstream	3437	2777	NearestLocation
1415	chr1	159910149	159910549	401	*	46.0575	35.2399	56.8751	567	ENST00000623350	159910094	159910554	-	inside	205	5	NearestLocation
1416	chr1	159916244	159916644	401	*	83.2155	91.2091	75.2219	568	ENST00000623350	159910094	159910554	-	upstream	-5890	5690	NearestLocation
1417	chr1	159924852	159925252	401	*	26.5194	14.5105	38.5283	569	ENST00000368097	159918107	159925732	-	inside	680	480	Overlapping	TAGLN2
1418	chr1	159924852	159925252	401	*	26.5194	14.5105	38.5283	569	ENST00000478033	159918751	159925491	-	inside	439	239	Overlapping	TAGLN2
1419	chr1	159924852	159925252	401	*	26.5194	14.5105	38.5283	569	ENST00000397334	159918838	159925229	-	overlapStart	177	23	NearestLocation	TAGLN2
1420	chr1	159933116	159933516	401	*	34.6245	33.167	36.082	570	ENST00000493195	159927039	159933934	-	inside	618	418	NearestLocation	IGSF9
1421	chr1	159933116	159933516	401	*	34.6245	33.167	36.082	570	ENST00000476102	159927039	159945593	-	inside	12277	6077	Overlapping	IGSF9
1422	chr1	159933116	159933516	401	*	34.6245	33.167	36.082	570	ENST00000361509	159927039	159945596	-	inside	12280	6077	Overlapping	IGSF9
1423	chr1	159933116	159933516	401	*	34.6245	33.167	36.082	570	ENST00000368094	159927039	159945596	-	inside	12280	6077	Overlapping	IGSF9
1424	chr1	159933116	159933516	401	*	34.6245	33.167	36.082	570	ENST00000611023	159927042	159945604	-	inside	12288	6074	Overlapping	NA
1425	chr1	160171985	160172385	401	*	55.1156	70.4798	39.7514	571	ENST00000368081	160151570	160186977	+	inside	20615	14592	Overlapping	ATP1A4
1426	chr1	160171985	160172385	401	*	55.1156	70.4798	39.7514	571	ENST00000477338	160151586	160186977	+	inside	20599	14592	Overlapping	ATP1A4
1427	chr1	160171985	160172385	401	*	55.1156	70.4798	39.7514	571	ENST00000469023	160166528	160186977	+	inside	5657	5457	Overlapping	ATP1A4
1428	chr1	160171985	160172385	401	*	55.1156	70.4798	39.7514	571	ENST00000418334	160171404	160183428	+	inside	781	581	NearestLocation	ATP1A4
1429	chr1	160177162	160177562	401	*	65.2936	93.2821	37.3052	572	ENST00000368081	160151570	160186977	+	inside	25792	9415	Overlapping	ATP1A4
1430	chr1	160177162	160177562	401	*	65.2936	93.2821	37.3052	572	ENST00000477338	160151586	160186977	+	inside	25776	9415	Overlapping	ATP1A4
1431	chr1	160177162	160177562	401	*	65.2936	93.2821	37.3052	572	ENST00000469023	160166528	160186977	+	inside	10834	9415	Overlapping	ATP1A4
1432	chr1	160177162	160177562	401	*	65.2936	93.2821	37.3052	572	ENST00000418334	160171404	160183428	+	inside	5958	5758	Overlapping	ATP1A4
1433	chr1	160177162	160177562	401	*	65.2936	93.2821	37.3052	572	ENST00000466526	160177406	160182814	+	overlapStart	-44	156	NearestLocation	ATP1A4
1434	chr1	160177162	160177562	401	*	65.2936	93.2821	37.3052	572	ENST00000470705	160177411	160186977	+	overlapStart	-49	151	Overlapping	ATP1A4
1435	chr1	160636083	160636483	401	*	78.6288	91.2091	66.0485	573	ENST00000302035	160608100	160647295	-	inside	11012	10812	Overlapping	SLAMF1
1436	chr1	160636083	160636483	401	*	78.6288	91.2091	66.0485	573	ENST00000235739	160610179	160647295	-	inside	11012	10812	Overlapping	NA
1437	chr1	160636083	160636483	401	*	78.6288	91.2091	66.0485	573	ENST00000538290	160610765	160646958	-	inside	10675	10475	NearestLocation	SLAMF1
1438	chr1	160637142	160637542	401	*	45.5491	47.6775	43.4208	574	ENST00000302035	160608100	160647295	-	inside	9953	9753	Overlapping	SLAMF1
1439	chr1	160637142	160637542	401	*	45.5491	47.6775	43.4208	574	ENST00000235739	160610179	160647295	-	inside	9953	9753	Overlapping	NA
1440	chr1	160637142	160637542	401	*	45.5491	47.6775	43.4208	574	ENST00000538290	160610765	160646958	-	inside	9616	9416	NearestLocation	SLAMF1
1441	chr1	160637142	160637542	401	*	45.5491	47.6775	43.4208	574	ENST00000494463	160637011	160647021	-	inside	9679	131	Overlapping	SLAMF1
1442	chr1	160658264	160658664	401	*	59.5991	58.0422	61.156	575	ENST00000302035	160608100	160647295	-	upstream	-11169	10969	NearestLocation	SLAMF1
1443	chr1	160658264	160658664	401	*	59.5991	58.0422	61.156	575	ENST00000235739	160610179	160647295	-	upstream	-11169	10969	NearestLocation	NA
1444	chr1	160781495	160781895	401	*	33.7072	33.167	34.2474	576	ENST00000621192	160776975	160780140	-	upstream	-1555	1355	NearestLocation
1445	chr1	160810470	160810870	401	*	34.4538	24.8752	44.0323	577	ENST00000368037	160796074	160828261	+	inside	14596	14396	Overlapping	LY9
1446	chr1	160810470	160810870	401	*	34.4538	24.8752	44.0323	577	ENST00000392203	160796112	160828255	+	inside	14558	14358	Overlapping	LY9
1447	chr1	160810470	160810870	401	*	34.4538	24.8752	44.0323	577	ENST00000263285	160796158	160828261	+	inside	14512	14312	Overlapping	LY9
1448	chr1	160810470	160810870	401	*	34.4538	24.8752	44.0323	577	ENST00000480837	160796199	160813830	+	inside	14471	2960	Overlapping	LY9
1449	chr1	160810470	160810870	401	*	34.4538	24.8752	44.0323	577	ENST00000471816	160796208	160814643	+	inside	14462	3773	Overlapping	LY9
1450	chr1	160810470	160810870	401	*	34.4538	24.8752	44.0323	577	ENST00000479663	160809749	160815339	+	inside	921	721	NearestLocation	LY9
1451	chr1	160904791	160905191	401	*	30.3595	22.8023	37.9167	578	ENST00000425270	160894980	160896076	+	downstream	10011	8715	NearestLocation
1452	chr1	160911476	160911876	401	*	42.8965	22.8023	62.9907	579	ENST00000425270	160894980	160896076	+	downstream	16696	15400	NearestLocation
1453	chr1	161008858	161009258	401	*	67.7042	76.6986	58.7098	580	ENST00000368026	160995211	161021348	-	inside	12290	12090	Overlapping	F11R
1454	chr1	161008858	161009258	401	*	67.7042	76.6986	58.7098	580	ENST00000621309	160995211	161021343	-	inside	12285	12085	Overlapping	NA
1455	chr1	161008858	161009258	401	*	67.7042	76.6986	58.7098	580	ENST00000289779	160997957	161038944	-	inside	29886	10901	Overlapping
1456	chr1	161008858	161009258	401	*	67.7042	76.6986	58.7098	580	ENST00000537746	160998402	161021096	-	inside	12038	10456	Overlapping	F11R
1457	chr1	161008858	161009258	401	*	67.7042	76.6986	58.7098	580	ENST00000472573	160999910	161001177	-	upstream	-7881	7681	NearestLocation	F11R
1458	chr1	161008858	161009258	401	*	67.7042	76.6986	58.7098	580	ENST00000470694	161000146	161038962	-	inside	29904	8712	Overlapping
1459	chr1	161008858	161009258	401	*	67.7042	76.6986	58.7098	580	ENST00000335772	161000310	161021143	-	inside	12085	8548	Overlapping	F11R
1460	chr1	161008858	161009258	401	*	67.7042	76.6986	58.7098	580	ENST00000602966	161000720	161021175	-	inside	12117	8138	Overlapping	F11R
1461	chr1	161033178	161033578	401	*	29.4422	22.8023	36.082	581	ENST00000289779	160997957	161038944	-	inside	5566	5366	Overlapping
1462	chr1	161033178	161033578	401	*	29.4422	22.8023	36.082	581	ENST00000470694	161000146	161038962	-	inside	5584	5384	Overlapping
1463	chr1	161033178	161033578	401	*	29.4422	22.8023	36.082	581	ENST00000433122	161034834	161035006	+	upstream	-1456	1256	NearestLocation	GLRX5P2
1464	chr1	161726079	161726479	401	*	43.7304	37.3128	50.1479	582	ENST00000367948	161721563	161728143	+	inside	4716	1664	Overlapping	FCRLB
1465	chr1	161726079	161726479	401	*	43.7304	37.3128	50.1479	582	ENST00000367946	161722659	161727664	+	inside	3620	1185	Overlapping	FCRLB
1466	chr1	161726079	161726479	401	*	43.7304	37.3128	50.1479	582	ENST00000367945	161722659	161727664	+	inside	3620	1185	Overlapping	FCRLB
1467	chr1	161726079	161726479	401	*	43.7304	37.3128	50.1479	582	ENST00000336830	161722659	161727664	+	inside	3620	1185	Overlapping	FCRLB
1468	chr1	161726079	161726479	401	*	43.7304	37.3128	50.1479	582	ENST00000367944	161722659	161727664	+	inside	3620	1185	Overlapping	FCRLB
1469	chr1	161726079	161726479	401	*	43.7304	37.3128	50.1479	582	ENST00000495397	161725901	161728142	+	inside	378	178	NearestLocation	FCRLB
1470	chr1	162552753	162553153	401	*	43.4603	53.8963	33.0242	583	ENST00000563991	162560227	162561308	-	downstream	8355	7074	NearestLocation	UAP1-DT
1471	chr1	164640926	164641326	401	*	47.0621	58.0422	36.082	585	ENST00000340699	164559407	164792738	+	inside	81719	81519	Overlapping	PBX1
1472	chr1	164640926	164641326	401	*	47.0621	58.0422	36.082	585	ENST00000420696	164559635	164851831	+	inside	81491	81291	Overlapping	PBX1
1473	chr1	164640926	164641326	401	*	47.0621	58.0422	36.082	585	ENST00000627490	164559744	164849829	+	inside	81382	81182	Overlapping	PBX1
1474	chr1	164640926	164641326	401	*	47.0621	58.0422	36.082	585	ENST00000498497	164559823	164684965	+	inside	81303	43639	Overlapping	PBX1
1475	chr1	164640926	164641326	401	*	47.0621	58.0422	36.082	585	ENST00000367897	164559823	164846955	+	inside	81303	81103	Overlapping	PBX1
1476	chr1	164640926	164641326	401	*	47.0621	58.0422	36.082	585	ENST00000559240	164559823	164848522	+	inside	81303	81103	Overlapping	PBX1
1477	chr1	164640926	164641326	401	*	47.0621	58.0422	36.082	585	ENST00000559578	164562805	164799883	+	inside	78321	78121	Overlapping	PBX1
1478	chr1	164640926	164641326	401	*	47.0621	58.0422	36.082	585	ENST00000560469	164576784	164847101	+	inside	64342	64142	Overlapping	PBX1
1479	chr1	164640926	164641326	401	*	47.0621	58.0422	36.082	585	ENST00000496120	164590350	164847101	+	inside	50776	50576	Overlapping	PBX1
1480	chr1	164640926	164641326	401	*	47.0621	58.0422	36.082	585	ENST00000468104	164605193	164847071	+	inside	35933	35733	Overlapping	PBX1
1481	chr1	164640926	164641326	401	*	47.0621	58.0422	36.082	585	ENST00000560641	164626006	164848522	+	inside	15120	14920	Overlapping	PBX1
1482	chr1	164640926	164641326	401	*	47.0621	58.0422	36.082	585	ENST00000474046	164626036	164682483	+	inside	15090	14890	Overlapping	PBX1
1483	chr1	164640926	164641326	401	*	47.0621	58.0422	36.082	585	ENST00000482110	164630981	164799889	+	inside	10145	9945	Overlapping	PBX1
1484	chr1	164640926	164641326	401	*	47.0621	58.0422	36.082	585	ENST00000384354	164639565	164639671	+	downstream	1561	1255	NearestLocation	RNU6-171P
1485	chr1	164660030	164660430	401	*	75.2296	74.6257	75.8335	586	ENST00000340699	164559407	164792738	+	inside	100823	100623	Overlapping	PBX1
1486	chr1	164660030	164660430	401	*	75.2296	74.6257	75.8335	586	ENST00000420696	164559635	164851831	+	inside	100595	100395	Overlapping	PBX1
1487	chr1	164660030	164660430	401	*	75.2296	74.6257	75.8335	586	ENST00000627490	164559744	164849829	+	inside	100486	100286	Overlapping	PBX1
1488	chr1	164660030	164660430	401	*	75.2296	74.6257	75.8335	586	ENST00000498497	164559823	164684965	+	inside	100407	24535	Overlapping	PBX1
1489	chr1	164660030	164660430	401	*	75.2296	74.6257	75.8335	586	ENST00000367897	164559823	164846955	+	inside	100407	100207	Overlapping	PBX1
1490	chr1	164660030	164660430	401	*	75.2296	74.6257	75.8335	586	ENST00000559240	164559823	164848522	+	inside	100407	100207	Overlapping	PBX1
1491	chr1	164660030	164660430	401	*	75.2296	74.6257	75.8335	586	ENST00000559578	164562805	164799883	+	inside	97425	97225	Overlapping	PBX1
1492	chr1	164660030	164660430	401	*	75.2296	74.6257	75.8335	586	ENST00000560469	164576784	164847101	+	inside	83446	83246	Overlapping	PBX1
1493	chr1	164660030	164660430	401	*	75.2296	74.6257	75.8335	586	ENST00000496120	164590350	164847101	+	inside	69880	69680	Overlapping	PBX1
1494	chr1	164660030	164660430	401	*	75.2296	74.6257	75.8335	586	ENST00000468104	164605193	164847071	+	inside	55037	54837	Overlapping	PBX1
1495	chr1	164660030	164660430	401	*	75.2296	74.6257	75.8335	586	ENST00000560641	164626006	164848522	+	inside	34224	34024	Overlapping	PBX1
1496	chr1	164660030	164660430	401	*	75.2296	74.6257	75.8335	586	ENST00000474046	164626036	164682483	+	inside	34194	22053	Overlapping	PBX1
1497	chr1	164660030	164660430	401	*	75.2296	74.6257	75.8335	586	ENST00000482110	164630981	164799889	+	inside	29249	29049	Overlapping	PBX1
1498	chr1	164660030	164660430	401	*	75.2296	74.6257	75.8335	586	ENST00000558796	164651896	164899296	+	inside	8334	8134	NearestLocation	PBX1
1499	chr1	164683122	164683522	401	*	54.2817	55.9692	52.5942	587	ENST00000340699	164559407	164792738	+	inside	123915	109216	Overlapping	PBX1
1500	chr1	164683122	164683522	401	*	54.2817	55.9692	52.5942	587	ENST00000420696	164559635	164851831	+	inside	123687	123487	Overlapping	PBX1
1501	chr1	164683122	164683522	401	*	54.2817	55.9692	52.5942	587	ENST00000627490	164559744	164849829	+	inside	123578	123378	Overlapping	PBX1
1502	chr1	164683122	164683522	401	*	54.2817	55.9692	52.5942	587	ENST00000498497	164559823	164684965	+	inside	123499	1443	Overlapping	PBX1
1503	chr1	164683122	164683522	401	*	54.2817	55.9692	52.5942	587	ENST00000367897	164559823	164846955	+	inside	123499	123299	Overlapping	PBX1
1504	chr1	164683122	164683522	401	*	54.2817	55.9692	52.5942	587	ENST00000559240	164559823	164848522	+	inside	123499	123299	Overlapping	PBX1
1505	chr1	164683122	164683522	401	*	54.2817	55.9692	52.5942	587	ENST00000559578	164562805	164799883	+	inside	120517	116361	Overlapping	PBX1
1506	chr1	164683122	164683522	401	*	54.2817	55.9692	52.5942	587	ENST00000560469	164576784	164847101	+	inside	106538	106338	Overlapping	PBX1
1507	chr1	164683122	164683522	401	*	54.2817	55.9692	52.5942	587	ENST00000496120	164590350	164847101	+	inside	92972	92772	Overlapping	PBX1
1508	chr1	164683122	164683522	401	*	54.2817	55.9692	52.5942	587	ENST00000468104	164605193	164847071	+	inside	78129	77929	Overlapping	PBX1
1509	chr1	164683122	164683522	401	*	54.2817	55.9692	52.5942	587	ENST00000560641	164626006	164848522	+	inside	57316	57116	Overlapping	PBX1
1510	chr1	164683122	164683522	401	*	54.2817	55.9692	52.5942	587	ENST00000482110	164630981	164799889	+	inside	52341	52141	Overlapping	PBX1
1511	chr1	164683122	164683522	401	*	54.2817	55.9692	52.5942	587	ENST00000558796	164651896	164899296	+	inside	31426	31226	Overlapping	PBX1
1512	chr1	164683122	164683522	401	*	54.2817	55.9692	52.5942	587	ENST00000602747	164680085	164680799	+	downstream	3237	2323	NearestLocation
1513	chr1	165641043	165641443	401	*	29.4262	33.167	25.6855	588	ENST00000367889	165630861	165655620	+	inside	10382	10182	Overlapping	MGST3
1514	chr1	165641043	165641443	401	*	29.4262	33.167	25.6855	588	ENST00000367888	165631213	165661796	+	inside	10030	9830	Overlapping	MGST3
1515	chr1	165641043	165641443	401	*	29.4262	33.167	25.6855	588	ENST00000461308	165631226	165650774	+	inside	10017	9331	Overlapping	MGST3
1516	chr1	165641043	165641443	401	*	29.4262	33.167	25.6855	588	ENST00000495447	165631239	165655617	+	inside	10004	9804	Overlapping	MGST3
1517	chr1	165641043	165641443	401	*	29.4262	33.167	25.6855	588	ENST00000367885	165631240	165655620	+	inside	10003	9803	Overlapping	MGST3
1518	chr1	165641043	165641443	401	*	29.4262	33.167	25.6855	588	ENST00000367884	165631255	165655620	+	inside	9988	9788	Overlapping	MGST3
1519	chr1	165641043	165641443	401	*	29.4262	33.167	25.6855	588	ENST00000488688	165631258	165651594	+	inside	9985	9785	Overlapping	MGST3
1520	chr1	165641043	165641443	401	*	29.4262	33.167	25.6855	588	ENST00000367883	165632063	165655620	+	inside	9180	8980	Overlapping	MGST3
1521	chr1	165641043	165641443	401	*	29.4262	33.167	25.6855	588	ENST00000627653	165632240	165656133	+	inside	9003	8803	Overlapping	MGST3
1522	chr1	165641043	165641443	401	*	29.4262	33.167	25.6855	588	ENST00000461759	165645661	165648670	+	upstream	-4418	4218	NearestLocation	MGST3
1523	chr1	165854102	165854502	401	*	48.7261	49.7504	47.7017	589	ENST00000580248	165727306	165827755	-	upstream	-26547	26347	NearestLocation	TMCO1
1524	chr1	165854102	165854502	401	*	48.7261	49.7504	47.7017	589	ENST00000367879	165827531	165908109	+	inside	26771	26571	Overlapping	UCK2
1525	chr1	167098267	167098667	401	*	53.1777	58.0422	48.3133	590	ENST00000632571	167063630	167166479	-	inside	68012	34637	Overlapping	GPA33
1526	chr1	167098267	167098667	401	*	53.1777	58.0422	48.3133	590	ENST00000361200	167094045	167129129	+	inside	4422	4222	Overlapping	STYXL2
1527	chr1	167098267	167098667	401	*	53.1777	58.0422	48.3133	590	ENST00000271385	167094340	167128608	+	inside	4127	3927	Overlapping	STYXL2
1528	chr1	167098267	167098667	401	*	53.1777	58.0422	48.3133	590	ENST00000443333	167094850	167129165	+	inside	3617	3417	NearestLocation	STYXL2
1529	chr1	167161309	167161709	401	*	66.7352	70.4798	62.9907	591	ENST00000632571	167063630	167166479	-	inside	4970	4770	Overlapping	GPA33
1530	chr1	167161309	167161709	401	*	66.7352	70.4798	62.9907	591	ENST00000450126	167162423	167162837	-	downstream	1328	714	NearestLocation
1531	chr1	167669324	167669724	401	*	38.9729	29.0211	48.9248	593	ENST00000451992	167627385	167630674	-	upstream	-38850	38650	NearestLocation
1532	chr1	167669324	167669724	401	*	38.9729	29.0211	48.9248	593	ENST00000367854	167630093	167706249	+	inside	39431	36525	Overlapping	RCSD1
1533	chr1	167669324	167669724	401	*	38.9729	29.0211	48.9248	593	ENST00000537350	167630093	167706248	+	inside	39431	36524	Overlapping	RCSD1
1534	chr1	167669324	167669724	401	*	38.9729	29.0211	48.9248	593	ENST00000361496	167630193	167697287	+	inside	39331	27563	Overlapping	RCSD1
1535	chr1	167689177	167689577	401	*	47.638	41.4587	53.8173	594	ENST00000367854	167630093	167706249	+	inside	59284	16672	Overlapping	RCSD1
1536	chr1	167689177	167689577	401	*	47.638	41.4587	53.8173	594	ENST00000537350	167630093	167706248	+	inside	59284	16671	Overlapping	RCSD1
1537	chr1	167689177	167689577	401	*	47.638	41.4587	53.8173	594	ENST00000361496	167630193	167697287	+	inside	59184	7710	Overlapping	RCSD1
1538	chr1	167689177	167689577	401	*	47.638	41.4587	53.8173	594	ENST00000487858	167721192	167722014	+	upstream	-31815	31615	NearestLocation	MPZL1
1539	chr1	167718937	167719337	401	*	102.873	114.011	91.734	595	ENST00000487858	167721192	167722014	+	upstream	-2055	1855	NearestLocation	MPZL1
1540	chr1	168202997	168203397	401	*	79.4786	95.355	63.6023	596	ENST00000450455	168210616	168210969	+	upstream	-7419	7219	NearestLocation	RPL34P1
1541	chr1	168467939	168468339	401	*	48.047	53.8963	42.1977	597	ENST00000636459	168401474	168495685	-	inside	27546	27346	Overlapping
1542	chr1	168467939	168468339	401	*	48.047	53.8963	42.1977	597	ENST00000400977	168449672	168451211	-	upstream	-16928	16728	NearestLocation	QRSL1P1
1543	chr1	168467939	168468339	401	*	48.047	53.8963	42.1977	597	ENST00000422253	168464214	168495644	-	inside	27505	3725	Overlapping
1544	chr1	168621339	168621739	401	*	59.5156	72.5527	46.4786	598	ENST00000426573	168578653	168579439	-	upstream	-42100	41900	NearestLocation	RPL7AP21
1545	chr1	171220095	171220495	401	*	34.557	37.3128	31.8011	601	ENST00000422841	171199244	171224284	-	inside	3989	3789	NearestLocation
1546	chr1	171220095	171220495	401	*	34.557	37.3128	31.8011	601	ENST00000445909	171199247	171227725	-	inside	7430	7230	Overlapping
1547	chr1	171220095	171220495	401	*	34.557	37.3128	31.8011	601	ENST00000445290	171199247	171227788	-	inside	7493	7293	Overlapping
1548	chr1	172176264	172176664	401	*	34.9978	29.0211	40.9745	602	ENST00000355305	171841500	172408354	+	inside	334964	231690	Overlapping	DNM3
1549	chr1	172176264	172176664	401	*	34.9978	29.0211	40.9745	602	ENST00000627582	171841500	172412717	+	inside	334964	236053	Overlapping	DNM3
1550	chr1	172176264	172176664	401	*	34.9978	29.0211	40.9745	602	ENST00000367731	171841500	172412717	+	inside	334964	236053	Overlapping	DNM3
1551	chr1	172176264	172176664	401	*	34.9978	29.0211	40.9745	602	ENST00000520906	171841529	172311284	+	inside	334935	134620	Overlapping	DNM3
1552	chr1	172176264	172176664	401	*	34.9978	29.0211	40.9745	602	ENST00000523513	171970122	172253578	+	inside	206342	76914	Overlapping	DNM3
1553	chr1	172176264	172176664	401	*	34.9978	29.0211	40.9745	602	ENST00000417354	172136531	172144794	-	upstream	-31670	31470	NearestLocation	DNM3OS
1554	chr1	172452632	172453032	401	*	47.078	47.6775	46.4786	604	ENST00000367727	172420688	172468829	+	inside	32144	15797	Overlapping	C1orf105
1555	chr1	172452632	172453032	401	*	47.078	47.6775	46.4786	604	ENST00000488100	172445139	172465681	+	inside	7693	7493	Overlapping	C1orf105
1556	chr1	172452632	172453032	401	*	47.078	47.6775	46.4786	604	ENST00000367726	172451041	172468827	+	inside	1791	1591	Overlapping	C1orf105
1557	chr1	172452632	172453032	401	*	47.078	47.6775	46.4786	604	ENST00000367725	172452893	172468831	+	overlapStart	-61	139	NearestLocation	C1orf105
1558	chr1	172476400	172476800	401	*	40.3509	47.6775	33.0242	605	ENST00000367725	172452893	172468831	+	downstream	23707	7569	NearestLocation	C1orf105
1559	chr1	172497161	172497561	401	*	62.4384	80.8445	44.0323	606	ENST00000367723	172532349	172611833	+	upstream	-34988	34788	NearestLocation	SUCO
1560	chr1	172671587	172671987	401	*	60.4489	62.188	58.7098	608	ENST00000340030	172659144	172666075	+	downstream	12643	5512	NearestLocation	FASLG
1561	chr1	172720327	172720727	401	*	52.2604	58.0422	46.4786	609	ENST00000458247	172748560	172749502	+	upstream	-28033	27833	NearestLocation	SLC25A38P1
1562	chr1	172969661	172970061	401	*	69.6064	72.5527	66.6601	610	ENST00000432694	172775905	173064015	+	inside	193956	93954	Overlapping
1563	chr1	172969661	172970061	401	*	69.6064	72.5527	66.6601	610	ENST00000452366	172906900	172907684	+	downstream	62961	61977	NearestLocation
[truncated: 23,049 more rows]
[truncated: 1 more columns]

## Sheet: TEAD4-ChIP peaklist
	seqnames	start	end	width	strand	score	scoreA	scoreB	peak	feature	start_position	end_position	feature_strand	insideFeature	distancetoFeature	shortestDistance	fromOverlappingOrNearest	hgnc_symbol
[truncated: 2,432 more rows]
[truncated: 1 more columns]
